# Supplementary material for: Glycine acylation and trafficking of a new class of bacterial lipoprotein by a composite secretion system
Source: eLife. 2021 Feb 24;10:e63762. doi: 10.7554/eLife.63762 (PMC7943197; doi:10.7554/eLife.63762)
Supplement: Figure 1—source data 1. [file elife-63762-fig1-data1.txt]

Id	Source	Nucleotide Accession	Start	Stop	Strand	Protein	Protein Name	Organism	Strain	Assembly
24229757	RefSeq	NC_018654.1	34121	35359	+	WP_001216021.1	dispersin export ABC transporter outer membrane protein AatA	Escherichia coli O104:H4 str. 2009EL-2050	2009EL-2050	GCF_000299255.1
24229757	RefSeq	NC_018662.1	39768	41006	-	WP_001216021.1	dispersin export ABC transporter outer membrane protein AatA	Escherichia coli O104:H4 str. 2009EL-2071	2009EL-2071	GCF_000299475.1
24229757	RefSeq	NC_018666.1	67521	68759	-	WP_001216021.1	dispersin export ABC transporter outer membrane protein AatA	Escherichia coli O104:H4 str. 2011C-3493	2011C-3493	GCF_000299455.1
24229757	RefSeq	NC_022743.1	35186	36424	-	WP_001216021.1	dispersin export ABC transporter outer membrane protein AatA	Escherichia coli	HUSEC2011	GCF_000967155.2
24229757	RefSeq	NZ_AFOG01000416.1	3465	4703	-	WP_001216021.1	dispersin export ABC transporter outer membrane protein AatA	Escherichia coli O104:H4 str. TY-2482	TY-2482	GCF_000217695.1
24229757	RefSeq	NZ_AFSO01000044.1	6065	7303	+	WP_001216021.1	dispersin export ABC transporter outer membrane protein AatA	Escherichia coli O104:H4 str. H112180282	H112180282	GCF_000222505.1
24229757	RefSeq	NZ_AFWB01000512.1	6065	7303	+	WP_001216021.1	dispersin export ABC transporter outer membrane protein AatA	Escherichia coli O104:H4 str. H112180540	H112180540	GCF_000222525.1
24229757	RefSeq	NZ_AHAV01000204.1	2393	3631	+	WP_001216021.1	dispersin export ABC transporter outer membrane protein AatA	Escherichia coli O104:H4 str. E112/10	E112/10	GCF_000350005.1
24229757	RefSeq	NZ_AMVR01000035.1	7264	8502	+	WP_001216021.1	dispersin export ABC transporter outer membrane protein AatA	Escherichia coli O104:H4 str. 11-02030	11-02030	GCF_000319995.1
24229757	RefSeq	NZ_AMVS01000044.1	2572	3810	+	WP_001216021.1	dispersin export ABC transporter outer membrane protein AatA	Escherichia coli O104:H4 str. 11-02033-1	11-02033-1	GCF_000320015.1
24229757	RefSeq	NZ_AMVT01000025.1	8672	9910	+	WP_001216021.1	dispersin export ABC transporter outer membrane protein AatA	Escherichia coli O104:H4 str. 11-02092	11-02092	GCF_000320035.1
24229757	RefSeq	NZ_AMVU01000028.1	7263	8501	+	WP_001216021.1	dispersin export ABC transporter outer membrane protein AatA	Escherichia coli O104:H4 str. 11-02093	11-02093	GCF_000320075.1
24229757	RefSeq	NZ_AMVV01000037.1	7264	8502	+	WP_001216021.1	dispersin export ABC transporter outer membrane protein AatA	Escherichia coli O104:H4 str. 11-02281	11-02281	GCF_000320095.1
24229757	RefSeq	NZ_AMVX01000026.1	3441	4679	+	WP_001216021.1	dispersin export ABC transporter outer membrane protein AatA	Escherichia coli O104:H4 str. 11-02913	11-02913	GCF_000320115.1
24229757	RefSeq	NZ_AMVY01000032.1	2572	3810	+	WP_001216021.1	dispersin export ABC transporter outer membrane protein AatA	Escherichia coli O104:H4 str. 11-03439	11-03439	GCF_000320135.1
24229757	RefSeq	NZ_AMVZ01000032.1	7264	8502	+	WP_001216021.1	dispersin export ABC transporter outer membrane protein AatA	Escherichia coli O104:H4 str. 11-04080	11-04080	GCF_000320175.1
24229757	RefSeq	NZ_AMWA01000032.1	3450	4688	+	WP_001216021.1	dispersin export ABC transporter outer membrane protein AatA	Escherichia coli O104:H4 str. 11-03943	11-03943	GCF_000320155.1
24229757	RefSeq	NZ_CP011332.1	32480	33718	-	WP_001216021.1	dispersin export ABC transporter outer membrane protein AatA	Escherichia coli O104:H4 str. C227-11	C227-11	GCF_000986765.1
24229757	RefSeq	NZ_CP022087.2	21256	22494	-	WP_001216021.1	dispersin export ABC transporter outer membrane protein AatA	Escherichia coli O104:H4	FDAARGOS_348	GCF_002209105.2
24229757	RefSeq	NZ_CP023530.1	24065	25303	+	WP_001216021.1	dispersin export ABC transporter outer membrane protein AatA	Escherichia coli	FDAARGOS_401	GCF_002393465.1
24229757	RefSeq	NZ_CP023533.1	41938	43176	+	WP_001216021.1	dispersin export ABC transporter outer membrane protein AatA	Escherichia coli	FDAARGOS_403	GCF_002393365.1
24229757	RefSeq	NZ_CP024994.1	91739	92977	+	WP_001216021.1	dispersin export ABC transporter outer membrane protein AatA	Escherichia coli O104:H4	LB226692	GCF_003072445.1
24229757	RefSeq	NZ_CP027392.1	22091	23329	+	WP_001216021.1	dispersin export ABC transporter outer membrane protein AatA	Escherichia coli O104:H4	FDAARGOS_349	GCF_002983645.1
24229757	RefSeq	NZ_CP031904.1	1143	2381	+	WP_001216021.1	dispersin export ABC transporter outer membrane protein AatA	Escherichia coli O104:H4	FWSEC0009	GCF_005014075.1
24229757	RefSeq	NZ_CP041001.1	5487	6725	+	WP_001216021.1	dispersin export ABC transporter outer membrane protein AatA	Escherichia coli	FDAARGOS_772	GCF_006364695.1
24229757	RefSeq	NZ_GL988052.1	6065	7303	+	WP_001216021.1	dispersin export ABC transporter outer membrane protein AatA	Escherichia coli O104:H4 str. H112180280	H112180280	GCF_000217975.1
24229757	RefSeq	NZ_GL989572.1	52032	53270	-	WP_001216021.1	dispersin export ABC transporter outer membrane protein AatA	Escherichia coli O104:H4 str. TY-2482	TY-2482	GCF_000221885.1
24229757	RefSeq	NZ_JH377987.1	8026	9264	+	WP_001216021.1	dispersin export ABC transporter outer membrane protein AatA	Escherichia coli O104:H4 str. 11-4632 C5	11-4632 C5	GCF_000235045.1
24229757	RefSeq	NZ_JH377994.1	7354	8592	+	WP_001216021.1	dispersin export ABC transporter outer membrane protein AatA	Escherichia coli O104:H4 str. 11-4632 C4	11-4632 C4	GCF_000235065.1
24229757	RefSeq	NZ_JH378003.1	62180	63418	+	WP_001216021.1	dispersin export ABC transporter outer membrane protein AatA	Escherichia coli O104:H4 str. 11-4632 C3	11-4632 C3	GCF_000235085.1
24229757	RefSeq	NZ_JH378010.1	10218	11456	+	WP_001216021.1	dispersin export ABC transporter outer membrane protein AatA	Escherichia coli O104:H4 str. 11-4632 C2	11-4632 C2	GCF_000235105.1
24229757	RefSeq	NZ_JH378019.1	8486	9724	+	WP_001216021.1	dispersin export ABC transporter outer membrane protein AatA	Escherichia coli O104:H4 str. 11-4632 C1	11-4632 C1	GCF_000235125.1
24229757	RefSeq	NZ_JH378027.1	12812	14050	+	WP_001216021.1	dispersin export ABC transporter outer membrane protein AatA	Escherichia coli O104:H4 str. 11-4623	11-4623	GCF_000235145.1
24229757	RefSeq	NZ_JH378035.1	8248	9486	+	WP_001216021.1	dispersin export ABC transporter outer membrane protein AatA	Escherichia coli O104:H4 str. 11-4522	11-4522	GCF_000235165.1
24229757	RefSeq	NZ_JH378046.1	12176	13414	+	WP_001216021.1	dispersin export ABC transporter outer membrane protein AatA	Escherichia coli O104:H4 str. 11-4404	11-4404	GCF_000235185.1
24229757	RefSeq	NZ_JH378060.1	16800	18038	+	WP_001216021.1	dispersin export ABC transporter outer membrane protein AatA	Escherichia coli O104:H4 str. 11-3677	11-3677	GCF_000235205.1
24229757	RefSeq	NZ_JH378084.1	8973	10211	+	WP_001216021.1	dispersin export ABC transporter outer membrane protein AatA	Escherichia coli O104:H4 str. C236-11	C236-11	GCF_000235265.1
24229757	RefSeq	NZ_JH378095.1	7811	9049	+	WP_001216021.1	dispersin export ABC transporter outer membrane protein AatA	Escherichia coli O104:H4 str. C227-11	C227-11	GCF_000235285.1
24229757	RefSeq	NZ_JH648170.1	6558	7796	+	WP_001216021.1	dispersin export ABC transporter outer membrane protein AatA	Escherichia coli O104:H4 str. ON2011	ON2011	GCF_000258615.1
24229757	RefSeq	NZ_JHLJ01000108.1	2595	3833	+	WP_001216021.1	dispersin export ABC transporter outer membrane protein AatA	Escherichia coli O104:H4 str. 2011EL-1675A	2011EL-1675A	GCF_000616385.2
24229757	RefSeq	NZ_JRJF01000082.1	3314	4552	-	WP_001216021.1	dispersin export ABC transporter outer membrane protein AatA	Escherichia coli	338	GCF_000947945.1
24229757	RefSeq	NZ_JRKD01000129.1	2797	4035	+	WP_001216021.1	dispersin export ABC transporter outer membrane protein AatA	Escherichia coli	381-1	GCF_000947985.1
24229757	RefSeq	NZ_JRKE01000095.1	2795	4033	+	WP_001216021.1	dispersin export ABC transporter outer membrane protein AatA	Escherichia coli	7N	GCF_000947975.1
24229757	RefSeq	NZ_JRKF01000070.1	2803	4041	+	WP_001216021.1	dispersin export ABC transporter outer membrane protein AatA	Escherichia coli	9Z	GCF_000948055.1
24229757	RefSeq	NZ_JRLD01000146.1	3315	4553	-	WP_001216021.1	dispersin export ABC transporter outer membrane protein AatA	Escherichia coli	381-4	GCF_000947935.1
24229757	RefSeq	NZ_JRLN01000095.1	2797	4035	+	WP_001216021.1	dispersin export ABC transporter outer membrane protein AatA	Escherichia coli	8G	GCF_000947995.1
24229757	RefSeq	NZ_KB021457.1	9827	11065	+	WP_001216021.1	dispersin export ABC transporter outer membrane protein AatA	Escherichia coli O104:H4 str. Ec12-0466	Ec12-0466	GCF_000320275.1
24229757	RefSeq	NZ_KB021466.1	9860	11098	+	WP_001216021.1	dispersin export ABC transporter outer membrane protein AatA	Escherichia coli O104:H4 str. Ec12-0465	Ec12-0465	GCF_000320255.1
24229757	RefSeq	NZ_KB021479.1	9399	10637	+	WP_001216021.1	dispersin export ABC transporter outer membrane protein AatA	Escherichia coli O104:H4 str. Ec11-6006	Ec11-6006	GCF_000320235.1
24229757	RefSeq	NZ_KB021490.1	7835	9073	+	WP_001216021.1	dispersin export ABC transporter outer membrane protein AatA	Escherichia coli O104:H4 str. Ec11-5603	Ec11-5603	GCF_000320215.1
24229757	RefSeq	NZ_KB021505.1	9162	10400	+	WP_001216021.1	dispersin export ABC transporter outer membrane protein AatA	Escherichia coli O104:H4 str. Ec11-4988	Ec11-4988	GCF_000320195.1
24229757	RefSeq	NZ_KB021518.1	67836	69074	+	WP_001216021.1	dispersin export ABC transporter outer membrane protein AatA	Escherichia coli O104:H4 str. Ec11-9941	Ec 11-9941	GCF_000320045.1
24229757	RefSeq	NZ_KB021531.1	3812	5050	-	WP_001216021.1	dispersin export ABC transporter outer membrane protein AatA	Escherichia coli O104:H4 str. Ec11-4987	Ec11-4987	GCF_000319975.1
24229757	RefSeq	NZ_KB021550.1	9444	10682	+	WP_001216021.1	dispersin export ABC transporter outer membrane protein AatA	Escherichia coli O104:H4 str. Ec11-5604	Ec11-5604	GCF_000319935.1
24229757	RefSeq	NZ_KB021563.1	8139	9377	+	WP_001216021.1	dispersin export ABC transporter outer membrane protein AatA	Escherichia coli O104:H4 str. Ec11-4984	Ec11-4984	GCF_000319915.1
24229757	RefSeq	NZ_KB021576.1	8556	9794	+	WP_001216021.1	dispersin export ABC transporter outer membrane protein AatA	Escherichia coli O104:H4 str. Ec11-4986	Ec11-4986	GCF_000319955.1
24229757	RefSeq	NZ_KB021592.1	11215	12453	+	WP_001216021.1	dispersin export ABC transporter outer membrane protein AatA	Escherichia coli O104:H4 str. Ec11-9990	Ec11-9990	GCF_000319875.1
24229757	RefSeq	NZ_KB021638.1	2198	3436	+	WP_001216021.1	dispersin export ABC transporter outer membrane protein AatA	Escherichia coli O104:H4 str. 11-02318	11-02318	GCF_000319835.1
24229757	RefSeq	NZ_LJZY01000062.1	2888	4126	+	WP_001216021.1	dispersin export ABC transporter outer membrane protein AatA	Escherichia coli	ECGM-D3374	GCF_001440495.1
24229757	RefSeq	NZ_LJZZ01000074.1	6364	7602	+	WP_001216021.1	dispersin export ABC transporter outer membrane protein AatA	Escherichia coli	ECGM-EL2071	GCF_001440525.1
24229757	RefSeq	NZ_LM995494.1	4676	5914	-	WP_001216021.1	dispersin export ABC transporter outer membrane protein AatA	Escherichia coli	FHI102	GCF_000936495.1
24229757	RefSeq	NZ_MOZM01000067.1	6553	7791	-	WP_001216021.1	dispersin export ABC transporter outer membrane protein AatA	Escherichia coli	5.2-R2	GCF_002002105.1
24229757	RefSeq	NZ_NKNC01000070.1	4451	5689	-	WP_001216021.1	dispersin export ABC transporter outer membrane protein AatA	Escherichia coli	MOD1-EC2006	GCF_002509865.1
24229757	RefSeq	NZ_PDAS01000070.1	5056	6294	-	WP_001216021.1	dispersin export ABC transporter outer membrane protein AatA	Escherichia coli	2009EL-2050	GCF_003418725.1
24229757	RefSeq	NZ_PDAT01000075.1	5056	6294	-	WP_001216021.1	dispersin export ABC transporter outer membrane protein AatA	Escherichia coli	2009EL-2071	GCF_003418805.1
24229757	RefSeq	NZ_PDEE01000003.1	38437	39675	+	WP_001216021.1	dispersin export ABC transporter outer membrane protein AatA	Escherichia coli	FDAARGOS_402	GCF_002554485.1
24229757	RefSeq	NZ_WEQL01000071.1	2673	3911	+	WP_001216021.1	dispersin export ABC transporter outer membrane protein AatA	Escherichia coli	E13V1E	GCF_013073465.1
24229757	RefSeq	NZ_WNTT01000065.1	2701	3939	+	WP_001216021.1	dispersin export ABC transporter outer membrane protein AatA	Escherichia coli	MEX-14	GCF_013359035.1
24229757	INSDC	CP003299.1	34121	35359	+	AFS59862.1	AatA outermembrane protein	Escherichia coli O104:H4 str. 2009EL-2050	2009EL-2050	GCA_000299255.1
24229757	INSDC	CP003291.1	67521	68759	-	AFS77081.1	AatA outermembrane protein	Escherichia coli O104:H4 str. 2011C-3493	2011C-3493	GCA_000299455.1
24229757	INSDC	CP003302.1	39768	41006	-	AFS88878.1	AatA outermembrane protein	Escherichia coli O104:H4 str. 2009EL-2071	2009EL-2071	GCA_000299475.1
24229757	INSDC	CP011332.1	32480	33718	-	AKE87756.1	membrane protein	Escherichia coli O104:H4 str. C227-11	C227-11	GCA_000986765.1
24229757	INSDC	CP022087.2	21256	22494	-	ASF05960.1	hypothetical protein	Escherichia coli O104:H4	FDAARGOS_348	GCA_002209105.2
24229757	INSDC	CP023530.1	24065	25303	+	ATG04204.1	hypothetical protein	Escherichia coli	FDAARGOS_401	GCA_002393465.1
24229757	INSDC	CP023533.1	41938	43176	+	ATG09472.1	hypothetical protein	Escherichia coli	FDAARGOS_403	GCA_002393365.1
24229757	INSDC	CP027392.1	22091	23329	+	AVL28830.1	hypothetical protein	Escherichia coli O104:H4	FDAARGOS_349	GCA_002983645.1
24229757	INSDC	HE610901.2	35186	36424	-	CCE57662.2	outermembrane protein	Escherichia coli	HUSEC2011	GCA_000967155.1
24229757	INSDC	AAAAIF010000093.1	3890	5128	-	EAA0638566.1	hypothetical protein	Escherichia coli	432756	GCA_004157795.1
24229757	INSDC	AAAASC010000086.1	3584	4822	-	EAA1837193.1	hypothetical protein	Escherichia coli	524333	GCA_004162515.1
24229757	INSDC	AAAATJ010000095.1	3481	4719	-	EAA2004853.1	hypothetical protein	Escherichia coli	535309	GCA_004162975.1
24229757	INSDC	AAQWXB010000064.1	3584	4822	-	EEQ3755727.1	dispersin export ABC transporter outer membrane protein AatA	Escherichia coli	PNUSAE043602
24229757	INSDC	AARMRN010000102.1	3889	5127	-	EEV6378241.1	dispersin export ABC transporter outer membrane protein AatA	Escherichia coli	649913
24229757	INSDC	AAROSY010000071.1	3266	4504	+	EEW3418225.1	dispersin export ABC transporter outer membrane protein AatA	Escherichia coli	PNUSAE019312
24229757	INSDC	AASCIY010000086.1	4279	5517	-	EFA9798807.1	dispersin export ABC transporter outer membrane protein AatA	Escherichia coli	470195
24229757	INSDC	AASEWX010000091.1	4088	5326	-	EFB7184846.1	dispersin export ABC transporter outer membrane protein AatA	Escherichia coli	257381
24229757	INSDC	AASGSR010000068.1	4928	6166	-	EFB8658862.1	dispersin export ABC transporter outer membrane protein AatA	Escherichia coli	PNUSAE010936
24229757	INSDC	AASGYE010000069.1	4928	6166	-	EFC0666779.1	dispersin export ABC transporter outer membrane protein AatA	Escherichia coli	PNUSAE010931
24229757	INSDC	AASEFG010000114.1	3481	4719	-	EFC4557371.1	dispersin export ABC transporter outer membrane protein AatA	Escherichia coli	PNUSAE023692
24229757	INSDC	AASPKC010000085.1	3865	5103	-	EFF2476297.1	dispersin export ABC transporter outer membrane protein AatA	Escherichia coli	304563
24229757	INSDC	AASPYZ010000072.1	4928	6166	-	EFF4372867.1	dispersin export ABC transporter outer membrane protein AatA	Escherichia coli	PNUSAE036952
24229757	INSDC	AASQNB010000069.1	4262	5500	-	EFF5965944.1	dispersin export ABC transporter outer membrane protein AatA	Escherichia coli	PNUSAE005891
24229757	INSDC	AASVRC010000091.1	4925	6163	-	EFH3732247.1	dispersin export ABC transporter outer membrane protein AatA	Escherichia coli	285561
24229757	INSDC	AASWNN010000083.1	3618	4856	-	EFH6569065.1	dispersin export ABC transporter outer membrane protein AatA	Escherichia coli	844886
24229757	INSDC	AASZYA010000048.1	4586	5824	-	EFI7880092.1	dispersin export ABC transporter outer membrane protein AatA	Escherichia coli	2011C-3493
24229757	INSDC	AATBQE010000076.1	3684	4922	-	EFJ3648696.1	dispersin export ABC transporter outer membrane protein AatA	Escherichia coli	888049
24229757	INSDC	AATCFX010000052.1	4928	6166	-	EFJ5736972.1	dispersin export ABC transporter outer membrane protein AatA	Escherichia coli	2011C-3510
24229757	INSDC	AATCHJ010000046.1	4928	6166	-	EFJ5935786.1	dispersin export ABC transporter outer membrane protein AatA	Escherichia coli	2011C-3514
24229757	INSDC	AATDJG010000051.1	4928	6166	-	EFJ7914607.1	dispersin export ABC transporter outer membrane protein AatA	Escherichia coli	2011EL-1675A
24229757	INSDC	AATDEM010000093.1	2074	3312	-	EFK0488971.1	dispersin export ABC transporter outer membrane protein AatA	Escherichia coli	2015EL-1494M1
24229757	INSDC	AATEYU010000084.1	4280	5518	-	EFK4090572.1	dispersin export ABC transporter outer membrane protein AatA	Escherichia coli	147828
24229757	INSDC	AATFCP010000086.1	4285	5523	-	EFK4671224.1	dispersin export ABC transporter outer membrane protein AatA	Escherichia coli	143508
24229757	INSDC	AATFDK010000136.1	3481	4719	-	EFK6337462.1	dispersin export ABC transporter outer membrane protein AatA	Escherichia coli	209696
24229757	INSDC	AATMIH010000084.1	4259	5497	-	EFM9350956.1	dispersin export ABC transporter outer membrane protein AatA	Escherichia coli	896001
24229757	INSDC	AATQFF010000090.1	990	2228	+	EFO0996125.1	dispersin export ABC transporter outer membrane protein AatA	Escherichia coli	PNUSAE015692
24229757	INSDC	AFST01000020.2	11494	12732	+	EGT71187.1	hypothetical protein	Escherichia coli O104:H4 str. C227-11	C227-11	GCA_000220805.2
24229757	INSDC	AFRH01000026.1	6300	7538	+	EHF16244.1	outer membrane protein AatA	Escherichia coli O104:H4 str. C227-11	C227-11	GCA_000235285.1
24229757	INSDC	JH378095.1	7811	9049	+	EHF16244.1	outer membrane protein AatA	Escherichia coli O104:H4 str. C227-11	C227-11	GCA_000235285.1
24229757	INSDC	AFRI01000017.1	6289	7527	+	EHF16411.1	outer membrane protein AatA	Escherichia coli O104:H4 str. C236-11	C236-11	GCA_000235265.1
24229757	INSDC	JH378084.1	8973	10211	+	EHF16411.1	outer membrane protein AatA	Escherichia coli O104:H4 str. C236-11	C236-11	GCA_000235265.1
24229757	INSDC	AFRM01000027.1	6260	7498	+	EHF32742.1	outer membrane protein AatA	Escherichia coli O104:H4 str. 11-3677	11-3677	GCA_000235205.1
24229757	INSDC	JH378060.1	16800	18038	+	EHF32742.1	outer membrane protein AatA	Escherichia coli O104:H4 str. 11-3677	11-3677	GCA_000235205.1
24229757	INSDC	AFUX01000056.1	6436	7674	+	EHF33061.1	outer membrane protein AatA	Escherichia coli O104:H4 str. 11-4404	11-4404	GCA_000235185.1
24229757	INSDC	JH378046.1	12176	13414	+	EHF33061.1	outer membrane protein AatA	Escherichia coli O104:H4 str. 11-4404	11-4404	GCA_000235185.1
24229757	INSDC	AFUY01000053.1	2669	3907	+	EHF39416.1	outer membrane protein AatA	Escherichia coli O104:H4 str. 11-4522	11-4522	GCA_000235165.1
24229757	INSDC	JH378035.1	8248	9486	+	EHF39416.1	outer membrane protein AatA	Escherichia coli O104:H4 str. 11-4522	11-4522	GCA_000235165.1
24229757	INSDC	AFUZ01000048.1	6274	7512	+	EHF46368.1	outer membrane protein AatA	Escherichia coli O104:H4 str. 11-4623	11-4623	GCA_000235145.1
24229757	INSDC	JH378027.1	12812	14050	+	EHF46368.1	outer membrane protein AatA	Escherichia coli O104:H4 str. 11-4623	11-4623	GCA_000235145.1
24229757	INSDC	AFVA01000055.1	6258	7496	+	EHF52291.1	outer membrane protein AatA	Escherichia coli O104:H4 str. 11-4632 C1	11-4632 C1	GCA_000235125.1
24229757	INSDC	JH378019.1	8486	9724	+	EHF52291.1	outer membrane protein AatA	Escherichia coli O104:H4 str. 11-4632 C1	11-4632 C1	GCA_000235125.1
24229757	INSDC	AFVB01000049.1	6253	7491	+	EHF56368.1	outer membrane protein AatA	Escherichia coli O104:H4 str. 11-4632 C2	11-4632 C2	GCA_000235105.1
24229757	INSDC	JH378010.1	10218	11456	+	EHF56368.1	outer membrane protein AatA	Escherichia coli O104:H4 str. 11-4632 C2	11-4632 C2	GCA_000235105.1
24229757	INSDC	AFVC01000054.1	4093	5331	+	EHF62575.1	outer membrane protein AatA	Escherichia coli O104:H4 str. 11-4632 C3	11-4632 C3	GCA_000235085.1
24229757	INSDC	JH378003.1	62180	63418	+	EHF62575.1	outer membrane protein AatA	Escherichia coli O104:H4 str. 11-4632 C3	11-4632 C3	GCA_000235085.1
24229757	INSDC	AFVD01000049.1	6270	7508	+	EHF68916.1	outer membrane protein AatA	Escherichia coli O104:H4 str. 11-4632 C4	11-4632 C4	GCA_000235065.1
24229757	INSDC	JH377994.1	7354	8592	+	EHF68916.1	outer membrane protein AatA	Escherichia coli O104:H4 str. 11-4632 C4	11-4632 C4	GCA_000235065.1
24229757	INSDC	AFVE01000045.1	6425	7663	+	EHF70785.1	outer membrane protein AatA	Escherichia coli O104:H4 str. 11-4632 C5	11-4632 C5	GCA_000235045.1
24229757	INSDC	JH377987.1	8026	9264	+	EHF70785.1	outer membrane protein AatA	Escherichia coli O104:H4 str. 11-4632 C5	11-4632 C5	GCA_000235045.1
24229757	INSDC	AMVR01000035.1	7264	8502	+	EKY85513.1	outer membrane protein AatA	Escherichia coli O104:H4 str. 11-02030	11-02030	GCA_000319995.1
24229757	INSDC	AMVS01000044.1	2572	3810	+	EKY85521.1	outer membrane protein AatA	Escherichia coli O104:H4 str. 11-02033-1	11-02033-1	GCA_000320015.1
24229757	INSDC	AMVT01000025.1	8672	9910	+	EKY86202.1	outer membrane protein AatA	Escherichia coli O104:H4 str. 11-02092	11-02092	GCA_000320035.1
24229757	INSDC	AMVU01000028.1	7263	8501	+	EKZ00132.1	outer membrane protein AatA	Escherichia coli O104:H4 str. 11-02093	11-02093	GCA_000320075.1
24229757	INSDC	AMVV01000037.1	7264	8502	+	EKZ00778.1	outer membrane protein AatA	Escherichia coli O104:H4 str. 11-02281	11-02281	GCA_000320095.1
24229757	INSDC	AMVW01000038.1	2198	3436	+	EKZ03807.1	outer membrane protein AatA	Escherichia coli O104:H4 str. 11-02318	11-02318	GCA_000319835.1
24229757	INSDC	KB021638.1	2198	3436	+	EKZ03807.1	outer membrane protein AatA	Escherichia coli O104:H4 str. 11-02318	11-02318	GCA_000319835.1
24229757	INSDC	AMVX01000026.1	3441	4679	+	EKZ15662.1	outer membrane protein AatA	Escherichia coli O104:H4 str. 11-02913	11-02913	GCA_000320115.1
24229757	INSDC	AMVY01000032.1	2572	3810	+	EKZ18135.1	outer membrane protein AatA	Escherichia coli O104:H4 str. 11-03439	11-03439	GCA_000320135.1
24229757	INSDC	AMWA01000032.1	3450	4688	+	EKZ18475.1	outer membrane protein AatA	Escherichia coli O104:H4 str. 11-03943	11-03943	GCA_000320155.1
24229757	INSDC	AMVZ01000032.1	7264	8502	+	EKZ30457.1	outer membrane protein AatA	Escherichia coli O104:H4 str. 11-04080	11-04080	GCA_000320175.1
24229757	INSDC	AGWG01000047.1	6427	7665	+	EKZ32479.1	outer membrane protein AatA	Escherichia coli O104:H4 str. Ec11-9990	Ec11-9990	GCA_000319875.1
24229757	INSDC	KB021592.1	11215	12453	+	EKZ32479.1	outer membrane protein AatA	Escherichia coli O104:H4 str. Ec11-9990	Ec11-9990	GCA_000319875.1
24229757	INSDC	AHOU01000037.1	6265	7503	+	EKZ44378.1	outer membrane protein AatA	Escherichia coli O104:H4 str. Ec11-4984	Ec11-4984	GCA_000319915.1
24229757	INSDC	KB021563.1	8139	9377	+	EKZ44378.1	outer membrane protein AatA	Escherichia coli O104:H4 str. Ec11-4984	Ec11-4984	GCA_000319915.1
24229757	INSDC	AHOW01000036.1	2581	3819	+	EKZ47704.1	outer membrane protein AatA	Escherichia coli O104:H4 str. Ec11-4986	Ec11-4986	GCA_000319955.1
24229757	INSDC	KB021576.1	8556	9794	+	EKZ47704.1	outer membrane protein AatA	Escherichia coli O104:H4 str. Ec11-4986	Ec11-4986	GCA_000319955.1
24229757	INSDC	AHOX01000031.1	3812	5050	-	EKZ51836.1	outer membrane protein AatA	Escherichia coli O104:H4 str. Ec11-4987	Ec11-4987	GCA_000319975.1
24229757	INSDC	KB021531.1	3812	5050	-	EKZ51836.1	outer membrane protein AatA	Escherichia coli O104:H4 str. Ec11-4987	Ec11-4987	GCA_000319975.1
24229757	INSDC	AHOY01000040.1	2706	3944	+	EKZ56858.1	outer membrane protein AatA	Escherichia coli O104:H4 str. Ec11-4988	Ec11-4988	GCA_000320195.1
24229757	INSDC	KB021505.1	9162	10400	+	EKZ56858.1	outer membrane protein AatA	Escherichia coli O104:H4 str. Ec11-4988	Ec11-4988	GCA_000320195.1
24229757	INSDC	AHOZ01000030.1	6371	7609	+	EKZ65187.1	outer membrane protein AatA	Escherichia coli O104:H4 str. Ec11-5603	Ec11-5603	GCA_000320215.1
24229757	INSDC	KB021490.1	7835	9073	+	EKZ65187.1	outer membrane protein AatA	Escherichia coli O104:H4 str. Ec11-5603	Ec11-5603	GCA_000320215.1
24229757	INSDC	AHOV01000041.1	3016	4254	+	EKZ66859.1	outer membrane protein AatA	Escherichia coli O104:H4 str. Ec11-5604	Ec11-5604	GCA_000319935.1
24229757	INSDC	KB021550.1	9444	10682	+	EKZ66859.1	outer membrane protein AatA	Escherichia coli O104:H4 str. Ec11-5604	Ec11-5604	GCA_000319935.1
24229757	INSDC	AHPA01000038.1	2757	3995	+	EKZ75166.1	outer membrane protein AatA	Escherichia coli O104:H4 str. Ec11-6006	Ec11-6006	GCA_000320235.1
24229757	INSDC	KB021479.1	9399	10637	+	EKZ75166.1	outer membrane protein AatA	Escherichia coli O104:H4 str. Ec11-6006	Ec11-6006	GCA_000320235.1
24229757	INSDC	AIPQ01000035.1	9860	11098	+	EKZ77209.1	outer membrane protein AatA	Escherichia coli O104:H4 str. Ec12-0465	Ec12-0465	GCA_000320255.1
24229757	INSDC	KB021466.1	9860	11098	+	EKZ77209.1	outer membrane protein AatA	Escherichia coli O104:H4 str. Ec12-0465	Ec12-0465	GCA_000320255.1
24229757	INSDC	AIPR01000047.1	9827	11065	+	EKZ82207.1	outer membrane protein AatA	Escherichia coli O104:H4 str. Ec12-0466	Ec12-0466	GCA_000320275.1
24229757	INSDC	KB021457.1	9827	11065	+	EKZ82207.1	outer membrane protein AatA	Escherichia coli O104:H4 str. Ec12-0466	Ec12-0466	GCA_000320275.1
24229757	INSDC	AGWH01000038.1	10146	11384	+	EKZ88874.1	outer membrane protein AatA	Escherichia coli O104:H4 str. Ec11-9941	Ec 11-9941	GCA_000320045.1
24229757	INSDC	KB021518.1	67836	69074	+	EKZ88874.1	outer membrane protein AatA	Escherichia coli O104:H4 str. Ec11-9941	Ec 11-9941	GCA_000320045.1
24229757	INSDC	AHAV01000204.1	2393	3631	+	EMR91665.1	AatA outermembrane protein	Escherichia coli O104:H4 str. E112/10	E112/10	GCA_000350005.1
24229757	INSDC	JHLJ01000108.1	2595	3833	+	EYX59002.1	membrane protein	Escherichia coli O104:H4 str. 2011EL-1675A	2011EL-1675A	GCA_000616385.2
24229757	INSDC	JRLD01000146.1	3315	4553	-	KJD59890.1	membrane protein	Escherichia coli	381-4	GCA_000947935.1
24229757	INSDC	JRJF01000082.1	3314	4552	-	KJD64778.1	membrane protein	Escherichia coli	338	GCA_000947945.1
24229757	INSDC	JRKD01000129.1	2797	4035	+	KJD70631.1	membrane protein	Escherichia coli	381-1	GCA_000947985.1
24229757	INSDC	JRKE01000095.1	2795	4033	+	KJD70853.1	membrane protein	Escherichia coli	7N	GCA_000947975.1
24229757	INSDC	JRKF01000070.1	2803	4041	+	KJD71946.1	membrane protein	Escherichia coli	9Z	GCA_000948055.1
24229757	INSDC	JRLN01000095.1	2797	4035	+	KJD86911.1	membrane protein	Escherichia coli	8G	GCA_000947995.1
24229757	INSDC	WEQL01000071.1	2673	3911	+	NNP88081.1	dispersin export ABC transporter outer membrane protein AatA	Escherichia coli	E13V1E
24229757	INSDC	WNTT01000065.1	2701	3939	+	NUL80839.1	dispersin export ABC transporter outer membrane protein AatA	Escherichia coli	MEX-14
24229757	INSDC	MOZM01000067.1	6553	7791	-	OOJ25747.1	hypothetical protein	Escherichia coli	5.2-R2	GCA_002002105.1
24229757	INSDC	PDEE01000003.1	38437	39675	+	PEI01976.1	hypothetical protein	Escherichia coli	FDAARGOS_402	GCA_002554485.1
24229757	INSDC	CP031904.1	1143	2381	+	QCH59432.1	dispersin export ABC transporter outer membrane protein AatA	Escherichia coli O104:H4	FWSEC0009	GCA_005014075.1
24229757	INSDC	CP041001.1	5487	6725	+	QDD24045.1	dispersin export ABC transporter outer membrane protein AatA	Escherichia coli	FDAARGOS_772	GCA_006364695.1
24229757	INSDC	PDAS01000070.1	5056	6294	-	RFQ91372.1	hypothetical protein	Escherichia coli	2009EL-2050	GCA_003418725.1
24229757	INSDC	PDAT01000075.1	5056	6294	-	RFQ94926.1	hypothetical protein	Escherichia coli	2009EL-2071	GCA_003418805.1
33422269	RefSeq	NC_009786.1	61732	62934	+	WP_000836404.1	TolC family protein	Escherichia coli O139:H28 str. E24377A	E24377A	GCF_000017745.1
33422269	RefSeq	NZ_AELA02000023.1	2686	3888	+	WP_000836404.1	TolC family protein	Escherichia coli TW10598	TW10598	GCF_000166535.2
33422269	RefSeq	NZ_APZV01000108.1	5752	6954	+	WP_000836404.1	TolC family protein	Escherichia coli P0301904.3	P0301904.3	GCF_000357645.1
33422269	RefSeq	NZ_AQDD01000044.1	4322	5524	+	WP_000836404.1	TolC family protein	Escherichia coli 2872000	2872000	GCF_000355475.2
33422269	RefSeq	NZ_AQDE01000048.1	4228	5430	+	WP_000836404.1	TolC family protein	Escherichia coli 2871950	2871950	GCF_000355455.2
33422269	RefSeq	NZ_AQGG01000046.1	2665	3867	+	WP_000836404.1	TolC family protein	Escherichia coli 2846750	2846750	GCF_000356685.2
33422269	RefSeq	NZ_AUZS01000296.1	2537	3739	+	WP_000836404.1	TolC family protein	Escherichia coli O6:H16:CFA/II str. B2C	B2C	GCF_000517245.1
33422269	RefSeq	NZ_CP017848.1	73903	75105	-	WP_000836404.1	TolC family protein	Escherichia coli	FMU073332	GCF_001888075.1
33422269	RefSeq	NZ_CP022914.1	4458	5660	+	WP_000836404.1	TolC family protein	Escherichia coli O6:H16	2011EL-1370-2	GCF_002269325.1
33422269	RefSeq	NZ_CP024237.1	4677	5879	-	WP_000836404.1	TolC family protein	Escherichia coli O6:H16	2014EL-1346-6	GCF_002741195.1
33422269	RefSeq	NZ_CP024238.1	64432	65634	-	WP_000836404.1	TolC family protein	Escherichia coli O15:H11	90-9272	GCF_002741215.1
33422269	RefSeq	NZ_CP024262.1	85668	86870	-	WP_000836404.1	TolC family protein	Escherichia coli	F5656C1	GCF_002741335.1
33422269	RefSeq	NZ_CP024277.1	63419	64621	-	WP_000836404.1	TolC family protein	Escherichia coli O6:H16	M9682-C1	GCF_002741575.1
33422269	RefSeq	NZ_CP029980.1	93483	94685	+	WP_000836404.1	TolC family protein	Escherichia coli	99-3165	GCF_003290205.1
33422269	RefSeq	NZ_JHJU01000012.1	2486	3688	+	WP_000836404.1	TolC family protein	Escherichia coli O6:H16 str. F5656C1	F5656C1	GCF_000618085.1
33422269	RefSeq	NZ_JHJW01000022.1	2486	3688	+	WP_000836404.1	TolC family protein	Escherichia coli O6:H16 str. 99-3165	99-3165	GCF_000614435.2
33422269	RefSeq	NZ_JPUT01000157.1	2485	3687	+	WP_000836404.1	TolC family protein	Escherichia coli	2011EL-1370-2	GCF_000770035.1
33422269	RefSeq	NZ_JPUU01000210.1	1989	3191	-	WP_000836404.1	TolC family protein	Escherichia coli	2011EL-1497-2	GCF_000770055.1
33422269	RefSeq	NZ_JPXK01000105.1	1989	3191	-	WP_000836404.1	TolC family protein	Escherichia coli	M9803	GCF_000773535.1
33422269	RefSeq	NZ_JPXM01000123.1	2104	3306	-	WP_000836404.1	TolC family protein	Escherichia coli	2011EL-1251-4	GCF_000773595.1
33422269	RefSeq	NZ_JPXN01000109.1	2485	3687	+	WP_000836404.1	TolC family protein	Escherichia coli	2011EL-1640-5	GCF_000773575.1
33422269	RefSeq	NZ_JTGK01000070.1	2032	3234	-	WP_000836404.1	TolC family protein	Escherichia coli	CE549	GCF_000806245.1
33422269	RefSeq	NZ_JYID01000165.1	2485	3687	+	WP_000836404.1	TolC family protein	Escherichia coli	B144-c1	GCF_000935435.1
33422269	RefSeq	NZ_JYIF01000065.1	1870	3072	-	WP_000836404.1	TolC family protein	Escherichia coli	B1020-2	GCF_000935515.1
33422269	RefSeq	NZ_JYIG01000254.1	26	1228	-	WP_000836404.1	TolC family protein	Escherichia coli	F5524-c2	GCF_000935555.1
33422269	RefSeq	NZ_KI544436.1	2095	3297	-	WP_000836404.1	TolC family protein	Escherichia coli CE549	CE549	GCF_000497015.1
33422269	RefSeq	NZ_LRKB01000114.1	2546	3748	+	WP_000836404.1	TolC family protein	Escherichia coli	202733	GCF_001912185.1
33422269	RefSeq	NZ_MOED01000477.1	1680	2882	+	WP_000836404.1	TolC family protein	Escherichia coli	NCCP 15740	GCF_001865725.1
33422269	RefSeq	NZ_NJNI01000102.1	2046	3248	-	WP_000836404.1	TolC family protein	Escherichia coli	MOD1-EC103	GCF_002466715.1
33422269	RefSeq	NZ_NKNW01000095.1	1952	3154	-	WP_000836404.1	TolC family protein	Escherichia coli	MOD1-EC1837	GCF_002459295.1
33422269	RefSeq	NZ_NNTT01000096.1	2046	3248	-	WP_000836404.1	TolC family protein	Escherichia coli	MOD1-EC6657	GCF_002484815.1
33422269	INSDC	CP017848.1	73903	75105	-	APG37940.1	ABC transporter permease	Escherichia coli	FMU073332	GCA_001888075.1
33422269	INSDC	AAAGOA010000110.1	1968	3170	-	EAC0244597.1	ABC transporter permease	Escherichia coli	588471	GCA_004289055.1
33422269	INSDC	AARTAW010000106.1	1968	3170	-	EEX8214560.1	ABC transporter permease	Escherichia coli	2018EL-1085a
33422269	INSDC	AARTLD010000101.1	1968	3170	-	EEX9601449.1	ABC transporter permease	Escherichia coli	2018EL-1087b
33422269	INSDC	AARTLW010000109.1	1968	3170	-	EEX9690678.1	ABC transporter permease	Escherichia coli	2018EL-1101b
33422269	INSDC	AARTMC010000108.1	1968	3170	-	EEX9725384.1	ABC transporter permease	Escherichia coli	2018EL-1099b
33422269	INSDC	AARVGT010000092.1	1968	3170	-	EEY5303213.1	ABC transporter permease	Escherichia coli	PNUSAE021499
33422269	INSDC	AASEFR010000098.1	1968	3170	-	EFC1838197.1	TolC family protein	Escherichia coli	PNUSAE023452
33422269	INSDC	AASDRC010000061.1	2175	3377	-	EFD0614698.1	TolC family protein	Escherichia coli	2012EL-1654-1
33422269	INSDC	AASDRA010000056.1	2165	3367	-	EFD0628785.1	TolC family protein	Escherichia coli	2016EL-1177a
33422269	INSDC	AASDQX010000061.1	2175	3377	-	EFD0642508.1	TolC family protein	Escherichia coli	2016EL-1176a
33422269	INSDC	AASDRH010000054.1	2175	3377	-	EFD0804289.1	TolC family protein	Escherichia coli	2012EL-1282-3
33422269	INSDC	AASJQA010000107.1	1968	3170	-	EFD2953067.1	TolC family protein	Escherichia coli	2011EL-1497-2
33422269	INSDC	AASJQB010000092.1	1968	3170	-	EFD3046833.1	TolC family protein	Escherichia coli	2011EL-1640-5
33422269	INSDC	AASJQC010000098.1	1968	3170	-	EFD3055983.1	TolC family protein	Escherichia coli	2011EL-1369-1
33422269	INSDC	AASJQU010000105.1	1968	3170	-	EFD3117292.1	TolC family protein	Escherichia coli	2014EL-1346-6
33422269	INSDC	AASJQZ010000094.1	1811	3013	-	EFD3135914.1	TolC family protein	Escherichia coli	2015EL-1280-1
33422269	INSDC	AASJQS010000105.1	1968	3170	-	EFD3140609.1	TolC family protein	Escherichia coli	EDL1491
33422269	INSDC	AASJQX010000104.1	1968	3170	-	EFD3169688.1	TolC family protein	Escherichia coli	EDL1484
33422269	INSDC	AASNZM010000112.1	1968	3170	-	EFE7656090.1	TolC family protein	Escherichia coli	812326
33422269	INSDC	AASJQN010000106.1	1968	3170	-	EFE8589699.1	TolC family protein	Escherichia coli	EDL1495
33422269	INSDC	AASRJS010000101.1	1967	3169	-	EFF9248636.1	ABC transporter permease	Escherichia coli	PNUSAE044595
33422269	INSDC	AASRJT010000093.1	1968	3170	-	EFF9295597.1	ABC transporter permease	Escherichia coli	PNUSAE044609
33422269	INSDC	AASSEH010000091.1	1968	3170	-	EFG1901786.1	ABC transporter permease	Escherichia coli	PNUSAE044193
33422269	INSDC	AASVKF010000132.1	1968	3170	-	EFH2897871.1	ABC transporter permease	Escherichia coli	843991
33422269	INSDC	AASWJN010000064.1	2175	3377	-	EFH5998257.1	ABC transporter permease	Escherichia coli	868417
33422269	INSDC	AASWRD010000105.1	1811	3013	-	EFH6976793.1	ABC transporter permease	Escherichia coli	843997
33422269	INSDC	AASXEU010000062.1	2175	3377	-	EFH8646590.1	ABC transporter permease	Escherichia coli	862961
33422269	INSDC	AATGOL010000105.1	1811	3013	-	EFL0185368.1	TolC family protein	Escherichia coli	899086
33422269	INSDC	AATPZF010000098.1	1968	3170	-	EFO0225867.1	ABC transporter permease	Escherichia coli	PNUSAE016669
33422269	INSDC	AQDD01000044.1	4322	5524	+	EMV60432.1	outer membrane efflux family protein	Escherichia coli 2872000	2872000	GCA_000355475.2
33422269	INSDC	AQDE01000048.1	4228	5430	+	EMV61263.1	outer membrane efflux family protein	Escherichia coli 2871950	2871950	GCA_000355455.2
33422269	INSDC	AQGG01000046.1	2665	3867	+	EMZ72182.1	outer membrane efflux family protein	Escherichia coli 2846750	2846750	GCA_000356685.2
33422269	INSDC	APZV01000108.1	5752	6954	+	END95429.1	outer membrane efflux family protein	Escherichia coli P0301904.3	P0301904.3	GCA_000357645.1
33422269	INSDC	ATEY01000400.1	1563	2765	-	ESS90489.1	AatA outermembrane protein	Escherichia coli CE549	CE549	GCA_000497015.1
33422269	INSDC	KI544436.1	2095	3297	-	ESS90489.1	AatA outermembrane protein	Escherichia coli CE549	CE549	GCA_000497015.1
33422269	INSDC	AUZS01000296.1	2537	3739	+	ETS24486.1	ABC transporter permease	Escherichia coli O6:H16:CFA/II str. B2C	B2C	GCA_000517245.1
33422269	INSDC	JHJW01000022.1	2486	3688	+	EYV95920.1	ABC transporter permease	Escherichia coli O6:H16 str. 99-3165	99-3165	GCA_000614435.2
33422269	INSDC	JHJU01000012.1	2486	3688	+	EZA80636.1	ABC transporter permease	Escherichia coli O6:H16 str. F5656C1	F5656C1	GCA_000618085.1
33422269	INSDC	JPUT01000157.1	2485	3687	+	KGP08462.1	ABC transporter permease	Escherichia coli	2011EL-1370-2	GCA_000770035.1
33422269	INSDC	JPUU01000210.1	1989	3191	-	KGP16982.1	ABC transporter permease	Escherichia coli	2011EL-1497-2	GCA_000770055.1
33422269	INSDC	JPXK01000105.1	1989	3191	-	KGT10594.1	ABC transporter permease	Escherichia coli	M9803	GCA_000773535.1
33422269	INSDC	JPXM01000123.1	2104	3306	-	KGT24231.1	ABC transporter permease	Escherichia coli	2011EL-1251-4	GCA_000773595.1
33422269	INSDC	JPXN01000109.1	2485	3687	+	KGT29490.1	ABC transporter permease	Escherichia coli	2011EL-1640-5	GCA_000773575.1
33422269	INSDC	JYID01000165.1	2485	3687	+	KIZ82303.1	ABC transporter permease	Escherichia coli	B144-c1	GCA_000935435.1
33422269	INSDC	JYIG01000254.1	26	1228	-	KIZ92698.1	ABC transporter permease	Escherichia coli	F5524-c2	GCA_000935555.1
33422269	INSDC	JYIF01000065.1	1870	3072	-	KIZ96080.1	ABC transporter permease	Escherichia coli	B1020-2	GCA_000935515.1
33422269	INSDC	AELA02000023.1	2686	3888	+	KPQ45620.1	Uncharacterized protein	Escherichia coli TW10598	TW10598	GCA_000166535.3
33422269	INSDC	RMNA01000091.1	1968	3170	-	MFC02612.1	ABC transporter permease	Escherichia coli	PNUSAE019328	GCA_003757365.1
33422269	INSDC	RMNK01000104.1	1968	3170	-	MFD05368.1	ABC transporter permease	Escherichia coli	PNUSAE019659	GCA_003757505.1
33422269	INSDC	RNHM01000084.1	4117	5319	+	MFX75415.1	ABC transporter permease	Escherichia coli	PNUSAE018728	GCA_003770045.1
33422269	INSDC	RTFT01000105.1	2464	3666	+	MJJ07279.1	ABC transporter permease	Escherichia coli	358012	GCA_003882455.1
33422269	INSDC	RUXU01000162.1	662	1864	+	MLI09467.1	ABC transporter permease	Escherichia coli	357746	GCA_003907135.1
33422269	INSDC	LRKB01000114.1	2546	3748	+	OKU93491.1	ABC transporter permease	Escherichia coli	202733	GCA_001912185.1
16172496	RefSeq	NC_011752.1	38607	39845	-	WP_001216022.1	dispersin export ABC transporter outer membrane protein AatA	Escherichia coli 55989	55989
16172496	RefSeq	NC_019000.1	39691	40929	-	WP_001216022.1	dispersin export ABC transporter outer membrane protein AatA	Escherichia coli	HUSEC41
16172496	RefSeq	NZ_AHZE01000077.1	38613	39851	-	WP_001216022.1	dispersin export ABC transporter outer membrane protein AatA	Escherichia coli O104:H4 str. ON2010	ON2010	GCF_000258635.1
16172496	RefSeq	NZ_CBWA010000203.1	823	2061	+	WP_001216022.1	dispersin export ABC transporter outer membrane protein AatA	Escherichia coli IS1	IS1	GCF_000513455.1
16172496	RefSeq	NZ_CP009053.1	44237	45475	-	WP_001216022.1	dispersin export ABC transporter outer membrane protein AatA	Escherichia coli NCCP15648	NCCP15648	GCF_003433275.1
16172496	RefSeq	NZ_CP013186.1	28534	29772	-	WP_001216022.1	dispersin export ABC transporter outer membrane protein AatA	Escherichia coli	FORC_029	GCF_001886895.1
16172496	RefSeq	NZ_CP023062.1	65335	66573	+	WP_001216022.1	dispersin export ABC transporter outer membrane protein AatA	Escherichia coli	FORC_069	GCF_003491165.1
16172496	RefSeq	NZ_CP023552.1	57519	58757	+	WP_001216022.1	dispersin export ABC transporter outer membrane protein AatA	Escherichia coli	FORC_043	GCF_002214745.2
16172496	RefSeq	NZ_CU928159.1	38607	39845	-	WP_001216022.1	dispersin export ABC transporter outer membrane protein AatA	Escherichia coli 55989	55989
16172496	RefSeq	NZ_HE603111.1	39691	40929	-	WP_001216022.1	dispersin export ABC transporter outer membrane protein AatA	Escherichia coli	HUSEC41
16172496	RefSeq	NZ_JAAFBQ010000034.1	14204	15442	+	WP_001216022.1	dispersin export ABC transporter outer membrane protein AatA	Escherichia coli	BS28R-A	GCF_013395685.1
16172496	RefSeq	NZ_JFFO01000018.1	2986	4224	-	WP_001216022.1	dispersin export ABC transporter outer membrane protein AatA	Escherichia coli	UCD_JA69	GCF_000599825.1
16172496	RefSeq	NZ_JH378070.1	27554	28792	+	WP_001216022.1	dispersin export ABC transporter outer membrane protein AatA	Escherichia coli O104:H4 str. 09-7901	09-7901	GCF_000235225.1
16172496	RefSeq	NZ_JH378078.1	19458	20696	+	WP_001216022.1	dispersin export ABC transporter outer membrane protein AatA	Escherichia coli O104:H4 str. 04-8351	04-8351	GCF_000235245.1
16172496	RefSeq	NZ_JH660546.1	15326	16564	+	WP_001216022.1	dispersin export ABC transporter outer membrane protein AatA	Escherichia sp. 4_1_40B	4_1_40B	GCF_000158415.2
16172496	RefSeq	NZ_JNPT01000024.1	14825	16063	+	WP_001216022.1	dispersin export ABC transporter outer membrane protein AatA	Escherichia coli 1-392-07_S1_C1	1-392-07_S1_C1	GCF_000703865.1
16172496	RefSeq	NZ_JNPU01000036.1	20402	21640	-	WP_001216022.1	dispersin export ABC transporter outer membrane protein AatA	Escherichia coli 1-392-07_S1_C2	1-392-07_S1_C2	GCF_000703885.1
16172496	RefSeq	NZ_JNPZ01000050.1	5331	6569	-	WP_001216022.1	dispersin export ABC transporter outer membrane protein AatA	Escherichia coli 2-177-06_S4_C3	2-177-06_S4_C3	GCF_000703565.1
16172496	RefSeq	NZ_JNRS01000047.1	2727	3965	+	WP_001216022.1	dispersin export ABC transporter outer membrane protein AatA	Escherichia coli 3-020-07_S4_C2	3-020-07_S4_C2	GCF_000704805.1
16172496	RefSeq	NZ_JNRT01000053.1	2759	3997	+	WP_001216022.1	dispersin export ABC transporter outer membrane protein AatA	Escherichia coli 3-020-07_S4_C3	3-020-07_S4_C3	GCF_000704825.1
16172496	RefSeq	NZ_JOMS01000049.1	14475	15713	+	WP_001216022.1	dispersin export ABC transporter outer membrane protein AatA	Escherichia coli 6-175-07_S1_C2	6-175-07_S1_C2	GCF_000711375.1
16172496	RefSeq	NZ_JOST01000142.1	5291	6529	-	WP_001216022.1	dispersin export ABC transporter outer membrane protein AatA	Escherichia coli 5-366-08_S4_C1	5-366-08_S4_C1	GCF_000713855.1
16172496	RefSeq	NZ_JSHJ01000034.1	17398	18636	+	WP_001216022.1	dispersin export ABC transporter outer membrane protein AatA	Escherichia coli	upec-54	GCF_000776925.1
16172496	RefSeq	NZ_KY706108.1	79925	81163	+	WP_001216022.1	dispersin export ABC transporter outer membrane protein AatA	Escherichia coli	pAA-ST131
16172496	RefSeq	NZ_LYBC01000012.1	11276	12514	+	WP_001216022.1	dispersin export ABC transporter outer membrane protein AatA	Escherichia coli	ECOR08	GCF_002190275.1
16172496	RefSeq	NZ_MPIJ01000015.1	14749	15987	+	WP_001216022.1	dispersin export ABC transporter outer membrane protein AatA	Escherichia coli	17_Esco_HA-NL	GCF_002573375.1
16172496	RefSeq	NZ_MVIO01000004.1	14353	15591	+	WP_001216022.1	dispersin export ABC transporter outer membrane protein AatA	Escherichia coli	NA090	GCF_002407385.1
16172496	RefSeq	NZ_NEMW01000046.1	5688	6926	-	WP_001216022.1	dispersin export ABC transporter outer membrane protein AatA	Escherichia coli	OLC1072	GCF_002134345.1
16172496	RefSeq	NZ_NJKJ01000025.1	68524	69762	-	WP_001216022.1	dispersin export ABC transporter outer membrane protein AatA	Escherichia coli	MOD1-EC703	GCF_002465465.1
16172496	RefSeq	NZ_NLNP01000045.1	12465	13703	+	WP_001216022.1	dispersin export ABC transporter outer membrane protein AatA	Escherichia coli	MOD1-EC5501	GCF_002228775.1
16172496	RefSeq	NZ_NLNQ01000026.1	2200	3438	+	WP_001216022.1	dispersin export ABC transporter outer membrane protein AatA	Escherichia coli	MOD1-EC5500	GCF_002229375.1
16172496	RefSeq	NZ_NOFG01000050.1	14935	16173	-	WP_001216022.1	dispersin export ABC transporter outer membrane protein AatA	Escherichia coli	MOD1-EC5198	GCF_002474785.1
16172496	RefSeq	NZ_NORY01000039.1	22848	24086	-	WP_001216022.1	dispersin export ABC transporter outer membrane protein AatA	Escherichia coli	MOD1-EC6778	GCF_002521855.1
16172496	RefSeq	NZ_NORZ01000046.1	18822	20060	+	WP_001216022.1	dispersin export ABC transporter outer membrane protein AatA	Escherichia coli	MOD1-EC6777	GCF_002521905.1
16172496	RefSeq	NZ_PNRS01000049.1	12816	14054	+	WP_001216022.1	dispersin export ABC transporter outer membrane protein AatA	Escherichia coli	721266	GCF_003981245.1
16172496	RefSeq	NZ_PNVC01000057.1	14169	15407	+	WP_001216022.1	dispersin export ABC transporter outer membrane protein AatA	Escherichia coli	310140	GCF_003982675.1
16172496	RefSeq	NZ_QOWT01000048.1	11191	12429	+	WP_001216022.1	dispersin export ABC transporter outer membrane protein AatA	Escherichia coli	MOD1-ECOR8	GCF_003334765.1
16172496	RefSeq	NZ_RXYT01000123.1	14139	15377	+	WP_001216022.1	dispersin export ABC transporter outer membrane protein AatA	Shigella sonnei	AP274	GCF_003968715.1
16172496	RefSeq	NZ_SCGC01000037.1	22889	24127	-	WP_001216022.1	dispersin export ABC transporter outer membrane protein AatA	Escherichia coli	EC330	GCF_004100285.1
16172496	RefSeq	NZ_SPVP01000006.1	11514	12752	-	WP_001216022.1	dispersin export ABC transporter outer membrane protein AatA	Escherichia coli	RUSPBB81	GCF_006230535.1
16172496	RefSeq	NZ_SPVQ01000175.1	1420	2658	+	WP_001216022.1	dispersin export ABC transporter outer membrane protein AatA	Escherichia coli	RUSPBB79	GCF_006230545.1
16172496	RefSeq	NZ_SPWP01000029.1	1420	2658	+	WP_001216022.1	dispersin export ABC transporter outer membrane protein AatA	Escherichia coli	RUSPBB322	GCF_006230775.1
16172496	RefSeq	NZ_SPXN01000012.1	3183	4421	-	WP_001216022.1	dispersin export ABC transporter outer membrane protein AatA	Escherichia coli	RUSPBB250	GCF_006229875.1
16172496	RefSeq	NZ_SPXV01000048.1	5391	6629	+	WP_001216022.1	dispersin export ABC transporter outer membrane protein AatA	Escherichia coli	RUSPBB23	GCF_006229995.1
16172496	RefSeq	NZ_SPYA01000059.1	3184	4422	-	WP_001216022.1	dispersin export ABC transporter outer membrane protein AatA	Escherichia coli	RUSPBB217	GCF_006230955.1
16172496	RefSeq	NZ_SPYD01000075.1	13740	14978	+	WP_001216022.1	dispersin export ABC transporter outer membrane protein AatA	Escherichia coli	RUSPBB214	GCF_006230965.1
16172496	RefSeq	NZ_SPYF01000030.1	9933	11171	+	WP_001216022.1	dispersin export ABC transporter outer membrane protein AatA	Escherichia coli	RUSPBB212	GCF_006230105.1
16172496	RefSeq	NZ_SPYR01000098.1	10342	11580	+	WP_001216022.1	dispersin export ABC transporter outer membrane protein AatA	Escherichia coli	RUSPBB200	GCF_006231115.1
16172496	RefSeq	NZ_SPYW01000044.1	13699	14937	+	WP_001216022.1	dispersin export ABC transporter outer membrane protein AatA	Escherichia coli	RUSPBB195	GCF_006230315.1
16172496	RefSeq	NZ_SPZL01000045.1	10228	11466	+	WP_001216022.1	dispersin export ABC transporter outer membrane protein AatA	Escherichia coli	RUSPBB163	GCF_006231335.1
16172496	RefSeq	NZ_SQBI01000213.1	8804	10042	+	WP_001216022.1	dispersin export ABC transporter outer membrane protein AatA	Escherichia coli	EELTKB219	GCF_006238625.1
16172496	RefSeq	NZ_SQCX01000199.1	1914	3152	+	WP_001216022.1	dispersin export ABC transporter outer membrane protein AatA	Escherichia coli	RUSPBB141	GCF_006233755.1
16172496	RefSeq	NZ_SQEC01000026.1	3184	4422	-	WP_001216022.1	dispersin export ABC transporter outer membrane protein AatA	Escherichia coli	NOR6_15	GCF_006233925.1
16172496	RefSeq	NZ_UGCW01000002.1	16594	17832	-	WP_001216022.1	dispersin export ABC transporter outer membrane protein AatA	Escherichia coli	NCTC9086	GCF_900449445.1
16172496	RefSeq	NZ_UIKU01000039.1	20357	21595	-	WP_001216022.1	dispersin export ABC transporter outer membrane protein AatA	Escherichia coli		GCF_900499745.1
16172496	RefSeq	NZ_VKIP01000394.1	9504	10742	+	WP_001216022.1	dispersin export ABC transporter outer membrane protein AatA	Escherichia coli	HM21	GCF_009909835.1
16172496	RefSeq	NZ_WEPX01000024.1	14285	15523	+	WP_001216022.1	dispersin export ABC transporter outer membrane protein AatA	Escherichia coli	P307V4	GCF_013073815.1
16172496	RefSeq	NZ_WEPY01000031.1	28221	29459	-	WP_001216022.1	dispersin export ABC transporter outer membrane protein AatA	Escherichia coli	P415V1	GCF_013073785.1
16172496	RefSeq	NZ_WEQH01000022.1	14285	15523	+	WP_001216022.1	dispersin export ABC transporter outer membrane protein AatA	Escherichia coli	E10V5A	GCF_013073585.1
16172496	RefSeq	NZ_WEQT01000018.1	30186	31424	+	WP_001216022.1	dispersin export ABC transporter outer membrane protein AatA	Escherichia coli	E30V1A	GCF_013074055.1
16172496	RefSeq	NZ_WEQY01000035.1	19219	20457	+	WP_001216022.1	dispersin export ABC transporter outer membrane protein AatA	Escherichia coli	K5V4	GCF_013073955.1
16172496	RefSeq	NZ_WEQZ01000035.1	13502	14740	+	WP_001216022.1	dispersin export ABC transporter outer membrane protein AatA	Escherichia coli	K11V5	GCF_013073945.1
16172496	RefSeq	NZ_WERA01000053.1	9958	11196	-	WP_001216022.1	dispersin export ABC transporter outer membrane protein AatA	Escherichia coli	K13V4	GCF_013073925.1
16172496	RefSeq	NZ_WERE01000031.1	25055	26293	-	WP_001216022.1	dispersin export ABC transporter outer membrane protein AatA	Escherichia coli	K24V1	GCF_013073845.1
16172496	RefSeq	NZ_WNTW01000037.1	6196	7434	-	WP_001216022.1	dispersin export ABC transporter outer membrane protein AatA	Escherichia coli	MEX-11	GCF_013359045.1
16172496	RefSeq	NC_011752.1	38607	39845	-	YP_002415663.1	AatA outermembrane protein	Escherichia coli 55989	55989
16172496	RefSeq	NC_019000.1	39691	40929	-	YP_006940446.1	AatA outermembrane protein	Escherichia coli	HUSEC41
16172496	INSDC	CP013186.1	28534	29772	-	APE82545.1	hypothetical protein	Escherichia coli	FORC_029	GCA_001886895.1
16172496	INSDC	KY706108.1	79925	81163	+	ASK37444.1	aatA	Escherichia coli	pAA-ST131
16172496	INSDC	CP009053.1	44237	45475	-	ASQ70316.1	Unassigned protein	Escherichia coli NCCP15648	NCCP15648	GCA_003433275.1
16172496	INSDC	CP023552.1	57519	58757	+	ATI10946.1	hypothetical protein	Escherichia coli	FORC_043	GCA_002214745.2
16172496	INSDC	CP023062.1	65335	66573	+	AXV27986.1	hypothetical protein	Escherichia coli	FORC_069	GCA_003491165.1
16172496	INSDC	CP025574.1	63032	64270	+	AZZ29873.1	hypothetical protein	Escherichia coli	E-1246	GCA_004011015.1
16172496	INSDC	CU928159.2	38607	39845	-	CAU95796.1	AatA outermembrane protein	Escherichia coli 55989	55989
16172496	INSDC	HE603111.1	39691	40929	-	CCE21229.1	AatA outermembrane protein	Escherichia coli	HUSEC41
16172496	INSDC	CBWA010000203.1	823	2061	+	CDK46510.1	AatA outermembrane protein	Escherichia coli IS1	IS1	GCA_000513455.1
16172496	INSDC	AAADMX010000059.1	2590	3828	-	EAB0742422.1	dispersin export ABC transporter outer membrane protein AatA	Escherichia coli	PNUSAE020182	GCA_004231225.1
16172496	INSDC	AARMLK010000023.1	15322	16560	+	EEV5595212.1	dispersin export ABC transporter outer membrane protein AatA	Escherichia coli	654718
16172496	INSDC	AAROVH010000048.1	9622	10860	+	EEW3678241.1	dispersin export ABC transporter outer membrane protein AatA	Escherichia coli	619818
16172496	INSDC	AARPTY010000040.1	19172	20410	+	EEW7479391.1	dispersin export ABC transporter outer membrane protein AatA	Escherichia coli	PNUSAE017944
16172496	INSDC	AARPTU010000041.1	19172	20410	+	EEW7494576.1	dispersin export ABC transporter outer membrane protein AatA	Escherichia coli	PNUSAE018044
16172496	INSDC	AARVGF010000046.1	2716	3954	-	EEY5244206.1	dispersin export ABC transporter outer membrane protein AatA	Escherichia coli	PNUSAE021294
16172496	INSDC	AARVGS010000038.1	16335	17573	+	EEY5268488.1	dispersin export ABC transporter outer membrane protein AatA	Escherichia coli	PNUSAE021323
16172496	INSDC	AARVEI010000042.1	14184	15422	+	EEY6210676.1	dispersin export ABC transporter outer membrane protein AatA	Escherichia coli	M044x
16172496	INSDC	AASBAG010000034.1	7574	8812	+	EFA5209084.1	dispersin export ABC transporter outer membrane protein AatA	Escherichia coli	PNUSAE022021
16172496	INSDC	AASBIH010000058.1	2736	3974	-	EFA6239488.1	dispersin export ABC transporter outer membrane protein AatA	Escherichia coli	PNUSAE022290
16172496	INSDC	AASDFY010000085.1	6109	7347	+	EFB2239124.1	dispersin export ABC transporter outer membrane protein AatA	Escherichia coli	755720
16172496	INSDC	AASFVD010000042.1	8792	10030	+	EFB3482779.1	dispersin export ABC transporter outer membrane protein AatA	Escherichia coli	PNUSAE027104
16172496	INSDC	AASFUY010000057.1	2736	3974	-	EFB3945955.1	dispersin export ABC transporter outer membrane protein AatA	Escherichia coli	PNUSAE027103
16172496	INSDC	AASFLC010000046.1	3725	4963	-	EFB5528340.1	dispersin export ABC transporter outer membrane protein AatA	Escherichia coli	PNUSAE026331
16172496	INSDC	AASFLI010000036.1	20320	21558	+	EFB5549056.1	dispersin export ABC transporter outer membrane protein AatA	Escherichia coli	PNUSAE026329
16172496	INSDC	AASELI010000056.1	13521	14759	+	EFB9127562.1	dispersin export ABC transporter outer membrane protein AatA	Escherichia coli	722419
16172496	INSDC	AASERT010000052.1	2535	3773	-	EFB9523988.1	dispersin export ABC transporter outer membrane protein AatA	Escherichia coli	PNUSAE022850
16172496	INSDC	AASEFS010000040.1	2736	3974	-	EFC1829531.1	dispersin export ABC transporter outer membrane protein AatA	Escherichia coli	PNUSAE023351
16172496	INSDC	AASEOO010000075.1	2974	4212	-	EFC4020944.1	dispersin export ABC transporter outer membrane protein AatA	Escherichia coli	PNUSAE022930
16172496	INSDC	AASENF010000058.1	2786	4024	-	EFC4093468.1	dispersin export ABC transporter outer membrane protein AatA	Escherichia coli	PNUSAE023043
16172496	INSDC	AASEMZ010000081.1	1929	3167	-	EFC4098331.1	dispersin export ABC transporter outer membrane protein AatA	Escherichia coli	PNUSAE023044
16172496	INSDC	AASENI010000041.1	19177	20415	+	EFC4150685.1	dispersin export ABC transporter outer membrane protein AatA	Escherichia coli	PNUSAE023079
16172496	INSDC	AASENK010000052.1	3725	4963	-	EFC4188493.1	dispersin export ABC transporter outer membrane protein AatA	Escherichia coli	PNUSAE023042
16172496	INSDC	AASEFJ010000053.1	2736	3974	-	EFC4611050.1	dispersin export ABC transporter outer membrane protein AatA	Escherichia coli	PNUSAE023478
16172496	INSDC	AASDXL010000085.1	4677	5915	+	EFC6499985.1	dispersin export ABC transporter outer membrane protein AatA	Escherichia coli	735152
16172496	INSDC	AASDQV010000036.1	14066	15304	+	EFD0618327.1	dispersin export ABC transporter outer membrane protein AatA	Escherichia coli	2016EL-1177b
16172496	INSDC	AASDPJ010000094.1	1999	3237	-	EFD1726230.1	dispersin export ABC transporter outer membrane protein AatA	Escherichia coli	PNUSAE024748
16172496	INSDC	AASJGL010000030.1	19252	20490	+	EFD1810910.1	dispersin export ABC transporter outer membrane protein AatA	Escherichia coli	3.3601
16172496	INSDC	AASLBA010000043.1	7578	8816	+	EFD7672167.1	dispersin export ABC transporter outer membrane protein AatA	Escherichia coli	PNUSAE032732
16172496	INSDC	AASMIM010000067.1	2736	3974	-	EFE2109175.1	dispersin export ABC transporter outer membrane protein AatA	Escherichia coli	PNUSAE035889
16172496	INSDC	AASNXW010000055.1	1500	2738	+	EFE7317170.1	dispersin export ABC transporter outer membrane protein AatA	Escherichia coli	PNUSAE034651
16172496	INSDC	AASNYV010000030.1	14067	15305	+	EFE7535498.1	dispersin export ABC transporter outer membrane protein AatA	Escherichia coli	806087
16172496	INSDC	AASOVH010000016.1	58706	59944	+	EFF0522143.1	dispersin export ABC transporter outer membrane protein AatA	Escherichia coli	99-3006
16172496	INSDC	AASOZT010000036.1	17069	18307	+	EFF1099955.1	dispersin export ABC transporter outer membrane protein AatA	Escherichia coli	PNUSAE036760
16172496	INSDC	AASPIC010000035.1	11308	12546	+	EFF2148470.1	dispersin export ABC transporter outer membrane protein AatA	Escherichia coli	312803
16172496	INSDC	AASPIL010000046.1	8653	9891	+	EFF2200622.1	dispersin export ABC transporter outer membrane protein AatA	Escherichia coli	317715
16172496	INSDC	AASPIP010000085.1	2736	3974	-	EFF2215903.1	dispersin export ABC transporter outer membrane protein AatA	Escherichia coli	288867
16172496	INSDC	AASPJP010000058.1	4856	6094	+	EFF2337408.1	dispersin export ABC transporter outer membrane protein AatA	Escherichia coli	250720
16172496	INSDC	AASPJO010000031.1	14066	15304	+	EFF2346320.1	dispersin export ABC transporter outer membrane protein AatA	Escherichia coli	254609
16172496	INSDC	AASPJU010000058.1	14732	15970	+	EFF2362185.1	dispersin export ABC transporter outer membrane protein AatA	Escherichia coli	316299
16172496	INSDC	AASPOM010000050.1	8078	9316	+	EFF2986416.1	dispersin export ABC transporter outer membrane protein AatA	Escherichia coli	PNUSAE036183
16172496	INSDC	AASRJQ010000036.1	3449	4687	-	EFF9267300.1	dispersin export ABC transporter outer membrane protein AatA	Escherichia coli	PNUSAE044596
16172496	INSDC	AASRKE010000050.1	12980	14218	+	EFF9313919.1	dispersin export ABC transporter outer membrane protein AatA	Escherichia coli	PNUSAE044199
16172496	INSDC	AASRKR010000057.1	3725	4963	-	EFF9374336.1	dispersin export ABC transporter outer membrane protein AatA	Escherichia coli	PNUSAE043653
16172496	INSDC	AASRNX010000026.1	14065	15303	+	EFF9770670.1	dispersin export ABC transporter outer membrane protein AatA	Escherichia coli	PNUSAE038352
16172496	INSDC	AASROQ010000041.1	19252	20490	+	EFF9857089.1	dispersin export ABC transporter outer membrane protein AatA	Escherichia coli	PNUSAE035840
16172496	INSDC	AASSCC010000087.1	1678	2916	-	EFG1624217.1	dispersin export ABC transporter outer membrane protein AatA	Escherichia coli	142500
16172496	INSDC	AASSNG010000058.1	3725	4963	-	EFG3043042.1	dispersin export ABC transporter outer membrane protein AatA	Escherichia coli	302574
16172496	INSDC	AASSNI010000058.1	1527	2765	+	EFG3073445.1	dispersin export ABC transporter outer membrane protein AatA	Escherichia coli	299816
16172496	INSDC	AASTBF010000051.1	19172	20410	+	EFG4822252.1	dispersin export ABC transporter outer membrane protein AatA	Escherichia coli	302507
16172496	INSDC	AASTDQ010000020.1	19253	20491	+	EFG5217927.1	dispersin export ABC transporter outer membrane protein AatA	Escherichia coli	PNUSAE031854
16172496	INSDC	AASTGM010000027.1	16335	17573	+	EFG5592956.1	dispersin export ABC transporter outer membrane protein AatA	Escherichia coli	PNUSAE044459
16172496	INSDC	AASTJP010000041.1	11152	12390	+	EFG5998122.1	dispersin export ABC transporter outer membrane protein AatA	Escherichia coli	290602
16172496	INSDC	AASVQJ010000073.1	4126	5364	-	EFH3658218.1	dispersin export ABC transporter outer membrane protein AatA	Escherichia coli	854000
16172496	INSDC	AASVRH010000065.1	3236	4474	-	EFH3752273.1	dispersin export ABC transporter outer membrane protein AatA	Escherichia coli	298880
16172496	INSDC	AASWDY010000033.1	29857	31095	-	EFH5316282.1	dispersin export ABC transporter outer membrane protein AatA	Escherichia coli	PNUSAE045092
16172496	INSDC	AASWUO010000077.1	3716	4954	-	EFH7393911.1	dispersin export ABC transporter outer membrane protein AatA	Escherichia coli	838525
16172496	INSDC	AASYIC010000041.1	11103	12341	+	EFI2440644.1	dispersin export ABC transporter outer membrane protein AatA	Escherichia coli	PNUSAE046126
16172496	INSDC	AASZIQ010000034.1	9611	10849	+	EFI5936762.1	dispersin export ABC transporter outer membrane protein AatA	Escherichia coli	PNUSAE046127
16172496	INSDC	AASZOK010000049.1	3725	4963	-	EFI6631200.1	dispersin export ABC transporter outer membrane protein AatA	Escherichia coli	PNUSAE047734
16172496	INSDC	AATAGR010000038.1	17053	18291	+	EFI9031483.1	dispersin export ABC transporter outer membrane protein AatA	Escherichia coli	PNUSAE047399
16172496	INSDC	AATBSP010000057.1	13990	15228	+	EFJ3961497.1	dispersin export ABC transporter outer membrane protein AatA	Escherichia coli	882863
16172496	INSDC	AATEQC010000077.1	3431	4669	-	EFK2737073.1	dispersin export ABC transporter outer membrane protein AatA	Escherichia coli	178926
16172496	INSDC	AATEUH010000063.1	11185	12423	+	EFK3442495.1	dispersin export ABC transporter outer membrane protein AatA	Escherichia coli	242345
16172496	INSDC	AATEVQ010000086.1	2716	3954	-	EFK3769543.1	dispersin export ABC transporter outer membrane protein AatA	Escherichia coli	155719
16172496	INSDC	AATEWC010000071.1	3725	4963	-	EFK3817391.1	dispersin export ABC transporter outer membrane protein AatA	Escherichia coli	192862
16172496	INSDC	AATETP010000090.1	3725	4963	-	EFK3832527.1	dispersin export ABC transporter outer membrane protein AatA	Escherichia coli	157052
16172496	INSDC	AATEWY010000069.1	2736	3974	-	EFK3934404.1	dispersin export ABC transporter outer membrane protein AatA	Escherichia coli	180530
16172496	INSDC	AATFAI010000048.1	3352	4590	+	EFK4424002.1	dispersin export ABC transporter outer membrane protein AatA	Escherichia coli	208916
16172496	INSDC	AATKRN010000055.1	3725	4963	-	EFM3729940.1	dispersin export ABC transporter outer membrane protein AatA	Escherichia coli	899039
16172496	INSDC	AATORR010000045.1	3725	4963	-	EFN6011898.1	dispersin export ABC transporter outer membrane protein AatA	Escherichia coli	PNUSAE029512
16172496	INSDC	AATOZZ010000045.1	13823	15061	+	EFN7035798.1	dispersin export ABC transporter outer membrane protein AatA	Escherichia coli	B179XC2
16172496	INSDC	AATPAC010000035.1	14184	15422	+	EFN7050958.1	dispersin export ABC transporter outer membrane protein AatA	Escherichia coli	B181XC1
16172496	INSDC	AATPYL010000039.1	20191	21429	+	EFO0141402.1	dispersin export ABC transporter outer membrane protein AatA	Escherichia coli	PNUSAE017134
16172496	INSDC	AATPZI010000046.1	17053	18291	+	EFO0231163.1	dispersin export ABC transporter outer membrane protein AatA	Escherichia coli	PNUSAE016967
16172496	INSDC	AATPZK010000051.1	2736	3974	-	EFO0246411.1	dispersin export ABC transporter outer membrane protein AatA	Escherichia coli	PNUSAE016969
16172496	INSDC	AATQCW010000037.1	6338	7576	+	EFO0745800.1	dispersin export ABC transporter outer membrane protein AatA	Escherichia coli	PNUSAE016281
16172496	INSDC	AATQEB010000041.1	19172	20410	+	EFO0854935.1	dispersin export ABC transporter outer membrane protein AatA	Escherichia coli	PNUSAE016169
16172496	INSDC	AATQEF010000032.1	19252	20490	+	EFO0864882.1	dispersin export ABC transporter outer membrane protein AatA	Escherichia coli	PNUSAE016167
16172496	INSDC	AFRL01000025.1	19458	20696	+	EHF16339.1	outer membrane protein AatA	Escherichia coli O104:H4 str. 04-8351	04-8351	GCA_000235245.1
16172496	INSDC	JH378078.1	19458	20696	+	EHF16339.1	outer membrane protein AatA	Escherichia coli O104:H4 str. 04-8351	04-8351	GCA_000235245.1
16172496	INSDC	AFRK01000016.1	19457	20695	+	EHF28959.1	outer membrane protein AatA	Escherichia coli O104:H4 str. 09-7901	09-7901	GCA_000235225.1
16172496	INSDC	JH378070.1	27554	28792	+	EHF28959.1	outer membrane protein AatA	Escherichia coli O104:H4 str. 09-7901	09-7901	GCA_000235225.1
16172496	INSDC	ACDM02000061.1	15326	16564	+	EIG68430.1	hypothetical protein	Escherichia sp. 4_1_40B	4_1_40B	GCA_000158415.2
16172496	INSDC	JH660546.1	15326	16564	+	EIG68430.1	hypothetical protein	Escherichia sp. 4_1_40B	4_1_40B	GCA_000158415.2
16172496	INSDC	JFFO01000018.1	2986	4224	-	EYB64801.1	membrane protein	Escherichia coli	UCD_JA69	GCA_000599825.1
16172496	INSDC	DAAZPU010000051.1	12689	13927	+	HAG8647169.1	dispersin export ABC transporter outer membrane protein AatA	Escherichia coli	AUSMDU00004890
16172496	INSDC	DAAZRD010000021.1	12689	13927	+	HAG8767331.1	dispersin export ABC transporter outer membrane protein AatA	Escherichia coli
16172496	INSDC	DABABC010000022.1	51954	53192	+	HAH0094698.1	dispersin export ABC transporter outer membrane protein AatA	Escherichia coli
16172496	INSDC	DABAPI010000054.1	10381	11619	+	HAH1919743.1	dispersin export ABC transporter outer membrane protein AatA	Escherichia coli	EC00757
16172496	INSDC	DABAWR010000058.1	14066	15304	+	HAH2839928.1	dispersin export ABC transporter outer membrane protein AatA	Escherichia coli	ECOR-08
16172496	INSDC	DABBID010000049.1	14114	15352	+	HAH4309157.1	dispersin export ABC transporter outer membrane protein AatA	Escherichia coli	EC00751
16172496	INSDC	DABBNZ010000040.1	14000	15238	+	HAH5030794.1	dispersin export ABC transporter outer membrane protein AatA	Escherichia coli
16172496	INSDC	DABCBX010000039.1	14184	15422	+	HAH6817505.1	dispersin export ABC transporter outer membrane protein AatA	Escherichia coli	HICF146
16172496	INSDC	DABCCB010000023.1	76138	77376	-	HAH6836755.1	dispersin export ABC transporter outer membrane protein AatA	Escherichia coli	HICF137
16172496	INSDC	DABCCP010000045.1	17083	18321	+	HAH6901508.1	dispersin export ABC transporter outer membrane protein AatA	Escherichia coli	HICF124
16172496	INSDC	DABDFI010000081.1	4742	5980	-	HAH9816958.1	dispersin export ABC transporter outer membrane protein AatA	Escherichia coli
16172496	INSDC	DABDFQ010000037.1	14045	15283	+	HAH9921488.1	dispersin export ABC transporter outer membrane protein AatA	Escherichia coli
16172496	INSDC	DABDHF010000057.1	14066	15304	+	HAI0797148.1	dispersin export ABC transporter outer membrane protein AatA	Escherichia coli	ESC0172
16172496	INSDC	DABDUM010000035.1	1500	2738	+	HAI2492045.1	dispersin export ABC transporter outer membrane protein AatA	Escherichia coli	SCHI0016.S.270
16172496	INSDC	DABDUV010000027.1	15717	16955	+	HAI2496338.1	dispersin export ABC transporter outer membrane protein AatA	Escherichia coli	SCHI0016.S.276
16172496	INSDC	DABEEI010000023.1	16008	17246	+	HAI3769031.1	dispersin export ABC transporter outer membrane protein AatA	Escherichia coli
16172496	INSDC	DABFRP010000031.1	14313	15551	+	HAI8630432.1	dispersin export ABC transporter outer membrane protein AatA	Escherichia coli
16172496	INSDC	DABGPQ010000060.1	3666	4904	-	HAI9699305.1	dispersin export ABC transporter outer membrane protein AatA	Escherichia coli
16172496	INSDC	DABGPV010000029.1	14313	15551	+	HAI9723445.1	dispersin export ABC transporter outer membrane protein AatA	Escherichia coli
16172496	INSDC	DABGHS010000038.1	14313	15551	+	HAJ4844578.1	dispersin export ABC transporter outer membrane protein AatA	Escherichia coli	ecoli[ST-38]
16172496	INSDC	DABGHJ010000053.1	12689	13927	+	HAJ4914243.1	dispersin export ABC transporter outer membrane protein AatA	Escherichia coli	ecoli[ST-38]
16172496	INSDC	DABGIH010000090.1	1500	2738	+	HAJ5043254.1	dispersin export ABC transporter outer membrane protein AatA	Escherichia coli	ecoli[ST-1312]
16172496	INSDC	DABGIX010000058.1	12689	13927	+	HAJ5117172.1	dispersin export ABC transporter outer membrane protein AatA	Escherichia coli	ecoli[ST-38]
16172496	INSDC	DABGJV010000044.1	11528	12766	+	HAJ5242824.1	dispersin export ABC transporter outer membrane protein AatA	Escherichia coli	ecoli[ST-131]
16172496	INSDC	DABGLP010000035.1	14313	15551	+	HAJ5276930.1	dispersin export ABC transporter outer membrane protein AatA	Escherichia coli	ecoli[ST-38]
16172496	INSDC	DABGKA010000050.1	9625	10863	+	HAJ5282641.1	dispersin export ABC transporter outer membrane protein AatA	Escherichia coli	ecoli[ST-38]
16172496	INSDC	DABGMC010000031.1	14313	15551	+	HAJ5350963.1	dispersin export ABC transporter outer membrane protein AatA	Escherichia coli	ecoli[ST-38]
16172496	INSDC	DABGKH010000050.1	11309	12547	+	HAJ5416298.1	dispersin export ABC transporter outer membrane protein AatA	Escherichia coli	ecoli[ST-38]
16172496	INSDC	DABINI010000059.1	3631	4869	-	HAJ8146713.1	dispersin export ABC transporter outer membrane protein AatA	Escherichia coli	eo3620
16172496	INSDC	DABIPY010000051.1	14506	15744	+	HAJ8468102.1	dispersin export ABC transporter outer membrane protein AatA	Escherichia coli	eo2312
16172496	INSDC	JNPT01000024.1	14825	16063	+	KDW71761.1	putative aatA outermembrane protein	Escherichia coli 1-392-07_S1_C1	1-392-07_S1_C1	GCA_000703865.1
16172496	INSDC	JNPU01000036.1	20402	21640	-	KDW78552.1	putative aatA outermembrane protein	Escherichia coli 1-392-07_S1_C2	1-392-07_S1_C2	GCA_000703885.1
16172496	INSDC	JNPZ01000050.1	5331	6569	-	KDX03924.1	putative aatA outermembrane protein	Escherichia coli 2-177-06_S4_C3	2-177-06_S4_C3	GCA_000703565.1
16172496	INSDC	JNRS01000047.1	2727	3965	+	KDZ36782.1	putative aatA outermembrane protein	Escherichia coli 3-020-07_S4_C2	3-020-07_S4_C2	GCA_000704805.1
16172496	INSDC	JNRT01000053.1	2759	3997	+	KDZ44528.1	putative aatA outermembrane protein	Escherichia coli 3-020-07_S4_C3	3-020-07_S4_C3	GCA_000704825.1
16172496	INSDC	JOMS01000049.1	14475	15713	+	KEJ19561.1	putative aatA outermembrane protein	Escherichia coli 6-175-07_S1_C2	6-175-07_S1_C2	GCA_000711375.1
16172496	INSDC	JOST01000142.1	5291	6529	-	KEO26796.1	putative aatA outermembrane protein	Escherichia coli 5-366-08_S4_C1	5-366-08_S4_C1	GCA_000713855.1
16172496	INSDC	RTJF01000051.1	9570	10808	+	MJL96061.1	hypothetical protein	Escherichia coli	462023	GCA_003884515.1
16172496	INSDC	JAAUJT010000052.1	3028	4266	-	NJW99125.1	dispersin export ABC transporter outer membrane protein AatA	Escherichia coli	EC-C-ST001-17FEB15-0065I
16172496	INSDC	WEPY01000031.1	28221	29459	-	NNP97319.1	dispersin export ABC transporter outer membrane protein AatA	Escherichia coli	P415V1
16172496	INSDC	WEQH01000022.1	14285	15523	+	NNQ17468.1	dispersin export ABC transporter outer membrane protein AatA	Escherichia coli	E10V5A
16172496	INSDC	WEPX01000024.1	14285	15523	+	NNQ32702.1	dispersin export ABC transporter outer membrane protein AatA	Escherichia coli	P307V4
16172496	INSDC	WERE01000031.1	25055	26293	-	NNQ37465.1	dispersin export ABC transporter outer membrane protein AatA	Escherichia coli	K24V1
16172496	INSDC	WEQZ01000035.1	13502	14740	+	NNQ81625.1	dispersin export ABC transporter outer membrane protein AatA	Escherichia coli	K11V5
16172496	INSDC	WERA01000053.1	9958	11196	-	NNQ96469.1	dispersin export ABC transporter outer membrane protein AatA	Escherichia coli	K13V4
16172496	INSDC	WEQT01000018.1	30186	31424	+	NNR09999.1	dispersin export ABC transporter outer membrane protein AatA	Escherichia coli	E30V1A
16172496	INSDC	WEQY01000035.1	19219	20457	+	NNR25562.1	dispersin export ABC transporter outer membrane protein AatA	Escherichia coli	K5V4
16172496	INSDC	JAATZG010000038.1	6443	7681	+	NPG73701.1	dispersin export ABC transporter outer membrane protein AatA	Escherichia coli	EF515
16172496	INSDC	JAATZF010000056.1	14169	15407	+	NPG99745.1	dispersin export ABC transporter outer membrane protein AatA	Escherichia coli	EF516
16172496	INSDC	JAAUAW010000037.1	9535	10773	+	NPJ00294.1	dispersin export ABC transporter outer membrane protein AatA	Escherichia coli	EF454
16172496	INSDC	JAAUAW010000037.1	27988	29226	-	NPJ00311.1	dispersin export ABC transporter outer membrane protein AatA	Escherichia coli	EF454
16172496	INSDC	JAAUBA010000039.1	29918	31156	-	NPJ14699.1	dispersin export ABC transporter outer membrane protein AatA	Escherichia coli	EF450
16172496	INSDC	JAAUBW010000034.1	29912	31150	-	NPK23097.1	dispersin export ABC transporter outer membrane protein AatA	Escherichia coli	EF427
16172496	INSDC	WNTW01000037.1	6196	7434	-	NUM07519.1	dispersin export ABC transporter outer membrane protein AatA	Escherichia coli	MEX-11
16172496	INSDC	JAAFBQ010000034.1	14204	15442	+	NWP98109.1	dispersin export ABC transporter outer membrane protein AatA	Escherichia coli	BS28R-A
16172496	INSDC	NEMW01000046.1	5688	6926	-	OTC23667.1	hypothetical protein	Escherichia coli	OLC1072	GCA_002134345.1
16172496	INSDC	LYBC01000012.1	11276	12514	+	OWD54715.1	hypothetical protein	Escherichia coli	ECOR08	GCA_002190275.1
16172496	INSDC	MVIO01000004.1	14353	15591	+	PCM39567.1	hypothetical protein	Escherichia coli	NA090	GCA_002407385.1
16172496	INSDC	MPIJ01000015.1	14749	15987	+	PGG22490.1	hypothetical protein	Escherichia coli	17_Esco_HA-NL	GCA_002573375.1
16172496	INSDC	QOWT01000048.1	11191	12429	+	RCR47880.1	dispersin export ABC transporter outer membrane protein AatA	Escherichia coli	MOD1-ECOR8	GCA_003334765.1
16172496	INSDC	RXYT01000123.1	14139	15377	+	RTY44349.1	dispersin export ABC transporter outer membrane protein AatA	Shigella sonnei	AP274	GCA_003968715.1
16172496	INSDC	SCGC01000037.1	22889	24127	-	RWZ97943.1	dispersin export ABC transporter outer membrane protein AatA	Escherichia coli	EC330	GCA_004100285.1
16172496	INSDC	UGCW01000002.1	16594	17832	-	STJ21339.1	outer membrane protein	Escherichia coli	NCTC9086	GCA_900449445.1
34812745	RefSeq	NC_022333.1	120970	122175	-	WP_001399279.1	TolC family protein	Escherichia coli	4266 delta cssB::Km
34812745	RefSeq	NZ_AB702969.1	120970	122175	-	WP_001399279.1	TolC family protein	Escherichia coli	4266 delta cssB::Km
34812745	RefSeq	NZ_APXG01000136.1	4532	5737	-	WP_001399279.1	TolC family protein	Escherichia coli 2860650	2860650	GCF_000356445.2
34812745	RefSeq	NZ_APXJ01000087.1	4483	5688	-	WP_001399279.1	TolC family protein	Escherichia coli 2866350	2866350	GCF_000356505.2
34812745	RefSeq	NZ_APZZ01000154.1	4399	5604	-	WP_001399279.1	TolC family protein	Escherichia coli p0305293.14	p0305293.14	GCF_000357485.2
34812745	RefSeq	NZ_AQBV01000125.1	4398	5603	-	WP_001399279.1	TolC family protein	Escherichia coli p0305293.12	p0305293.12	GCF_000358595.2
34812745	RefSeq	NZ_AQBW01000061.1	4395	5600	-	WP_001399279.1	TolC family protein	Escherichia coli p0305293.15	p0305293.15	GCF_000358615.2
34812745	RefSeq	NZ_AQBX01000098.1	4533	5738	-	WP_001399279.1	TolC family protein	Escherichia coli p0305293.2	p0305293.2	GCF_000358635.2
34812745	RefSeq	NZ_AQBY01000106.1	4485	5690	-	WP_001399279.1	TolC family protein	Escherichia coli p0305293.3	p0305293.3	GCF_000358655.2
34812745	RefSeq	NZ_AQCD01000154.1	4485	5690	-	WP_001399279.1	TolC family protein	Escherichia coli p0305293.8	p0305293.8	GCF_000358695.2
34812745	RefSeq	NZ_AQDL01000088.1	4170	5375	-	WP_001399279.1	TolC family protein	Escherichia coli 2860050	2860050	GCF_000354995.2
34812745	RefSeq	NZ_AQDW01000038.1	4439	5644	-	WP_001399279.1	TolC family protein	Escherichia coli 2770900	2770900	GCF_000355615.2
34812745	RefSeq	NZ_AQEA01000130.1	2583	3788	+	WP_001399279.1	TolC family protein	Escherichia coli 2747800	2747800	GCF_000354775.2
34812745	RefSeq	NZ_AQEC01000089.1	4372	5577	-	WP_001399279.1	TolC family protein	Escherichia coli 2729250	2729250	GCF_000356065.2
34812745	RefSeq	NZ_AQEK01000021.1	14117	15322	-	WP_001399279.1	TolC family protein	Escherichia coli p0305293.1	p0305293.1	GCF_000356605.2
34812745	RefSeq	NZ_AQFC01000043.1	12208	13413	-	WP_001399279.1	TolC family protein	Escherichia coli Envira 8/11	Envira 8/11	GCF_000355215.2
34812745	RefSeq	NZ_AQFD01000032.1	13227	14432	-	WP_001399279.1	TolC family protein	Escherichia coli Envira 10/1	Envira 10/1	GCF_000355195.2
34812745	RefSeq	NZ_CP023347.1	103569	104774	-	WP_001399279.1	TolC family protein	Escherichia coli	ETEC-2265	GCF_002302315.1
34812745	RefSeq	NZ_CP024668.1	84104	85309	-	WP_001399279.1	TolC family protein	Escherichia coli	F5176C6	GCF_002764175.1
34812745	RefSeq	NZ_CP025848.1	80260	81465	+	WP_001399279.1	TolC family protein	Escherichia coli	602354	GCF_003956365.1
34812745	RefSeq	NZ_CP025863.1	20554	21759	+	WP_001399279.1	TolC family protein	Escherichia coli	504237	GCF_003956185.1
34812745	RefSeq	NZ_CP025911.1	139360	140565	-	WP_001399279.1	TolC family protein	Escherichia coli	204446	GCF_003956205.1
34812745	RefSeq	NZ_CP025917.1	107241	108446	-	WP_001399279.1	TolC family protein	Escherichia coli	120899	GCF_003956485.1
34812745	RefSeq	NZ_CP025921.1	40394	41599	-	WP_001399279.1	TolC family protein	Escherichia coli	103605	GCF_003956325.1
34812745	RefSeq	NZ_JORD01000142.1	4330	5535	-	WP_001399279.1	TolC family protein	Escherichia coli 6-319-05_S1_C2	6-319-05_S1_C2	GCF_000713025.1
34812745	RefSeq	NZ_JORE01000030.1	11295	12500	+	WP_001399279.1	TolC family protein	Escherichia coli 6-319-05_S1_C3	6-319-05_S1_C3	GCF_000713015.1
34812745	RefSeq	NZ_JORE01000041.1	4323	5528	-	WP_001399279.1	TolC family protein	Escherichia coli 6-319-05_S1_C3	6-319-05_S1_C3	GCF_000713015.1
34812745	RefSeq	NZ_JORT01000032.1	11115	12320	+	WP_001399279.1	TolC family protein	Escherichia coli 6-319-05_S1_C1	6-319-05_S1_C1	GCF_000713335.1
34812745	RefSeq	NZ_JORT01000042.1	4325	5530	-	WP_001399279.1	TolC family protein	Escherichia coli 6-319-05_S1_C1	6-319-05_S1_C1	GCF_000713335.1
34812745	RefSeq	NZ_JORT01000109.1	4325	5530	-	WP_001399279.1	TolC family protein	Escherichia coli 6-319-05_S1_C1	6-319-05_S1_C1	GCF_000713335.1
34812745	RefSeq	NZ_JORT01000182.1	4630	5835	+	WP_001399279.1	TolC family protein	Escherichia coli 6-319-05_S1_C1	6-319-05_S1_C1	GCF_000713335.1
34812745	RefSeq	NZ_JORT01000190.1	3855	5060	+	WP_001399279.1	TolC family protein	Escherichia coli 6-319-05_S1_C1	6-319-05_S1_C1	GCF_000713335.1
34812745	RefSeq	NZ_JTHI01000107.1	3000	4205	+	WP_001399279.1	TolC family protein	Escherichia coli	E1777	GCF_000806265.1
34812745	RefSeq	NZ_JXBV01000046.1	4087	5292	-	WP_001399279.1	TolC family protein	Escherichia coli C691-71 (14b)	C691-71 (14b)	GCF_000818965.1
34812745	RefSeq	NZ_KE353242.1	2496	3701	+	WP_001399279.1	TolC family protein	Escherichia coli E2265	E2265	GCF_000415485.1
34812745	RefSeq	NZ_KI894150.1	3000	4205	+	WP_001399279.1	TolC family protein	Escherichia coli E1777	E1777	GCF_000512625.1
34812745	RefSeq	NZ_KN711528.1	2496	3701	+	WP_001399279.1	TolC family protein	Escherichia coli	E2265	GCF_000806255.1
34812745	RefSeq	NZ_NNUI01000064.1	3127	4332	+	WP_001399279.1	TolC family protein	Escherichia coli	MOD1-EC6636	GCF_002485105.1
34812745	RefSeq	NZ_PNSJ01000076.1	4349	5554	-	WP_001399279.1	TolC family protein	Escherichia coli	702782	GCF_003980635.1
34812745	RefSeq	NZ_PNSL01000065.1	4282	5487	-	WP_001399279.1	TolC family protein	Escherichia coli	702551	GCF_003980655.1
34812745	RefSeq	NZ_PNST01000063.1	4282	5487	-	WP_001399279.1	TolC family protein	Escherichia coli	700052	GCF_003981645.1
34812745	RefSeq	NZ_PNTV01000066.1	4282	5487	-	WP_001399279.1	TolC family protein	Escherichia coli	403625	GCF_003981955.1
34812745	RefSeq	NZ_PNUA01000075.1	4349	5554	-	WP_001399279.1	TolC family protein	Escherichia coli	402371	GCF_003983695.1
34812745	RefSeq	NZ_PNUB01000075.1	4282	5487	-	WP_001399279.1	TolC family protein	Escherichia coli	402216	GCF_003983685.1
34812745	RefSeq	NZ_PNUC01000067.1	4282	5487	-	WP_001399279.1	TolC family protein	Escherichia coli	402007	GCF_003982175.1
34812745	RefSeq	NZ_PNVE01000064.1	4282	5487	-	WP_001399279.1	TolC family protein	Escherichia coli	302921	GCF_003983885.1
34812745	RefSeq	NZ_PNVK01000062.1	4282	5487	-	WP_001399279.1	TolC family protein	Escherichia coli	220075	GCF_003983925.1
34812745	RefSeq	NZ_PNVV01000069.1	3077	4282	+	WP_001399279.1	TolC family protein	Escherichia coli	203886	GCF_003982995.1
34812745	RefSeq	NZ_PNVX01000070.1	4282	5487	-	WP_001399279.1	TolC family protein	Escherichia coli	203802	GCF_003983995.1
34812745	RefSeq	NZ_PNVZ01000063.1	4282	5487	-	WP_001399279.1	TolC family protein	Escherichia coli	203394	GCF_003983025.1
34812745	RefSeq	NZ_PNWB01000066.1	4282	5487	-	WP_001399279.1	TolC family protein	Escherichia coli	202942	GCF_003983055.1
34812745	RefSeq	NZ_PNWC01000067.1	4282	5487	-	WP_001399279.1	TolC family protein	Escherichia coli	202789	GCF_003983075.1
34812745	RefSeq	NZ_PNWD01000063.1	4282	5487	-	WP_001399279.1	TolC family protein	Escherichia coli	202709	GCF_003983125.1
34812745	RefSeq	NZ_PNWE01000071.1	4282	5487	-	WP_001399279.1	TolC family protein	Escherichia coli	202556	GCF_003983175.1
34812745	RefSeq	NZ_PNWF01000071.1	4282	5487	-	WP_001399279.1	TolC family protein	Escherichia coli	202141	GCF_003983215.1
34812745	RefSeq	NZ_PNWI01000073.1	4282	5487	-	WP_001399279.1	TolC family protein	Escherichia coli	201329	GCF_003983275.1
34812745	RefSeq	NZ_PNWP01000068.1	4282	5487	-	WP_001399279.1	TolC family protein	Escherichia coli	200065	GCF_003983365.1
34812745	RefSeq	NZ_PNXA01000070.1	4282	5487	-	WP_001399279.1	TolC family protein	Escherichia coli	100693	GCF_003984475.1
34812745	RefSeq	NZ_PNXJ01000067.1	4282	5487	-	WP_001399279.1	TolC family protein	Escherichia coli	100211	GCF_003984395.1
34812745	RefSeq	NZ_PNXK01000066.1	4282	5487	-	WP_001399279.1	TolC family protein	Escherichia coli	100045	GCF_003984405.1
34812745	RefSeq	NZ_PNYK01000064.1	4282	5487	-	WP_001399279.1	TolC family protein	Escherichia coli	100522	GCF_003984285.1
34812745	RefSeq	NZ_PNYL01000061.1	4282	5487	-	WP_001399279.1	TolC family protein	Escherichia coli	100421	GCF_003984385.1
34812745	RefSeq	NZ_PNYM01000071.1	4282	5487	-	WP_001399279.1	TolC family protein	Escherichia coli	100345	GCF_003984375.1
34812745	RefSeq	NZ_PNYN01000069.1	4282	5487	-	WP_001399279.1	TolC family protein	Escherichia coli	100324	GCF_003984575.1
34812745	RefSeq	NZ_PNYO01000061.1	4282	5487	-	WP_001399279.1	TolC family protein	Escherichia coli	100047	GCF_004001145.1
34812745	RefSeq	NZ_PNYR01000071.1	4282	5487	-	WP_001399279.1	TolC family protein	Escherichia coli	721040	GCF_003981275.1
34812745	RefSeq	NZ_PNYT01000075.1	4282	5487	-	WP_001399279.1	TolC family protein	Escherichia coli	703595	GCF_003980565.1
34812745	RefSeq	NZ_PNYZ01000065.1	4282	5487	-	WP_001399279.1	TolC family protein	Escherichia coli	700004	GCF_003980795.1
34812745	RefSeq	NZ_PNZE01000067.1	4349	5554	-	WP_001399279.1	TolC family protein	Escherichia coli	503606	GCF_003981095.1
34812745	RefSeq	NZ_PNZF01000063.1	3077	4282	+	WP_001399279.1	TolC family protein	Escherichia coli	410519	GCF_003981865.1
34812745	RefSeq	NZ_PNZG01000066.1	3077	4282	+	WP_001399279.1	TolC family protein	Escherichia coli	410343	GCF_003981885.1
34812745	RefSeq	NZ_PNZI01000069.1	3077	4282	+	WP_001399279.1	TolC family protein	Escherichia coli	403047	GCF_003982035.1
34812745	RefSeq	NZ_PNZJ01000069.1	4282	5487	-	WP_001399279.1	TolC family protein	Escherichia coli	401715	GCF_003982235.1
34812745	RefSeq	NZ_PNZK01000070.1	4349	5554	-	WP_001399279.1	TolC family protein	Escherichia coli	401924	GCF_003982245.1
34812745	RefSeq	NZ_PNZL01000073.1	4349	5554	-	WP_001399279.1	TolC family protein	Escherichia coli	402245	GCF_003982065.1
34812745	RefSeq	NZ_PNZN01000070.1	4282	5487	-	WP_001399279.1	TolC family protein	Escherichia coli	400834	GCF_003982345.1
34812745	RefSeq	NZ_PNZP01000066.1	4349	5554	-	WP_001399279.1	TolC family protein	Escherichia coli	310003	GCF_003983855.1
34812745	RefSeq	NZ_PNZR01000065.1	4282	5487	-	WP_001399279.1	TolC family protein	Escherichia coli	210056	GCF_003982805.1
34812745	RefSeq	NZ_PNZS01000071.1	4282	5487	-	WP_001399279.1	TolC family protein	Escherichia coli	204009	GCF_003982965.1
34812745	RefSeq	NZ_PNZU01000070.1	4282	5487	-	WP_001399279.1	TolC family protein	Escherichia coli	202733	GCF_003983115.1
34812745	RefSeq	NZ_PNZV01000068.1	4282	5487	-	WP_001399279.1	TolC family protein	Escherichia coli	202702	GCF_003983155.1
34812745	RefSeq	NZ_PNZY01000073.1	4349	5554	-	WP_001399279.1	TolC family protein	Escherichia coli	200434	GCF_003983335.1
34812745	RefSeq	NZ_POAE01000063.1	4282	5487	-	WP_001399279.1	TolC family protein	Escherichia coli	102221	GCF_003984175.1
34812745	RefSeq	NZ_POAR01000069.1	4282	5487	-	WP_001399279.1	TolC family protein	Escherichia coli	400584	GCF_003982365.1
34812745	RefSeq	NZ_POAV01000068.1	4282	5487	-	WP_001399279.1	TolC family protein	Escherichia coli	100563	GCF_003984275.1
34812745	RefSeq	NC_022333.1	120970	122175	-	YP_008531485.1	putative outer membrane protein	Escherichia coli	4266 delta cssB::Km
34812745	INSDC	CP023347.1	103569	104774	-	ATB11767.1	ABC transporter permease	Escherichia coli	ETEC-2265	GCA_002302315.1
34812745	INSDC	AB702969.1	120970	122175	-	BAN82954.1	putative outer membrane protein	Escherichia coli	4266 delta cssB::Km
34812745	INSDC	AASDTE010000083.1	4271	5476	-	EFD1589026.1	TolC family protein	Escherichia coli	738636
34812745	INSDC	AASKJP010000067.1	4771	5976	-	EFD5425740.1	TolC family protein	Escherichia coli	PNUSAE027028
34812745	INSDC	AQDL01000088.1	4170	5375	-	EMV86792.1	outer membrane efflux family protein	Escherichia coli 2860050	2860050	GCA_000354995.2
34812745	INSDC	AQDW01000038.1	4439	5644	-	EMW53641.1	outer membrane efflux family protein	Escherichia coli 2770900	2770900	GCA_000355615.2
34812745	INSDC	AQEA01000130.1	2583	3788	+	EMW67657.1	outer membrane efflux family protein	Escherichia coli 2747800	2747800	GCA_000354775.2
34812745	INSDC	AQFC01000043.1	12208	13413	-	EMX69907.1	outer membrane efflux family protein	Escherichia coli Envira 8/11	Envira 8/11	GCA_000355215.2
34812745	INSDC	AQFD01000032.1	13227	14432	-	EMX71462.1	outer membrane efflux family protein	Escherichia coli Envira 10/1	Envira 10/1	GCA_000355195.2
34812745	INSDC	AQEK01000021.1	14117	15322	-	EMZ86444.1	outer membrane efflux family protein	Escherichia coli p0305293.1	p0305293.1	GCA_000356605.2
34812745	INSDC	AQEC01000089.1	4372	5577	-	ENA46927.1	outer membrane efflux family protein	Escherichia coli 2729250	2729250	GCA_000356065.2
34812745	INSDC	APXG01000136.1	4532	5737	-	ENA92454.1	outer membrane efflux family protein	Escherichia coli 2860650	2860650	GCA_000356445.2
34812745	INSDC	APXJ01000087.1	4483	5688	-	ENB08061.1	outer membrane efflux family protein	Escherichia coli 2866350	2866350	GCA_000356505.2
34812745	INSDC	APZZ01000154.1	4399	5604	-	ENE04911.1	outer membrane efflux family protein	Escherichia coli p0305293.14	p0305293.14	GCA_000357485.2
34812745	INSDC	AQBV01000125.1	4398	5603	-	ENG42104.1	outer membrane efflux family protein	Escherichia coli p0305293.12	p0305293.12	GCA_000358595.2
34812745	INSDC	AQBW01000061.1	4395	5600	-	ENG50548.1	outer membrane efflux family protein	Escherichia coli p0305293.15	p0305293.15	GCA_000358615.2
34812745	INSDC	AQBX01000098.1	4533	5738	-	ENG56630.1	outer membrane efflux family protein	Escherichia coli p0305293.2	p0305293.2	GCA_000358635.2
34812745	INSDC	AQBY01000106.1	4485	5690	-	ENG63299.1	outer membrane efflux family protein	Escherichia coli p0305293.3	p0305293.3	GCA_000358655.2
34812745	INSDC	AQCD01000154.1	4485	5690	-	ENG67623.1	outer membrane efflux family protein	Escherichia coli p0305293.8	p0305293.8	GCA_000358695.2
34812745	INSDC	ASRW01000479.1	1958	3163	+	EPH47663.1	AatA outermembrane protein	Escherichia coli E2265	E2265	GCA_000415485.1
34812745	INSDC	KE353242.1	2496	3701	+	EPH47663.1	AatA outermembrane protein	Escherichia coli E2265	E2265	GCA_000415485.1
34812745	INSDC	ASYQ02000152.1	3000	4205	+	ESV03049.1	AatA outermembrane protein	Escherichia coli E1777	E1777	GCA_000512625.1
34812745	INSDC	KI894150.1	3000	4205	+	ESV03049.1	AatA outermembrane protein	Escherichia coli E1777	E1777	GCA_000512625.1
34812745	INSDC	DABDRQ010000069.1	4112	5317	-	HAI2096324.1	TolC family protein	Escherichia coli	BCW_4199
34812745	INSDC	JORD01000142.1	4330	5535	-	KEM15006.1	outer membrane efflux family protein	Escherichia coli 6-319-05_S1_C2	6-319-05_S1_C2	GCA_000713025.1
34812745	INSDC	JORE01000041.1	4323	5528	-	KEM29266.1	outer membrane efflux family protein	Escherichia coli 6-319-05_S1_C3	6-319-05_S1_C3	GCA_000713015.1
34812745	INSDC	JORE01000030.1	11295	12500	+	KEM31676.1	outer membrane efflux family protein	Escherichia coli 6-319-05_S1_C3	6-319-05_S1_C3	GCA_000713015.1
34812745	INSDC	JORT01000190.1	3855	5060	+	KEM88850.1	outer membrane efflux family protein	Escherichia coli 6-319-05_S1_C1	6-319-05_S1_C1	GCA_000713335.1
34812745	INSDC	JORT01000182.1	4630	5835	+	KEM89389.1	outer membrane efflux family protein	Escherichia coli 6-319-05_S1_C1	6-319-05_S1_C1	GCA_000713335.1
34812745	INSDC	JORT01000109.1	4325	5530	-	KEM95173.1	outer membrane efflux family protein	Escherichia coli 6-319-05_S1_C1	6-319-05_S1_C1	GCA_000713335.1
34812745	INSDC	JORT01000042.1	4325	5530	-	KEN06115.1	outer membrane efflux family protein	Escherichia coli 6-319-05_S1_C1	6-319-05_S1_C1	GCA_000713335.1
34812745	INSDC	JORT01000032.1	11115	12320	+	KEN07027.1	outer membrane efflux family protein	Escherichia coli 6-319-05_S1_C1	6-319-05_S1_C1	GCA_000713335.1
34812745	INSDC	JXBV01000046.1	4087	5292	-	KIG26780.1	ABC transporter permease	Escherichia coli C691-71 (14b)	C691-71 (14b)	GCA_000818965.1
20207414	RefSeq	NC_014232.1	63909	65111	+	WP_001394311.1	TolC family protein	Escherichia coli ETEC 1392/75	ETEC 1392/75
20207414	RefSeq	NZ_APXE01000130.1	3693	4895	+	WP_001394311.1	TolC family protein	Escherichia coli 2730450	2730450	GCF_000356205.2
20207414	RefSeq	NZ_APXF01000131.1	2614	3816	+	WP_001394311.1	TolC family protein	Escherichia coli 2741950	2741950	GCF_000356225.2
20207414	RefSeq	NZ_APXN01000060.1	2615	3817	+	WP_001394311.1	TolC family protein	Escherichia coli BCE030_MS-09	BCE030_MS-09	GCF_000356385.1
20207414	RefSeq	NZ_APXO01000052.1	2796	3998	+	WP_001394311.1	TolC family protein	Escherichia coli BCE032_MS-12	BCE032_MS-12	GCF_000356405.2
20207414	RefSeq	NZ_AQCZ01000050.1	2591	3793	+	WP_001394311.1	TolC family protein	Escherichia coli BCE019_MS-13	BCE019_MS-13	GCF_000354315.2
20207414	RefSeq	NZ_AQEU01000004.1	5658	6860	-	WP_001394311.1	TolC family protein	Escherichia coli MP021566.1	MP021566.1	GCF_000354855.1
20207414	RefSeq	NZ_AQFJ01000032.1	27548	28750	+	WP_001394311.1	TolC family protein	Escherichia coli BCE007_MS-11	BCE007_MS-11	GCF_000356705.1
20207414	RefSeq	NZ_CP013191.1	4839	6041	+	WP_001394311.1	TolC family protein	Escherichia coli	FORC_031	GCF_001750845.1
20207414	RefSeq	NZ_CP024268.1	6193	7395	-	WP_001394311.1	TolC family protein	Escherichia coli O6:H16	F6699	GCF_002741515.1
20207414	RefSeq	NZ_FN822745.1	63909	65111	+	WP_001394311.1	TolC family protein	Escherichia coli ETEC 1392/75	ETEC 1392/75
20207414	RefSeq	NZ_JPXL01000179.1	1658	2860	-	WP_001394311.1	TolC family protein	Escherichia coli	F5995	GCF_000773475.1
20207414	RefSeq	NZ_JYHY01000196.1	1922	3124	-	WP_001394311.1	TolC family protein	Escherichia coli	F736-c1	GCF_000935425.1
20207414	RefSeq	NZ_JYIB01000120.1	1990	3192	-	WP_001394311.1	TolC family protein	Escherichia coli	K1506-c2	GCF_000935345.1
20207414	RefSeq	NZ_JYIC01000108.1	1989	3191	-	WP_001394311.1	TolC family protein	Escherichia coli	K1884 sc	GCF_000935445.1
20207414	RefSeq	NZ_JYIE01000097.1	2485	3687	+	WP_001394311.1	TolC family protein	Escherichia coli	2014EL-1181-1	GCF_000935375.1
20207414	RefSeq	NZ_JYIH01000251.1	1990	3192	-	WP_001394311.1	TolC family protein	Escherichia coli	F6339-c9	GCF_000935525.1
20207414	RefSeq	NZ_LRLU01000116.1	2820	4022	+	WP_001394311.1	TolC family protein	Escherichia coli	403456	GCF_001911315.1
20207414	RefSeq	NC_014232.1	63909	65111	+	YP_003717599.1	putative AatA outermembrane protein	Escherichia coli ETEC 1392/75	ETEC 1392/75
20207414	INSDC	CP013191.1	4839	6041	+	AOT35269.1	AatA outermembrane protein	Escherichia coli	FORC_031	GCA_001750845.1
20207414	INSDC	FN822745.1	63909	65111	+	CBL93350.1	putative AatA outermembrane protein	Escherichia coli ETEC 1392/75	ETEC 1392/75
20207414	INSDC	AAAAMH010000142.1	1968	3170	-	EAA1191096.1	ABC transporter permease	Escherichia coli	399356	GCA_004159455.1
20207414	INSDC	AARPCZ010000116.1	1968	3170	-	EEW4652680.1	ABC transporter permease	Escherichia coli	617632
20207414	INSDC	AARQLE010000129.1	1968	3170	-	EEW9237916.1	ABC transporter permease	Escherichia coli	584579
20207414	INSDC	AARYXD010000091.1	1968	3170	-	EEZ4739897.1	TolC family protein	Escherichia coli	PNUSAE013062
20207414	INSDC	AARZVH010000092.1	1968	3170	-	EEZ9011833.1	TolC family protein	Escherichia coli O57:H16	PSU-0466
20207414	INSDC	AASJPZ010000093.1	1969	3171	-	EFD3027486.1	TolC family protein	Escherichia coli	K1506-c2
20207414	INSDC	AASJQD010000097.1	1901	3103	-	EFD3051426.1	TolC family protein	Escherichia coli	F736-c1
20207414	INSDC	AASJQE010000080.1	1968	3170	-	EFD3060609.1	TolC family protein	Escherichia coli	K1884
20207414	INSDC	AASJQJ010000111.1	1968	3170	-	EFD3083834.1	TolC family protein	Escherichia coli	2012EL-1714-1
20207414	INSDC	AASJQK010000097.1	1562	2764	-	EFD3088537.1	TolC family protein	Escherichia coli	F6097
20207414	INSDC	AASJQP010000129.1	296	1498	+	EFD3098296.1	TolC family protein	Escherichia coli	F5995
20207414	INSDC	AASJQQ010000088.1	1968	3170	-	EFD3102997.1	TolC family protein	Escherichia coli	EDL737
20207414	INSDC	AASJQW010000091.1	1811	3013	-	EFD3131319.1	TolC family protein	Escherichia coli	2013EL-1377-9
20207414	INSDC	AASJQM010000111.1	1968	3170	-	EFE8594449.1	TolC family protein	Escherichia coli	2012EL-1638-1
20207414	INSDC	AASTOC010000115.1	1968	3170	-	EFG6588452.1	TolC family protein	Escherichia coli	287717
20207414	INSDC	AASVMK010000124.1	1968	3170	-	EFH3167048.1	ABC transporter permease	Escherichia coli	862438
20207414	INSDC	AASZIP010000112.1	1968	3170	-	EFI5941700.1	TolC family protein	Escherichia coli	PNUSAE046125
20207414	INSDC	AATKMT010000119.1	1968	3170	-	EFM3087524.1	TolC family protein	Escherichia coli	914494
20207414	INSDC	AATKWP010000140.1	1968	3170	-	EFM4361264.1	TolC family protein	Escherichia coli	917882
20207414	INSDC	AQCZ01000050.1	2591	3793	+	EMV43633.1	outer membrane efflux family protein	Escherichia coli BCE019_MS-13	BCE019_MS-13	GCA_000354315.2
20207414	INSDC	AQEU01000004.1	5658	6860	-	EMX26186.1	outer membrane efflux family protein	Escherichia coli MP021566.1	MP021566.1	GCA_000354855.1
20207414	INSDC	AQFJ01000032.1	27548	28750	+	ENA26248.1	outer membrane efflux family protein	Escherichia coli BCE007_MS-11	BCE007_MS-11	GCA_000356705.1
20207414	INSDC	APXE01000130.1	3693	4895	+	ENA80747.1	outer membrane efflux family protein	Escherichia coli 2730450	2730450	GCA_000356205.2
20207414	INSDC	APXF01000131.1	2614	3816	+	ENA81667.1	outer membrane efflux family protein	Escherichia coli 2741950	2741950	GCA_000356225.2
20207414	INSDC	APXN01000060.1	2615	3817	+	ENB28488.1	outer membrane efflux family protein	Escherichia coli BCE030_MS-09	BCE030_MS-09	GCA_000356385.1
20207414	INSDC	APXO01000052.1	2796	3998	+	ENB36798.1	outer membrane efflux family protein	Escherichia coli BCE032_MS-12	BCE032_MS-12	GCA_000356405.2
20207414	INSDC	JPXL01000179.1	1658	2860	-	KGT11018.1	ABC transporter permease	Escherichia coli	F5995	GCA_000773475.1
20207414	INSDC	JYHY01000196.1	1922	3124	-	KIZ56653.1	ABC transporter permease	Escherichia coli	F736-c1	GCA_000935425.1
20207414	INSDC	JYIB01000120.1	1990	3192	-	KIZ73335.1	ABC transporter permease	Escherichia coli	K1506-c2	GCA_000935345.1
20207414	INSDC	JYIC01000108.1	1989	3191	-	KIZ80472.1	ABC transporter permease	Escherichia coli	K1884 sc	GCA_000935445.1
20207414	INSDC	JYIE01000097.1	2485	3687	+	KIZ88459.1	ABC transporter permease	Escherichia coli	2014EL-1181-1	GCA_000935375.1
20207414	INSDC	JYIH01000251.1	1990	3192	-	KIZ99549.1	ABC transporter permease	Escherichia coli	F6339-c9	GCA_000935525.1
20207414	INSDC	RVTM01000127.1	1968	3170	-	MMJ92356.1	ABC transporter permease	Escherichia coli	611445	GCA_003917475.1
20207414	INSDC	LRLU01000116.1	2820	4022	+	OKX43789.1	ABC transporter permease	Escherichia coli	403456	GCA_001911315.1
6166031	RefSeq	NC_008460.1	27389	28627	+	WP_011666433.1	dispersin export ABC transporter outer membrane protein AatA	Escherichia coli	DIJ1
6166031	RefSeq	NZ_AB255435.1	27389	28627	+	WP_011666433.1	dispersin export ABC transporter outer membrane protein AatA	Escherichia coli	DIJ1
6166031	RefSeq	NZ_BFVO01000139.1	2082	3320	-	WP_011666433.1	dispersin export ABC transporter outer membrane protein AatA	Escherichia coli	JML297	GCF_005389785.1
6166031	RefSeq	NZ_CABVYO010000059.1	2610	3848	+	WP_011666433.1	dispersin export ABC transporter outer membrane protein AatA	Escherichia coli		GCF_902502595.1
6166031	RefSeq	NZ_UGDH01000002.1	68166	69404	+	WP_011666433.1	dispersin export ABC transporter outer membrane protein AatA	Escherichia coli	NCTC9091	GCF_900449575.1
6166031	RefSeq	NZ_WERB01000047.1	3796	5034	+	WP_011666433.1	dispersin export ABC transporter outer membrane protein AatA	Escherichia coli	K18V1	GCF_013073895.1
6166031	RefSeq	NZ_WERL01000046.1	2417	3655	+	WP_011666433.1	dispersin export ABC transporter outer membrane protein AatA	Escherichia coli	K44V1	GCF_013074245.1
6166031	RefSeq	NZ_WERM01000071.1	3894	5132	-	WP_011666433.1	dispersin export ABC transporter outer membrane protein AatA	Escherichia coli	K45V1	GCF_013074165.1
6166031	RefSeq	NC_008460.1	27389	28627	+	YP_787998.1	AatA, outermembrane protein	Escherichia coli	DIJ1
6166031	INSDC	AB255435.1	27389	28627	+	BAF33901.1	AatA, outermembrane protein	Escherichia coli	DIJ1
6166031	INSDC	AAADLO010000048.1	22608	23846	-	EAB0668693.1	hypothetical protein	Escherichia coli	PNUSAE020233	GCA_004231105.1
6166031	INSDC	AARPXC010000064.1	21111	22349	-	EEW7008781.1	hypothetical protein	Escherichia coli	PNUSAE017876
6166031	INSDC	AASBIC010000040.1	27981	29219	-	EFA6253183.1	hypothetical protein	Escherichia coli	PNUSAE022275
6166031	INSDC	AASDES010000167.1	2075	3313	-	EFB2119675.1	hypothetical protein	Escherichia coli	PNUSAE025164
6166031	INSDC	AASFOK010000035.1	9940	11178	-	EFB3060541.1	dispersin export ABC transporter outer membrane protein AatA	Escherichia coli	PNUSAE026152
6166031	INSDC	AASELN010000031.1	62314	63552	-	EFB9250252.1	hypothetical protein	Escherichia coli	2015C-3131
6166031	INSDC	AASERZ010000030.1	31221	32459	-	EFB9547397.1	hypothetical protein	Escherichia coli	PNUSAE022579
6166031	INSDC	AASIIQ010000050.1	22183	23421	-	EFC7361525.1	dispersin export ABC transporter outer membrane protein AatA	Escherichia coli	369046
6166031	INSDC	AASIJO010000073.1	17038	18276	-	EFC7721734.1	dispersin export ABC transporter outer membrane protein AatA	Escherichia coli	356072
6166031	INSDC	AASLXR010000061.1	18176	19414	-	EFE0616606.1	dispersin export ABC transporter outer membrane protein AatA	Escherichia coli	300650
6166031	INSDC	AASPJN010000061.1	18176	19414	-	EFF2342136.1	dispersin export ABC transporter outer membrane protein AatA	Escherichia coli	290590
6166031	INSDC	AASRVP010000071.1	10379	11617	-	EFG0779602.1	dispersin export ABC transporter outer membrane protein AatA	Escherichia coli	231229
6166031	INSDC	AASTJI010000090.1	4483	5721	-	EFG5973212.1	dispersin export ABC transporter outer membrane protein AatA	Escherichia coli	271310
6166031	INSDC	AASVPY010000051.1	17805	19043	-	EFH3601208.1	dispersin export ABC transporter outer membrane protein AatA	Escherichia coli	853966
6166031	INSDC	AASWUT010000070.1	4483	5721	-	EFH7412864.1	dispersin export ABC transporter outer membrane protein AatA	Escherichia coli	838526
6166031	INSDC	AASZIT010000043.1	9940	11178	-	EFI5962167.1	dispersin export ABC transporter outer membrane protein AatA	Escherichia coli	PNUSAE046121
6166031	INSDC	AASZJF010000042.1	17805	19043	-	EFI5986955.1	dispersin export ABC transporter outer membrane protein AatA	Escherichia coli	PNUSAE046122
6166031	INSDC	AASZNF010000055.1	23042	24280	-	EFI6479642.1	dispersin export ABC transporter outer membrane protein AatA	Escherichia coli	860005
6166031	INSDC	AATANW010000067.1	22359	23597	-	EFJ0006390.1	dispersin export ABC transporter outer membrane protein AatA	Escherichia coli	882850
6166031	INSDC	AATBSI010000056.1	9940	11178	-	EFJ3930513.1	dispersin export ABC transporter outer membrane protein AatA	Escherichia coli	884449
6166031	INSDC	AATKQI010000058.1	22095	23333	-	EFM3575314.1	dispersin export ABC transporter outer membrane protein AatA	Escherichia coli	903412
6166031	INSDC	BFVO01000139.1	2082	3320	-	GDF45608.1	ABC transporter	Escherichia coli	JML297	GCA_005389785.1
6166031	INSDC	DABDUG010000057.1	4483	5721	-	HAI2415144.1	dispersin export ABC transporter outer membrane protein AatA	Escherichia coli	BCW_4134
6166031	INSDC	WERB01000047.1	3796	5034	+	NNQ90955.1	dispersin export ABC transporter outer membrane protein AatA	Escherichia coli	K18V1
6166031	INSDC	WERL01000046.1	2417	3655	+	NNR69209.1	dispersin export ABC transporter outer membrane protein AatA	Escherichia coli	K44V1
6166031	INSDC	WERM01000071.1	3894	5132	-	NNR74824.1	dispersin export ABC transporter outer membrane protein AatA	Escherichia coli	K45V1
6166031	INSDC	UGDH01000002.1	68166	69404	+	STJ96143.1	outer membrane protein	Escherichia coli	NCTC9091	GCA_900449575.1
32265836	RefSeq	NZ_AHAW01000075.1	17321	18559	+	WP_001403364.1	dispersin export ABC transporter outer membrane protein AatA	Escherichia coli O127:H27 str. C43/90	C43/90	GCF_000350045.2
32265836	RefSeq	NZ_AHAX01000072.1	54485	55723	+	WP_001403364.1	dispersin export ABC transporter outer membrane protein AatA	Escherichia coli ONT:H33 str. C48/93	C48/93	GCF_000350025.2
32265836	RefSeq	NZ_JABUFM010000035.1	7449	8687	+	WP_001403364.1	dispersin export ABC transporter outer membrane protein AatA	Escherichia coli	HUM-543	GCF_013404205.1
32265836	RefSeq	NZ_JABUFV010000035.1	7449	8687	+	WP_001403364.1	dispersin export ABC transporter outer membrane protein AatA	Escherichia coli	HUM-188	GCF_013404375.1
32265836	RefSeq	NZ_KB732935.1	64419	65657	-	WP_001403364.1	dispersin export ABC transporter outer membrane protein AatA	Escherichia coli KTE161	KTE161	GCF_000351985.1
32265836	RefSeq	NZ_MBRL01000202.1	1436	2674	+	WP_001403364.1	dispersin export ABC transporter outer membrane protein AatA	Escherichia coli	E2	GCF_001693555.1
32265836	RefSeq	NZ_NLQX01000041.1	14875	16113	+	WP_001403364.1	dispersin export ABC transporter outer membrane protein AatA	Escherichia coli	MOD1-EC5199	GCF_002231655.1
32265836	RefSeq	NZ_UGBU01000001.1	64028	65266	+	WP_001403364.1	dispersin export ABC transporter outer membrane protein AatA	Escherichia coli	NCTC9065	GCF_900449025.1
32265836	RefSeq	NZ_WEPV01000039.1	11749	12987	-	WP_001403364.1	dispersin export ABC transporter outer membrane protein AatA	Escherichia coli	P0073V1	GCF_013073485.1
32265836	RefSeq	NZ_WNTU01000033.1	29360	30598	-	WP_001403364.1	dispersin export ABC transporter outer membrane protein AatA	Escherichia coli	MEX-13	GCF_013359015.1
32265836	INSDC	AARQKF010000064.1	4625	5863	+	EEW8252999.1	dispersin export ABC transporter outer membrane protein AatA	Escherichia coli	603265
32265836	INSDC	AASBIN010000034.1	14948	16186	+	EFA6272558.1	dispersin export ABC transporter outer membrane protein AatA	Escherichia coli	PNUSAE022276
32265836	INSDC	AASCJB010000076.1	14035	15273	+	EFA9745902.1	dispersin export ABC transporter outer membrane protein AatA	Escherichia coli	470197
32265836	INSDC	AASFPZ010000032.1	15696	16934	+	EFB3791589.1	dispersin export ABC transporter outer membrane protein AatA	Escherichia coli	PNUSAE026922
32265836	INSDC	AASIIL010000060.1	9590	10828	+	EFC7338034.1	dispersin export ABC transporter outer membrane protein AatA	Escherichia coli	412053
32265836	INSDC	AASMIS010000034.1	37262	38500	-	EFE2103364.1	dispersin export ABC transporter outer membrane protein AatA	Escherichia coli	806203
32265836	INSDC	AASMXS010000070.1	16380	17618	+	EFE4112300.1	dispersin export ABC transporter outer membrane protein AatA	Escherichia coli	785024
32265836	INSDC	AASOBY010000093.1	3577	4815	-	EFE7913027.1	dispersin export ABC transporter outer membrane protein AatA	Escherichia coli	802810
32265836	INSDC	AASPIM010000085.1	3577	4815	-	EFF2205647.1	dispersin export ABC transporter outer membrane protein AatA	Escherichia coli	288996
32265836	INSDC	AASPIN010000058.1	11309	12547	+	EFF2220543.1	dispersin export ABC transporter outer membrane protein AatA	Escherichia coli	314967
32265836	INSDC	AASPIZ010000039.1	16724	17962	+	EFF2272404.1	dispersin export ABC transporter outer membrane protein AatA	Escherichia coli	254613
32265836	INSDC	AASPJG010000071.1	18187	19425	+	EFF2293105.1	dispersin export ABC transporter outer membrane protein AatA	Escherichia coli	295005
32265836	INSDC	AASPJE010000048.1	17058	18296	+	EFF2302941.1	dispersin export ABC transporter outer membrane protein AatA	Escherichia coli	313141
32265836	INSDC	AASRLK010000072.1	3425	4663	-	EFF9463125.1	dispersin export ABC transporter outer membrane protein AatA	Escherichia coli	PNUSAE041411
32265836	INSDC	AASRLP010000088.1	3576	4814	-	EFF9515851.1	dispersin export ABC transporter outer membrane protein AatA	Escherichia coli	PNUSAE041031
32265836	INSDC	AASRLQ010000041.1	12007	13245	+	EFF9529744.1	dispersin export ABC transporter outer membrane protein AatA	Escherichia coli	PNUSAE041021
32265836	INSDC	AASROJ010000043.1	6130	7368	+	EFF9828145.1	dispersin export ABC transporter outer membrane protein AatA	Escherichia coli	PNUSAE037426
32265836	INSDC	AASSLV010000038.1	35466	36704	-	EFG2884640.1	dispersin export ABC transporter outer membrane protein AatA	Escherichia coli	287551
32265836	INSDC	AASTCK010000096.1	3577	4815	-	EFG4974033.1	dispersin export ABC transporter outer membrane protein AatA	Escherichia coli	294687
32265836	INSDC	AASTHT010000069.1	17158	18396	+	EFG5694146.1	dispersin export ABC transporter outer membrane protein AatA	Escherichia coli	310175
32265836	INSDC	AASTRU010000047.1	6339	7577	+	EFG7171417.1	dispersin export ABC transporter outer membrane protein AatA	Escherichia coli	PNUSAE046118
32265836	INSDC	AASTUN010000047.1	7791	9029	+	EFG7443866.1	dispersin export ABC transporter outer membrane protein AatA	Escherichia coli	PNUSAE044603
32265836	INSDC	AASTWX010000065.1	17398	18636	+	EFG7768956.1	dispersin export ABC transporter outer membrane protein AatA	Escherichia coli	259269
32265836	INSDC	AASVEI010000031.1	14948	16186	+	EFH2043616.1	dispersin export ABC transporter outer membrane protein AatA	Escherichia coli	07-3560
32265836	INSDC	AASVOG010000080.1	13908	15146	+	EFH3392555.1	dispersin export ABC transporter outer membrane protein AatA	Escherichia coli	857176
32265836	INSDC	AASVPV010000070.1	16388	17626	+	EFH3581201.1	dispersin export ABC transporter outer membrane protein AatA	Escherichia coli	853999
32265836	INSDC	AASWDL010000027.1	33225	34463	+	EFH5236962.1	dispersin export ABC transporter outer membrane protein AatA	Escherichia coli	PNUSAE046119
32265836	INSDC	AASWQZ010000101.1	3576	4814	-	EFH6962445.1	dispersin export ABC transporter outer membrane protein AatA	Escherichia coli	843993
32265836	INSDC	AASYVR010000040.1	37262	38500	-	EFI4216862.1	dispersin export ABC transporter outer membrane protein AatA	Escherichia coli	877274
32265836	INSDC	AASZJW010000051.1	16849	18087	+	EFI6058217.1	dispersin export ABC transporter outer membrane protein AatA	Escherichia coli	872150
32265836	INSDC	AATAEL010000042.1	14948	16186	+	EFI8717489.1	dispersin export ABC transporter outer membrane protein AatA	Escherichia coli	PNUSAE047398
32265836	INSDC	AATDXP010000065.1	17430	18668	+	EFJ9436338.1	dispersin export ABC transporter outer membrane protein AatA	Escherichia coli	186531
32265836	INSDC	AATDXT010000080.1	3425	4663	-	EFJ9472733.1	dispersin export ABC transporter outer membrane protein AatA	Escherichia coli	188341
32265836	INSDC	AATEOB010000060.1	9638	10876	+	EFK2006143.1	dispersin export ABC transporter outer membrane protein AatA	Escherichia coli	181958
32265836	INSDC	AATEUK010000083.1	3425	4663	-	EFK3477827.1	dispersin export ABC transporter outer membrane protein AatA	Escherichia coli	188151
32265836	INSDC	AATEVP010000076.1	17044	18282	+	EFK3773545.1	dispersin export ABC transporter outer membrane protein AatA	Escherichia coli	168294
32265836	INSDC	AATKWS010000038.1	37011	38249	-	EFM4374889.1	dispersin export ABC transporter outer membrane protein AatA	Escherichia coli	917888
32265836	INSDC	AATPOY010000037.1	23838	25076	+	EFN8941291.1	dispersin export ABC transporter outer membrane protein AatA	Escherichia coli	PSU-1328
32265836	INSDC	AATPRL010000027.1	33225	34463	+	EFN9183761.1	dispersin export ABC transporter outer membrane protein AatA	Escherichia coli	PNUSAE018045
32265836	INSDC	ANVD01000031.1	53520	54758	-	ELF27541.1	outer membrane protein AatA	Escherichia coli KTE161	KTE161	GCA_000351985.1
32265836	INSDC	KB732935.1	64419	65657	-	ELF27541.1	outer membrane protein AatA	Escherichia coli KTE161	KTE161	GCA_000351985.1
32265836	INSDC	AHAX01000072.1	54485	55723	+	EMR92020.1	AatA outermembrane protein	Escherichia coli ONT:H33 str. C48/93	C48/93	GCA_000350025.2
32265836	INSDC	AHAW01000075.1	17321	18559	+	EMS03301.1	AatA outermembrane protein	Escherichia coli O127:H27 str. C43/90	C43/90	GCA_000350045.2
32265836	INSDC	DABCTD010000039.1	26111	27349	-	HAI0400363.1	dispersin export ABC transporter outer membrane protein AatA	Escherichia coli	BCW_5113
32265836	INSDC	DABFBH010000029.1	32472	33710	+	HAI6544386.1	dispersin export ABC transporter outer membrane protein AatA	Escherichia coli
32265836	INSDC	RTBQ01000046.1	11309	12547	+	MJD56475.1	hypothetical protein	Escherichia coli	336977	GCA_003880495.1
32265836	INSDC	RUGN01000050.1	14851	16089	+	MKO05673.1	dispersin export ABC transporter outer membrane protein AatA	Escherichia coli	568349	GCA_003897515.1
32265836	INSDC	WAGY01000185.1	1411	2649	+	MRA52033.1	dispersin export ABC transporter outer membrane protein AatA	Escherichia coli	102	GCA_009646075.1
32265836	INSDC	WEPV01000039.1	11749	12987	-	NNP92591.1	dispersin export ABC transporter outer membrane protein AatA	Escherichia coli	P0073V1
32265836	INSDC	WNTU01000033.1	29360	30598	-	NUM29905.1	dispersin export ABC transporter outer membrane protein AatA	Escherichia coli	MEX-13
32265836	INSDC	MBRL01000202.1	1436	2674	+	OCK68192.1	hypothetical protein	Escherichia coli	E2	GCA_001693555.1
32265836	INSDC	UGBU01000001.1	64028	65266	+	STH63943.1	outer membrane protein	Escherichia coli	NCTC9065	GCA_900449025.1
339991366	RefSeq	NZ_JACBJD010000009.1	22086	23288	-	WP_179225941.1	hypothetical protein	Salmonella enterica	UPMP2115	GCF_013401735.1
339991366	INSDC	JACBJD010000009.1	22086	23288	-	NYA57906.1	hypothetical protein	Salmonella enterica	UPMP2115
336998737	RefSeq	NZ_JAAFBT010000043.1	3216	4454	-	WP_179151030.1	dispersin export ABC transporter outer membrane protein AatA	Escherichia coli	93R-A	GCF_013395755.1
336998737	INSDC	JAAFBT010000043.1	3216	4454	-	NWP42668.1	dispersin export ABC transporter outer membrane protein AatA	Escherichia coli	93R-A
336225550	RefSeq	NZ_LRLC01000391.1	3179	4378	+	WP_178377915.1	TolC family protein	Escherichia coli	503647	GCF_001912375.1
74957175	RefSeq	NZ_BFLY01000034.1	79946	81145	-	WP_042199759.1	hypothetical protein	Escherichia coli	HUST187	GCF_005384745.1
74957175	RefSeq	NZ_CABVXC010000101.1	1741	2940	+	WP_042199759.1	hypothetical protein	Shigella flexneri		GCF_902502185.1
74957175	RefSeq	NZ_JSNY01000090.1	3817	5016	-	WP_042199759.1	hypothetical protein	Escherichia coli	upec-127	GCF_000780965.1
74957175	RefSeq	NZ_KZ269851.1	119016	120215	+	WP_042199759.1	hypothetical protein	Escherichia coli	225-2935	GCF_002245075.1
74957175	RefSeq	NZ_LYBI01000268.1	3808	5007	-	WP_042199759.1	hypothetical protein	Escherichia coli	ECOR02	GCF_002190145.1
74957175	RefSeq	NZ_LYBJ01000115.1	1509	2708	+	WP_042199759.1	hypothetical protein	Escherichia coli	ECOR01	GCF_002190105.1
74957175	RefSeq	NZ_QOWN01000046.1	29890	31089	-	WP_042199759.1	hypothetical protein	Escherichia coli	MOD1-ECOR2	GCF_003334385.1
74957175	RefSeq	NZ_SCIR01000087.1	1740	2939	+	WP_042199759.1	hypothetical protein	Escherichia coli	52_rectal	GCF_004100485.1
74957175	RefSeq	NZ_UFYM01000001.1	74289	75488	+	WP_042199759.1	hypothetical protein	Escherichia coli	NCTC9037	GCF_900447915.1
74957175	RefSeq	NZ_UGDE01000002.1	45675	46874	-	WP_042199759.1	hypothetical protein	Escherichia coli	NCTC9029	GCF_900449675.1
74957175	RefSeq	NZ_VRXO01000072.1	1634	2833	+	WP_042199759.1	hypothetical protein	Escherichia coli	1_37_1	GCF_008041545.1
74957175	INSDC	AASFKY010000101.1	1306	2505	-	EFB5473763.1	hypothetical protein	Escherichia coli	19MD06PC02-EC
74957175	INSDC	AASTMX010000089.1	5500	6699	-	EFG6464553.1	hypothetical protein	Escherichia coli	191931
74957175	INSDC	AASYVS010000018.1	34231	35430	-	EFI4242938.1	hypothetical protein	Escherichia coli	PNUSAE047192
74957175	INSDC	BFLY01000034.1	79946	81145	-	GCS69121.1	ABC transporter	Escherichia coli	HUST187	GCA_005384745.1
74957175	INSDC	DABAMG010000087.1	4028	5227	-	HAH1515787.1	hypothetical protein	Escherichia coli	ECOR-02
74957175	INSDC	DABCEI010000065.1	4936	6135	-	HAH7109164.1	hypothetical protein	Escherichia coli	HICF45
74957175	INSDC	DABDAA010000081.1	4030	5229	-	HAH9036212.1	hypothetical protein	Escherichia coli	BCW_2913
74957175	INSDC	DABCUW010000102.1	3860	5059	-	HAH9090351.1	hypothetical protein	Escherichia coli	BCW_4082
74957175	INSDC	LYBI01000268.1	3808	5007	-	OWD70515.1	hypothetical protein	Escherichia coli	ECOR02	GCA_002190145.1
74957175	INSDC	LYBJ01000115.1	1509	2708	+	OWD80421.1	hypothetical protein	Escherichia coli	ECOR01	GCA_002190105.1
74957175	INSDC	KZ269851.1	119016	120215	+	OYC54359.1	hypothetical protein	Escherichia coli	225-2935	GCA_002245075.1
74957175	INSDC	LEOP01000047.1	1989	3188	+	OYC54359.1	hypothetical protein	Escherichia coli	225-2935	GCA_002245075.1
74957175	INSDC	QOWN01000046.1	29890	31089	-	RCQ58381.1	hypothetical protein	Escherichia coli	MOD1-ECOR2	GCA_003334385.1
74957175	INSDC	SCIR01000087.1	1740	2939	+	RXB57494.1	hypothetical protein	Escherichia coli	52_rectal	GCA_004100485.1
74957175	INSDC	UFYM01000001.1	74289	75488	+	STD40126.1	outer membrane protein	Escherichia coli	NCTC9037	GCA_900447915.1
74957175	INSDC	UGDE01000002.1	45675	46874	-	STK06697.1	outer membrane protein	Escherichia coli	NCTC9029	GCA_900449675.1
74957175	INSDC	VRXO01000072.1	1634	2833	+	TXQ62760.1	hypothetical protein	Escherichia coli	1_37_1
58103176	RefSeq	NZ_BDOY01000040.1	14494	15732	+	WP_032219280.1	TolC family protein	Escherichia coli	2348	GCF_002206845.1
58103176	RefSeq	NZ_BDPO01000032.1	6200	7438	-	WP_032219280.1	TolC family protein	Escherichia coli	1674	GCF_002207145.1
58103176	RefSeq	NZ_BDPR01000038.1	14077	15315	+	WP_032219280.1	TolC family protein	Escherichia coli	1282	GCF_002207205.1
58103176	RefSeq	NZ_BDPV01000032.1	6194	7432	-	WP_032219280.1	TolC family protein	Escherichia coli	1637	GCF_002207285.1
58103176	RefSeq	NZ_BDRF01000010.1	168734	169972	-	WP_032219280.1	TolC family protein	Escherichia coli	1623	GCF_002207485.1
58103176	RefSeq	NZ_CP009859.1	1075182	1076420	+	WP_032219280.1	TolC family protein	Escherichia coli	ECONIH1	GCF_000784925.1
58103176	RefSeq	NZ_CP019778.1	1067184	1068422	+	WP_032219280.1	TolC family protein	Escherichia coli	NCTC86	GCF_002007705.1
58103176	RefSeq	NZ_JABVMQ010000209.1	44130	45368	+	WP_032219280.1	TolC family protein	Escherichia coli	MCO1	GCF_013350225.1
58103176	RefSeq	NZ_JONF01000012.1	4254	5492	-	WP_032219280.1	TolC family protein	Escherichia coli 6-175-07_S3_C2	6-175-07_S3_C2	GCF_000711525.1
58103176	RefSeq	NZ_JOQZ01000106.1	13434	14672	+	WP_032219280.1	TolC family protein	Escherichia coli 6-175-07_S3_C1	6-175-07_S3_C1	GCF_000714345.1
58103176	RefSeq	NZ_JORA01000093.1	4237	5475	-	WP_032219280.1	TolC family protein	Escherichia coli 6-175-07_S3_C3	6-175-07_S3_C3	GCF_000714375.1
58103176	RefSeq	NZ_JORF01000067.1	4260	5498	-	WP_032219280.1	TolC family protein	Escherichia coli 6-319-05_S3_C1	6-319-05_S3_C1	GCF_000713045.1
58103176	RefSeq	NZ_JORG01000041.1	9682	10920	+	WP_032219280.1	TolC family protein	Escherichia coli 6-319-05_S3_C2	6-319-05_S3_C2	GCF_000713035.1
58103176	RefSeq	NZ_JORM01000068.1	4477	5715	-	WP_032219280.1	TolC family protein	Escherichia coli 6-319-05_S3_C3	6-319-05_S3_C3	GCF_000713185.1
58103176	RefSeq	NZ_LIVE01000054.1	13570	14808	+	WP_032219280.1	TolC family protein	Escherichia coli	221	GCF_001419965.1
58103176	RefSeq	NZ_LSEL01000149.1	24683	25921	-	WP_032219280.1	TolC family protein	Escherichia coli	MB1074	GCF_001637845.1
58103176	RefSeq	NZ_LYBF01000090.1	13510	14748	+	WP_032219280.1	TolC family protein	Escherichia coli	ECOR05	GCF_002190205.1
58103176	RefSeq	NZ_LYBY01000097.1	14926	16164	+	WP_032219280.1	TolC family protein	Escherichia coli	ECOR50	GCF_002191035.1
58103176	RefSeq	NZ_MKHD01000046.1	13602	14840	+	WP_032219280.1	TolC family protein	Escherichia coli	NA056	GCF_002407295.1
58103176	RefSeq	NZ_NOSF01000049.1	501	1739	-	WP_032219280.1	TolC family protein	Escherichia coli	MOD1-EC6770	GCF_002521955.1
58103176	RefSeq	NZ_NOSN01000059.1	4474	5712	-	WP_032219280.1	TolC family protein	Escherichia coli	MOD1-EC6761	GCF_002522095.1
58103176	RefSeq	NZ_OEDS01000131.1	1655	2893	+	WP_032219280.1	TolC family protein	Escherichia coli		GCF_900236085.1
58103176	RefSeq	NZ_OEER01000159.1	4683	5921	-	WP_032219280.1	TolC family protein	Escherichia coli		GCF_900236075.1
58103176	RefSeq	NZ_OEEV01000047.1	4370	5608	-	WP_032219280.1	TolC family protein	Escherichia coli		GCF_900236095.1
58103176	RefSeq	NZ_OEEW01000106.1	1621	2859	+	WP_032219280.1	TolC family protein	Escherichia coli		GCF_900236105.1
58103176	RefSeq	NZ_OEEY01000038.1	4617	5855	-	WP_032219280.1	TolC family protein	Escherichia coli		GCF_900236135.1
58103176	RefSeq	NZ_OEEZ01000069.1	1675	2913	+	WP_032219280.1	TolC family protein	Escherichia coli		GCF_900236145.1
58103176	RefSeq	NZ_OEFB01000118.1	1655	2893	+	WP_032219280.1	TolC family protein	Escherichia coli		GCF_900236155.1
58103176	RefSeq	NZ_OEFC01000154.1	4643	5881	-	WP_032219280.1	TolC family protein	Escherichia coli		GCF_900236165.1
58103176	RefSeq	NZ_QOWQ01000054.1	13566	14804	+	WP_032219280.1	TolC family protein	Escherichia coli	MOD1-ECOR5	GCF_003334335.1
58103176	RefSeq	NZ_QOYJ01000066.1	14935	16173	+	WP_032219280.1	TolC family protein	Escherichia coli	MOD1-ECOR50	GCF_003333675.1
58103176	RefSeq	NZ_RRFC01000049.1	7679	8917	-	WP_032219280.1	TolC family protein	Escherichia coli	FWSEC0083	GCF_005045735.1
58103176	RefSeq	NZ_SBKI01000042.1	23570	24808	+	WP_032219280.1	TolC family protein	Escherichia coli	EC246	GCF_004054295.1
58103176	RefSeq	NZ_SQFA01000020.1	15643	16881	+	WP_032219280.1	TolC family protein	Escherichia coli	NOR5_19	GCF_006233385.1
58103176	RefSeq	NZ_UGBX01000001.1	911063	912301	-	WP_032219280.1	TolC family protein	Escherichia coli	NCTC9050	GCF_900448985.1
58103176	RefSeq	NZ_UGEW01000002.1	3168081	3169319	-	WP_032219280.1	TolC family protein	Escherichia coli	NCTC10863	GCF_900450025.1
58103176	RefSeq	NZ_VRWU01000045.1	4642	5880	-	WP_032219280.1	TolC family protein	Escherichia coli	3_188_1	GCF_008041115.1
58103176	RefSeq	NZ_WSXE01000070.1	13794	15032	+	WP_032219280.1	TolC family protein	Escherichia coli	IH38c	GCF_009791025.1
58103176	INSDC	CP009859.1	1075182	1076420	+	AIX62718.1	membrane protein	Escherichia coli	ECONIH1	GCA_000784925.1
58103176	INSDC	CP019778.1	1067184	1068422	+	AQT98528.1	hypothetical protein	Escherichia coli	NCTC86	GCA_002007705.1
58103176	INSDC	AAAFUP010000079.1	7465	8703	-	EAB7920209.1	hypothetical protein	Escherichia coli	505914	GCA_004263685.1
58103176	INSDC	AASKFF010000076.1	2087	3325	-	EFD4890580.1	hypothetical protein	Escherichia coli	PNUSAE033701
58103176	INSDC	AASQDC010000028.1	413	1651	-	EFF4918833.1	TolC family protein	Escherichia coli	PNUSAE004688
58103176	INSDC	AASYVT010000005.1	3551	4789	-	EFI4218915.1	hypothetical protein	Escherichia coli	877300
58103176	INSDC	AATREF010000037.1	26437	27675	-	EFO4257391.1	hypothetical protein	Escherichia coli	9131-90
58103176	INSDC	AATRHO010000024.1	4515	5753	-	EFO4662377.1	TolC family protein	Escherichia coli	PNUSAE005109
58103176	INSDC	AAUADE010000027.1	3275	4513	-	EFR2522654.1	TolC family protein	Escherichia coli	PNUSAE055345
58103176	INSDC	DAAZWY010000026.1	29177	30415	-	HAG9594437.1	TolC family protein	Escherichia coli	S37EC
58103176	INSDC	DABAAM010000043.1	6617	7855	-	HAH0035972.1	hypothetical protein	Escherichia coli
58103176	INSDC	DABAVL010000072.1	7473	8711	-	HAH2693498.1	hypothetical protein	Escherichia coli	Ecor-50
58103176	INSDC	DABAWV010000060.1	4394	5632	-	HAH2857827.1	hypothetical protein	Escherichia coli	ECOR-05
58103176	INSDC	DABBIG010000065.1	7317	8555	-	HAH4323819.1	TolC family protein	Escherichia coli	M615
58103176	INSDC	DABBIM010000071.1	7317	8555	-	HAH4361058.1	TolC family protein	Escherichia coli	M6133
58103176	INSDC	DABBIW010000079.1	7317	8555	-	HAH4365869.1	TolC family protein	Escherichia coli	M664
58103176	INSDC	DABBJI010000066.1	7317	8555	-	HAH4390256.1	TolC family protein	Escherichia coli	M677
58103176	INSDC	DABBJB010000068.1	7317	8555	-	HAH4399934.1	TolC family protein	Escherichia coli	M678
58103176	INSDC	DABBJA010000064.1	7317	8555	-	HAH4409474.1	TolC family protein	Escherichia coli	M663
58103176	INSDC	DABBJT010000083.1	4193	5431	-	HAH4502894.1	TolC family protein	Escherichia coli	M256
58103176	INSDC	DABBRC010000048.1	7605	8843	-	HAH5440287.1	hypothetical protein	Escherichia coli	TM69
58103176	INSDC	DABCZV010000060.1	4518	5756	-	HAH9021845.1	TolC family protein	Escherichia coli	BCW_2916
58103176	INSDC	DABCSY010000068.1	7382	8620	-	HAI0305169.1	TolC family protein	Escherichia coli	BCW_5112
58103176	INSDC	DABDHE010000067.1	7382	8620	-	HAI0787212.1	TolC family protein	Escherichia coli	ESC0214
58103176	INSDC	DABDQL010000026.1	4522	5760	-	HAI1948476.1	TolC family protein	Escherichia coli	UPEC
58103176	INSDC	DABEVD010000046.1	8762	10000	-	HAI5789997.1	TolC family protein	Escherichia coli
58103176	INSDC	DABFZK010000014.1	107116	108354	-	HAJ3912731.1	hypothetical protein	Escherichia coli
58103176	INSDC	DABFZV010000013.1	107116	108354	-	HAJ3932259.1	hypothetical protein	Escherichia coli
58103176	INSDC	DABFZS010000014.1	107116	108354	-	HAJ3941675.1	hypothetical protein	Escherichia coli
58103176	INSDC	DABFZU010000015.1	107116	108354	-	HAJ3946932.1	hypothetical protein	Escherichia coli
58103176	INSDC	DABFZW010000015.1	107116	108354	-	HAJ3951791.1	hypothetical protein	Escherichia coli
58103176	INSDC	DABGBA010000014.1	107342	108580	-	HAJ4060898.1	hypothetical protein	Escherichia coli
58103176	INSDC	DABGAX010000014.1	107352	108590	-	HAJ4065669.1	hypothetical protein	Escherichia coli
58103176	INSDC	DABGBB010000013.1	107307	108545	-	HAJ4097923.1	hypothetical protein	Escherichia coli
58103176	INSDC	DABGAY010000013.1	107352	108590	-	HAJ4107173.1	hypothetical protein	Escherichia coli
58103176	INSDC	DABGAZ010000014.1	107349	108587	-	HAJ4126512.1	hypothetical protein	Escherichia coli
58103176	INSDC	DABGDW010000014.1	107352	108590	-	HAJ4401651.1	hypothetical protein	Escherichia coli
58103176	INSDC	DABGDV010000013.1	107116	108354	-	HAJ4405538.1	hypothetical protein	Escherichia coli
58103176	INSDC	DABGDU010000013.1	107117	108355	-	HAJ4410532.1	hypothetical protein	Escherichia coli
58103176	INSDC	DABGDR010000013.1	107116	108354	-	HAJ4420544.1	hypothetical protein	Escherichia coli
58103176	INSDC	DABGDT010000016.1	107117	108355	-	HAJ4453663.1	hypothetical protein	Escherichia coli
58103176	INSDC	DABGFD010000013.1	107352	108590	-	HAJ4575199.1	hypothetical protein	Escherichia coli
58103176	INSDC	DABGFF010000013.1	107352	108590	-	HAJ4594324.1	hypothetical protein	Escherichia coli
58103176	INSDC	DABGFE010000013.1	107352	108590	-	HAJ4618033.1	hypothetical protein	Escherichia coli
58103176	INSDC	DABGFI010000014.1	107352	108590	-	HAJ4623032.1	hypothetical protein	Escherichia coli
58103176	INSDC	DABGFG010000014.1	107352	108590	-	HAJ4642593.1	hypothetical protein	Escherichia coli
58103176	INSDC	DABGFO010000012.1	107116	108354	-	HAJ4666979.1	hypothetical protein	Escherichia coli
58103176	INSDC	DABIUA010000059.1	7013	8251	-	HAJ9015414.1	TolC family protein	Escherichia coli
58103176	INSDC	JONF01000012.1	4254	5492	-	KEJ82281.1	outer membrane efflux family protein	Escherichia coli 6-175-07_S3_C2	6-175-07_S3_C2	GCA_000711525.1
58103176	INSDC	JOQZ01000106.1	13434	14672	+	KEL82866.1	outer membrane efflux family protein	Escherichia coli 6-175-07_S3_C1	6-175-07_S3_C1	GCA_000714345.1
58103176	INSDC	JORA01000093.1	4237	5475	-	KEL89608.1	outer membrane efflux family protein	Escherichia coli 6-175-07_S3_C3	6-175-07_S3_C3	GCA_000714375.1
58103176	INSDC	JORF01000067.1	4260	5498	-	KEM17424.1	outer membrane efflux family protein	Escherichia coli 6-319-05_S3_C1	6-319-05_S3_C1	GCA_000713045.1
58103176	INSDC	JORG01000041.1	9682	10920	+	KEM37933.1	outer membrane efflux family protein	Escherichia coli 6-319-05_S3_C2	6-319-05_S3_C2	GCA_000713035.1
58103176	INSDC	JORM01000068.1	4477	5715	-	KEM56077.1	outer membrane efflux family protein	Escherichia coli 6-319-05_S3_C3	6-319-05_S3_C3	GCA_000713185.1
58103176	INSDC	LIVE01000054.1	13570	14808	+	KQJ12382.1	hypothetical protein	Escherichia coli	221	GCA_001419965.1
58103176	INSDC	RUGX01000082.1	1949	3187	-	MKP37769.1	hypothetical protein	Escherichia coli	498968	GCA_003897465.1
58103176	INSDC	RUHP01000080.1	7317	8555	-	MKQ45551.1	hypothetical protein	Escherichia coli	478215	GCA_003898395.1
58103176	INSDC	WSXE01000070.1	13794	15032	+	MWF78890.1	hypothetical protein	Escherichia coli	IH38c
58103176	INSDC	JAAUGL010000043.1	13303	14541	+	NPP70267.1	TolC family protein	Escherichia coli	EF219
58103176	INSDC	JABVMQ010000209.1	44130	45368	+	NUJ46961.1	TolC family protein	Escherichia coli	MCO1
58103176	INSDC	LYBF01000090.1	13510	14748	+	OWD60320.1	hypothetical protein	Escherichia coli	ECOR05	GCA_002190205.1
58103176	INSDC	LYBY01000097.1	14926	16164	+	OWD86932.1	hypothetical protein	Escherichia coli	ECOR50	GCA_002191035.1
58103176	INSDC	MKHD01000046.1	13602	14840	+	PCM20524.1	hypothetical protein	Escherichia coli	NA056	GCA_002407295.1
58103176	INSDC	QOYJ01000066.1	14935	16173	+	RCO95876.1	hypothetical protein	Escherichia coli	MOD1-ECOR50	GCA_003333675.1
58103176	INSDC	QOWQ01000054.1	13566	14804	+	RCQ56739.1	hypothetical protein	Escherichia coli	MOD1-ECOR5	GCA_003334335.1
58103176	INSDC	SBKI01000042.1	23570	24808	+	RWZ14723.1	hypothetical protein	Escherichia coli	EC246	GCA_004054295.1
58103176	INSDC	OEDS01000131.1	1655	2893	+	SOQ63985.1	conserved exported hypothetical protein	Escherichia coli		GCA_900236085.1
58103176	INSDC	OEER01000159.1	4683	5921	-	SOQ70035.1	conserved exported hypothetical protein	Escherichia coli		GCA_900236075.1
58103176	INSDC	OEEV01000047.1	4370	5608	-	SOQ71431.1	conserved exported hypothetical protein	Escherichia coli		GCA_900236095.1
58103176	INSDC	OEEW01000106.1	1621	2859	+	SOQ76400.1	conserved exported hypothetical protein	Escherichia coli		GCA_900236105.1
58103176	INSDC	OEEY01000038.1	4617	5855	-	SOQ80704.1	conserved exported hypothetical protein	Escherichia coli		GCA_900236135.1
58103176	INSDC	OEEZ01000069.1	1675	2913	+	SOQ90848.1	conserved exported hypothetical protein	Escherichia coli		GCA_900236145.1
58103176	INSDC	OEFB01000118.1	1655	2893	+	SOQ98454.1	conserved exported hypothetical protein	Escherichia coli		GCA_900236155.1
58103176	INSDC	OEFC01000154.1	4643	5881	-	SOR03671.1	conserved exported hypothetical protein	Escherichia coli		GCA_900236165.1
58103176	INSDC	UGBX01000001.1	911063	912301	-	STH85956.1	outer membrane protein	Escherichia coli	NCTC9050	GCA_900448985.1
58103176	INSDC	UGEW01000002.1	3168081	3169319	-	STL95812.1	outer membrane protein	Escherichia coli	NCTC10863	GCA_900450025.1
58103176	INSDC	RRFC01000049.1	7679	8917	-	TJR92429.1	hypothetical protein	Escherichia coli	FWSEC0083	GCA_005045735.1
58103176	INSDC	VRWU01000045.1	4642	5880	-	TXP57850.1	hypothetical protein	Escherichia coli	3_188_1
148803364	RefSeq	NZ_FKLN01000114.1	5318	6424	+	WP_085910321.1	TolC family protein	Yersinia enterocolitica		GCF_900080125.1
25156453	RefSeq	NZ_AGQO01000017.1	3669	4877	-	WP_005160639.1	TolC family protein	Yersinia enterocolitica subsp. palearctica PhRBD_Ye1	PhRBD_Ye1	GCF_000230775.1
25156453	RefSeq	NZ_ASHT01000034.1	185317	186525	-	WP_005160639.1	TolC family protein	Yersinia enterocolitica subsp. palearctica YE-P1	YE-P1	GCF_000401975.1
25156453	RefSeq	NZ_ASHU01000045.1	41570	42778	-	WP_005160639.1	TolC family protein	Yersinia enterocolitica subsp. palearctica YE-P4	YE-P4	GCF_000401955.1
25156453	RefSeq	NZ_ASHV01000047.1	4213	5421	-	WP_005160639.1	TolC family protein	Yersinia enterocolitica subsp. palearctica YE-149	YE-149	GCF_000401935.1
25156453	RefSeq	NZ_ASHW01000042.1	41567	42775	-	WP_005160639.1	TolC family protein	Yersinia enterocolitica subsp. palearctica YE-150	YE-150	GCF_000401995.1
25156453	RefSeq	NZ_CACU01000005.1	740529	741737	+	WP_005160639.1	TolC family protein	Yersinia enterocolitica subsp. palearctica 556/8265	556/8265	GCF_000284935.1
25156453	RefSeq	NZ_CACV01000017.1	367649	368857	-	WP_005160639.1	TolC family protein	Yersinia enterocolitica subsp. palearctica 647/5307	647/5307	GCF_000284955.1
25156453	RefSeq	NZ_CAOV01000009.1	317191	318399	+	WP_005160639.1	TolC family protein	Yersinia enterocolitica IP 10393	IP 10393	GCF_000330605.1
25156453	RefSeq	NZ_CGBC01000017.1	66828	68036	+	WP_005160639.1	TolC family protein	Yersinia enterocolitica	IP26656	GCF_001354615.1
25156453	RefSeq	NZ_CGBR01000002.1	228262	229470	-	WP_005160639.1	TolC family protein	Yersinia enterocolitica	IP26249	GCF_001354575.1
25156453	RefSeq	NZ_CHYU01000019.1	66839	68047	+	WP_005160639.1	TolC family protein	Yersinia enterocolitica	IP10393	GCF_001354595.1
25156453	RefSeq	NZ_CIFH01000080.1	1273	2481	+	WP_005160639.1	TolC family protein	Yersinia enterocolitica	H230/89	GCF_001319425.1
25156453	RefSeq	NZ_CP030980.1	3710169	3711377	-	WP_005160639.1	TolC family protein	Yersinia enterocolitica subsp. palearctica	Y1	GCF_004368055.1
25156453	RefSeq	NZ_CPVF01000008.1	66917	68125	+	WP_005160639.1	TolC family protein	Yersinia enterocolitica	IP29228	GCF_001086025.1
25156453	RefSeq	NZ_CPYE01000089.1	3791	4999	-	WP_005160639.1	TolC family protein	Yersinia enterocolitica	IP29610	GCF_001124705.1
25156453	RefSeq	NZ_CQAT01000087.1	1273	2481	+	WP_005160639.1	TolC family protein	Yersinia enterocolitica	ERL032126	GCF_001098085.1
25156453	RefSeq	NZ_CQBQ01000004.1	152523	153731	-	WP_005160639.1	TolC family protein	Yersinia enterocolitica	IP20322	GCF_001139785.1
25156453	RefSeq	NZ_CQCL01000003.1	66927	68135	+	WP_005160639.1	TolC family protein	Yersinia enterocolitica	IP29194	GCF_001087805.1
25156453	RefSeq	NZ_CTEQ01000070.1	1273	2481	+	WP_005160639.1	TolC family protein	Yersinia enterocolitica	YE04/03	GCF_001221865.1
25156453	RefSeq	NZ_CTEZ01000022.1	66818	68026	+	WP_005160639.1	TolC family protein	Yersinia enterocolitica	YE213/02	GCF_001220045.1
25156453	RefSeq	NZ_CTFS01000083.1	1273	2481	+	WP_005160639.1	TolC family protein	Yersinia enterocolitica	YE238/02	GCF_001218525.1
25156453	RefSeq	NZ_CTJC01000092.1	1237	2445	+	WP_005160639.1	TolC family protein	Yersinia enterocolitica	YE08/03	GCF_001219785.1
25156453	RefSeq	NZ_CTJF01000069.1	1273	2481	+	WP_005160639.1	TolC family protein	Yersinia enterocolitica	YE226/02	GCF_001222305.1
25156453	RefSeq	NZ_CTJG01000080.1	2332	3540	-	WP_005160639.1	TolC family protein	Yersinia enterocolitica	YE153/02	GCF_001220565.1
25156453	RefSeq	NZ_CTJH01000105.1	2332	3540	-	WP_005160639.1	TolC family protein	Yersinia enterocolitica	YE231/02	GCF_001222985.1
25156453	RefSeq	NZ_CTKM01000101.1	1746	2954	+	WP_005160639.1	TolC family protein	Yersinia enterocolitica	YE201/02	GCF_001222445.1
25156453	RefSeq	NZ_CTQW01000004.1	188838	190046	-	WP_005160639.1	TolC family protein	Yersinia enterocolitica	YE232/02	GCF_001222745.1
25156453	RefSeq	NZ_CWIT01000083.1	1273	2481	+	WP_005160639.1	TolC family protein	Yersinia enterocolitica	H582/87	GCF_001182205.1
25156453	RefSeq	NZ_CWIX01000091.1	2111	3319	-	WP_005160639.1	TolC family protein	Yersinia enterocolitica	H450/87	GCF_001182245.1
25156453	RefSeq	NZ_FKKJ01000018.1	3775	4983	-	WP_005160639.1	TolC family protein	Yersinia enterocolitica		GCF_900079855.1
25156453	RefSeq	NZ_FKKK01000017.1	3784	4992	-	WP_005160639.1	TolC family protein	Yersinia enterocolitica		GCF_900079815.1
25156453	RefSeq	NZ_FKKL01000078.1	7440	8648	+	WP_005160639.1	TolC family protein	Yersinia enterocolitica		GCF_900079875.1
25156453	RefSeq	NZ_FKKM01000021.1	66906	68114	+	WP_005160639.1	TolC family protein	Yersinia enterocolitica		GCF_900079835.1
25156453	RefSeq	NZ_FKKN01000075.1	3784	4992	-	WP_005160639.1	TolC family protein	Yersinia enterocolitica		GCF_900079945.1
25156453	RefSeq	NZ_FKKO01000017.1	3784	4992	-	WP_005160639.1	TolC family protein	Yersinia enterocolitica		GCF_900079895.1
25156453	RefSeq	NZ_FKKP01000017.1	3784	4992	-	WP_005160639.1	TolC family protein	Yersinia enterocolitica		GCF_900079955.1
25156453	RefSeq	NZ_FKKR01000019.1	3784	4992	-	WP_005160639.1	TolC family protein	Yersinia enterocolitica		GCF_900079905.1
25156453	RefSeq	NZ_FKKS01000092.1	7440	8648	+	WP_005160639.1	TolC family protein	Yersinia enterocolitica		GCF_900079885.1
25156453	RefSeq	NZ_FKKT01000018.1	66906	68114	+	WP_005160639.1	TolC family protein	Yersinia enterocolitica		GCF_900079865.1
25156453	RefSeq	NZ_FKKU01000017.1	66725	67933	+	WP_005160639.1	TolC family protein	Yersinia enterocolitica		GCF_900079925.1
25156453	RefSeq	NZ_FKKV01000018.1	66907	68115	+	WP_005160639.1	TolC family protein	Yersinia enterocolitica		GCF_900079915.1
25156453	RefSeq	NZ_FKKW01000075.1	7440	8648	+	WP_005160639.1	TolC family protein	Yersinia enterocolitica		GCF_900079825.1
25156453	RefSeq	NZ_HF933424.1	1307368	1308576	-	WP_005160639.1	TolC family protein	Yersinia enterocolitica (type O:5,27) str. YE149/02	YE149/02	GCF_001050775.1
25156453	RefSeq	NZ_HF933425.1	775092	776300	+	WP_005160639.1	TolC family protein	Yersinia enterocolitica (type O:3) str. YE12/03	YE12/03	GCF_001050795.1
25156453	RefSeq	NZ_LR134161.1	4029576	4030784	-	WP_005160639.1	TolC family protein	Yersinia enterocolitica subsp. enterocolitica	NCTC13629	GCF_900635745.1
25156453	RefSeq	NZ_LR134335.1	1827374	1828582	-	WP_005160639.1	TolC family protein	Yersinia enterocolitica subsp. palearctica	NCTC13769	GCF_900637005.1
25156453	RefSeq	NZ_LR698980.1	775092	776300	+	WP_005160639.1	TolC family protein	Yersinia enterocolitica		GCF_902385945.1
25156453	RefSeq	NZ_LYBL01000011.1	256672	257880	-	WP_005160639.1	TolC family protein	Yersinia enterocolitica subsp. palearctica	YE19	GCF_001649555.1
25156453	INSDC	CAOV01000009.1	317191	318399	+	CCO70109.1	AatA outermembrane protein	Yersinia enterocolitica IP 10393	IP 10393	GCA_000330605.1
25156453	INSDC	HF933424.1	1307368	1308576	-	CCV44822.1	putative outer membrane protein	Yersinia enterocolitica (type O:5,27) str. YE149/02	YE149/02	GCA_001050775.1
25156453	INSDC	HF933425.1	775092	776300	+	CCV52217.1	putative outer membrane protein	Yersinia enterocolitica (type O:3) str. YE12/03	YE12/03	GCA_001050795.1
25156453	INSDC	CGBC01000017.1	66828	68036	+	CFQ16644.1	outermembrane protein AatA	Yersinia enterocolitica	IP26656	GCA_001354615.1
25156453	INSDC	CGBR01000002.1	228262	229470	-	CFQ53620.1	outermembrane protein AatA	Yersinia enterocolitica	IP26249	GCA_001354575.1
25156453	INSDC	CPVF01000008.1	66917	68125	+	CNB67837.1	outermembrane protein AatA	Yersinia enterocolitica	IP29228	GCA_001086025.1
25156453	INSDC	CHYU01000019.1	66839	68047	+	CNB98061.1	outermembrane protein AatA	Yersinia enterocolitica	IP10393	GCA_001354595.1
25156453	INSDC	CIFH01000080.1	1273	2481	+	CNE33806.1	outermembrane protein AatA	Yersinia enterocolitica	H230/89	GCA_001319425.1
25156453	INSDC	CPYE01000089.1	3791	4999	-	CNF55702.1	outermembrane protein AatA	Yersinia enterocolitica	IP29610	GCA_001124705.1
25156453	INSDC	CQBQ01000004.1	152523	153731	-	CNH81306.1	outermembrane protein AatA	Yersinia enterocolitica	IP20322	GCA_001139785.1
25156453	INSDC	CQAT01000087.1	1273	2481	+	CNI40778.1	outermembrane protein AatA	Yersinia enterocolitica	ERL032126	GCA_001098085.1
25156453	INSDC	CQCL01000003.1	66927	68135	+	CNI86167.1	outermembrane protein AatA	Yersinia enterocolitica	IP29194	GCA_001087805.1
25156453	INSDC	CTEQ01000070.1	1273	2481	+	CQD44218.1	outermembrane protein AatA	Yersinia enterocolitica	YE04/03	GCA_001221865.1
25156453	INSDC	CTEZ01000022.1	66818	68026	+	CQD52181.1	outermembrane protein AatA	Yersinia enterocolitica	YE213/02	GCA_001220045.1
25156453	INSDC	CTFS01000083.1	1273	2481	+	CQD73116.1	outermembrane protein AatA	Yersinia enterocolitica	YE238/02	GCA_001218525.1
25156453	INSDC	CTJC01000092.1	1237	2445	+	CQI02710.1	outermembrane protein AatA	Yersinia enterocolitica	YE08/03	GCA_001219785.1
25156453	INSDC	CTJF01000069.1	1273	2481	+	CQI12722.1	outermembrane protein AatA	Yersinia enterocolitica	YE226/02	GCA_001222305.1
25156453	INSDC	CTJG01000080.1	2332	3540	-	CQI14511.1	outermembrane protein AatA	Yersinia enterocolitica	YE153/02	GCA_001220565.1
25156453	INSDC	CTJH01000105.1	2332	3540	-	CQI35672.1	outermembrane protein AatA	Yersinia enterocolitica	YE231/02	GCA_001222985.1
25156453	INSDC	CTKM01000101.1	1746	2954	+	CQJ40701.1	outermembrane protein AatA	Yersinia enterocolitica	YE201/02	GCA_001222445.1
25156453	INSDC	CTQW01000004.1	188838	190046	-	CQQ23191.1	outermembrane protein AatA	Yersinia enterocolitica	YE232/02	GCA_001222745.1
25156453	INSDC	CWIT01000083.1	1273	2481	+	CRX97711.1	outermembrane protein AatA	Yersinia enterocolitica	H582/87	GCA_001182205.1
25156453	INSDC	CWIX01000091.1	2111	3319	-	CRY37034.1	outermembrane protein AatA	Yersinia enterocolitica	H450/87	GCA_001182245.1
25156453	INSDC	AGQO01000017.1	3669	4877	-	EHB21231.1	AatA outermembrane protein	Yersinia enterocolitica subsp. palearctica PhRBD_Ye1	PhRBD_Ye1	GCA_000230775.2
25156453	INSDC	ASHV01000047.1	4213	5421	-	EOR67478.1	outermembrane protein AatA	Yersinia enterocolitica subsp. palearctica YE-149	YE-149	GCA_000401935.1
25156453	INSDC	ASHW01000042.1	41567	42775	-	EOR75863.1	outermembrane protein AatA	Yersinia enterocolitica subsp. palearctica YE-150	YE-150	GCA_000401995.1
25156453	INSDC	ASHT01000034.1	185317	186525	-	EOR76549.1	outermembrane protein AatA	Yersinia enterocolitica subsp. palearctica YE-P1	YE-P1	GCA_000401975.1
25156453	INSDC	ASHU01000045.1	41570	42778	-	EOR81525.1	outermembrane protein AatA	Yersinia enterocolitica subsp. palearctica YE-P4	YE-P4	GCA_000401955.1
25156453	INSDC	LYBL01000011.1	256672	257880	-	OAM67659.1	hypothetical protein	Yersinia enterocolitica subsp. palearctica	YE19	GCA_001649555.1
25156453	INSDC	CP030980.1	3710169	3711377	-	QBQ00405.1	TolC family protein	Yersinia enterocolitica subsp. palearctica	Y1	GCA_004368055.1
25156453	INSDC	LR134161.1	4029576	4030784	-	VEB08195.1	outermembrane protein AatA	Yersinia enterocolitica subsp. enterocolitica	NCTC13629	GCA_900635745.1
25156453	INSDC	LR134335.1	1827374	1828582	-	VEF81616.1	outermembrane protein AatA	Yersinia enterocolitica subsp. palearctica	NCTC13769	GCA_900637005.1
158205673	RefSeq	NZ_JAAFCC010000056.1	18468	19670	-	WP_094931542.1	TolC family protein	Escherichia coli	53R-B	GCF_013395935.1
158205673	RefSeq	NZ_NKYO01000003.1	1783	2985	-	WP_094931542.1	TolC family protein	Escherichia coli	SN137	GCF_002263055.1
158205673	RefSeq	NZ_NSKW01000370.1	6	1208	-	WP_094931542.1	TolC family protein	Escherichia coli	52	GCF_002917515.1
158205673	INSDC	JAAFCC010000056.1	18468	19670	-	NWQ29317.1	TolC family protein	Escherichia coli	53R-B
158205673	INSDC	NKYO01000003.1	1783	2985	-	OZN09135.1	ABC transporter permease	Escherichia coli	SN137	GCA_002263055.1
54640336	RefSeq	NZ_JAAFBM010000042.1	5483	6721	-	WP_032208495.1	dispersin export ABC transporter outer membrane protein AatA	Escherichia coli	ZH64R-C	GCF_013395605.1
54640336	RefSeq	NZ_JNQT01000052.1	18951	20189	+	WP_032208495.1	dispersin export ABC transporter outer membrane protein AatA	Escherichia coli 2-316-03_S4_C2	2-316-03_S4_C2	GCF_000704325.1
54640336	INSDC	JNQT01000052.1	18951	20189	+	KDY14252.1	putative aatA outermembrane protein	Escherichia coli 2-316-03_S4_C2	2-316-03_S4_C2	GCA_000704325.1
54640336	INSDC	JAAFBM010000042.1	5483	6721	-	NWP89031.1	dispersin export ABC transporter outer membrane protein AatA	Escherichia coli	ZH64R-C
54633770	RefSeq	NZ_JAAFAX010000041.1	18638	19840	-	WP_032257484.1	TolC family protein	Escherichia coli	BS76R-1-A	GCF_013395295.1
54633770	RefSeq	NZ_JAAFBA010000041.1	2003	3205	+	WP_032257484.1	TolC family protein	Escherichia coli	BS68R-1-B	GCF_013395365.1
54633770	RefSeq	NZ_JNQF01000053.1	19790	20992	-	WP_032257484.1	TolC family protein	Escherichia coli 2-177-06_S3_C2	2-177-06_S3_C2	GCF_000704005.1
54633770	RefSeq	NZ_JOSO01000166.1	19790	20992	-	WP_032257484.1	TolC family protein	Escherichia coli 2-177-06_S3_C3	2-177-06_S3_C3	GCF_000713745.1
54633770	RefSeq	NZ_NNUD01000076.1	1304	2506	-	WP_032257484.1	TolC family protein	Escherichia coli	MOD1-EC6646	GCF_002485055.1
54633770	RefSeq	NZ_UGBA01000003.1	58796	59998	-	WP_032257484.1	TolC family protein	Escherichia coli	NCTC11473	GCF_900448815.1
54633770	INSDC	DABDRP010000055.1	2600	3802	+	HAI2091152.1	TolC family protein	Escherichia coli	BCW_4198
54633770	INSDC	JNQF01000053.1	19790	20992	-	KDX41006.1	outer membrane efflux family protein	Escherichia coli 2-177-06_S3_C2	2-177-06_S3_C2	GCA_000704005.1
54633770	INSDC	JOSO01000166.1	19790	20992	-	KEO00938.1	outer membrane efflux family protein	Escherichia coli 2-177-06_S3_C3	2-177-06_S3_C3	GCA_000713745.1
54633770	INSDC	JAAFAX010000041.1	18638	19840	-	NWO71705.1	TolC family protein	Escherichia coli	BS76R-1-A
54633770	INSDC	JAAFBA010000041.1	2003	3205	+	NWP33413.1	TolC family protein	Escherichia coli	BS68R-1-B
54633770	INSDC	UGBA01000003.1	58796	59998	-	STI31620.1	ABC transporter membrane protein AatA	Escherichia coli	NCTC11473	GCA_900448815.1
51342042	RefSeq	NZ_JAAFAU010000059.1	18041	19243	-	WP_032201875.1	TolC family protein	Escherichia coli	ZH87R-B	GCF_013395255.1
51342042	RefSeq	NZ_JMGQ01000027.1	18296	19498	-	WP_032201875.1	TolC family protein	Escherichia coli 2-011-08_S1_C1	2-011-08_S1_C1	GCF_000687125.1
51342042	RefSeq	NZ_JNQO01000039.1	24577	25779	-	WP_032201875.1	TolC family protein	Escherichia coli 2-222-05_S4_C2	2-222-05_S4_C2	GCF_000704165.1
51342042	RefSeq	NZ_JOSP01000139.1	2329	3531	+	WP_032201875.1	TolC family protein	Escherichia coli 2-222-05_S4_C3	2-222-05_S4_C3	GCF_000713785.1
51342042	RefSeq	NZ_NOSI01000050.1	2003	3205	+	WP_032201875.1	TolC family protein	Escherichia coli	MOD1-EC6767	GCF_002522015.1
51342042	RefSeq	NZ_PNUT01000070.1	18041	19243	-	WP_032201875.1	TolC family protein	Escherichia coli	320385	GCF_003982535.1
51342042	RefSeq	NZ_RRWG01000037.1	18120	19322	-	WP_032201875.1	TolC family protein	Escherichia coli	UMB1091	GCF_003886445.1
51342042	RefSeq	NZ_RZEN01000049.1	13232	14434	+	WP_032201875.1	TolC family protein	Escherichia coli	URMC_51	GCF_004567045.1
51342042	RefSeq	NZ_UGCC01000001.1	86704	87906	+	WP_032201875.1	TolC family protein	Escherichia coli	NCTC9023	GCF_900448925.1
51342042	INSDC	AASNHB010000035.1	17992	19194	-	EFE5345030.1	TolC family protein	Escherichia coli	PNUSAE008333
51342042	INSDC	AASYLU010000039.1	20195	21397	-	EFI2952150.1	TolC family protein	Escherichia coli	MOD1-EC6774
51342042	INSDC	DABDQZ010000058.1	1983	3185	+	HAI2046127.1	TolC family protein	Escherichia coli	BCW_4075
51342042	INSDC	DABGBV010000125.1	2811	4013	-	HAJ4113190.1	ABC transporter permease	Escherichia coli
51342042	INSDC	DABGBM010000059.1	2811	4013	-	HAJ4147424.1	ABC transporter permease	Escherichia coli
51342042	INSDC	JMGQ01000027.1	18296	19498	-	KDA60294.1	outer membrane efflux family protein	Escherichia coli 2-011-08_S1_C1	2-011-08_S1_C1	GCA_000687125.1
51342042	INSDC	JNQO01000039.1	24577	25779	-	KDX86525.1	outer membrane efflux family protein	Escherichia coli 2-222-05_S4_C2	2-222-05_S4_C2	GCA_000704165.1
51342042	INSDC	JOSP01000139.1	2329	3531	+	KEO06640.1	outer membrane efflux family protein	Escherichia coli 2-222-05_S4_C3	2-222-05_S4_C3	GCA_000713785.1
51342042	INSDC	JAAUEE010000055.1	17986	19188	-	NPN20640.1	TolC family protein	Escherichia coli	EF339
51342042	INSDC	JAAFAU010000059.1	18041	19243	-	NWP14658.1	TolC family protein	Escherichia coli	ZH87R-B
51342042	INSDC	RRWG01000037.1	18120	19322	-	RRM65787.1	TolC family protein	Escherichia coli	UMB1091	GCA_003886445.1
51342042	INSDC	UGCC01000001.1	86704	87906	+	STI09761.1	ABC transporter membrane protein AatA	Escherichia coli	NCTC9023	GCA_900448925.1
51342042	INSDC	RZEN01000049.1	13232	14434	+	TFN56596.1	TolC family protein	Escherichia coli	URMC_51	GCA_004567045.1
45222592	RefSeq	NZ_BDPD01000046.1	6440	7678	-	WP_023356213.1	TolC family protein	Escherichia coli	1526	GCF_002206925.1
45222592	RefSeq	NZ_BDRJ01000039.1	4523	5761	-	WP_023356213.1	TolC family protein	Escherichia coli	390	GCF_002207565.1
45222592	RefSeq	NZ_BDRM01000036.1	15029	16267	+	WP_023356213.1	TolC family protein	Escherichia coli	890	GCF_002207625.1
45222592	RefSeq	NZ_CABHFS010000063.1	13600	14838	+	WP_023356213.1	TolC family protein	Escherichia coli	4928STDY7387793	GCF_902165205.1
45222592	RefSeq	NZ_CP053284.1	1683397	1684635	+	WP_023356213.1	TolC family protein	Escherichia coli	SCU-104	GCF_013315995.1
45222592	RefSeq	NZ_JAADCC010000033.1	21783	23021	-	WP_023356213.1	TolC family protein	Escherichia coli	1802260022	GCF_013391235.1
45222592	RefSeq	NZ_JAATKU010000049.1	8820	10058	-	WP_023356213.1	TolC family protein	Escherichia coli	5134	GCF_011812865.1
45222592	RefSeq	NZ_JABACN010000058.1	8643	9881	-	WP_023356213.1	TolC family protein	Escherichia coli	N1(2020)	GCF_012524195.1
45222592	RefSeq	NZ_JJLW01000152.1	8764	10002	-	WP_023356213.1	TolC family protein	Escherichia coli 1-250-04_S1_C3	1-250-04_S1_C3	GCF_000627815.1
45222592	RefSeq	NZ_JJLZ01000062.1	5597	6835	-	WP_023356213.1	TolC family protein	Escherichia coli 2-005-03_S1_C3	2-005-03_S1_C3	GCF_000627925.1
45222592	RefSeq	NZ_JJMC01000061.1	4717	5955	-	WP_023356213.1	TolC family protein	Escherichia coli 2-005-03_S1_C2	2-005-03_S1_C2	GCF_000627985.1
45222592	RefSeq	NZ_JJME01000063.1	5604	6842	-	WP_023356213.1	TolC family protein	Escherichia coli 2-005-03_S1_C1	2-005-03_S1_C1	GCF_000627835.1
45222592	RefSeq	NZ_JMGR01000071.1	5505	6743	-	WP_023356213.1	TolC family protein	Escherichia coli 2-052-05_S1_C1	2-052-05_S1_C1	GCF_000687085.1
45222592	RefSeq	NZ_JMGT01000017.1	14692	15930	+	WP_023356213.1	TolC family protein	Escherichia coli 2-005-03_S3_C2	2-005-03_S3_C2	GCF_000687105.1
45222592	RefSeq	NZ_JNNE01000133.1	5604	6842	-	WP_023356213.1	TolC family protein	Escherichia coli 2-052-05_S1_C3	2-052-05_S1_C3	GCF_000700565.1
45222592	RefSeq	NZ_JNPH01000073.1	5523	6761	-	WP_023356213.1	TolC family protein	Escherichia coli 2-177-06_S1_C1	2-177-06_S1_C1	GCF_000703425.1
45222592	RefSeq	NZ_JNPL01000128.1	4906	6144	-	WP_023356213.1	TolC family protein	Escherichia coli 2-177-06_S1_C2	2-177-06_S1_C2	GCF_000703705.1
45222592	RefSeq	NZ_JNPM01000061.1	4735	5973	-	WP_023356213.1	TolC family protein	Escherichia coli 2-177-06_S1_C3	2-177-06_S1_C3	GCF_000703685.1
45222592	RefSeq	NZ_JNQB01000038.1	18207	19445	+	WP_023356213.1	TolC family protein	Escherichia coli 1-250-04_S1_C1	1-250-04_S1_C1	GCF_000704245.1
45222592	RefSeq	NZ_JNQC01000038.1	17035	18273	+	WP_023356213.1	TolC family protein	Escherichia coli 1-250-04_S1_C2	1-250-04_S1_C2	GCF_000704265.1
45222592	RefSeq	NZ_JNQS01000038.1	22513	23751	+	WP_023356213.1	TolC family protein	Escherichia coli 2-316-03_S4_C1	2-316-03_S4_C1	GCF_000704305.1
45222592	RefSeq	NZ_JOMW01000118.1	13770	15008	+	WP_023356213.1	TolC family protein	Escherichia coli 2-316-03_S1_C1	2-316-03_S1_C1	GCF_000711475.1
45222592	RefSeq	NZ_JOMX01000083.1	13770	15008	+	WP_023356213.1	TolC family protein	Escherichia coli 2-316-03_S1_C2	2-316-03_S1_C2	GCF_000711415.1
45222592	RefSeq	NZ_KI538659.1	40501	41739	-	WP_023356213.1	TolC family protein	Escherichia coli HVH 36 (4-5675286)	HVH 36 (4-5675286)	GCF_000494935.1
45222592	RefSeq	NZ_KQ087601.1	906397	907635	+	WP_023356213.1	TolC family protein	Escherichia coli	BWH49	GCF_001030245.1
45222592	RefSeq	NZ_KQ087667.1	908738	909976	+	WP_023356213.1	TolC family protein	Escherichia coli	BWH50	GCF_001030355.1
45222592	RefSeq	NZ_LQVB01000036.1	3689	4927	+	WP_023356213.1	TolC family protein	Escherichia coli	GN02681	GCF_001520595.1
45222592	RefSeq	NZ_LR134221.1	3042385	3043623	-	WP_023356213.1	TolC family protein	Escherichia coli	NCTC11113	GCF_900636065.1
45222592	RefSeq	NZ_LSEV01000129.1	6936	8174	-	WP_023356213.1	TolC family protein	Escherichia coli	U92	GCF_001638165.1
45222592	RefSeq	NZ_MCJQ01000050.1	6893	8131	-	WP_023356213.1	TolC family protein	Escherichia coli	HE-MDREc12	GCF_003730535.1
45222592	RefSeq	NZ_MOZB01000041.1	1482	2720	-	WP_023356213.1	TolC family protein	Escherichia coli	13.1-R1	GCF_002001965.1
45222592	RefSeq	NZ_MUAE01000175.1	2189	3427	+	WP_023356213.1	TolC family protein	Escherichia coli	ICBEc10	GCF_001981465.1
45222592	RefSeq	NZ_MWIQ01000085.1	6783	8021	-	WP_023356213.1	TolC family protein	Escherichia coli	ICBECAM5	GCF_002018815.1
45222592	RefSeq	NZ_NCSH01000002.1	1254487	1255725	+	WP_023356213.1	TolC family protein	Escherichia coli	OS_09_001_-1.0	GCF_002087785.1
45222592	RefSeq	NZ_NIYK01000048.1	4621	5859	-	WP_023356213.1	TolC family protein	Escherichia coli	CFSAN061761	GCF_003399845.1
45222592	RefSeq	NZ_NJMF01000060.1	13591	14829	+	WP_023356213.1	TolC family protein	Escherichia coli	MOD1-EC317	GCF_002466365.1
45222592	RefSeq	NZ_NNUZ01000048.1	13591	14829	+	WP_023356213.1	TolC family protein	Escherichia coli	MOD1-EC6610	GCF_002485435.1
45222592	RefSeq	NZ_NOWP01000041.1	13564	14802	+	WP_023356213.1	TolC family protein	Escherichia coli	MOD1-EC5283	GCF_002744515.1
45222592	RefSeq	NZ_NRTU01000011.1	4544	5782	-	WP_023356213.1	TolC family protein	Escherichia coli	A297	GCF_003292485.1
45222592	RefSeq	NZ_PJGN01000046.1	16655	17893	+	WP_023356213.1	TolC family protein	Escherichia coli	LN23	GCF_003290945.1
45222592	RefSeq	NZ_PNUV01000059.1	4456	5694	-	WP_023356213.1	TolC family protein	Escherichia coli	320277	GCF_003982555.1
45222592	RefSeq	NZ_PXIA01000036.1	22085	23323	-	WP_023356213.1	TolC family protein	Escherichia coli	ECM-2	GCF_003057445.1
45222592	RefSeq	NZ_PXLG01000073.1	2162	3400	+	WP_023356213.1	TolC family protein	Escherichia coli	CRE16	GCF_003400975.1
45222592	RefSeq	NZ_QBFJ01000050.1	4417	5655	-	WP_023356213.1	TolC family protein	Enterobacter sp. EC-NT1	EC-NT1	GCF_003382475.1
45222592	RefSeq	NZ_RDUE01000038.1	19811	21049	+	WP_023356213.1	TolC family protein	Escherichia coli	EC302_ST349	GCF_008388815.1
45222592	RefSeq	NZ_RDUH01000043.1	13372	14610	+	WP_023356213.1	TolC family protein	Escherichia coli	EC285_ST648C	GCF_008388865.1
45222592	RefSeq	NZ_RRUF01000034.1	926	2164	-	WP_023356213.1	TolC family protein	Escherichia coli	UMB3643	GCF_003885095.1
45222592	RefSeq	NZ_SAZN01000006.1	13613	14851	+	WP_023356213.1	TolC family protein	Escherichia coli	B14997	GCF_004025245.1
45222592	RefSeq	NZ_SEVB01000002.1	4141224	4142462	+	WP_023356213.1	TolC family protein	Escherichia coli O25b:H4	B1370-PB_2012	GCF_005670585.1
45222592	RefSeq	NZ_SHHN01000057.1	13364	14602	+	WP_023356213.1	TolC family protein	Escherichia coli	EC_75	GCF_004282635.1
45222592	RefSeq	NZ_WNUD01000036.1	34167	35405	-	WP_023356213.1	TolC family protein	Escherichia coli	MEX-4	GCF_013368385.1
45222592	RefSeq	NZ_WSVM01000088.1	2232	3470	+	WP_023356213.1	TolC family protein	Escherichia coli	OM37c	GCF_009790155.1
45222592	RefSeq	NZ_WSWJ01000108.1	2204	3442	+	WP_023356213.1	TolC family protein	Escherichia coli	OM2c	GCF_009790625.1
45222592	RefSeq	NZ_WSWS01000059.1	2232	3470	+	WP_023356213.1	TolC family protein	Escherichia coli	IM24c	GCF_009790825.1
45222592	INSDC	AP021935.1	1759698	1760936	+	BBQ44033.1	membrane protein	Escherichia coli	WP2-W18-ESBL-10
45222592	INSDC	AAAATG010000055.1	4689	5927	-	EAA1990030.1	hypothetical protein	Escherichia coli	437050	GCA_004163395.1
45222592	INSDC	AASELD010000013.1	14300	15538	+	EFB9841124.1	hypothetical protein	Escherichia coli	2015C-3238
45222592	INSDC	AASKMO010000034.1	4903	6141	-	EFD5785350.1	hypothetical protein	Escherichia coli	1.1936
45222592	INSDC	AASXBT010000018.1	38111	39349	-	EFH8441638.1	hypothetical protein	Escherichia coli	862385
45222592	INSDC	AATIYN010000030.1	21729	22967	-	EFL8227518.1	TolC family protein	Escherichia coli	PNUSAE000160
45222592	INSDC	AATJVI010000056.1	4395	5633	-	EFM1072719.1	TolC family protein	Escherichia coli	1.1943
45222592	INSDC	AATNEQ010000051.1	5194	6432	-	EFN2002906.1	TolC family protein	Escherichia coli	u860eb
45222592	INSDC	AATPAB010000066.1	435	1673	-	EFN7041033.1	hypothetical protein	Escherichia coli	M004XC1
45222592	INSDC	AATPAZ010000062.1	399	1637	-	EFN7168256.1	hypothetical protein	Escherichia coli	M004XC2
45222592	INSDC	AYLQ01000002.1	21387	22625	-	ESP10659.1	hypothetical protein	Escherichia coli HVH 36 (4-5675286)	HVH 36 (4-5675286)	GCA_000494935.1
45222592	INSDC	KI538659.1	40501	41739	-	ESP10659.1	hypothetical protein	Escherichia coli HVH 36 (4-5675286)	HVH 36 (4-5675286)	GCA_000494935.1
45222592	INSDC	JJLW01000152.1	8764	10002	-	EZJ94251.1	outer membrane efflux family protein	Escherichia coli 1-250-04_S1_C3	1-250-04_S1_C3	GCA_000627815.1
45222592	INSDC	JJLZ01000062.1	5597	6835	-	EZK11622.1	outer membrane efflux family protein	Escherichia coli 2-005-03_S1_C3	2-005-03_S1_C3	GCA_000627925.1
45222592	INSDC	JJMC01000061.1	4717	5955	-	EZK29082.1	outer membrane efflux family protein	Escherichia coli 2-005-03_S1_C2	2-005-03_S1_C2	GCA_000627985.1
45222592	INSDC	JJME01000063.1	5604	6842	-	EZK37461.1	outer membrane efflux family protein	Escherichia coli 2-005-03_S1_C1	2-005-03_S1_C1	GCA_000627835.1
45222592	INSDC	DAAZZE010000029.1	21435	22673	-	HAG9935082.1	TolC family protein	Escherichia coli	S26EC
45222592	INSDC	DABADM010000015.1	90319	91557	-	HAH0429888.1	hypothetical protein	Escherichia coli
45222592	INSDC	DABARU010000044.1	6769	8007	-	HAH2232303.1	hypothetical protein	Escherichia coli
45222592	INSDC	DABBEY010000013.1	90319	91557	-	HAH3888212.1	hypothetical protein	Escherichia coli
45222592	INSDC	DABBOC010000043.1	1868	3106	-	HAH5066255.1	hypothetical protein	Escherichia coli
45222592	INSDC	DABDDN010000050.1	4399	5637	-	HAH9752056.1	TolC family protein	Escherichia coli
45222592	INSDC	DABDES010000041.1	4396	5634	-	HAH9941310.1	TolC family protein	Escherichia coli
45222592	INSDC	DABDQT010000067.1	3632	4870	-	HAI2003673.1	TolC family protein	Escherichia coli	BCW_4038
45222592	INSDC	DABEGZ010000001.1	6880	8118	-	HAI4016550.1	TolC family protein	Escherichia coli
45222592	INSDC	DABENZ010000054.1	21731	22969	-	HAI4894223.1	TolC family protein	Escherichia coli
45222592	INSDC	DABEOF010000053.1	21731	22969	-	HAI4923666.1	TolC family protein	Escherichia coli
45222592	INSDC	DABEWG010000055.1	4443	5681	-	HAI5935529.1	TolC family protein	Escherichia coli
45222592	INSDC	DABFAN010000053.1	21731	22969	-	HAI6520167.1	TolC family protein	Escherichia coli
45222592	INSDC	DABFEI010000010.1	22509	23747	-	HAI6956573.1	TolC family protein	Escherichia coli
45222592	INSDC	DABGYN010000062.1	5762	7000	-	HAJ0836513.1	hypothetical protein	Escherichia coli	EC00618
45222592	INSDC	DABHBA010000065.1	6768	8006	-	HAJ1102685.1	hypothetical protein	Escherichia coli	EC00636
45222592	INSDC	DABHKW010000081.1	4601	5839	-	HAJ2463814.1	hypothetical protein	Escherichia coli	Ec 7 IMP
45222592	INSDC	DABHRZ010000061.1	8586	9824	-	HAJ3382576.1	hypothetical protein	Escherichia coli	EuSCAPE_FI022
45222592	INSDC	DABGCR010000003.1	55907	57145	+	HAJ4285663.1	hypothetical protein	Escherichia coli
45222592	INSDC	DABGCS010000003.1	13446	14684	+	HAJ4290469.1	hypothetical protein	Escherichia coli
45222592	INSDC	DABGHE010000073.1	6769	8007	-	HAJ4835781.1	hypothetical protein	Escherichia coli	ecoli[ST-38]
45222592	INSDC	DABGMN010000035.1	21605	22843	-	HAJ5292720.1	hypothetical protein	Escherichia coli	ecoli[ST-131]
45222592	INSDC	DABHVE010000106.1	6769	8007	-	HAJ5787126.1	hypothetical protein	Escherichia coli	EuSCAPE_ES038
45222592	INSDC	RDUE01000038.1	19811	21049	+	KAA1955113.1	hypothetical protein	Escherichia coli	EC302_ST349
45222592	INSDC	RDUH01000043.1	13372	14610	+	KAA1959884.1	hypothetical protein	Escherichia coli	EC285_ST648C
45222592	INSDC	JMGR01000071.1	5505	6743	-	KDA61845.1	outer membrane efflux family protein	Escherichia coli 2-052-05_S1_C1	2-052-05_S1_C1	GCA_000687085.1
45222592	INSDC	JMGT01000017.1	14692	15930	+	KDA74781.1	outer membrane efflux family protein	Escherichia coli 2-005-03_S3_C2	2-005-03_S3_C2	GCA_000687105.1
45222592	INSDC	JNNE01000133.1	5604	6842	-	KDT10606.1	outer membrane efflux family protein	Escherichia coli 2-052-05_S1_C3	2-052-05_S1_C3	GCA_000700565.1
45222592	INSDC	JNPH01000073.1	5523	6761	-	KDW15791.1	outer membrane efflux family protein	Escherichia coli 2-177-06_S1_C1	2-177-06_S1_C1	GCA_000703425.1
45222592	INSDC	JNPL01000128.1	4906	6144	-	KDW28994.1	outer membrane efflux family protein	Escherichia coli 2-177-06_S1_C2	2-177-06_S1_C2	GCA_000703705.1
45222592	INSDC	JNPM01000061.1	4735	5973	-	KDW38101.1	outer membrane efflux family protein	Escherichia coli 2-177-06_S1_C3	2-177-06_S1_C3	GCA_000703685.1
45222592	INSDC	JNQC01000038.1	17035	18273	+	KDX25095.1	outer membrane efflux family protein	Escherichia coli 1-250-04_S1_C2	1-250-04_S1_C2	GCA_000704265.1
45222592	INSDC	JNQB01000038.1	18207	19445	+	KDX25368.1	outer membrane efflux family protein	Escherichia coli 1-250-04_S1_C1	1-250-04_S1_C1	GCA_000704245.1
45222592	INSDC	JNQS01000038.1	22513	23751	+	KDY08416.1	outer membrane efflux family protein	Escherichia coli 2-316-03_S4_C1	2-316-03_S4_C1	GCA_000704305.1
45222592	INSDC	JOMW01000118.1	13770	15008	+	KEJ30250.1	outer membrane efflux family protein	Escherichia coli 2-316-03_S1_C1	2-316-03_S1_C1	GCA_000711475.1
45222592	INSDC	JOMX01000083.1	13770	15008	+	KEJ31538.1	outer membrane efflux family protein	Escherichia coli 2-316-03_S1_C2	2-316-03_S1_C2	GCA_000711415.1
45222592	INSDC	KQ087601.1	906397	907635	+	KLX06979.1	hypothetical protein	Escherichia coli	BWH49	GCA_001030245.1
45222592	INSDC	LETS01000003.1	45409	46647	+	KLX06979.1	hypothetical protein	Escherichia coli	BWH49	GCA_001030245.1
45222592	INSDC	KQ087667.1	908738	909976	+	KLX07363.1	hypothetical protein	Escherichia coli	BWH50	GCA_001030355.1
45222592	INSDC	LETT01000004.1	411748	412986	+	KLX07363.1	hypothetical protein	Escherichia coli	BWH50	GCA_001030355.1
45222592	INSDC	LQVB01000036.1	3689	4927	+	KUW03545.1	hypothetical protein	Escherichia coli	GN02681	GCA_001520595.1
45222592	INSDC	JACDVM010000053.1	2035	3273	-	MBA1011295.1	TolC family protein	Escherichia coli	PE01_200
45222592	INSDC	JAANLI010000049.1	2182	3420	+	MBA1722677.1	TolC family protein	Escherichia coli	G24
45222592	INSDC	WSVM01000088.1	2232	3470	+	MWD40457.1	hypothetical protein	Escherichia coli	OM37c
45222592	INSDC	WSWJ01000108.1	2204	3442	+	MWD67948.1	hypothetical protein	Escherichia coli	OM2c
45222592	INSDC	WSWS01000059.1	2232	3470	+	MWD72573.1	hypothetical protein	Escherichia coli	IM24c
45222592	INSDC	JAATKU010000049.1	8820	10058	-	NIZ79678.1	TolC family protein	Escherichia coli	5134
45222592	INSDC	JABACN010000058.1	8643	9881	-	NLP70316.1	TolC family protein	Escherichia coli	N1(2020)
45222592	INSDC	JAATYY010000058.1	13362	14600	+	NPG29505.1	TolC family protein	Escherichia coli	EF523
45222592	INSDC	JAATZO010000051.1	8645	9883	-	NPH29283.1	TolC family protein	Escherichia coli	EF506
45222592	INSDC	JAATZW010000037.1	14410	15648	+	NPH68464.1	TolC family protein	Escherichia coli	EF480
45222592	INSDC	JAAUAC010000081.1	8669	9907	-	NPH81668.1	TolC family protein	Escherichia coli	EF474
45222592	INSDC	JAAUAD010000091.1	746	1984	-	NPH93050.1	TolC family protein	Escherichia coli	EF473
45222592	INSDC	JAAUBH010000054.1	13362	14600	+	NPJ44325.1	TolC family protein	Escherichia coli	EF442
45222592	INSDC	JAAUBS010000014.1	90398	91636	-	NPJ91945.1	TolC family protein	Escherichia coli	EF431
45222592	INSDC	JAAUCD010000059.1	13362	14600	+	NPK48315.1	TolC family protein	Escherichia coli	EF420
45222592	INSDC	JAATXH010000069.1	6931	8169	-	NPR54611.1	TolC family protein	Escherichia coli	EF566
45222592	INSDC	WNUD01000036.1	34167	35405	-	NUM19388.1	hypothetical protein	Escherichia coli	MEX-4
45222592	INSDC	JAADCC010000033.1	21783	23021	-	NWK28549.1	TolC family protein	Escherichia coli	1802260022
45222592	INSDC	MUAE01000175.1	2189	3427	+	ONF76888.1	hypothetical protein	Escherichia coli	ICBEc10	GCA_001981465.1
45222592	INSDC	MOZB01000041.1	1482	2720	-	OOI74045.1	hypothetical protein	Escherichia coli	13.1-R1	GCA_002001965.1
45222592	INSDC	MWIQ01000085.1	6783	8021	-	OOW09633.1	hypothetical protein	Escherichia coli	ICBECAM5	GCA_002018815.1
45222592	INSDC	NCSH01000002.1	1254487	1255725	+	ORD82172.1	hypothetical protein	Escherichia coli	OS_09_001_-1.0	GCA_002087785.1
45222592	INSDC	CP042903.1	2990502	2991740	-	QEF54997.1	hypothetical protein	Escherichia coli	CFSAN061761
45222592	INSDC	CP053284.1	1683397	1684635	+	QKN53487.1	TolC family protein	Escherichia coli	SCU-104
45222592	INSDC	QBFJ01000050.1	4417	5655	-	RDZ21515.1	hypothetical protein	Enterobacter sp. EC-NT1	EC-NT1	GCA_003382475.1
45222592	INSDC	MCJQ01000050.1	6893	8131	-	ROI58893.1	hypothetical protein	Escherichia coli	HE-MDREc12	GCA_003730535.1
45222592	INSDC	RRUF01000034.1	926	2164	-	RRK11934.1	hypothetical protein	Escherichia coli	UMB3643	GCA_003885095.1
45222592	INSDC	SAZN01000006.1	13613	14851	+	RWV38053.1	hypothetical protein	Escherichia coli	B14997	GCA_004025245.1
45222592	INSDC	SHHN01000057.1	13364	14602	+	RZW61988.1	hypothetical protein	Escherichia coli	EC_75	GCA_004282635.1
45222592	INSDC	SEVB01000002.1	4141224	4142462	+	TLH06640.1	hypothetical protein	Escherichia coli O25b:H4	B1370-PB_2012	GCA_005670585.1
45222592	INSDC	LR134221.1	3042385	3043623	-	VEC73633.1	outer membrane protein	Escherichia coli	NCTC11113	GCA_900636065.1
32273837	RefSeq	NZ_AP014654.1	61632	62834	-	WP_001595205.1	TolC family protein	Escherichia coli O169:H41	O169:H41
32273837	RefSeq	NZ_AQDR01000092.1	3218	4420	+	WP_001595205.1	TolC family protein	Escherichia coli 2845650	2845650	GCF_000355435.2
32273837	RefSeq	NZ_CP024227.1	97977	99179	-	WP_001595205.1	TolC family protein	Escherichia coli O169:H41	2014EL-1345-2	GCF_002741435.1
32273837	RefSeq	NZ_CP024248.1	135592	136794	-	WP_001595205.1	TolC family protein	Escherichia coli O27:H7	B4103-1	GCF_002741475.1
32273837	RefSeq	NZ_CP024265.1	77533	78735	-	WP_001595205.1	TolC family protein	Escherichia coli O169:H41	F6326-C1	GCF_002741495.1
32273837	RefSeq	NZ_CP024272.1	80484	81686	+	WP_001595205.1	TolC family protein	Escherichia coli	F8111-1SC3	GCF_002741535.1
32273837	RefSeq	NZ_CP024274.1	31185	32387	+	WP_001595205.1	TolC family protein	Escherichia coli	F9792	GCF_002741555.1
32273837	RefSeq	NZ_CP025841.1	4455	5657	+	WP_001595205.1	TolC family protein	Escherichia coli	214-4	GCF_003956245.1
32273837	RefSeq	NZ_JAAFBP010000035.1	10399	11601	+	WP_001595205.1	TolC family protein	Escherichia coli	BS28R-B	GCF_013395665.1
32273837	RefSeq	NZ_JHJJ01000077.1	2352	3554	+	WP_001595205.1	TolC family protein	Escherichia coli O169:H41 str. F9792	F9792	GCF_000618205.2
32273837	RefSeq	NZ_KB733080.1	127924	129126	+	WP_001595205.1	TolC family protein	Escherichia coli KTE101	KTE101	GCF_000352505.1
32273837	RefSeq	NZ_KN711412.1	3039	4241	-	WP_001595205.1	TolC family protein	Escherichia coli	CE516	GCF_000806275.1
32273837	RefSeq	NZ_LN908840.1	24480	25682	-	WP_001595205.1	TolC family protein	Escherichia coli	ETEC
32273837	INSDC	AP014654.2	61632	62834	-	BAT57130.2	ABC transporter membrane protein AatA	Escherichia coli O169:H41	O169:H41
32273837	INSDC	AAAAKY010000056.1	3090	4292	-	EAA0965096.1	ABC transporter permease	Escherichia coli	312802	GCA_004159075.1
32273837	INSDC	AARNEF010000078.1	2978	4180	-	EEV8095065.1	ABC transporter permease	Escherichia coli	643228
32273837	INSDC	AAROYK010000035.1	12311	13513	-	EEW4134562.1	ABC transporter permease	Escherichia coli	F4244-c1
32273837	INSDC	AAROYN010000043.1	2330	3532	+	EEW4139454.1	ABC transporter permease	Escherichia coli	F6324-c1
32273837	INSDC	AAROYP010000072.1	49	1251	+	EEW4144270.1	ABC transporter permease	Escherichia coli	F4603
32273837	INSDC	AAROYS010000054.1	2829	4031	-	EEW4301002.1	ABC transporter permease	Escherichia coli	F4601
32273837	INSDC	AAROZH010000054.1	2812	4014	-	EEW4315866.1	ABC transporter permease	Escherichia coli	F3384-c1
32273837	INSDC	AAROZB010000077.1	310	1512	+	EEW4320987.1	ABC transporter permease	Escherichia coli	F3388-c3
32273837	INSDC	AAROZA010000037.1	3006	4208	-	EEW4335705.1	ABC transporter permease	Escherichia coli	F4198-c1
32273837	INSDC	AARPDD010000086.1	2978	4180	-	EEW4702747.1	ABC transporter permease	Escherichia coli	617653
32273837	INSDC	AARPNK010000036.1	15594	16796	-	EEW5781454.1	ABC transporter permease	Escherichia coli	PNUSAE018647
32273837	INSDC	AARQAC010000077.1	3376	4578	-	EEW7793225.1	ABC transporter permease	Escherichia coli	607866
32273837	INSDC	AARQUR010000079.1	4513	5715	-	EEX0418677.1	ABC transporter permease	Escherichia coli	580449
32273837	INSDC	AARYIF010000047.1	12565	13767	-	EEZ3573056.1	TolC family protein	Escherichia coli	2017EL-1019b
32273837	INSDC	AARYJK010000077.1	857	2059	-	EEZ3661331.1	TolC family protein	Escherichia coli	F8651-C1
32273837	INSDC	AARYJJ010000040.1	2330	3532	+	EEZ3665918.1	TolC family protein	Escherichia coli	F8652-C1
32273837	INSDC	AARYJI010000040.1	3006	4208	-	EEZ3670602.1	TolC family protein	Escherichia coli	F7228
32273837	INSDC	AARYJG010000046.1	2330	3532	+	EEZ3675096.1	TolC family protein	Escherichia coli	F9801-C1
32273837	INSDC	AARYJN010000045.1	2822	4024	-	EEZ3679795.1	TolC family protein	Escherichia coli	F8654-C1
32273837	INSDC	AARYJL010000035.1	2330	3532	+	EEZ3704010.1	TolC family protein	Escherichia coli	F8028-C1
32273837	INSDC	AARYJP010000036.1	2330	3532	+	EEZ3708694.1	TolC family protein	Escherichia coli	F8653-C1
32273837	INSDC	AARYJD010000042.1	2330	3532	+	EEZ3728107.1	TolC family protein	Escherichia coli	F9793-C1
32273837	INSDC	AARYJU010000027.1	10648	11850	+	EEZ3752832.1	TolC family protein	Escherichia coli	F7262-B2
32273837	INSDC	AARYJC010000032.1	13034	14236	-	EEZ3762745.1	TolC family protein	Escherichia coli	F7254-B1
32273837	INSDC	AARYIZ010000047.1	2330	3532	+	EEZ3772267.1	TolC family protein	Escherichia coli	F9794-C1
32273837	INSDC	AARYJW010000058.1	1082	2284	-	EEZ3786737.1	TolC family protein	Escherichia coli	F8025-B2
32273837	INSDC	AARYKD010000037.1	2330	3532	+	EEZ3882341.1	TolC family protein	Escherichia coli	F8027-B1
32273837	INSDC	AARYJY010000050.1	3006	4208	-	EEZ3944882.1	TolC family protein	Escherichia coli	F8108-1
32273837	INSDC	AARYWH010000072.1	2978	4180	-	EEZ4621839.1	TolC family protein	Escherichia coli	PNUSAE013200
32273837	INSDC	AARYWD010000062.1	2978	4180	-	EEZ4647117.1	TolC family protein	Escherichia coli	PNUSAE013195
32273837	INSDC	AARYYH010000060.1	2978	4180	-	EEZ4961322.1	TolC family protein	Escherichia coli	PNUSAE013335
32273837	INSDC	AARYYP010000037.1	15594	16796	-	EEZ5017523.1	TolC family protein	Escherichia coli	PNUSAE013199
32273837	INSDC	AASFPM010000081.1	3068	4270	-	EFB3719949.1	TolC family protein	Escherichia coli	777331
32273837	INSDC	AASELL010000085.1	2978	4180	-	EFB9206380.1	TolC family protein	Escherichia coli	722415
32273837	INSDC	AASERF010000081.1	2978	4180	-	EFB9417068.1	ABC transporter permease	Escherichia coli	712442
32273837	INSDC	AASERW010000035.1	15594	16796	-	EFB9464127.1	ABC transporter permease	Escherichia coli	PNUSAE022767
32273837	INSDC	AASEOV010000050.1	3007	4209	-	EFC2086949.1	ABC transporter permease	Escherichia coli	PNUSAE022929
32273837	INSDC	AASHII010000073.1	3006	4208	-	EFC2861552.1	TolC family protein	Escherichia coli	783208
32273837	INSDC	AASEOP010000070.1	267	1469	+	EFC4030757.1	ABC transporter permease	Escherichia coli	PNUSAE022996
32273837	INSDC	AASDYP010000108.1	2862	4064	-	EFC4307865.1	TolC family protein	Escherichia coli	PNUSAE024047
32273837	INSDC	AASIEO010000034.1	2330	3532	+	EFC6265658.1	TolC family protein	Escherichia coli	2016EL-1097a
32273837	INSDC	AASKGQ010000036.1	15594	16796	-	EFD5071136.1	TolC family protein	Escherichia coli	PNUSAE031857
32273837	INSDC	AASNXY010000066.1	2978	4180	-	EFE7303107.1	TolC family protein	Escherichia coli	PNUSAE034652
32273837	INSDC	AASOEO010000083.1	2978	4180	-	EFE8278068.1	TolC family protein	Escherichia coli	PNUSAE031852
32273837	INSDC	AASOWC010000027.1	4859	6061	-	EFF0600924.1	TolC family protein	Escherichia coli	2016EL-1001a
32273837	INSDC	AASPWG010000035.1	10513	11715	+	EFF4021861.1	ABC transporter permease	Escherichia coli	PNUSAE037418
32273837	INSDC	AASRJR010000043.1	4859	6061	-	EFF9262606.1	ABC transporter permease	Escherichia coli	PNUSAE044604
32273837	INSDC	AASTBA010000071.1	3072	4274	-	EFG4898665.1	TolC family protein	Escherichia coli	285828
32273837	INSDC	AASTBR010000083.1	2978	4180	-	EFG5034901.1	TolC family protein	Escherichia coli	286780
32273837	INSDC	AASTJW010000095.1	2978	4180	-	EFG6039731.1	TolC family protein	Escherichia coli	279497
32273837	INSDC	AASTWO010000056.1	2330	3532	+	EFG7708064.1	TolC family protein	Escherichia coli	289639
32273837	INSDC	AASUVH010000053.1	2978	4180	-	EFH0959348.1	TolC family protein	Escherichia coli	2016EL-1016a
32273837	INSDC	AASVKE010000057.1	3010	4212	-	EFH2884306.1	ABC transporter permease	Escherichia coli	841928
32273837	INSDC	AASVMQ010000067.1	3042	4244	-	EFH3195904.1	ABC transporter permease	Escherichia coli	862439
32273837	INSDC	AASVNX010000084.1	3153	4355	-	EFH3351108.1	ABC transporter permease	Escherichia coli	860006
32273837	INSDC	AASWQW010000062.1	3153	4355	-	EFH6948588.1	ABC transporter permease	Escherichia coli	843992
32273837	INSDC	AASXHO010000060.1	3070	4272	-	EFH8967398.1	ABC transporter permease	Escherichia coli	826305
32273837	INSDC	AATAMF010000047.1	4859	6061	-	EFI9785085.1	TolC family protein	Escherichia coli	PNUSAE047386
32273837	INSDC	AATCFT010000030.1	10648	11850	+	EFJ5707353.1	TolC family protein	Escherichia coli	2012EL-2225m5
32273837	INSDC	AATCTQ010000042.1	15594	16796	-	EFK5207490.1	TolC family protein	Escherichia coli	PNUSAE046130
32273837	INSDC	AATKFO010000105.1	2979	4181	-	EFM2303683.1	TolC family protein	Escherichia coli	909728
32273837	INSDC	AATMKM010000036.1	15616	16818	-	EFM9601734.1	TolC family protein	Escherichia coli	PNUSAE002678
32273837	INSDC	ANWD01000041.1	13309	14511	+	ELG40986.1	hypothetical protein	Escherichia coli KTE101	KTE101	GCA_000352505.1
32273837	INSDC	KB733080.1	127924	129126	+	ELG40986.1	hypothetical protein	Escherichia coli KTE101	KTE101	GCA_000352505.1
32273837	INSDC	AQDR01000092.1	3218	4420	+	EMW17828.1	outer membrane efflux family protein	Escherichia coli 2845650	2845650	GCA_000355435.2
32273837	INSDC	JHJJ01000077.1	2352	3554	+	EZB21047.1	ABC transporter permease	Escherichia coli O169:H41 str. F9792	F9792	GCA_000618205.2
32273837	INSDC	DABDFN010000035.1	12421	13623	-	HAH9876211.1	TolC family protein	Escherichia coli
32273837	INSDC	RNHL01000104.1	291	1493	-	MFY87432.1	ABC transporter permease	Escherichia coli	PNUSAE018729	GCA_003770025.1
32273837	INSDC	RTBP01000093.1	2978	4180	-	MJD52393.1	ABC transporter permease	Escherichia coli	362069	GCA_003880575.1
32273837	INSDC	RVJS01000045.1	2330	3532	+	MLY03160.1	ABC transporter permease	Escherichia coli	623213	GCA_003913055.1
32273837	INSDC	JAAFBP010000035.1	10399	11601	+	NWO85967.1	TolC family protein	Escherichia coli	BS28R-B
27016707	RefSeq	NZ_AIHO01000021.1	15409	16647	+	WP_001216024.1	dispersin export ABC transporter outer membrane protein AatA	Escherichia coli DEC15A	DEC15A	GCF_000250495.1
27016707	RefSeq	NZ_AIHP01000024.1	3407	4645	+	WP_001216024.1	dispersin export ABC transporter outer membrane protein AatA	Escherichia coli DEC15B	DEC15B	GCF_000250515.1
27016707	RefSeq	NZ_AIHR01000023.1	15424	16662	+	WP_001216024.1	dispersin export ABC transporter outer membrane protein AatA	Escherichia coli DEC15D	DEC15D	GCF_000250555.1
27016707	RefSeq	NZ_CCQX01000012.1	11115	12353	+	WP_001216024.1	dispersin export ABC transporter outer membrane protein AatA	Escherichia coli	FHI88	GCF_000753155.1
27016707	RefSeq	NZ_MPAD01000025.1	68378	69616	-	WP_001216024.1	dispersin export ABC transporter outer membrane protein AatA	Escherichia coli	3.6-R5	GCF_002001715.1
27016707	RefSeq	NZ_NWQU01000053.1	2419	3657	+	WP_001216024.1	dispersin export ABC transporter outer membrane protein AatA	Escherichia coli	OLC1478	GCF_002353035.1
27016707	RefSeq	NZ_WEQE01000041.1	6874	8112	+	WP_001216024.1	dispersin export ABC transporter outer membrane protein AatA	Escherichia coli	E3V1C	GCF_013073655.1
27016707	RefSeq	NZ_WEQS01000045.1	22080	23318	+	WP_001216024.1	dispersin export ABC transporter outer membrane protein AatA	Escherichia coli	E25V1B	GCF_013074075.1
27016707	RefSeq	NZ_WEQU01000080.1	6572	7810	+	WP_001216024.1	dispersin export ABC transporter outer membrane protein AatA	Escherichia coli	E31V1B	GCF_013074045.1
27016707	RefSeq	NZ_WERH01000065.1	6676	7914	-	WP_001216024.1	dispersin export ABC transporter outer membrane protein AatA	Escherichia coli	K38V1	GCF_013074305.1
27016707	RefSeq	NZ_WERI01000064.1	6927	8165	+	WP_001216024.1	dispersin export ABC transporter outer membrane protein AatA	Escherichia coli	K39V1	GCF_013074285.1
27016707	RefSeq	NZ_WNTQ01000041.1	14858	16096	+	WP_001216024.1	dispersin export ABC transporter outer membrane protein AatA	Escherichia coli	MEX-17	GCF_013358915.1
27016707	INSDC	AAABPO010000058.1	11112	12350	+	EAA4791760.1	hypothetical protein	Escherichia coli	419110	GCA_004182755.1
27016707	INSDC	AAABPW010000076.1	6770	8008	+	EAA4912246.1	hypothetical protein	Escherichia coli	526176	GCA_004182915.1
27016707	INSDC	AARMMU010000053.1	2291	3529	+	EEV5748493.1	dispersin export ABC transporter outer membrane protein AatA	Escherichia coli	PNUSAE020925
27016707	INSDC	AARONU010000045.1	15089	16327	+	EEW2729926.1	dispersin export ABC transporter outer membrane protein AatA	Escherichia coli	PNUSAE019371
27016707	INSDC	AARPTZ010000044.1	15089	16327	+	EEW7484176.1	dispersin export ABC transporter outer membrane protein AatA	Escherichia coli	PNUSAE018043
27016707	INSDC	AASAUX010000075.1	7838	9076	-	EFA4545820.1	dispersin export ABC transporter outer membrane protein AatA	Escherichia coli	693379
27016707	INSDC	AASBIG010000086.1	2934	4172	-	EFA6244268.1	dispersin export ABC transporter outer membrane protein AatA	Escherichia coli	PNUSAE022054
27016707	INSDC	AASDEQ010000054.1	11253	12491	+	EFB2055500.1	dispersin export ABC transporter outer membrane protein AatA	Escherichia coli	746905
27016707	INSDC	AASGJW010000039.1	16130	17368	-	EFB6544729.1	dispersin export ABC transporter outer membrane protein AatA	Escherichia coli	PNUSAE027528
27016707	INSDC	AASEFN010000062.1	1733	2971	+	EFC1848082.1	dispersin export ABC transporter outer membrane protein AatA	Escherichia coli	PNUSAE023584
27016707	INSDC	AASIHY010000082.1	6769	8007	+	EFC7005406.1	dispersin export ABC transporter outer membrane protein AatA	Escherichia coli	378573
27016707	INSDC	AASIHW010000077.1	5751	6989	-	EFC7010318.1	dispersin export ABC transporter outer membrane protein AatA	Escherichia coli	350665
27016707	INSDC	AASJXO010000046.1	13808	15046	+	EFD4121030.1	dispersin export ABC transporter outer membrane protein AatA	Escherichia coli	PNUSAE028768
27016707	INSDC	AASLCI010000066.1	2170	3408	-	EFD7865802.1	dispersin export ABC transporter outer membrane protein AatA	Escherichia coli	PNUSAE031361
27016707	INSDC	AASLNG010000073.1	13645	14883	+	EFD9275476.1	dispersin export ABC transporter outer membrane protein AatA	Escherichia coli	PNUSAE031643
27016707	INSDC	AASNXC010000080.1	17359	18597	+	EFE7278253.1	dispersin export ABC transporter outer membrane protein AatA	Escherichia coli	PNUSAE035310
27016707	INSDC	AASNYB010000035.1	15089	16327	+	EFE7321548.1	dispersin export ABC transporter outer membrane protein AatA	Escherichia coli	PNUSAE034423
27016707	INSDC	AASPIA010000047.1	14127	15365	+	EFF2167431.1	dispersin export ABC transporter outer membrane protein AatA	Escherichia coli	318502
27016707	INSDC	AASRKA010000040.1	15089	16327	+	EFF9280908.1	dispersin export ABC transporter outer membrane protein AatA	Escherichia coli	PNUSAE044194
27016707	INSDC	AASRKI010000073.1	5690	6928	-	EFF9333001.1	dispersin export ABC transporter outer membrane protein AatA	Escherichia coli	PNUSAE044126
27016707	INSDC	AASRLV010000108.1	2053	3291	-	EFF9502533.1	dispersin export ABC transporter outer membrane protein AatA	Escherichia coli	PNUSAE040364
27016707	INSDC	AASRNV010000032.1	50669	51907	-	EFF9755421.1	dispersin export ABC transporter outer membrane protein AatA	Escherichia coli	PNUSAE044196
27016707	INSDC	AASROL010000046.1	11215	12453	+	EFF9837856.1	dispersin export ABC transporter outer membrane protein AatA	Escherichia coli	PNUSAE037425
27016707	INSDC	AASRXJ010000038.1	30719	31957	+	EFG1005344.1	dispersin export ABC transporter outer membrane protein AatA	Escherichia coli	264095
27016707	INSDC	AASTKH010000047.1	15089	16327	+	EFG6094986.1	dispersin export ABC transporter outer membrane protein AatA	Escherichia coli	301860
27016707	INSDC	AASTXL010000037.1	15089	16327	+	EFG7892863.1	dispersin export ABC transporter outer membrane protein AatA	Escherichia coli	PNUSAE044131
27016707	INSDC	AASUIO010000070.1	4988	6226	+	EFG9279447.1	dispersin export ABC transporter outer membrane protein AatA	Escherichia coli	152655
27016707	INSDC	AASVML010000040.1	40378	41616	-	EFH3170762.1	dispersin export ABC transporter outer membrane protein AatA	Escherichia coli	862440
27016707	INSDC	AASVNQ010000067.1	2291	3529	+	EFH3318206.1	dispersin export ABC transporter outer membrane protein AatA	Escherichia coli	860004
27016707	INSDC	AATENM010000068.1	2483	3721	+	EFK2126513.1	dispersin export ABC transporter outer membrane protein AatA	Escherichia coli	153145
27016707	INSDC	AATEYX010000078.1	2291	3529	+	EFK3953170.1	dispersin export ABC transporter outer membrane protein AatA	Escherichia coli	146052
27016707	INSDC	AATFAW010000096.1	6770	8008	+	EFK4379538.1	dispersin export ABC transporter outer membrane protein AatA	Escherichia coli	245103
27016707	INSDC	AATFBE010000069.1	2535	3773	+	EFK4497517.1	dispersin export ABC transporter outer membrane protein AatA	Escherichia coli	221654
27016707	INSDC	AATFDC010000033.1	40369	41607	-	EFK4733022.1	dispersin export ABC transporter outer membrane protein AatA	Escherichia coli	240200
27016707	INSDC	AATFDR010000065.1	2291	3529	+	EFK6362481.1	dispersin export ABC transporter outer membrane protein AatA	Escherichia coli	249369
27016707	INSDC	AATKRI010000039.1	11253	12491	+	EFM3704872.1	dispersin export ABC transporter outer membrane protein AatA	Escherichia coli	899044
27016707	INSDC	AATKSP010000040.1	40375	41613	-	EFM3860971.1	dispersin export ABC transporter outer membrane protein AatA	Escherichia coli	899032
27016707	INSDC	AATOBI010000123.1	2067	3305	-	EFN3975748.1	dispersin export ABC transporter outer membrane protein AatA	Escherichia coli	PNUSAE029950
27016707	INSDC	AIHO01000021.1	15409	16647	+	EHY02044.1	aatA outermembrane protein	Escherichia coli DEC15A	DEC15A	GCA_000250495.2
27016707	INSDC	AIHP01000024.1	3407	4645	+	EHY02202.1	aatA outermembrane protein	Escherichia coli DEC15B	DEC15B	GCA_000250515.2
27016707	INSDC	AIHR01000023.1	15424	16662	+	EHY13438.1	aatA outermembrane protein	Escherichia coli DEC15D	DEC15D	GCA_000250555.2
27016707	INSDC	DABGAS010000042.1	5228	6466	-	HAJ4052418.1	dispersin export ABC transporter outer membrane protein AatA	Escherichia coli
27016707	INSDC	DABGAT010000052.1	5228	6466	-	HAJ4084994.1	dispersin export ABC transporter outer membrane protein AatA	Escherichia coli
27016707	INSDC	DABGCK010000044.1	5228	6466	-	HAJ4234288.1	dispersin export ABC transporter outer membrane protein AatA	Escherichia coli
27016707	INSDC	DABGCW010000042.1	5228	6466	-	HAJ4303881.1	dispersin export ABC transporter outer membrane protein AatA	Escherichia coli
27016707	INSDC	DABGCY010000043.1	5228	6466	-	HAJ4337328.1	dispersin export ABC transporter outer membrane protein AatA	Escherichia coli
27016707	INSDC	DABGCZ010000045.1	5228	6466	-	HAJ4342027.1	dispersin export ABC transporter outer membrane protein AatA	Escherichia coli
27016707	INSDC	DABGDA010000043.1	5228	6466	-	HAJ4351364.1	dispersin export ABC transporter outer membrane protein AatA	Escherichia coli
27016707	INSDC	DABGDC010000044.1	5228	6466	-	HAJ4388712.1	dispersin export ABC transporter outer membrane protein AatA	Escherichia coli
27016707	INSDC	WEQE01000041.1	6874	8112	+	NNQ07316.1	dispersin export ABC transporter outer membrane protein AatA	Escherichia coli	E3V1C
27016707	INSDC	WEQS01000045.1	22080	23318	+	NNR01306.1	dispersin export ABC transporter outer membrane protein AatA	Escherichia coli	E25V1B
27016707	INSDC	WEQU01000080.1	6572	7810	+	NNR06069.1	dispersin export ABC transporter outer membrane protein AatA	Escherichia coli	E31V1B
27016707	INSDC	WERI01000064.1	6927	8165	+	NNR84565.1	dispersin export ABC transporter outer membrane protein AatA	Escherichia coli	K39V1
27016707	INSDC	WERH01000065.1	6676	7914	-	NNR89588.1	dispersin export ABC transporter outer membrane protein AatA	Escherichia coli	K38V1
27016707	INSDC	WNTQ01000041.1	14858	16096	+	NUL92683.1	dispersin export ABC transporter outer membrane protein AatA	Escherichia coli	MEX-17
27016707	INSDC	MPAD01000025.1	68378	69616	-	OOK11663.1	hypothetical protein	Escherichia coli	3.6-R5	GCA_002001715.1
27016707	INSDC	NWQU01000053.1	2419	3657	+	PCD47195.1	hypothetical protein	Escherichia coli	OLC1478	GCA_002353035.1
133707272	RefSeq	NZ_LRKA01000223.1	3209	4414	-	WP_074502192.1	TolC family protein	Escherichia coli	202545	GCF_001912555.1
133707272	RefSeq	NZ_LRLF01000157.1	1914	3119	-	WP_074502192.1	TolC family protein	Escherichia coli	402286	GCF_001912425.1
133707272	RefSeq	NZ_LRLG01000072.1	1942	3147	-	WP_074502192.1	TolC family protein	Escherichia coli	402577	GCF_001911165.1
133707272	INSDC	LRKA01000223.1	3209	4414	-	OKU67216.1	ABC transporter permease	Escherichia coli	202545	GCA_001912555.1
133707272	INSDC	LRLG01000072.1	1942	3147	-	OKW43784.1	ABC transporter permease	Escherichia coli	402577	GCA_001911165.1
133707272	INSDC	LRLF01000157.1	1914	3119	-	OKW54445.1	ABC transporter permease	Escherichia coli	402286	GCA_001912425.1
33539489	RefSeq	NZ_AELE01000014.1	6254	7480	-	WP_001269347.1	TolC family protein	Escherichia coli TW14425	TW14425	GCF_000166615.1
33539489	RefSeq	NZ_APYA01000076.1	4098	5324	+	WP_001269347.1	TolC family protein	Escherichia coli P0299438.10	P0299438.10	GCF_000357585.2
33539489	RefSeq	NZ_APYD01000113.1	5097	6323	+	WP_001269347.1	TolC family protein	Escherichia coli P0299438.4	P0299438.4	GCF_000357025.2
33539489	RefSeq	NZ_APYZ01000092.1	5599	6825	-	WP_001269347.1	TolC family protein	Escherichia coli P0302308.10	P0302308.10	GCF_000358875.1
33539489	RefSeq	NZ_APZA01000130.1	5123	6349	+	WP_001269347.1	TolC family protein	Escherichia coli P0302308.11	P0302308.11	GCF_000357605.2
33539489	RefSeq	NZ_APZC01000007.1	662	1888	+	WP_001269347.1	TolC family protein	Escherichia coli P0302308.13	P0302308.13	GCF_000358975.2
33539489	RefSeq	NZ_APZD01000119.1	2236	3462	-	WP_001269347.1	TolC family protein	Escherichia coli P0302308.14	P0302308.14	GCF_000358935.2
33539489	RefSeq	NZ_APZE01000094.1	5315	6541	+	WP_001269347.1	TolC family protein	Escherichia coli P0302308.2	P0302308.2	GCF_000357765.2
33539489	RefSeq	NZ_APZF01000121.1	5318	6544	+	WP_001269347.1	TolC family protein	Escherichia coli P0302308.3	P0302308.3	GCF_000357785.2
33539489	RefSeq	NZ_APZG01000111.1	207	1433	-	WP_001269347.1	TolC family protein	Escherichia coli P0302308.4	P0302308.4	GCF_000357805.1
33539489	RefSeq	NZ_APZH01000036.1	5125	6351	+	WP_001269347.1	TolC family protein	Escherichia coli P0302308.5	P0302308.5	GCF_000357825.2
33539489	RefSeq	NZ_APZL01000030.1	5552	6778	-	WP_001269347.1	TolC family protein	Escherichia coli 2854350	2854350	GCF_000356845.2
33539489	RefSeq	NZ_APZW01000070.1	5245	6471	+	WP_001269347.1	TolC family protein	Escherichia coli P0302293.7	P0302293.7	GCF_000357665.2
33539489	RefSeq	NZ_AQAB01000078.1	5734	6960	+	WP_001269347.1	TolC family protein	Escherichia coli P0302293.3	P0302293.3	GCF_000356805.2
33539489	RefSeq	NZ_AQAC01000124.1	5477	6703	+	WP_001269347.1	TolC family protein	Escherichia coli P0302293.4	P0302293.4	GCF_000356785.2
33539489	RefSeq	NZ_AQAD01000088.1	5000	6226	+	WP_001269347.1	TolC family protein	Escherichia coli P0302293.6	P0302293.6	GCF_000356945.1
33539489	RefSeq	NZ_AQAE01000115.1	4152	5378	+	WP_001269347.1	TolC family protein	Escherichia coli P0302293.8	P0302293.8	GCF_000356965.1
33539489	RefSeq	NZ_AQAF01000068.1	5228	6454	+	WP_001269347.1	TolC family protein	Escherichia coli P0302293.9	P0302293.9	GCF_000358165.2
33539489	RefSeq	NZ_AQEO01000044.1	30171	31397	+	WP_001269347.1	TolC family protein	Escherichia coli P0302308.1	P0302308.1	GCF_000355075.2
33539489	RefSeq	NZ_AQEP01000026.1	26047	27273	-	WP_001269347.1	TolC family protein	Escherichia coli P0302293.2	P0302293.2	GCF_000356545.1
33539489	RefSeq	NZ_AQFE01000047.1	5428	6654	+	WP_001269347.1	TolC family protein	Escherichia coli 2726800	2726800	GCF_000356625.2
33539489	RefSeq	NZ_AQFH01000037.1	165	1391	+	WP_001269347.1	TolC family protein	Escherichia coli 201600.1	201600.1	GCF_000356745.2
33539489	RefSeq	NZ_CP024244.1	14070	15296	-	WP_001269347.1	TolC family protein	Escherichia coli O128:H27	90-9281	GCF_002741455.1
33539489	RefSeq	NZ_CP024662.1	150056	151282	+	WP_001269347.1	TolC family protein	Escherichia coli	90-9269	GCF_002764155.1
33539489	RefSeq	NZ_LRKO01000064.1	4464	5690	+	WP_001269347.1	TolC family protein	Escherichia coli	401624	GCF_001912265.1
33539489	RefSeq	NZ_LRKQ01000138.1	5761	6987	-	WP_001269347.1	TolC family protein	Escherichia coli	102265	GCF_001912305.1
33539489	RefSeq	NZ_LRLH01000046.1	4360	5586	+	WP_001269347.1	TolC family protein	Escherichia coli	402878	GCF_001911175.1
33539489	RefSeq	NZ_LRLN01000062.1	5431	6657	+	WP_001269347.1	TolC family protein	Escherichia coli	203145	GCF_001911235.1
33539489	RefSeq	NZ_LRLO01000125.1	5500	6726	+	WP_001269347.1	TolC family protein	Escherichia coli	203153	GCF_001911245.1
33539489	RefSeq	NZ_LRLR01000052.1	5689	6915	-	WP_001269347.1	TolC family protein	Escherichia coli	204021	GCF_001910905.1
33539489	RefSeq	NZ_LRLV01000047.1	4797	6023	+	WP_001269347.1	TolC family protein	Escherichia coli	703420	GCF_001911335.1
33539489	RefSeq	NZ_NIEW01000146.1	5340	6566	-	WP_001269347.1	TolC family protein	Escherichia coli	5.1a	GCF_002166595.1
33539489	RefSeq	NZ_NQYM01000051.1	5910	7136	-	WP_001269347.1	TolC family protein	Escherichia coli	ETEC-2267	GCF_002507985.1
33539489	RefSeq	NZ_PNUH01000062.1	5325	6551	-	WP_001269347.1	TolC family protein	Escherichia coli	401629	GCF_003982255.1
33539489	RefSeq	NZ_PNVO01000069.1	5075	6301	+	WP_001269347.1	TolC family protein	Escherichia coli	204548	GCF_003982855.1
33539489	RefSeq	NZ_PNVY01000073.1	5325	6551	-	WP_001269347.1	TolC family protein	Escherichia coli	203520	GCF_003983985.1
33539489	RefSeq	NZ_PNZQ01000077.1	5347	6573	-	WP_001269347.1	TolC family protein	Escherichia coli	300241	GCF_003982765.1
33539489	INSDC	AAAAXZ010000118.1	1704	2930	+	EAA2746859.1	hypothetical protein	Escherichia coli	347963	GCA_004164445.1
33539489	INSDC	AQEO01000044.1	30171	31397	+	EMX03899.1	outer membrane efflux family protein	Escherichia coli P0302308.1	P0302308.1	GCA_000355075.2
33539489	INSDC	AQEP01000026.1	26047	27273	-	EMX09837.1	outer membrane efflux family protein	Escherichia coli P0302293.2	P0302293.2	GCA_000356545.1
33539489	INSDC	AQFE01000047.1	5428	6654	+	EMX70050.1	outer membrane efflux family protein	Escherichia coli 2726800	2726800	GCA_000356625.2
33539489	INSDC	AQFH01000037.1	165	1391	+	ENA13760.1	outer membrane efflux family protein	Escherichia coli 201600.1	201600.1	GCA_000356745.2
33539489	INSDC	APYA01000076.1	4098	5324	+	ENB84279.1	outer membrane efflux family protein	Escherichia coli P0299438.10	P0299438.10	GCA_000357585.2
33539489	INSDC	APYD01000113.1	5097	6323	+	ENB94477.1	outer membrane efflux family protein	Escherichia coli P0299438.4	P0299438.4	GCA_000357025.2
33539489	INSDC	APYZ01000092.1	5599	6825	-	ENC94566.1	outer membrane efflux family protein	Escherichia coli P0302308.10	P0302308.10	GCA_000358875.1
33539489	INSDC	APZA01000130.1	5123	6349	+	ENC94659.1	outer membrane efflux family protein	Escherichia coli P0302308.11	P0302308.11	GCA_000357605.2
33539489	INSDC	APZE01000094.1	5315	6541	+	END06821.1	outer membrane efflux family protein	Escherichia coli P0302308.2	P0302308.2	GCA_000357765.2
33539489	INSDC	APZF01000121.1	5318	6544	+	END07083.1	outer membrane efflux family protein	Escherichia coli P0302308.3	P0302308.3	GCA_000357785.2
33539489	INSDC	APZH01000036.1	5125	6351	+	END26001.1	outer membrane efflux family protein	Escherichia coli P0302308.5	P0302308.5	GCA_000357825.2
33539489	INSDC	APZG01000111.1	207	1433	-	END29902.1	outer membrane efflux family protein	Escherichia coli P0302308.4	P0302308.4	GCA_000357805.1
33539489	INSDC	APZL01000030.1	5552	6778	-	END46966.1	outer membrane efflux family protein	Escherichia coli 2854350	2854350	GCA_000356845.2
33539489	INSDC	APZW01000070.1	5245	6471	+	END93862.1	outer membrane efflux family protein	Escherichia coli P0302293.7	P0302293.7	GCA_000357665.2
33539489	INSDC	AQAB01000078.1	5734	6960	+	ENE18856.1	outer membrane efflux family protein	Escherichia coli P0302293.3	P0302293.3	GCA_000356805.2
33539489	INSDC	AQAC01000124.1	5477	6703	+	ENE26380.1	outer membrane efflux family protein	Escherichia coli P0302293.4	P0302293.4	GCA_000356785.2
33539489	INSDC	AQAD01000088.1	5000	6226	+	ENE32053.1	outer membrane efflux family protein	Escherichia coli P0302293.6	P0302293.6	GCA_000356945.1
33539489	INSDC	AQAE01000115.1	4152	5378	+	ENE37406.1	outer membrane efflux family protein	Escherichia coli P0302293.8	P0302293.8	GCA_000356965.1
33539489	INSDC	AQAF01000068.1	5228	6454	+	ENE46385.1	outer membrane efflux family protein	Escherichia coli P0302293.9	P0302293.9	GCA_000358165.2
33539489	INSDC	APZD01000119.1	2236	3462	-	ENH13083.1	outer membrane efflux family protein	Escherichia coli P0302308.14	P0302308.14	GCA_000358935.2
33539489	INSDC	APZC01000007.1	662	1888	+	ENH32208.1	outer membrane efflux family protein	Escherichia coli P0302308.13	P0302308.13	GCA_000358975.2
33539489	INSDC	DABGUV010000066.1	3972	5198	+	HAJ0279455.1	hypothetical protein	Escherichia coli	AUSMDU00034369
33539489	INSDC	LRKO01000064.1	4464	5690	+	OKV53766.1	hypothetical protein	Escherichia coli	401624	GCA_001912265.1
33539489	INSDC	LRKQ01000138.1	5761	6987	-	OKV66597.1	hypothetical protein	Escherichia coli	102265	GCA_001912305.1
33539489	INSDC	LRLH01000046.1	4360	5586	+	OKW51748.1	hypothetical protein	Escherichia coli	402878	GCA_001911175.1
33539489	INSDC	LRLN01000062.1	5431	6657	+	OKW77436.1	hypothetical protein	Escherichia coli	203145	GCA_001911235.1
33539489	INSDC	LRLO01000125.1	5500	6726	+	OKW82961.1	hypothetical protein	Escherichia coli	203153	GCA_001911245.1
33539489	INSDC	LRLR01000052.1	5689	6915	-	OKW99086.1	hypothetical protein	Escherichia coli	204021	GCA_001910905.1
33539489	INSDC	LRLV01000047.1	4797	6023	+	OKX44710.1	hypothetical protein	Escherichia coli	703420	GCA_001911335.1
33539489	INSDC	NQYM01000051.1	5910	7136	-	PDN90051.1	hypothetical protein	Escherichia coli	ETEC-2267	GCA_002507985.1
129548023	RefSeq	NZ_MKQI01000207.1	2102	3340	+	WP_071702277.1	dispersin export ABC transporter outer membrane protein AatA	Escherichia coli	MN067	GCF_001881515.1
129548023	RefSeq	NZ_NLXO01000080.1	2102	3340	+	WP_071702277.1	dispersin export ABC transporter outer membrane protein AatA	Escherichia coli	MOD1-EC6441	GCF_002513535.1
129548023	INSDC	AAABWE010000095.1	3094	4332	-	EAA5574447.1	hypothetical protein	Escherichia coli	556792	GCA_004185815.1
129548023	INSDC	MKQI01000207.1	2102	3340	+	OIZ58799.1	hypothetical protein	Escherichia coli	MN067	GCA_001881515.1
125198062	RefSeq	NZ_MLRB01000007.1	245447	246661	-	WP_070789688.1	TolC family protein	Salmonella enterica	CFSAN044865	GCF_001831555.1
125198062	RefSeq	NZ_MLRE01000007.1	245434	246648	-	WP_070789688.1	TolC family protein	Salmonella enterica	CFSAN044868	GCF_001831625.1
125198062	RefSeq	NZ_MLTL01000008.1	88648	89862	+	WP_070789688.1	TolC family protein	Salmonella enterica	CFSAN044936	GCF_001834885.1
125198062	RefSeq	NZ_MLWA01000013.1	88573	89787	+	WP_070789688.1	TolC family protein	Salmonella enterica	CFSAN045023	GCF_001834335.1
125198062	RefSeq	NZ_MLXQ01000007.1	108478	109692	+	WP_070789688.1	TolC family protein	Salmonella enterica subsp. diarizonae serovar 60:r:e,n,x,z15	CFSAN044923	GCF_001832255.1
125198062	RefSeq	NZ_MLXT01000007.1	198060	199274	-	WP_070789688.1	TolC family protein	Salmonella enterica subsp. diarizonae serovar 60:r:e,n,x,z15	CFSAN044974	GCF_001832335.1
125198062	RefSeq	NZ_MLXU01000008.1	88684	89898	+	WP_070789688.1	TolC family protein	Salmonella enterica subsp. diarizonae serovar 60:r:e,n,x,z15	CFSAN044982	GCF_001832385.1
125198062	RefSeq	NZ_MLXV01000008.1	88660	89874	+	WP_070789688.1	TolC family protein	Salmonella enterica subsp. diarizonae serovar 60:r:e,n,x,z15	CFSAN044987	GCF_001832405.1
125198062	RefSeq	NZ_MLXW01000008.1	88675	89889	+	WP_070789688.1	TolC family protein	Salmonella enterica subsp. diarizonae serovar 60:r:e,n,x,z15	CFSAN045004	GCF_001832775.1
125198062	RefSeq	NZ_MLXX01000008.1	198060	199274	-	WP_070789688.1	TolC family protein	Salmonella enterica subsp. diarizonae serovar 60:r:e,n,x,z15	CFSAN045006	GCF_001832425.1
125198062	RefSeq	NZ_MLYB01000013.1	88555	89769	+	WP_070789688.1	TolC family protein	Salmonella enterica subsp. diarizonae serovar 60:r:e,n,x,z15	CFSAN045015	GCF_001832505.1
125198062	RefSeq	NZ_MLYF01000013.1	45360	46574	-	WP_070789688.1	TolC family protein	Salmonella enterica subsp. diarizonae serovar 60:r:e,n,x,z15	CFSAN045030	GCF_001832565.1
125198062	RefSeq	NZ_MLZD01000008.1	88684	89898	+	WP_070789688.1	TolC family protein	Salmonella enterica subsp. diarizonae serovar 60:r:e,n,x,z15	CFSAN044983	GCF_001832765.1
125198062	RefSeq	NZ_NBRZ01000032.1	4757	5971	-	WP_070789688.1	TolC family protein	Salmonella enterica subsp. diarizonae serovar Rough:r:z	NY_FSL S10-1123	GCF_002107505.1
125198062	RefSeq	NZ_NLBM02000003.1	245545	246759	-	WP_070789688.1	TolC family protein	Salmonella enterica subsp. diarizonae serovar 60:r:e,n,x,z15	CFSAN051017	GCF_002241435.2
125198062	RefSeq	NZ_QAQB01000009.1	245475	246689	-	WP_070789688.1	TolC family protein	Salmonella enterica subsp. enterica	CFSAN058540	GCF_003068145.1
125198062	RefSeq	NZ_QAQC01000012.1	64897	66111	+	WP_070789688.1	TolC family protein	Salmonella enterica subsp. enterica	CFSAN058539	GCF_003068105.1
125198062	RefSeq	NZ_QAQE01000007.1	245475	246689	-	WP_070789688.1	TolC family protein	Salmonella enterica subsp. enterica	CFSAN058537	GCF_003068175.1
125198062	RefSeq	NZ_QAQP01000007.1	88651	89865	+	WP_070789688.1	TolC family protein	Salmonella enterica subsp. enterica	CFSAN058506	GCF_003068415.1
125198062	RefSeq	NZ_QAQQ01000007.1	88708	89922	+	WP_070789688.1	TolC family protein	Salmonella enterica subsp. enterica	CFSAN058505	GCF_003068405.1
125198062	RefSeq	NZ_QAQR01000007.1	88708	89922	+	WP_070789688.1	TolC family protein	Salmonella enterica subsp. enterica	CFSAN058504	GCF_003068385.1
125198062	RefSeq	NZ_QAQS01000006.1	245474	246688	-	WP_070789688.1	TolC family protein	Salmonella enterica subsp. enterica	CFSAN058503	GCF_003068445.1
125198062	RefSeq	NZ_QAQT01000006.1	245474	246688	-	WP_070789688.1	TolC family protein	Salmonella enterica subsp. enterica	CFSAN058502	GCF_003068465.1
125198062	RefSeq	NZ_QAQU01000007.1	245474	246688	-	WP_070789688.1	TolC family protein	Salmonella enterica subsp. enterica	CFSAN058499	GCF_003068485.1
125198062	RefSeq	NZ_QARD01000008.1	245475	246689	-	WP_070789688.1	TolC family protein	Salmonella enterica subsp. enterica	CFSAN058490	GCF_003068625.1
125198062	RefSeq	NZ_QARG01000007.1	245485	246699	-	WP_070789688.1	TolC family protein	Salmonella enterica subsp. enterica	CFSAN058619	GCF_003064215.1
125198062	RefSeq	NZ_QARH01000006.1	54625	55839	+	WP_070789688.1	TolC family protein	Salmonella enterica subsp. enterica	CFSAN058618	GCF_003064205.1
125198062	RefSeq	NZ_QBJL01000007.1	245535	246749	-	WP_070789688.1	TolC family protein	Salmonella enterica subsp. enterica	CFSAN058581	GCF_003068845.1
125198062	INSDC	AACUMA010000035.1	18833	20047	-	EAM2983846.1	TolC family protein	Salmonella enterica	NSUOC-0365-W3H	GCA_005411715.1
125198062	INSDC	AADCWO010000017.1	47162	48376	+	EAO9176415.1	TolC family protein	Salmonella enterica	FL_EPI-049	GCA_005532435.1
125198062	INSDC	AAEBCC010000070.1	8549	9763	+	EAW3568640.1	TolC family protein	Salmonella enterica	PNUSAS073775	GCA_005909245.1
125198062	INSDC	AAEDIL010000006.1	94	1308	+	EAW9709793.1	TolC family protein	Salmonella enterica	FLUFL-803	GCA_005940465.1
125198062	INSDC	AAEDJM010000075.1	131	1345	+	EAW9844909.1	TolC family protein	Salmonella enterica	FLUFL-999	GCA_005942565.1
125198062	INSDC	AAEDJV010000024.1	170	1384	+	EAW9876785.1	TolC family protein	Salmonella enterica	FLUFL-1005	GCA_005941145.1
125198062	INSDC	AAEIHE010000014.1	56531	57745	+	EAY4929409.1	TolC family protein	Salmonella enterica	FLUFL-987	GCA_006009785.1
125198062	INSDC	AAEIPF010000082.1	146	1360	+	EAY5876480.1	TolC family protein	Salmonella enterica	FLUFL-770	GCA_006014055.1
125198062	INSDC	AAEIRS010000075.1	153	1367	+	EAY6095195.1	TolC family protein	Salmonella enterica	FLUFL-994	GCA_006014855.1
125198062	INSDC	AAENWB010000014.1	18715	19929	-	EBA1913695.1	TolC family protein	Salmonella enterica	FLUFL-MJ773	GCA_006084835.1
125198062	INSDC	AAFSTW010000001.1	344476	345690	+	EBJ4576973.1	TolC family protein	Salmonella enterica	PNUSAS046108	GCA_006600145.1
125198062	INSDC	AAGKBL010000013.1	88541	89755	+	EBO9242321.1	TolC family protein	Salmonella enterica	FL_UFL-821	GCA_006838405.1
125198062	INSDC	AAGKEI010000017.1	47162	48376	+	EBO9592735.1	TolC family protein	Salmonella enterica	FL_EPI-050	GCA_006840745.1
125198062	INSDC	AAGKJL010000022.1	5466	6680	+	EBP0195175.1	TolC family protein	Salmonella enterica	FLUFL-MJ688	GCA_006845505.1
125198062	INSDC	AAGKJP010000015.1	87592	88806	+	EBP0213188.1	TolC family protein	Salmonella enterica	FLUFL-MJ697	GCA_006845275.1
125198062	INSDC	AAGLFH010000093.1	110	1324	+	EBP2753372.1	TolC family protein	Salmonella enterica	FLUFL-983	GCA_006857305.1
125198062	INSDC	AAGLGE010000049.1	5325	6539	+	EBP2854681.1	TolC family protein	Salmonella enterica	FLUFL-997	GCA_006857205.1
125198062	INSDC	AAGLHB010000044.1	116	1330	+	EBP2960426.1	TolC family protein	Salmonella enterica	FLUFL-1003	GCA_006858465.1
125198062	INSDC	AAGLOU010000006.1	88541	89755	+	EBP3857464.1	TolC family protein	Salmonella enterica subsp. enterica	UFL-978	GCA_006862625.1
125198062	INSDC	AAGPPX010000005.1	87472	88686	+	EBQ6305559.1	TolC family protein	Salmonella enterica	NSUOC-0106-S1.1X	GCA_006919455.1
125198062	INSDC	AAGTAZ010000014.1	87398	88612	+	EBR6787390.1	TolC family protein	Salmonella enterica	PNUSAS013669	GCA_006968465.1
125198062	INSDC	AAGWJU010000026.1	47186	48400	+	EBS7185112.1	TolC family protein	Salmonella enterica	NSUOC-0363-S2-2H	GCA_007020925.1
125198062	INSDC	AAHBNJ010000131.1	173	1387	+	EBU2797206.1	TolC family protein	Salmonella enterica	PNUSAS027305	GCA_007092865.1
125198062	INSDC	AAJZGC010000020.1	41815	43029	-	ECQ0259034.1	TolC family protein	Salmonella enterica	PNUSAS093967	GCA_008242965.1
125198062	INSDC	AANFGQ010000006.1	87582	88796	+	EDO3720605.1	TolC family protein	Salmonella enterica	PNUSAS030841
125198062	INSDC	AANPYT010000085.1	1707	2921	+	EDQ1307111.1	TolC family protein	Salmonella enterica	PNUSAS121573
125198062	INSDC	AAOWJC010000027.1	4126	5340	+	EEA1749095.1	hypothetical protein	Salmonella enterica	PNUSAS032378	GCA_010882395.1
125198062	INSDC	AAOTAT010000007.1	47107	48321	+	EEC0563737.1	hypothetical protein	Salmonella enterica	PNUSAS128900
125198062	INSDC	AAUEVF010000017.1	51287	52501	-	EFS2574922.1	TolC family protein	Salmonella enterica	PNUSAS150112
125198062	INSDC	RLNP01000007.1	245508	246722	-	MDY47372.1	TolC family protein	Salmonella enterica	PNUSAS058820	GCA_003743505.1
125198062	INSDC	RMZO01000022.1	40254	41468	-	MFP33474.1	TolC family protein	Salmonella enterica	PNUSAS056090	GCA_003764485.1
125198062	INSDC	MLXQ01000007.1	108478	109692	+	OHF56092.1	hypothetical protein	Salmonella enterica subsp. diarizonae serovar 60:r:e,n,x,z15	CFSAN044923	GCA_001832255.1
125198062	INSDC	MLXT01000007.1	198060	199274	-	OHF64268.1	hypothetical protein	Salmonella enterica subsp. diarizonae serovar 60:r:e,n,x,z15	CFSAN044974	GCA_001832335.1
125198062	INSDC	MLXU01000008.1	88684	89898	+	OHF67006.1	hypothetical protein	Salmonella enterica subsp. diarizonae serovar 60:r:e,n,x,z15	CFSAN044982	GCA_001832385.1
125198062	INSDC	MLXV01000008.1	88660	89874	+	OHF72628.1	hypothetical protein	Salmonella enterica subsp. diarizonae serovar 60:r:e,n,x,z15	CFSAN044987	GCA_001832405.1
125198062	INSDC	MLXW01000008.1	88675	89889	+	OHF77369.1	hypothetical protein	Salmonella enterica subsp. diarizonae serovar 60:r:e,n,x,z15	CFSAN045004	GCA_001832775.1
125198062	INSDC	MLXX01000008.1	198060	199274	-	OHF83324.1	hypothetical protein	Salmonella enterica subsp. diarizonae serovar 60:r:e,n,x,z15	CFSAN045006	GCA_001832425.1
125198062	INSDC	MLYB01000013.1	88555	89769	+	OHG00959.1	hypothetical protein	Salmonella enterica subsp. diarizonae serovar 60:r:e,n,x,z15	CFSAN045015	GCA_001832505.1
125198062	INSDC	MLYF01000013.1	45360	46574	-	OHG19582.1	hypothetical protein	Salmonella enterica subsp. diarizonae serovar 60:r:e,n,x,z15	CFSAN045030	GCA_001832565.1
125198062	INSDC	MLZD01000008.1	88684	89898	+	OHG64777.1	hypothetical protein	Salmonella enterica subsp. diarizonae serovar 60:r:e,n,x,z15	CFSAN044983	GCA_001832765.1
125198062	INSDC	MLRB01000007.1	245447	246661	-	OHG99309.1	hypothetical protein	Salmonella enterica	CFSAN044865	GCA_001831555.1
125198062	INSDC	MLRE01000007.1	245434	246648	-	OHH12937.1	hypothetical protein	Salmonella enterica	CFSAN044868	GCA_001831625.1
125198062	INSDC	MLTL01000008.1	88648	89862	+	OHJ81390.1	hypothetical protein	Salmonella enterica	CFSAN044936	GCA_001834885.1
125198062	INSDC	MLWA01000013.1	88573	89787	+	OHM89311.1	hypothetical protein	Salmonella enterica	CFSAN045023	GCA_001834335.1
125198062	INSDC	NBRZ01000032.1	4757	5971	-	OSG79865.1	hypothetical protein	Salmonella enterica subsp. diarizonae serovar Rough:r:z	NY_FSL S10-1123	GCA_002107505.1
125198062	INSDC	QARH01000006.1	54625	55839	+	PUF06725.1	TolC family protein	Salmonella enterica subsp. enterica	CFSAN058618	GCA_003064205.1
125198062	INSDC	QARG01000007.1	245485	246699	-	PUF07361.1	TolC family protein	Salmonella enterica subsp. enterica	CFSAN058619	GCA_003064215.1
125198062	INSDC	QAQE01000007.1	245475	246689	-	PUO44863.1	TolC family protein	Salmonella enterica subsp. enterica	CFSAN058537	GCA_003068175.1
125198062	INSDC	QAQC01000012.1	64897	66111	+	PUO63979.1	TolC family protein	Salmonella enterica subsp. enterica	CFSAN058539	GCA_003068105.1
125198062	INSDC	QAQB01000009.1	245475	246689	-	PUO76565.1	TolC family protein	Salmonella enterica subsp. enterica	CFSAN058540	GCA_003068145.1
125198062	INSDC	QAQQ01000007.1	88708	89922	+	PUP19938.1	TolC family protein	Salmonella enterica subsp. enterica	CFSAN058505	GCA_003068405.1
125198062	INSDC	QAQP01000007.1	88651	89865	+	PUP23130.1	TolC family protein	Salmonella enterica subsp. enterica	CFSAN058506	GCA_003068415.1
125198062	INSDC	QAQR01000007.1	88708	89922	+	PUP33946.1	TolC family protein	Salmonella enterica subsp. enterica	CFSAN058504	GCA_003068385.1
125198062	INSDC	QAQS01000006.1	245474	246688	-	PUP38686.1	TolC family protein	Salmonella enterica subsp. enterica	CFSAN058503	GCA_003068445.1
125198062	INSDC	QAQU01000007.1	245474	246688	-	PUP51741.1	TolC family protein	Salmonella enterica subsp. enterica	CFSAN058499	GCA_003068485.1
125198062	INSDC	QAQT01000006.1	245474	246688	-	PUP66014.1	TolC family protein	Salmonella enterica subsp. enterica	CFSAN058502	GCA_003068465.1
125198062	INSDC	QARD01000008.1	245475	246689	-	PUQ15316.1	TolC family protein	Salmonella enterica subsp. enterica	CFSAN058490	GCA_003068625.1
125198062	INSDC	QBJL01000007.1	245535	246749	-	PUQ39492.1	TolC family protein	Salmonella enterica subsp. enterica	CFSAN058581	GCA_003068845.1
125198062	INSDC	NLBM02000003.1	245545	246759	-	PUU60948.1	TolC family protein	Salmonella enterica subsp. diarizonae serovar 60:r:e,n,x,z15	CFSAN051017	GCA_002241435.2
256334254	RefSeq	NZ_SQFQ01000058.1	1753	2955	+	WP_139509817.1	TolC family protein	Escherichia coli	NOR4_57	GCF_006234245.1
77632054	RefSeq	NZ_CABHOE010000120.1	14227	15465	+	WP_044691032.1	dispersin export ABC transporter outer membrane protein AatA	Escherichia coli		GCF_902167515.1
77632054	RefSeq	NZ_CCBT01000161.1	5207	6445	+	WP_044691032.1	dispersin export ABC transporter outer membrane protein AatA	Escherichia coli		GCF_000939335.1
77632054	RefSeq	NZ_CDRL01000298.1	5207	6445	+	WP_044691032.1	dispersin export ABC transporter outer membrane protein AatA	Escherichia coli	46A_S2	GCF_000936455.1
77632054	RefSeq	NZ_CP026724.1	88234	89472	-	WP_044691032.1	dispersin export ABC transporter outer membrane protein AatA	Escherichia coli	266917_2	GCF_002946715.1
77632054	RefSeq	NZ_JAABPR010000042.1	14598	15836	+	WP_044691032.1	dispersin export ABC transporter outer membrane protein AatA	Escherichia coli	D11075	GCF_010078215.1
77632054	RefSeq	NZ_JAANOR010000046.1	15254	16492	+	WP_044691032.1	dispersin export ABC transporter outer membrane protein AatA	Escherichia coli	2019Y001	GCF_011250605.1
77632054	RefSeq	NZ_NLHW01000045.1	2742	3980	-	WP_044691032.1	dispersin export ABC transporter outer membrane protein AatA	Escherichia coli	MOD1-EC5689	GCF_002226775.1
77632054	RefSeq	NZ_NLNR01000068.1	3195	4433	-	WP_044691032.1	dispersin export ABC transporter outer membrane protein AatA	Escherichia coli	MOD1-EC5499	GCF_002229245.1
77632054	RefSeq	NZ_NOSK01000047.1	20686	21924	+	WP_044691032.1	dispersin export ABC transporter outer membrane protein AatA	Escherichia coli	MOD1-EC6765	GCF_002522055.1
77632054	RefSeq	NZ_NXOU01000041.1	2393	3631	-	WP_044691032.1	dispersin export ABC transporter outer membrane protein AatA	Escherichia coli	45_Esco_HA-DE	GCF_002442395.1
77632054	RefSeq	NZ_PNVD01000054.1	14926	16164	+	WP_044691032.1	dispersin export ABC transporter outer membrane protein AatA	Escherichia coli	303227	GCF_003983865.1
77632054	RefSeq	NZ_SOMX01000044.1	30360	31598	+	WP_044691032.1	dispersin export ABC transporter outer membrane protein AatA	Escherichia coli	203405	GCF_004523665.1
77632054	RefSeq	NZ_SPWA01000168.1	3261	4499	-	WP_044691032.1	dispersin export ABC transporter outer membrane protein AatA	Escherichia coli	RUSPBB56	GCF_006229365.1
77632054	RefSeq	NZ_SWMO02000485.1	2694	3932	-	WP_044691032.1	dispersin export ABC transporter outer membrane protein AatA	Escherichia coli	10	GCF_005146255.2
77632054	RefSeq	NZ_UIMJ01000061.1	14584	15822	+	WP_044691032.1	dispersin export ABC transporter outer membrane protein AatA	Escherichia coli		GCF_900500485.1
77632054	RefSeq	NZ_WNTO01000043.1	3385	4623	-	WP_044691032.1	dispersin export ABC transporter outer membrane protein AatA	Escherichia coli	MEX-19	GCF_013358955.1
77632054	INSDC	AAAANV010000079.1	2663	3901	-	EAA1351090.1	hypothetical protein	Escherichia coli	358016	GCA_004160235.1
77632054	INSDC	AAADNO010000051.1	2672	3910	-	EAB0915847.1	dispersin export ABC transporter outer membrane protein AatA	Escherichia coli	PNUSAE019788	GCA_004232445.1
77632054	INSDC	AAROCM010000046.1	14149	15387	+	EEW1257758.1	dispersin export ABC transporter outer membrane protein AatA	Escherichia coli	623210
77632054	INSDC	AARODJ010000059.1	14849	16087	+	EEW1409262.1	dispersin export ABC transporter outer membrane protein AatA	Escherichia coli	623214
77632054	INSDC	AASDDQ010000026.1	20582	21820	+	EFB1872299.1	dispersin export ABC transporter outer membrane protein AatA	Escherichia coli	PNUSAE025126
77632054	INSDC	AASIHR010000046.1	13467	14705	+	EFC7042883.1	dispersin export ABC transporter outer membrane protein AatA	Escherichia coli	365326
77632054	INSDC	AASPJI010000060.1	14849	16087	+	EFF2317856.1	dispersin export ABC transporter outer membrane protein AatA	Escherichia coli	285519
77632054	INSDC	AASPKB010000073.1	14849	16087	+	EFF2386791.1	dispersin export ABC transporter outer membrane protein AatA	Escherichia coli	266917
77632054	INSDC	AASPQT010000037.1	14069	15307	+	EFF3280999.1	dispersin export ABC transporter outer membrane protein AatA	Escherichia coli	PNUSAE034421
77632054	INSDC	AASRJY010000038.1	13672	14910	+	EFF9286293.1	dispersin export ABC transporter outer membrane protein AatA	Escherichia coli	PNUSAE044611
77632054	INSDC	AASRLU010000030.1	14276	15514	+	EFF9507110.1	dispersin export ABC transporter outer membrane protein AatA	Escherichia coli	PNUSAE041025
77632054	INSDC	AASRNY010000036.1	15717	16955	+	EFF9785645.1	dispersin export ABC transporter outer membrane protein AatA	Escherichia coli	PNUSAE038254
77632054	INSDC	AASRXG010000020.1	7587	8825	+	EFG1000858.1	dispersin export ABC transporter outer membrane protein AatA	Escherichia coli	PNUSAE044608
77632054	INSDC	AASTHC010000070.1	3230	4468	-	EFG5649619.1	dispersin export ABC transporter outer membrane protein AatA	Escherichia coli	254610
77632054	INSDC	AASTXP010000062.1	3232	4470	-	EFG7907970.1	dispersin export ABC transporter outer membrane protein AatA	Escherichia coli	280293
77632054	INSDC	AASUFI010000072.1	14849	16087	+	EFG8860532.1	dispersin export ABC transporter outer membrane protein AatA	Escherichia coli	268623
77632054	INSDC	AASUKY010000061.1	3232	4470	-	EFG9603471.1	dispersin export ABC transporter outer membrane protein AatA	Escherichia coli	298883
77632054	INSDC	AASXAU010000058.1	16975	18213	+	EFH8139116.1	dispersin export ABC transporter outer membrane protein AatA	Escherichia coli	834777
77632054	INSDC	AASZJG010000037.1	15078	16316	-	EFI5992302.1	dispersin export ABC transporter outer membrane protein AatA	Escherichia coli	PNUSAE046115
77632054	INSDC	AATEOJ010000062.1	20733	21971	+	EFK2571158.1	dispersin export ABC transporter outer membrane protein AatA	Escherichia coli	166182
77632054	INSDC	AATEPP010000060.1	14276	15514	+	EFK2677442.1	dispersin export ABC transporter outer membrane protein AatA	Escherichia coli	203373
77632054	INSDC	AATEUF010000075.1	12430	13668	+	EFK3432479.1	dispersin export ABC transporter outer membrane protein AatA	Escherichia coli	209671
77632054	INSDC	AATEYW010000106.1	3440	4678	-	EFK4100292.1	dispersin export ABC transporter outer membrane protein AatA	Escherichia coli	201488
77632054	INSDC	AATEYD010000056.1	12676	13914	+	EFK4143812.1	dispersin export ABC transporter outer membrane protein AatA	Escherichia coli	200628
77632054	INSDC	AATFAK010000067.1	14470	15708	+	EFK4271309.1	dispersin export ABC transporter outer membrane protein AatA	Escherichia coli	249367
77632054	INSDC	AATMFB010000060.1	14276	15514	+	EFM8974912.1	dispersin export ABC transporter outer membrane protein AatA	Escherichia coli	924835
77632054	INSDC	AATPAX010000028.1	30274	31512	+	EFN7143091.1	dispersin export ABC transporter outer membrane protein AatA	Escherichia coli	B011X
77632054	INSDC	AATPBB010000042.1	13851	15089	+	EFN7157935.1	dispersin export ABC transporter outer membrane protein AatA	Escherichia coli	B011C
77632054	INSDC	AATPAY010000033.1	30274	31512	+	EFN7162894.1	dispersin export ABC transporter outer membrane protein AatA	Escherichia coli	B011D
77632054	INSDC	AATQCT010000034.1	15003	16241	+	EFO0731203.1	dispersin export ABC transporter outer membrane protein AatA	Escherichia coli	PNUSAE015914
77632054	INSDC	AATQFA010000035.1	12670	13908	+	EFO0941209.1	dispersin export ABC transporter outer membrane protein AatA	Escherichia coli	PNUSAE015908
77632054	INSDC	DABAMO010000036.1	16084	17322	+	HAH1525828.1	dispersin export ABC transporter outer membrane protein AatA	Escherichia coli
77632054	INSDC	DABDFE010000051.1	2883	4121	-	HAH9830822.1	dispersin export ABC transporter outer membrane protein AatA	Escherichia coli
77632054	INSDC	DABHLH010000074.1	3230	4468	-	HAJ2513287.1	dispersin export ABC transporter outer membrane protein AatA	Escherichia coli
77632054	INSDC	DABGLJ010000067.1	14067	15305	+	HAJ5127178.1	dispersin export ABC transporter outer membrane protein AatA	Escherichia coli	ecoli[ST-38]
77632054	INSDC	DABGLH010000025.1	14021	15259	+	HAJ5576293.1	dispersin export ABC transporter outer membrane protein AatA	Escherichia coli	ecoli[ST-38]
77632054	INSDC	DABHZL010000059.1	3137	4375	-	HAJ6292800.1	dispersin export ABC transporter outer membrane protein AatA	Escherichia coli	EuSCAPE_SE002
77632054	INSDC	DABIQG010000059.1	3137	4375	-	HAJ8512383.1	dispersin export ABC transporter outer membrane protein AatA	Escherichia coli	eo2118
77632054	INSDC	WCEW01000024.1	14961	16199	+	MTE90783.1	dispersin export ABC transporter outer membrane protein AatA	Escherichia coli	SE161	GCA_009709745.1
77632054	INSDC	JAABPR010000042.1	14598	15836	+	NDI92432.1	dispersin export ABC transporter outer membrane protein AatA	Escherichia coli	D11075
77632054	INSDC	JAANOR010000046.1	15254	16492	+	NHC30203.1	dispersin export ABC transporter outer membrane protein AatA	Escherichia coli	2019Y001	GCA_011250605.1
77632054	INSDC	JAAUAG010000066.1	2672	3910	-	NPI26373.1	dispersin export ABC transporter outer membrane protein AatA	Escherichia coli	EF470
77632054	INSDC	JAAUAQ010000047.1	21549	22787	+	NPI55824.1	dispersin export ABC transporter outer membrane protein AatA	Escherichia coli	EF460
77632054	INSDC	WNTO01000043.1	3385	4623	-	NUL70787.1	dispersin export ABC transporter outer membrane protein AatA	Escherichia coli	MEX-19
77632054	INSDC	NXOU01000041.1	2393	3631	-	PCT28193.1	hypothetical protein	Escherichia coli	45_Esco_HA-DE	GCA_002442395.1
77632054	INSDC	SWMO02000485.1	2694	3932	-	TXD35780.1	dispersin export ABC transporter outer membrane protein AatA	Escherichia coli	10
77632054	INSDC	SJJP01000059.1	3205	4443	-	TYZ78310.1	dispersin export ABC transporter outer membrane protein AatA	Escherichia coli	96I
58393929	RefSeq	NZ_JOQY01000035.1	9822	11060	+	WP_033868811.1	dispersin export ABC transporter outer membrane protein AatA	Escherichia coli 5-366-08_S3_C1	5-366-08_S3_C1	GCF_000714335.1
58393929	RefSeq	NZ_SQAN01000085.1	3263	4501	-	WP_033868811.1	dispersin export ABC transporter outer membrane protein AatA	Escherichia coli	EELTKB261	GCF_006231645.1
58393929	RefSeq	NZ_SQNP01000053.1	1519	2757	+	WP_033868811.1	dispersin export ABC transporter outer membrane protein AatA	Escherichia coli	EEPERB141	GCF_006352165.1
58393929	INSDC	AARPCQ010000089.1	3232	4470	-	EEW4816818.1	dispersin export ABC transporter outer membrane protein AatA	Escherichia coli	616987
58393929	INSDC	JOQY01000035.1	9822	11060	+	KEL86940.1	putative aatA outermembrane protein	Escherichia coli 5-366-08_S3_C1	5-366-08_S3_C1	GCA_000714335.1
19237236	RefSeq	NC_013716.1	375174	376382	+	WP_012904704.1	TolC family protein	Citrobacter rodentium ICC168	ICC168	GCF_000027085.1
19237236	RefSeq	NZ_BBNA01000012.1	112285	113493	-	WP_012904704.1	TolC family protein	Citrobacter rodentium NBRC 105723	NBRC 105723	GCF_000759815.1
19237236	RefSeq	NZ_JXUN01000157.1	8357	9565	+	WP_012904704.1	TolC family protein	Citrobacter rodentium	ATCC 51459	GCF_000835925.1
19237236	INSDC	FN543502.1	375174	376382	+	CBG87128.1	AatA, outer membrane protein	Citrobacter rodentium ICC168	ICC168	GCA_000027085.1
19237236	INSDC	JXUN01000157.1	8357	9565	+	KIQ50637.1	membrane protein	Citrobacter rodentium	ATCC 51459	GCA_000835925.1
19237236	INSDC	CP038008.1	4931644	4932852	+	QBY31578.1	TolC family protein	Citrobacter rodentium	DBS100
43184324	RefSeq	NZ_BHFN01000051.1	3241	4479	-	WP_021523950.1	TolC family protein	Escherichia coli	EC12051	GCF_003864955.1
43184324	RefSeq	NZ_CABWJD010000037.1	6734	7972	-	WP_021523950.1	TolC family protein	Escherichia coli		GCF_902505145.1
43184324	RefSeq	NZ_KE699424.1	199722	200960	+	WP_021523950.1	TolC family protein	Escherichia coli HVH 70 (4-2963531)	HVH 70 (4-2963531)	GCF_000457005.1
43184324	RefSeq	NZ_KE699643.1	238889	240127	+	WP_021523950.1	TolC family protein	Escherichia coli HVH 90 (4-3191362)	HVH 90 (4-3191362)	GCF_000457285.1
43184324	RefSeq	NZ_KE700789.1	1107612	1108850	+	WP_021523950.1	TolC family protein	Escherichia coli HVH 194 (4-2356805)	HVH 194 (4-2356805)	GCF_000458935.1
43184324	RefSeq	NZ_NIDO01000104.1	16114	17352	+	WP_021523950.1	TolC family protein	Escherichia coli	11.1a	GCF_002165925.1
43184324	RefSeq	NZ_NIDP01000162.1	7540	8778	+	WP_021523950.1	TolC family protein	Escherichia coli	11.2p	GCF_002165965.1
43184324	RefSeq	NZ_NIDQ01000221.1	4523	5761	+	WP_021523950.1	TolC family protein	Escherichia coli	11.3r	GCF_002165915.1
43184324	RefSeq	NZ_NJKG01000046.1	15758	16996	+	WP_021523950.1	TolC family protein	Escherichia coli	MOD1-EC706	GCF_002465385.1
43184324	RefSeq	NZ_NJLE01000045.1	15758	16996	+	WP_021523950.1	TolC family protein	Escherichia coli	MOD1-EC668	GCF_002465925.1
43184324	RefSeq	NZ_NKEE01000030.1	7729	8967	-	WP_021523950.1	TolC family protein	Escherichia coli	MOD1-EC666	GCF_002456705.1
43184324	RefSeq	NZ_NOSL01000089.1	2160	3398	+	WP_021523950.1	TolC family protein	Escherichia coli	MOD1-EC6763	GCF_002521225.1
43184324	RefSeq	NZ_NOTM01000082.1	2164	3402	+	WP_021523950.1	TolC family protein	Escherichia coli	MOD1-EC6734	GCF_002522395.1
43184324	RefSeq	NZ_RDVJ01000044.1	7227	8465	-	WP_021523950.1	TolC family protein	Escherichia coli	EC173_ST12C	GCF_008389355.1
43184324	RefSeq	NZ_REBC01000027.1	15803	17041	+	WP_021523950.1	TolC family protein	Escherichia coli	EC7_ST144C	GCF_008385585.1
43184324	RefSeq	NZ_REBJ01000045.1	6815	8053	-	WP_021523950.1	TolC family protein	Escherichia coli	EC128_ST8197H	GCF_008385675.1
43184324	RefSeq	NZ_SCJB01000026.1	16106	17344	+	WP_021523950.1	TolC family protein	Escherichia coli	41_rectal	GCF_004100755.1
43184324	RefSeq	NZ_SCJJ01000046.1	15757	16995	+	WP_021523950.1	TolC family protein	Escherichia coli	33_CAASB	GCF_004100835.1
43184324	RefSeq	NZ_UGEQ01000001.1	2893090	2894328	-	WP_021523950.1	TolC family protein	Escherichia coli	NCTC9052	GCF_900450035.1
43184324	INSDC	AATFAX010000064.1	6650	7888	-	EFK4399749.1	TolC family protein	Escherichia coli	243913
43184324	INSDC	AATFCJ010000054.1	6646	7884	-	EFK4641527.1	TolC family protein	Escherichia coli	216343
43184324	INSDC	AVUW01000012.1	15901	17139	+	EQP57734.1	hypothetical protein	Escherichia coli HVH 70 (4-2963531)	HVH 70 (4-2963531)	GCA_000457005.1
43184324	INSDC	KE699424.1	199722	200960	+	EQP57734.1	hypothetical protein	Escherichia coli HVH 70 (4-2963531)	HVH 70 (4-2963531)	GCA_000457005.1
43184324	INSDC	AVVL01000008.1	164492	165730	+	EQQ17174.1	hypothetical protein	Escherichia coli HVH 90 (4-3191362)	HVH 90 (4-3191362)	GCA_000457285.1
43184324	INSDC	KE699643.1	238889	240127	+	EQQ17174.1	hypothetical protein	Escherichia coli HVH 90 (4-3191362)	HVH 90 (4-3191362)	GCA_000457285.1
43184324	INSDC	AVYU01000017.1	184746	185984	+	EQT97601.1	hypothetical protein	Escherichia coli HVH 194 (4-2356805)	HVH 194 (4-2356805)	GCA_000458935.1
43184324	INSDC	KE700789.1	1107612	1108850	+	EQT97601.1	hypothetical protein	Escherichia coli HVH 194 (4-2356805)	HVH 194 (4-2356805)	GCA_000458935.1
43184324	INSDC	DAAZYJ010000037.1	6613	7851	-	HAG9777945.1	TolC family protein	Escherichia coli	S104EC
43184324	INSDC	DAAZYN010000038.1	6613	7851	-	HAG9792616.1	TolC family protein	Escherichia coli	S105EC
43184324	INSDC	DABBDC010000011.1	139787	141025	-	HAH3641432.1	hypothetical protein	Escherichia coli	954
43184324	INSDC	DABCDH010000011.1	13616	14854	+	HAH6986408.1	TolC family protein	Escherichia coli	HICF78
43184324	INSDC	DABCET010000022.1	25272	26510	-	HAH7162758.1	TolC family protein	Escherichia coli	HICF29
43184324	INSDC	DABDZJ010000031.1	6709	7947	-	HAI3064600.1	TolC family protein	Escherichia coli
43184324	INSDC	DABECW010000025.1	6614	7852	-	HAI3522680.1	TolC family protein	Escherichia coli
43184324	INSDC	DABEEC010000032.1	19729	20967	-	HAI3658281.1	TolC family protein	Escherichia coli
43184324	INSDC	DABELW010000001.1	16074	17312	+	HAI4619521.1	TolC family protein	Escherichia coli
43184324	INSDC	DABENP010000065.1	6700	7938	-	HAI4840905.1	TolC family protein	Escherichia coli
43184324	INSDC	DABENU010000024.1	8641	9879	-	HAI4866447.1	TolC family protein	Escherichia coli
43184324	INSDC	DABESM010000034.1	5209	6447	-	HAI5459962.1	TolC family protein	Escherichia coli
43184324	INSDC	DABETS010000047.1	20203	21441	-	HAI5609195.1	TolC family protein	Escherichia coli
43184324	INSDC	DABFAA010000036.1	3456	4694	-	HAI6390274.1	TolC family protein	Escherichia coli
43184324	INSDC	DABFDN010000027.1	6684	7922	-	HAI6843185.1	TolC family protein	Escherichia coli
43184324	INSDC	DABFFA010000004.1	250744	251982	-	HAI7047194.1	TolC family protein	Escherichia coli
43184324	INSDC	DABGJE010000057.1	3091	4329	-	HAJ5063445.1	hypothetical protein	Escherichia coli	ecoli[ST-1722]
43184324	INSDC	REBC01000027.1	15803	17041	+	KAA1827381.1	hypothetical protein	Escherichia coli	EC7_ST144C
43184324	INSDC	RDVJ01000044.1	7227	8465	-	KAA2115750.1	hypothetical protein	Escherichia coli	EC173_ST12C
43184324	INSDC	REBJ01000045.1	6815	8053	-	KAA2156812.1	hypothetical protein	Escherichia coli	EC128_ST8197H
43184324	INSDC	RNZV01000068.1	1903	3141	-	MHZ65063.1	hypothetical protein	Escherichia coli	CVM N17EC0006	GCA_003791345.1
43184324	INSDC	VOSZ01000046.1	3169	4407	-	MPV02221.1	hypothetical protein	Escherichia coli	WU153	GCA_009362195.1
43184324	INSDC	SCJB01000026.1	16106	17344	+	RXB78793.1	hypothetical protein	Escherichia coli	41_rectal	GCA_004100755.1
43184324	INSDC	SCJJ01000046.1	15757	16995	+	RXC00886.1	hypothetical protein	Escherichia coli	33_CAASB	GCA_004100835.1
43184324	INSDC	UGEQ01000001.1	2893090	2894328	-	STL63755.1	outer membrane protein	Escherichia coli	NCTC9052	GCA_900450035.1
15115669	RefSeq	NZ_AAJT02000099.1	5270	6472	+	WP_001297724.1	TolC family protein	Escherichia coli B7A	B7A	GCF_000167815.1
15115669	RefSeq	NZ_APYB01000112.1	2491	3693	+	WP_001297724.1	TolC family protein	Escherichia coli P0299438.11	P0299438.11	GCF_000356985.2
15115669	RefSeq	NZ_APYC01000113.1	3909	5111	-	WP_001297724.1	TolC family protein	Escherichia coli P0299438.3	P0299438.3	GCF_000357005.2
15115669	RefSeq	NZ_APYE01000088.1	4237	5439	-	WP_001297724.1	TolC family protein	Escherichia coli P0299438.5	P0299438.5	GCF_000357045.2
15115669	RefSeq	NZ_APYF01000110.1	4424	5626	-	WP_001297724.1	TolC family protein	Escherichia coli P0299438.6	P0299438.6	GCF_000357225.2
15115669	RefSeq	NZ_APYG01000025.1	1695	2897	+	WP_001297724.1	TolC family protein	Escherichia coli P0299438.7	P0299438.7	GCF_000357245.1
15115669	RefSeq	NZ_APYH01000116.1	2215	3417	+	WP_001297724.1	TolC family protein	Escherichia coli P0299438.8	P0299438.8	GCF_000357265.2
15115669	RefSeq	NZ_AQDQ01000145.1	4045	5247	+	WP_001297724.1	TolC family protein	Escherichia coli 2848050	2848050	GCF_000355375.2
15115669	RefSeq	NZ_CP006002.1	42103	43305	+	WP_001297724.1	TolC family protein	Escherichia coli B7A	B7A	GCF_000725265.1
15115669	RefSeq	NZ_CP025866.1	34630	35832	+	WP_001297724.1	TolC family protein	Escherichia coli	504211	GCF_003956425.1
15115669	RefSeq	NZ_CP025872.1	71189	72391	-	WP_001297724.1	TolC family protein	Escherichia coli	503829	GCF_003956285.1
15115669	RefSeq	NZ_CP025884.1	30616	31818	-	WP_001297724.1	TolC family protein	Escherichia coli	503440	GCF_003956445.1
15115669	RefSeq	NZ_CP025893.1	46831	48033	+	WP_001297724.1	TolC family protein	Escherichia coli	503025	GCF_003956465.1
15115669	RefSeq	NZ_CP025914.1	45755	46957	-	WP_001297724.1	TolC family protein	Escherichia coli	203740	GCF_003956225.1
15115669	RefSeq	NZ_JYIA01000169.1	3918	5120	-	WP_001297724.1	TolC family protein	Escherichia coli	F6700	GCF_000935505.1
15115669	RefSeq	NZ_KI543344.1	1629	2831	+	WP_001297724.1	TolC family protein	Escherichia coli CE418	CE418	GCF_000496975.1
15115669	RefSeq	NZ_LN908839.1	77536	78738	-	WP_001297724.1	TolC family protein	Escherichia coli	ETEC
15115669	RefSeq	NZ_NNUO01000060.1	1661	2863	+	WP_001297724.1	TolC family protein	Escherichia coli	MOD1-EC6629	GCF_002485225.1
15115669	RefSeq	NZ_PNSE01000116.1	3872	5074	-	WP_001297724.1	TolC family protein	Escherichia coli	710421	GCF_003981385.1
15115669	RefSeq	NZ_PNSO01000096.1	1661	2863	+	WP_001297724.1	TolC family protein	Escherichia coli	702124	GCF_003981475.1
15115669	RefSeq	NZ_PNSS01000094.1	1661	2863	+	WP_001297724.1	TolC family protein	Escherichia coli	700329	GCF_003980785.1
15115669	RefSeq	NZ_PNVR01000088.1	4070	5272	-	WP_001297724.1	TolC family protein	Escherichia coli	204044	GCF_003983945.1
15115669	RefSeq	NZ_PNWH01000078.1	3586	4788	+	WP_001297724.1	TolC family protein	Escherichia coli	201399	GCF_003983245.1
15115669	RefSeq	NZ_PNYS01000103.1	3872	5074	-	WP_001297724.1	TolC family protein	Escherichia coli	710667	GCF_003980455.1
15115669	RefSeq	NZ_PNYU01000091.1	1661	2863	+	WP_001297724.1	TolC family protein	Escherichia coli	702530	GCF_003980665.1
15115669	RefSeq	NZ_PNYW01000094.1	1661	2863	+	WP_001297724.1	TolC family protein	Escherichia coli	700737	GCF_003980775.1
15115669	RefSeq	NZ_PNYX01000107.1	4324	5526	-	WP_001297724.1	TolC family protein	Escherichia coli	700508	GCF_003981535.1
15115669	RefSeq	NZ_PNYY01000094.1	1661	2863	+	WP_001297724.1	TolC family protein	Escherichia coli	700179	GCF_003981635.1
15115669	RefSeq	NZ_PNZC01000122.1	1661	2863	+	WP_001297724.1	TolC family protein	Escherichia coli	603766	GCF_003980925.1
15115669	RefSeq	NZ_PNZD01000114.1	1661	2863	+	WP_001297724.1	TolC family protein	Escherichia coli	603744	GCF_003981675.1
15115669	RefSeq	NZ_PNZT01000080.1	3833	5035	-	WP_001297724.1	TolC family protein	Escherichia coli	202974	GCF_003984025.1
15115669	RefSeq	NZ_PNZZ01000094.1	4070	5272	-	WP_001297724.1	TolC family protein	Escherichia coli	120158	GCF_003983415.1
15115669	RefSeq	NZ_POAB01000097.1	1661	2863	+	WP_001297724.1	TolC family protein	Escherichia coli	700308	GCF_003981575.1
15115669	RefSeq	NZ_POAH01000110.1	4717	5919	-	WP_001297724.1	TolC family protein	Escherichia coli	720828	GCF_003980405.1
15115669	RefSeq	NZ_POAI01000093.1	1661	2863	+	WP_001297724.1	TolC family protein	Escherichia coli	702915	GCF_003980595.1
15115669	RefSeq	NZ_POAJ01000095.1	1661	2863	+	WP_001297724.1	TolC family protein	Escherichia coli	702193	GCF_003980705.1
15115669	RefSeq	NZ_POAK01000096.1	1661	2863	+	WP_001297724.1	TolC family protein	Escherichia coli	700500	GCF_003981545.1
15115669	RefSeq	NZ_POAN01000082.1	1661	2863	+	WP_001297724.1	TolC family protein	Escherichia coli	403030	GCF_003983655.1
15115669	RefSeq	NZ_UGAM01000001.1	33798	35000	+	WP_001297724.1	TolC family protein	Escherichia coli	NCTC10664	GCF_900448755.1
15115669	INSDC	CP006002.1	42103	43305	+	AIF65163.1	hypothetical protein	Escherichia coli B7A	B7A	GCA_000725265.1
15115669	INSDC	AAJT02000099.1	5270	6472	+	EDV60419.1	conserved hypothetical protein	Escherichia coli B7A	B7A	GCA_000167815.1
15115669	INSDC	AARNVU010000074.1	4174	5376	+	EEW0419915.1	TolC family protein	Escherichia coli	PNUSAE018738
15115669	INSDC	AARYWJ010000080.1	4591	5793	+	EEZ4662454.1	TolC family protein	Escherichia coli	PNUSAE013196
15115669	INSDC	AASHLM010000063.1	3843	5045	+	EFC3722797.1	TolC family protein	Escherichia coli	PNUSAE028210
15115669	INSDC	AASKGU010000077.1	1606	2808	+	EFD5081234.1	TolC family protein	Escherichia coli	PNUSAE031862
15115669	INSDC	AASRKQ010000066.1	4416	5618	+	EFF9369622.1	ABC transporter permease	Escherichia coli	PNUSAE044200
15115669	INSDC	AATQOU010000077.1	4419	5621	+	EFO2260338.1	TolC family protein	Escherichia coli	PNUSAE015048
15115669	INSDC	AQDQ01000145.1	4045	5247	+	EMW12698.1	outer membrane efflux family protein	Escherichia coli 2848050	2848050	GCA_000355375.2
15115669	INSDC	APYB01000112.1	2491	3693	+	ENB91179.1	outer membrane efflux family protein	Escherichia coli P0299438.11	P0299438.11	GCA_000356985.2
15115669	INSDC	APYC01000113.1	3909	5111	-	ENB91865.1	outer membrane efflux family protein	Escherichia coli P0299438.3	P0299438.3	GCA_000357005.2
15115669	INSDC	APYE01000088.1	4237	5439	-	ENC05026.1	outer membrane efflux family protein	Escherichia coli P0299438.5	P0299438.5	GCA_000357045.2
15115669	INSDC	APYF01000110.1	4424	5626	-	ENC06830.1	outer membrane efflux family protein	Escherichia coli P0299438.6	P0299438.6	GCA_000357225.2
15115669	INSDC	APYH01000116.1	2215	3417	+	ENC19635.1	outer membrane efflux family protein	Escherichia coli P0299438.8	P0299438.8	GCA_000357265.2
15115669	INSDC	APYG01000025.1	1695	2897	+	ENC24993.1	outer membrane efflux family protein	Escherichia coli P0299438.7	P0299438.7	GCA_000357245.1
15115669	INSDC	ATEW01000617.1	1629	2831	+	ESS98936.1	AatA outermembrane protein	Escherichia coli CE418	CE418	GCA_000496975.1
15115669	INSDC	KI543344.1	1629	2831	+	ESS98936.1	AatA outermembrane protein	Escherichia coli CE418	CE418	GCA_000496975.1
15115669	INSDC	JYIA01000169.1	3918	5120	-	KIZ68191.1	ABC transporter permease	Escherichia coli	F6700	GCA_000935505.1
15115669	INSDC	UGAM01000001.1	33798	35000	+	STG01314.1	ABC transporter membrane protein AatA	Escherichia coli	NCTC10664	GCA_900448755.1
148077565	RefSeq	NZ_ADIZ01000046.1	196959	198173	-	WP_085453364.1	TolC family protein	Escherichia coli TA447	TA447	GCF_002110175.1
148077565	INSDC	ADIZ01000046.1	196959	198173	-	OSK88080.1	hypothetical protein	Escherichia coli TA447	TA447	GCA_002110175.1
35694879	RefSeq	NZ_CGGL01000019.1	3794	5002	-	WP_020282789.1	TolC family protein	Yersinia enterocolitica	IP26042	GCF_001354555.1
35694879	RefSeq	NZ_CHDN01000046.1	1743	2951	+	WP_020282789.1	TolC family protein	Yersinia enterocolitica	ERL082399	GCF_001319385.1
35694879	RefSeq	NZ_CHJR01000007.1	27506	28714	+	WP_020282789.1	TolC family protein	Yersinia enterocolitica	H692/94	GCF_001319445.1
35694879	RefSeq	NZ_CIJR01000084.1	2332	3540	-	WP_020282789.1	TolC family protein	Yersinia enterocolitica	ERL084423	GCF_001319305.1
35694879	RefSeq	NZ_CP016931.1	905377	906585	+	WP_020282789.1	TolC family protein	Yersinia enterocolitica	YE165	GCF_001708575.1
35694879	RefSeq	NZ_CP016935.1	740067	741275	+	WP_020282789.1	TolC family protein	Yersinia enterocolitica	YE7	GCF_001708555.1
35694879	RefSeq	NZ_CP016937.1	1435347	1436555	+	WP_020282789.1	TolC family protein	Yersinia enterocolitica	YE6	GCF_001708595.1
35694879	RefSeq	NZ_CP016940.1	740548	741756	+	WP_020282789.1	TolC family protein	Yersinia enterocolitica	YE5	GCF_001708615.1
35694879	RefSeq	NZ_CP016944.1	740543	741751	+	WP_020282789.1	TolC family protein	Yersinia enterocolitica	YE3	GCF_001708655.1
35694879	RefSeq	NZ_CPVJ01000008.1	27662	28870	+	WP_020282789.1	TolC family protein	Yersinia enterocolitica	ERL08599	GCF_001118285.1
35694879	RefSeq	NZ_CPWH01000122.1	1759	2967	+	WP_020282789.1	TolC family protein	Yersinia enterocolitica	2/C/53NMD7	GCF_001136265.1
35694879	RefSeq	NZ_CPWJ01000042.1	33233	34441	+	WP_020282789.1	TolC family protein	Yersinia enterocolitica	ERL083523	GCF_001120245.1
35694879	RefSeq	NZ_CPWQ01000097.1	1749	2957	+	WP_020282789.1	TolC family protein	Yersinia enterocolitica	1127	GCF_001097785.1
35694879	RefSeq	NZ_CPXH01000089.1	1746	2954	+	WP_020282789.1	TolC family protein	Yersinia enterocolitica	ERL032501	GCF_001090445.1
35694879	RefSeq	NZ_CPXJ01000106.1	1356	2564	+	WP_020282789.1	TolC family protein	Yersinia enterocolitica	IP05342	GCF_001150565.1
35694879	RefSeq	NZ_CPYG01000018.1	66828	68036	+	WP_020282789.1	TolC family protein	Yersinia enterocolitica	IP06077	GCF_001160045.1
35694879	RefSeq	NZ_CPYM01000082.1	1745	2953	+	WP_020282789.1	TolC family protein	Yersinia enterocolitica	ERL082756	GCF_001150845.1
35694879	RefSeq	NZ_CTER01000084.1	1755	2963	+	WP_020282789.1	TolC family protein	Yersinia enterocolitica	YE204/02	GCF_001218165.1
35694879	RefSeq	NZ_CTFQ01000016.1	66905	68113	+	WP_020282789.1	TolC family protein	Yersinia enterocolitica	IP21447	GCF_001220085.1
35694879	RefSeq	NZ_CTFT01000001.1	66914	68122	+	WP_020282789.1	TolC family protein	Yersinia enterocolitica	IP00178	GCF_001218485.1
35694879	RefSeq	NZ_CTIM01000083.1	2391	3599	-	WP_020282789.1	TolC family protein	Yersinia enterocolitica	YE119/02	GCF_001219745.1
35694879	RefSeq	NZ_CTJI01000069.1	7434	8642	+	WP_020282789.1	TolC family protein	Yersinia enterocolitica	YE58/03	GCF_001220185.1
35694879	RefSeq	NZ_CTJL01000132.1	2332	3540	-	WP_020282789.1	TolC family protein	Yersinia enterocolitica	YE11/03	GCF_001219325.1
35694879	RefSeq	NZ_CTQV01000089.1	1755	2963	+	WP_020282789.1	TolC family protein	Yersinia enterocolitica	YE237/02	GCF_001219245.1
35694879	RefSeq	NZ_CWGM01000037.1	2417	3625	-	WP_020282789.1	TolC family protein	Yersinia enterocolitica	YE74/03	GCF_001174945.1
35694879	RefSeq	NZ_CWIR01000018.1	2131	3339	-	WP_020282789.1	TolC family protein	Yersinia enterocolitica	YE519-36/88	GCF_001182105.1
35694879	RefSeq	NZ_CWIV01000023.1	66850	68058	+	WP_020282789.1	TolC family protein	Yersinia enterocolitica	H7580/93	GCF_001182225.1
35694879	RefSeq	NZ_HF933206.1	745545	746753	+	WP_020282789.1	TolC family protein	Yersinia enterocolitica (type O:9) str. YE212/02	YE212/02	GCF_001050735.1
35694879	RefSeq	NZ_HF933423.1	1502630	1503838	+	WP_020282789.1	TolC family protein	Yersinia enterocolitica (type O:9) str. YE56/03	YE56/03	GCF_001050755.1
35694879	RefSeq	NZ_HF933426.1	838129	839337	+	WP_020282789.1	TolC family protein	Yersinia enterocolitica (type O:2) str. YE3094/96	YE3094/96	GCF_001050815.1
35694879	RefSeq	NZ_SJZK02000002.1	210887	212095	-	WP_020282789.1	TolC family protein	Yersinia enterocolitica subsp. palearctica	CFS1932	GCF_012028925.2
35694879	RefSeq	NZ_UHIX01000001.1	3367516	3368724	+	WP_020282789.1	TolC family protein	Yersinia enterocolitica	NCTC10460	GCF_900460595.1
35694879	INSDC	CP016931.1	905377	906585	+	AOF13766.1	hypothetical protein	Yersinia enterocolitica	YE165	GCA_001708575.1
35694879	INSDC	CP016935.1	740067	741275	+	AOF17858.1	hypothetical protein	Yersinia enterocolitica	YE7	GCA_001708555.1
35694879	INSDC	CP016937.1	1435347	1436555	+	AOF22391.1	hypothetical protein	Yersinia enterocolitica	YE6	GCA_001708595.1
35694879	INSDC	CP016940.1	740548	741756	+	AOF26101.1	hypothetical protein	Yersinia enterocolitica	YE5	GCA_001708615.1
35694879	INSDC	CP016944.1	740543	741751	+	AOF30212.1	hypothetical protein	Yersinia enterocolitica	YE3	GCA_001708655.1
35694879	INSDC	CP016945.1	740198	741406	+	AOF34133.1	hypothetical protein	Yersinia enterocolitica	YE1	GCA_001708635.1
35694879	INSDC	HF933206.1	745545	746753	+	CCV28600.1	putative outer membrane protein	Yersinia enterocolitica (type O:9) str. YE212/02	YE212/02	GCA_001050735.1
35694879	INSDC	HF933423.1	1502630	1503838	+	CCV37079.1	putative outer membrane protein	Yersinia enterocolitica (type O:9) str. YE56/03	YE56/03	GCA_001050755.1
35694879	INSDC	HF933426.1	838129	839337	+	CCV60223.1	putative outer membrane protein	Yersinia enterocolitica (type O:2) str. YE3094/96	YE3094/96	GCA_001050815.1
35694879	INSDC	CGGL01000019.1	3794	5002	-	CFV24274.1	outermembrane protein AatA	Yersinia enterocolitica	IP26042	GCA_001354555.1
35694879	INSDC	CHJR01000007.1	27506	28714	+	CNB49124.1	outermembrane protein AatA	Yersinia enterocolitica	H692/94	GCA_001319445.1
35694879	INSDC	CPVJ01000008.1	27662	28870	+	CNB80011.1	outermembrane protein AatA	Yersinia enterocolitica	ERL08599	GCA_001118285.1
35694879	INSDC	CHDN01000046.1	1743	2951	+	CNC63910.1	outermembrane protein AatA	Yersinia enterocolitica	ERL082399	GCA_001319385.1
35694879	INSDC	CPWJ01000042.1	33233	34441	+	CND15486.1	outermembrane protein AatA	Yersinia enterocolitica	ERL083523	GCA_001120245.1
35694879	INSDC	CPWH01000122.1	1759	2967	+	CND49989.1	outermembrane protein AatA	Yersinia enterocolitica	2/C/53NMD7	GCA_001136265.1
35694879	INSDC	CPWQ01000097.1	1749	2957	+	CND68640.1	outermembrane protein AatA	Yersinia enterocolitica	1127	GCA_001097785.1
35694879	INSDC	CPXH01000089.1	1746	2954	+	CNE51657.1	outermembrane protein AatA	Yersinia enterocolitica	ERL032501	GCA_001090445.1
35694879	INSDC	CPYG01000018.1	66828	68036	+	CNE69312.1	outermembrane protein AatA	Yersinia enterocolitica	IP06077	GCA_001160045.1
35694879	INSDC	CPXJ01000106.1	1356	2564	+	CNE72859.1	outermembrane protein AatA	Yersinia enterocolitica	IP05342	GCA_001150565.1
35694879	INSDC	CPYM01000082.1	1745	2953	+	CNF77087.1	outermembrane protein AatA	Yersinia enterocolitica	ERL082756	GCA_001150845.1
35694879	INSDC	CIJR01000084.1	2332	3540	-	CNK22365.1	outermembrane protein AatA	Yersinia enterocolitica	ERL084423	GCA_001319305.1
35694879	INSDC	CTER01000084.1	1755	2963	+	CQD44750.1	outermembrane protein AatA	Yersinia enterocolitica	YE204/02	GCA_001218165.1
35694879	INSDC	CTFT01000001.1	66914	68122	+	CQD61438.1	outermembrane protein AatA	Yersinia enterocolitica	IP00178	GCA_001218485.1
35694879	INSDC	CTFQ01000016.1	66905	68113	+	CQD66106.1	outermembrane protein AatA	Yersinia enterocolitica	IP21447	GCA_001220085.1
35694879	INSDC	CTIM01000083.1	2391	3599	-	CQH46445.1	outermembrane protein AatA	Yersinia enterocolitica	YE119/02	GCA_001219745.1
35694879	INSDC	CTJI01000069.1	7434	8642	+	CQI26125.1	outermembrane protein AatA	Yersinia enterocolitica	YE58/03	GCA_001220185.1
35694879	INSDC	CTJL01000132.1	2332	3540	-	CQI30738.1	outermembrane protein AatA	Yersinia enterocolitica	YE11/03	GCA_001219325.1
35694879	INSDC	CTQV01000089.1	1755	2963	+	CQR11485.1	outermembrane protein AatA	Yersinia enterocolitica	YE237/02	GCA_001219245.1
35694879	INSDC	CWGM01000037.1	2417	3625	-	CRX53521.1	outermembrane protein AatA	Yersinia enterocolitica	YE74/03	GCA_001174945.1
35694879	INSDC	CWIR01000018.1	2131	3339	-	CRX81723.1	outermembrane protein AatA	Yersinia enterocolitica	YE519-36/88	GCA_001182105.1
35694879	INSDC	CWIV01000023.1	66850	68058	+	CRX92777.1	outermembrane protein AatA	Yersinia enterocolitica	H7580/93	GCA_001182225.1
35694879	INSDC	SJZK02000002.1	210887	212095	-	NVH55294.1	TolC family protein	Yersinia enterocolitica subsp. palearctica	CFS1932
35694879	INSDC	UHIX01000001.1	3367516	3368724	+	SUP65742.1	outermembrane protein AatA	Yersinia enterocolitica	NCTC10460	GCA_900460595.1
332170986	RefSeq	NZ_LRKM01000250.1	5413	6612	-	WP_175566997.1	TolC family protein	Escherichia coli	500487	GCF_001912615.1
332163016	RefSeq	NZ_LRKU01000200.1	1812	3011	+	WP_175565646.1	TolC family protein	Escherichia coli	300783	GCF_001911085.1
332162268	RefSeq	NZ_LRKE01000208.1	9731	10930	+	WP_175565494.1	TolC family protein	Escherichia coli	700239	GCF_001912605.1
332162268	RefSeq	NZ_LRLY01000167.1	9732	10931	+	WP_175565494.1	TolC family protein	Escherichia coli	703348	GCF_001910925.1
44921986	RefSeq	NZ_APAC01000098.1	30460	31674	+	WP_023248960.1	TolC family protein	Salmonella enterica subsp. diarizonae serovar 60:r:e,n,x,z15 str. 01-0170	01-0170	GCF_000487635.2
44921986	RefSeq	NZ_MXOW01000063.1	22224	23438	+	WP_023248960.1	TolC family protein	Salmonella enterica subsp. diarizonae serovar 60:r:e,n,x,z15	BCW_1534	GCF_002035545.1
44921986	RefSeq	NZ_MXUT01000007.1	250272	251486	-	WP_023248960.1	TolC family protein	Salmonella enterica	BCW_3059	GCF_002061935.1
44921986	INSDC	AADJOL010000012.1	88566	89780	+	EAR0002247.1	TolC family protein	Salmonella enterica	120308.14	GCA_005623985.1
44921986	INSDC	AADPVS010000060.1	8457	9671	+	EAT2563171.1	TolC family protein	Salmonella enterica	PNUSAS054654	GCA_005727595.1
44921986	INSDC	AAEANH010000003.1	30599	31813	+	EAW1822816.1	TolC family protein	Salmonella enterica subsp. diarizonae	FDA293487-22	GCA_005901605.1
44921986	INSDC	AAGKQZ010000005.1	30679	31893	+	EBP1016109.1	TolC family protein	Salmonella enterica	CFSAN023664	GCA_006849485.1
44921986	INSDC	AAIGQF010000011.1	88598	89812	+	ECE0305503.1	TolC family protein	Salmonella enterica subsp. diarizonae	FAR0025	GCA_007548475.1
44921986	INSDC	AAILWT010000005.1	57369	58583	+	ECF6592122.1	TolC family protein	Salmonella enterica	PNUSAS080761	GCA_007626535.1
44921986	INSDC	AAIPUP010000033.1	18931	20145	-	ECG8814442.1	TolC family protein	Salmonella enterica	PNUSAS080501	GCA_007697145.1
44921986	INSDC	AAJQQP010000022.1	30915	32129	+	ECO1374409.1	TolC family protein	Salmonella enterica subsp. diarizonae	FDA379085	GCA_008117105.1
44921986	INSDC	AAOBMP010000005.1	56665	57879	+	EDT6982206.1	TolC family protein	Salmonella enterica subsp. arizonae	FDA895657-7	GCA_010559645.1
44921986	INSDC	AAOOOE010000003.1	31041	32255	+	EDX6842288.1	TolC family protein	Salmonella enterica	PNUSAS030803
44921986	INSDC	AAPFEX010000015.1	86351	87565	+	EED2757755.1	TolC family protein	Salmonella enterica	OSF022502
44921986	INSDC	AAUAIY010000001.1	678998	680212	-	EFQ9236828.1	TolC family protein	Salmonella enterica	PNUSAS152596
44921986	INSDC	APAC01000098.1	30460	31674	+	ESJ14733.1	outer membrane protein	Salmonella enterica subsp. diarizonae serovar 60:r:e,n,x,z15 str. 01-0170	01-0170	GCA_000487635.2
138721253	RefSeq	NZ_CABHNF010000013.1	1377	2693	+	WP_077899720.1	TolC family protein	Escherichia fergusonii		GCF_902167795.1
50635951	RefSeq	NZ_CADIIT010000049.1	2112	3314	+	WP_032239649.1	TolC family protein	Escherichia coli	PBIO881	GCF_902859375.1
50635951	RefSeq	NZ_JJMB01000136.1	21878	23080	-	WP_032239649.1	TolC family protein	Escherichia coli 2-011-08_S1_C2	2-011-08_S1_C2	GCF_000627885.1
50635951	RefSeq	NZ_JNMS01000075.1	2141	3343	+	WP_032239649.1	TolC family protein	Escherichia coli 3-373-03_S4_C2	3-373-03_S4_C2	GCF_000700465.1
50635951	RefSeq	NZ_JNMW01000046.1	3001	4203	-	WP_032239649.1	TolC family protein	Escherichia coli 3-373-03_S4_C1	3-373-03_S4_C1	GCF_000700665.1
50635951	RefSeq	NZ_JOQL01000075.1	2504	3706	+	WP_032239649.1	TolC family protein	Escherichia coli 3-373-03_S4_C3	3-373-03_S4_C3	GCF_000714065.1
50635951	INSDC	AAADPP020000058.1	18205	19407	-	EEC9486588.1	TolC family protein	Escherichia coli	PNUSAE019394	GCA_004234025.2
50635951	INSDC	JJMB01000136.1	21878	23080	-	EZK12030.1	outer membrane efflux family protein	Escherichia coli 2-011-08_S1_C2	2-011-08_S1_C2	GCA_000627885.1
50635951	INSDC	DABFZN010000050.1	10149	11351	+	HAJ3884384.1	ABC transporter permease	Escherichia coli
50635951	INSDC	DABFZO010000040.1	10322	11524	+	HAJ3899346.1	ABC transporter permease	Escherichia coli
50635951	INSDC	DABFZP010000032.1	18145	19347	+	HAJ3918377.1	ABC transporter permease	Escherichia coli
50635951	INSDC	DABFZR010000034.1	10598	11800	+	HAJ3923520.1	ABC transporter permease	Escherichia coli
50635951	INSDC	DABFZQ010000030.1	21311	22513	+	HAJ3937776.1	ABC transporter permease	Escherichia coli
50635951	INSDC	DABGCP010000035.1	16298	17500	+	HAJ4298861.1	ABC transporter permease	Escherichia coli
50635951	INSDC	DABGCQ010000035.1	16298	17500	+	HAJ4313101.1	ABC transporter permease	Escherichia coli
50635951	INSDC	DABGFM010000034.1	10445	11647	+	HAJ4633577.1	ABC transporter permease	Escherichia coli
50635951	INSDC	DABGFN010000035.1	10446	11648	+	HAJ4658332.1	ABC transporter permease	Escherichia coli
50635951	INSDC	JNMS01000075.1	2141	3343	+	KDU24037.1	outer membrane efflux family protein	Escherichia coli 3-373-03_S4_C2	3-373-03_S4_C2	GCA_000700465.1
50635951	INSDC	JNMW01000046.1	3001	4203	-	KDU49276.1	outer membrane efflux family protein	Escherichia coli 3-373-03_S4_C1	3-373-03_S4_C1	GCA_000700665.1
50635951	INSDC	JOQL01000075.1	2504	3706	+	KEL20312.1	outer membrane efflux family protein	Escherichia coli 3-373-03_S4_C3	3-373-03_S4_C3	GCA_000714065.1
291534052	RefSeq	NZ_CP025846.1	49949	51148	+	WP_159387751.1	TolC family protein	Escherichia coli	720632	GCF_003956345.1
291534052	RefSeq	NZ_LRAK01000077.1	8319	9518	+	WP_159387751.1	TolC family protein	Escherichia coli	602748	GCF_001912195.1
291534052	RefSeq	NZ_LRKT01000253.1	8318	9517	+	WP_159387751.1	TolC family protein	Escherichia coli	302031	GCF_001912315.1
291534052	RefSeq	NZ_LRKX01000116.1	7329	8528	-	WP_159387751.1	TolC family protein	Escherichia coli	602646	GCF_001912675.1
291534052	RefSeq	NZ_LRLW01000091.1	4450	5649	-	WP_159387751.1	TolC family protein	Escherichia coli	703427	GCF_001911325.1
291534052	RefSeq	NZ_PNSA01000090.1	3763	4962	-	WP_159387751.1	TolC family protein	Escherichia coli	710607	GCF_003980485.1
291534052	RefSeq	NZ_PNTZ01000074.1	3924	5123	-	WP_159387751.1	TolC family protein	Escherichia coli	402747	GCF_003982045.1
34951545	RefSeq	NZ_APZQ01000114.1	9772	10998	+	WP_001514052.1	TolC family protein	Escherichia coli P0299483.1	P0299483.1	GCF_000357465.2
34951545	RefSeq	NZ_APZR01000013.1	9950	11176	+	WP_001514052.1	TolC family protein	Escherichia coli P0299483.2	P0299483.2	GCF_000357105.1
34951545	RefSeq	NZ_APZS01000050.1	6340	7566	+	WP_001514052.1	TolC family protein	Escherichia coli P0299483.3	P0299483.3	GCF_000357125.1
34951545	RefSeq	NZ_CP025850.1	4192	5418	-	WP_001514052.1	TolC family protein	Escherichia coli	600468	GCF_003956385.1
34951545	RefSeq	NZ_LRMB01000050.1	10045	11271	+	WP_001514052.1	TolC family protein	Escherichia coli	100451	GCF_001912485.1
34951545	RefSeq	NZ_PNTD01000055.1	9543	10769	+	WP_001514052.1	TolC family protein	Escherichia coli	520892	GCF_003980995.1
34951545	RefSeq	NZ_WSGL01000045.1	6386	7612	-	WP_001514052.1	TolC family protein	Escherichia coli	TzEc068	GCF_009766455.1
34951545	INSDC	AASUVF010000053.1	1258	2484	+	EFH0949955.1	TolC family protein	Escherichia coli	2016EL-1022b
34951545	INSDC	APZQ01000114.1	9772	10998	+	END61469.1	outer membrane efflux family protein	Escherichia coli P0299483.1	P0299483.1	GCA_000357465.2
34951545	INSDC	APZR01000013.1	9950	11176	+	END85748.1	outer membrane efflux family protein	Escherichia coli P0299483.2	P0299483.2	GCA_000357105.1
34951545	INSDC	APZS01000050.1	6340	7566	+	END86562.1	outer membrane efflux family protein	Escherichia coli P0299483.3	P0299483.3	GCA_000357125.1
34951545	INSDC	WSGL01000045.1	6386	7612	-	KAE9718694.1	hypothetical protein	Escherichia coli	TzEc068
34951545	INSDC	LRMB01000050.1	10045	11271	+	OKX71203.1	hypothetical protein	Escherichia coli	100451	GCA_001912485.1
331552299	RefSeq	NZ_WNTP01000031.1	1673	2911	+	WP_175282809.1	dispersin export ABC transporter outer membrane protein AatA	Escherichia coli	MEX-18	GCF_013358925.1
331552299	INSDC	WNTP01000031.1	1673	2911	+	NUL53858.1	dispersin export ABC transporter outer membrane protein AatA	Escherichia coli	MEX-18
301215876	RefSeq	NZ_CAAKOR010000068.1	1904	3142	+	WP_162943077.1	dispersin export ABC transporter outer membrane protein AatA	Shigella flexneri		GCF_901212695.1
301215876	RefSeq	NZ_WNTR01000020.1	48883	50121	-	WP_162943077.1	dispersin export ABC transporter outer membrane protein AatA	Escherichia coli	MEX-16	GCF_013358935.1
301215876	INSDC	AARNMM010000026.1	22809	24047	-	EEV9390845.1	dispersin export ABC transporter outer membrane protein AatA	Escherichia coli	PNUSAE020088
301215876	INSDC	AARNMI010000025.1	54615	55853	+	EEV9400718.1	dispersin export ABC transporter outer membrane protein AatA	Escherichia coli	PNUSAE020092
301215876	INSDC	AAROTE010000036.1	25639	26877	+	EEW3449168.1	dispersin export ABC transporter outer membrane protein AatA	Escherichia coli	PNUSAE019310
301215876	INSDC	AARPBC010000041.1	12414	13652	+	EEW4483454.1	dispersin export ABC transporter outer membrane protein AatA	Escherichia coli	PNUSAE019114
301215876	INSDC	AARPII010000060.1	6834	8072	+	EEW5311841.1	dispersin export ABC transporter outer membrane protein AatA	Escherichia coli	613781
301215876	INSDC	AARPNG010000018.1	54615	55853	+	EEW5734028.1	dispersin export ABC transporter outer membrane protein AatA	Escherichia coli	PNUSAE018650
301215876	INSDC	AARQCG010000052.1	2594	3832	-	EEW8080822.1	dispersin export ABC transporter outer membrane protein AatA	Escherichia coli	PNUSAE018346
301215876	INSDC	AASBAK010000040.1	6834	8072	+	EFA5237771.1	dispersin export ABC transporter outer membrane protein AatA	Escherichia coli	PNUSAE021747
301215876	INSDC	AASOEM010000026.1	6834	8072	+	EFE8267183.1	dispersin export ABC transporter outer membrane protein AatA	Escherichia coli	PNUSAE031861
301215876	INSDC	AASPCK010000057.1	1743	2981	-	EFF1416363.1	dispersin export ABC transporter outer membrane protein AatA	Escherichia coli	PNUSAE037428
301215876	INSDC	AASRLA010000027.1	57211	58449	+	EFF9410764.1	dispersin export ABC transporter outer membrane protein AatA	Escherichia coli	PNUSAE042504
301215876	INSDC	AASVGY010000033.1	6835	8073	+	EFH2495952.1	dispersin export ABC transporter outer membrane protein AatA	Escherichia coli	PNUSAE047730
301215876	INSDC	AATFAQ010000056.1	6835	8073	+	EFK4458397.1	dispersin export ABC transporter outer membrane protein AatA	Escherichia coli	248617
301215876	INSDC	DABDVB010000037.1	23545	24783	+	HAI2541405.1	dispersin export ABC transporter outer membrane protein AatA	Escherichia coli	SCHI0016.S.116
301215876	INSDC	WNTR01000020.1	48883	50121	-	NUL57658.1	dispersin export ABC transporter outer membrane protein AatA	Escherichia coli	MEX-16
125199075	RefSeq	NZ_MLTE01000018.1	15778	16992	-	WP_070802729.1	TolC family protein	Salmonella enterica	CFSAN044929	GCF_001834825.1
125199075	RefSeq	NZ_MLTY01000017.1	15778	16992	-	WP_070802729.1	TolC family protein	Salmonella enterica subsp. enterica serovar Mbandaka	CFSAN044951	GCF_001833595.1
125199075	RefSeq	NZ_MLUE01000017.1	15778	16992	-	WP_070802729.1	TolC family protein	Salmonella enterica subsp. enterica serovar Mbandaka	CFSAN044958	GCF_001835085.1
125199075	RefSeq	NZ_MLYH01000018.1	15778	16992	-	WP_070802729.1	TolC family protein	Salmonella enterica subsp. diarizonae serovar 16:z10:e,n,x,z15	CFSAN045036	GCF_001832605.1
125199075	RefSeq	NZ_MLYI01000016.1	15778	16992	-	WP_070802729.1	TolC family protein	Salmonella enterica subsp. diarizonae serovar 16:z10:e,n,x,z15	CFSAN045038	GCF_001832645.1
125199075	RefSeq	NZ_QARA01000033.1	21778	22992	+	WP_070802729.1	TolC family protein	Salmonella enterica subsp. enterica	CFSAN058493	GCF_003052425.1
125199075	INSDC	AAACPA010000015.1	117044	118258	+	EAA7903185.1	TolC family protein	Salmonella enterica	CFSAN057181	GCA_004221665.1
125199075	INSDC	AAACPQ010000013.1	113869	115083	+	EAA7930846.1	TolC family protein	Salmonella enterica subsp. enterica	FNW19a33	GCA_004219645.1
125199075	INSDC	AAACVH010000082.1	121	1335	+	EAA8668433.1	TolC family protein	Salmonella enterica	FLUFL-367	GCA_004222525.1
125199075	INSDC	AAACYW010000015.1	117033	118247	+	EAA9129397.1	TolC family protein	Salmonella enterica	CFSAN059794	GCA_004222665.1
125199075	INSDC	AAADEW010000041.1	21944	23158	+	EAA9928853.1	TolC family protein	Salmonella enterica	CFSAN042342	GCA_004227725.1
125199075	INSDC	AAAGJE010000035.1	110	1324	+	EAB9741721.1	TolC family protein	Salmonella enterica subsp. diarizonae	320964	GCA_004270665.1
125199075	INSDC	AACWEX010000017.1	96163	97377	+	EAM8333650.1	TolC family protein	Salmonella enterica	FLUFL-716	GCA_005435635.1
125199075	INSDC	AACWIE010000014.1	117044	118258	+	EAM8740505.1	TolC family protein	Salmonella enterica	CFSAN057154	GCA_005437575.1
125199075	INSDC	AADCXJ010000038.1	21336	22550	+	EAO9251419.1	TolC family protein	Salmonella enterica	FLUFL-1337	GCA_005532575.1
125199075	INSDC	AADFEG010000015.1	117039	118253	+	EAP6365474.1	TolC family protein	Salmonella enterica	PNUSAS042770	GCA_005561615.1
125199075	INSDC	AADGKW010000049.1	8423	9637	+	EAQ0265280.1	TolC family protein	Salmonella enterica	PNUSAS067284	GCA_005581495.1
125199075	INSDC	AADJOD010000012.1	158391	159605	+	EAQ9983072.1	TolC family protein	Salmonella enterica	50409.19	GCA_005623835.1
125199075	INSDC	AADNLN010000044.1	21942	23156	+	EAS2028630.1	TolC family protein	Salmonella enterica	CFSAN042343	GCA_005676105.1
125199075	INSDC	AADNLV010000052.1	25908	27122	+	EAS2065502.1	TolC family protein	Salmonella enterica	CFSAN048041	GCA_005676325.1
125199075	INSDC	AADNLU010000044.1	27693	28907	+	EAS2071466.1	TolC family protein	Salmonella enterica	CFSAN048037	GCA_005676215.1
125199075	INSDC	AADNNT010000015.1	117044	118258	+	EAS2301017.1	TolC family protein	Salmonella enterica	CFSAN057180	GCA_005678355.1
125199075	INSDC	AADNWB010000007.1	117047	118261	+	EAS3312068.1	TolC family protein	Salmonella enterica	PNUSAS026517	GCA_005682235.1
125199075	INSDC	AADOVF010000013.1	117005	118219	+	EAS6350265.1	TolC family protein	Salmonella enterica	101309.43	GCA_005696495.1
125199075	INSDC	AADRIM010000007.1	5451	6665	+	EAT5387522.1	TolC family protein	Salmonella enterica	PNUSAS067051	GCA_005734895.1
125199075	INSDC	AADTHW010000044.1	21942	23156	+	EAU0260206.1	TolC family protein	Salmonella enterica	CFSAN042341	GCA_005757195.1
125199075	INSDC	AADTIF010000016.1	117047	118261	+	EAU0297080.1	TolC family protein	Salmonella enterica	CFSAN042344	GCA_005757155.1
125199075	INSDC	AAEDGM010000051.1	3234	4448	+	EAW9491641.1	TolC family protein	Salmonella enterica	FLUFL-719	GCA_005941225.1
125199075	INSDC	AAEDGP010000129.1	131	1345	+	EAW9501319.1	TolC family protein	Salmonella enterica	FLUFL-332	GCA_005941295.1
125199075	INSDC	AAEFFC010000012.1	117041	118255	+	EAX5487629.1	TolC family protein	Salmonella enterica	CFSAN048113	GCA_005967905.1
125199075	INSDC	AAEFII010000034.1	22898	24112	+	EAX5864873.1	TolC family protein	Salmonella enterica	PNUSAS003122	GCA_005968785.1
125199075	INSDC	AAEFLN010000027.1	52602	53816	+	EAX6232221.1	TolC family protein	Salmonella enterica	CFSAN048035	GCA_005971225.1
125199075	INSDC	AAEFRL010000044.1	24808	26022	+	EAX6909849.1	TolC family protein	Salmonella enterica	NSUOC-0062-S1.2B	GCA_005974505.1
125199075	INSDC	AAEFRT010000012.1	70117	71331	+	EAX6958575.1	TolC family protein	Salmonella enterica	NSUOC-0041-S1.2X	GCA_005974585.1
125199075	INSDC	AAEIFZ010000031.1	21723	22937	+	EAY4783921.1	TolC family protein	Salmonella enterica	FLUFL-853	GCA_006008685.1
125199075	INSDC	AAEIOT010000039.1	45590	46804	+	EAY5817169.1	TolC family protein	Salmonella enterica	FLUFL-709	GCA_006011865.1
125199075	INSDC	AAEIOZ010000098.1	3250	4464	+	EAY5844988.1	TolC family protein	Salmonella enterica	FLUFL-712	GCA_006013585.1
125199075	INSDC	AAEJIM010000001.1	513476	514690	-	EAY8151132.1	TolC family protein	Salmonella enterica	CFSAN034445	GCA_006023755.1
125199075	INSDC	AAEMXQ010000014.1	117047	118261	+	EAZ9078232.1	TolC family protein	Salmonella enterica	CFSAN057155	GCA_006072695.1
125199075	INSDC	AAENTY010000037.1	8457	9671	+	EBA1721871.1	TolC family protein	Salmonella enterica	FLUFL-MJ768	GCA_006084015.1
125199075	INSDC	AAENXQ010000011.1	113876	115090	+	EBA2160279.1	TolC family protein	Salmonella enterica	FLUFL-718	GCA_006086255.1
125199075	INSDC	AAEQAM010000038.1	11311	12525	+	EBA8602868.1	TolC family protein	Salmonella enterica	2011K-1683	GCA_006116785.1
125199075	INSDC	AAEWDD010000097.1	3356	4570	+	EBC7338103.1	TolC family protein	Salmonella enterica	PNUSAS034093	GCA_006202185.1
125199075	INSDC	AAFDKB010000083.1	1794	3008	+	EBE9035269.1	TolC family protein	Salmonella enterica	PNUSAS034087	GCA_006316925.1
125199075	INSDC	AAGFQA010000085.1	1677	2891	+	EBN5764237.1	TolC family protein	Salmonella enterica	PNUSAS044519	GCA_006776025.1
125199075	INSDC	AAGKBP010000015.1	117046	118260	+	EBO9350973.1	TolC family protein	Salmonella enterica	FL_UFL-714	GCA_006838005.1
125199075	INSDC	AAGKGU010000048.1	164	1378	+	EBO9871565.1	TolC family protein	Salmonella enterica	FLUFL-721	GCA_006839835.1
125199075	INSDC	AAGLCS010000078.1	140	1354	+	EBP2409402.1	TolC family protein	Salmonella enterica	FLUFL-689	GCA_006855525.1
125199075	INSDC	AAGLBL010000067.1	157	1371	+	EBP2432243.1	TolC family protein	Salmonella enterica	FLUFL-700	GCA_006855125.1
125199075	INSDC	AAGLNF010000017.1	117039	118253	+	EBP3676036.1	TolC family protein	Salmonella enterica subsp. enterica	UFL-523	GCA_006861205.1
125199075	INSDC	AAGLPI010000013.1	68817	70031	+	EBP3903710.1	TolC family protein	Salmonella enterica subsp. enterica	CFSAN002859	GCA_006862545.1
125199075	INSDC	AAGMJV010000031.1	38054	39268	+	EBP6374759.1	TolC family protein	Salmonella enterica	CFSAN029970	GCA_006875025.1
125199075	INSDC	AAGORM010000030.1	24711	25925	+	EBQ3428066.1	TolC family protein	Salmonella enterica	FDA952004-1	GCA_006905565.1
125199075	INSDC	AAGXSM010000015.1	117045	118259	+	EBT1223048.1	TolC family protein	Salmonella enterica	CFSAN057179	GCA_007039885.1
125199075	INSDC	AAGXSO010000015.1	117044	118258	+	EBT1237011.1	TolC family protein	Salmonella enterica	CFSAN057178	GCA_007039905.1
125199075	INSDC	AAGYCF010000151.1	110	1324	+	EBT2375715.1	TolC family protein	Salmonella enterica	PNUSAS017676	GCA_007043865.1
125199075	INSDC	AAHJMN010000080.1	5432	6646	+	EBW8698542.1	TolC family protein	Salmonella enterica subsp. diarizonae serovar 16:z10:e,n,x,z15	OH-10-00020	GCA_007230605.1
125199075	INSDC	AAIBUE010000041.1	5263	6477	+	ECC5532907.1	TolC family protein	Salmonella enterica	PNUSAS009563	GCA_007482625.1
125199075	INSDC	AAIRTC010000003.1	15650	16864	-	ECH4297677.1	TolC family protein	Salmonella enterica	PNUSAS084112	GCA_007722985.1
125199075	INSDC	AAIRXN010000001.1	2532	3746	+	ECH4799110.1	TolC family protein	Salmonella enterica	PNUSAS083722	GCA_007727605.1
125199075	INSDC	AAJCNP010000032.1	22899	24113	+	ECK6280940.1	TolC family protein	Salmonella enterica	PNUSAS086511	GCA_007888385.1
125199075	INSDC	AAJIYM010000187.1	736	1950	-	ECL8665258.1	TolC family protein	Salmonella enterica	PNUSAS087673	GCA_007979805.1
125199075	INSDC	AAKKPS010000012.1	117039	118253	+	ECS7627400.1	TolC family protein	Salmonella enterica	PNUSAS020029	GCA_008435925.1
125199075	INSDC	AAKTAS010000016.1	116698	117912	+	ECV1146406.1	TolC family protein	Salmonella enterica subsp. enterica	SAL-18-VL-NY-GA-0006	GCA_008541175.1
125199075	INSDC	AANRXR010000042.1	22898	24112	+	EDQ7381240.1	TolC family protein	Salmonella enterica subsp. diarizonae serovar 35:l,v:z35	PNUSAS008663
125199075	INSDC	AANSCA010000044.1	22903	24117	+	EDQ7909523.1	TolC family protein	Salmonella enterica	PNUSAS014995
125199075	INSDC	AANXKG010000092.1	144	1358	+	EDS4380756.1	TolC family protein	Salmonella enterica subsp. diarizonae serovar 16:z10:e,n,x,z15	PNUSAS035509
125199075	INSDC	AANXQC010000001.1	117041	118255	+	EDS4946896.1	TolC family protein	Salmonella enterica subsp. enterica serovar Redlands	PNUSAS007014
125199075	INSDC	AANZSM010000012.1	95776	96990	+	EDT1448579.1	TolC family protein	Salmonella enterica subsp. diarizonae	353876
125199075	INSDC	AAOJCF010000012.1	117031	118245	+	EDW0434563.1	TolC family protein	Salmonella enterica subsp. enterica serovar Lexington	FL-MDD-171
125199075	INSDC	AAONNR010000032.1	8898	10112	+	EDX2475000.1	TolC family protein	Salmonella enterica subsp. diarizonae serovar 16:z10:e,n,x,z15	ADRDL-958
125199075	INSDC	AAPZVB010000033.1	24780	25994	+	EEJ6656845.1	TolC family protein	Salmonella enterica subsp. enterica	FL_FLDACS-12104	GCA_011434575.1
125199075	INSDC	AATSLS010000035.1	28185	29399	+	EFO7858585.1	TolC family protein	Salmonella enterica	PNUSAS143751
125199075	INSDC	AAUFAB010000034.1	11313	12527	+	EFS3135658.1	TolC family protein	Salmonella enterica	PNUSAS149922
125199075	INSDC	AAUHHX010000019.1	68521	69735	+	EFS9643503.1	TolC family protein	Salmonella enterica	PNUSAS148598
125199075	INSDC	RSMR01000046.1	21336	22550	+	MIK94702.1	TolC family protein	Salmonella enterica	FLUFL-1338	GCA_003870775.1
125199075	INSDC	RSMJ01000005.1	117021	118235	+	MIM58392.1	TolC family protein	Salmonella enterica	NSUOC-0063-S1.2B2	GCA_003871955.1
125199075	INSDC	RSUV01000016.1	117045	118259	+	MIV45710.1	TolC family protein	Salmonella enterica	CFSAN048114	GCA_003875455.1
125199075	INSDC	MLYH01000018.1	15778	16992	-	OHG27124.1	hypothetical protein	Salmonella enterica subsp. diarizonae serovar 16:z10:e,n,x,z15	CFSAN045036	GCA_001832605.1
125199075	INSDC	MLYI01000016.1	15778	16992	-	OHG33571.1	hypothetical protein	Salmonella enterica subsp. diarizonae serovar 16:z10:e,n,x,z15	CFSAN045038	GCA_001832645.1
125199075	INSDC	MLTE01000018.1	15778	16992	-	OHJ48206.1	hypothetical protein	Salmonella enterica	CFSAN044929	GCA_001834825.1
125199075	INSDC	MLTY01000017.1	15778	16992	-	OHK44357.1	hypothetical protein	Salmonella enterica subsp. enterica serovar Mbandaka	CFSAN044951	GCA_001833595.1
125199075	INSDC	MLUE01000017.1	15778	16992	-	OHK68034.1	hypothetical protein	Salmonella enterica subsp. enterica serovar Mbandaka	CFSAN044958	GCA_001835085.1
125199075	INSDC	QAQO01000019.1	66546	67760	-	PTU35012.1	TolC family protein	Salmonella enterica subsp. enterica	CFSAN058507	GCA_003052405.1
125199075	INSDC	QARA01000033.1	21778	22992	+	PTU38526.1	TolC family protein	Salmonella enterica subsp. enterica	CFSAN058493	GCA_003052425.1
125196441	RefSeq	NZ_MLXO01000028.1	38439	39653	+	WP_070804429.1	TolC family protein	Salmonella enterica subsp. diarizonae serovar 59:[k]:z35	CFSAN044910	GCF_001832725.1
125196441	RefSeq	NZ_UGXI01000001.1	816299	817513	+	WP_070804429.1	TolC family protein	Salmonella enterica subsp. arizonae	NCTC7349	GCF_900456515.1
125196441	INSDC	AAACTI010000024.1	38309	39523	+	EAA8390261.1	TolC family protein	Salmonella enterica	CFSAN035900	GCA_004288855.1
125196441	INSDC	AACUME010000026.1	32968	34182	+	EAM3008028.1	TolC family protein	Salmonella enterica	FDA1015670-003-025	GCA_005411875.1
125196441	INSDC	AADAAU010000023.1	52140	53354	+	EAO0951081.1	TolC family protein	Salmonella enterica	PNUSAS067520	GCA_005488225.1
125196441	INSDC	AADCXM010000026.1	38518	39732	+	EAO9288220.1	TolC family protein	Salmonella enterica	CFSAN024217	GCA_005532695.1
125196441	INSDC	AADDCD010000034.1	29255	30469	+	EAO9968025.1	TolC family protein	Salmonella enterica	VA-WGS-17002	GCA_005534655.1
125196441	INSDC	AADQAG010000028.1	38309	39523	+	EAT1425363.1	TolC family protein	Salmonella enterica	PNUSAS063270	GCA_005718155.1
125196441	INSDC	AADVCF010000027.1	38309	39523	+	EAU5733550.1	TolC family protein	Salmonella enterica	PNUSAS060287	GCA_005801625.1
125196441	INSDC	AADXLV010000024.1	38309	39523	+	EAV3187549.1	TolC family protein	Salmonella enterica	FSIS11918514	GCA_005838345.1
125196441	INSDC	AAEAHY010000049.1	10859	12073	+	EAW1164916.1	TolC family protein	Salmonella enterica subsp. enterica	UFL-369	GCA_005898685.1
125196441	INSDC	AAEAID010000031.1	38309	39523	+	EAW1193571.1	TolC family protein	Salmonella enterica subsp. enterica	UFL-358	GCA_005898705.1
125196441	INSDC	AAEDCI010000034.1	38309	39523	+	EAW9008582.1	TolC family protein	Salmonella enterica	FLUFL-365	GCA_005938865.1
125196441	INSDC	AAEFNW010000030.1	38309	39523	+	EAX6517821.1	TolC family protein	Salmonella enterica	CFSAN047937	GCA_005972345.1
125196441	INSDC	AAEFYJ010000012.1	76774	77988	+	EAX7733576.1	TolC family protein	Salmonella enterica	CFSAN035959	GCA_005977725.1
125196441	INSDC	AAEFYH010000029.1	38309	39523	+	EAX7743409.1	TolC family protein	Salmonella enterica	CFSAN035902	GCA_005977645.1
125196441	INSDC	AAEIMJ010000035.1	38309	39523	+	EAY5639496.1	TolC family protein	Salmonella enterica	FLUFL-366	GCA_006012605.1
125196441	INSDC	AAEKHF010000050.1	3140	4354	+	EAZ1059975.1	TolC family protein	Salmonella enterica	CFSAN035901	GCA_006039075.1
125196441	INSDC	AAENXK010000101.1	201	1415	+	EBA2139673.1	TolC family protein	Salmonella enterica	FLUFL-675	GCA_006085935.1
125196441	INSDC	AAFHTY010000029.1	19464	20678	+	EBG1717459.1	TolC family protein	Salmonella enterica	PNUSAS076815	GCA_006412495.1
125196441	INSDC	AAFSOM010000031.1	38315	39529	+	EBJ3930227.1	TolC family protein	Salmonella enterica	PNUSAS044612	GCA_006597125.1
125196441	INSDC	AAFUCN010000016.1	59745	60959	-	EBJ8771314.1	TolC family protein	Salmonella enterica	PNUSAS046470	GCA_006617785.1
125196441	INSDC	AAFUGC010000028.1	38324	39538	+	EBJ9261164.1	TolC family protein	Salmonella enterica	PNUSAS050878	GCA_006620565.1
125196441	INSDC	AAFWJT010000061.1	3196	4410	+	EBK5908825.1	TolC family protein	Salmonella enterica	PNUSAS040165	GCA_006648825.1
125196441	INSDC	AAGHCR010000046.1	3187	4401	+	EBN8973802.1	TolC family protein	Salmonella enterica	PNUSAS051734	GCA_006793405.1
125196441	INSDC	AAGKQU010000025.1	38309	39523	+	EBP1100016.1	TolC family protein	Salmonella enterica	CFSAN024130	GCA_006849225.1
125196441	INSDC	AAGLOC010000032.1	38309	39523	+	EBP3787122.1	TolC family protein	Salmonella enterica subsp. enterica	UFL-373	GCA_006861565.1
125196441	INSDC	AAGLOE010000032.1	38309	39523	+	EBP3796680.1	TolC family protein	Salmonella enterica subsp. enterica	UFL-349	GCA_006861585.1
125196441	INSDC	AAGPWS010000031.1	40345	41559	+	EBQ7117892.1	TolC family protein	Salmonella enterica	CFSAN035789	GCA_006922155.1
125196441	INSDC	AAGRWD010000001.1	527567	528781	-	EBR3176026.1	TolC family protein	Salmonella enterica	NSUOC-0290-W5H	GCA_006949485.1
125196441	INSDC	AAGSBY010000030.1	38518	39732	+	EBR3855604.1	TolC family protein	Salmonella enterica subsp. enterica	CFSAN008917	GCA_006952805.1
125196441	INSDC	AAGSOT010000035.1	29257	30471	+	EBR5359209.1	TolC family protein	Salmonella enterica	VA-WGS-17033	GCA_006959945.1
125196441	INSDC	AAGYQU010000027.1	32078	33292	+	EBT4079392.1	TolC family protein	Salmonella enterica	FDA1015670-001-001	GCA_007053945.1
125196441	INSDC	AAITOT010000028.1	38309	39523	+	ECH9402318.1	TolC family protein	Salmonella enterica subsp. diarizonae	84419	GCA_007750095.1
125196441	INSDC	AAIUVH010000031.1	38309	39523	+	ECI3333438.1	TolC family protein	Salmonella enterica subsp. diarizonae	443562	GCA_007767625.1
125196441	INSDC	AAIUXR010000035.1	38309	39523	+	ECI3628623.1	TolC family protein	Salmonella enterica subsp. diarizonae	442708	GCA_007768985.1
125196441	INSDC	AAIXWS010000032.1	38309	39523	+	ECJ2706101.1	TolC family protein	Salmonella enterica subsp. diarizonae	768803	GCA_007810895.1
125196441	INSDC	AAIZNI010000082.1	1893	3107	-	ECJ7974462.1	TolC family protein	Salmonella enterica	PNUSAS080862	GCA_007842515.1
125196441	INSDC	AAJLWA010000070.1	166	1380	+	ECM6606593.1	TolC family protein	Salmonella enterica	PNUSAS084992	GCA_008037645.1
125196441	INSDC	AAKOLW010000023.1	17578	18792	+	ECT9718212.1	TolC family protein	Salmonella enterica subsp. diarizonae str. CFSAN000553	CFSAN000553	GCA_008489305.1
125196441	INSDC	AALNOD010000013.1	121194	122408	+	EDB4570137.1	TolC family protein	Salmonella enterica subsp. enterica serovar Panama	PNUSAS001941	GCA_008906905.1
125196441	INSDC	AAOLJV010000034.1	38309	39523	+	EDW4368070.1	TolC family protein	Salmonella enterica subsp. diarizonae	CFSAN024558
125196441	INSDC	AAQANU010000033.1	38309	39523	+	EEJ8834627.1	TolC family protein	Salmonella enterica subsp. diarizonae	89945
125196441	INSDC	AAQMYP010000031.1	38309	39523	+	EEN6161353.1	TolC family protein	Salmonella enterica subsp. enterica	CFSAN094877
125196441	INSDC	AAQRED010000028.1	38309	39523	+	EEO7799981.1	TolC family protein	Salmonella enterica	PNUSAS135148
125196441	INSDC	AAUDLI010000026.1	38309	39523	+	EFR5292341.1	TolC family protein	Salmonella enterica	PNUSAS150899
125196441	INSDC	AAUFDR010000032.1	19797	21011	+	EFS3538067.1	TolC family protein	Salmonella enterica	PNUSAS149892
125196441	INSDC	DAATHJ010000042.1	16371	17585	+	HAE8612818.1	TolC family protein	Salmonella enterica subsp. salamae serovar 30:1,z28:z6	165-86
125196441	INSDC	DAATVJ010000040.1	17578	18792	+	HAF0278155.1	TolC family protein	Salmonella enterica subsp. diarizonae serovar 38:[k]:z35:-	678-94
125196441	INSDC	RSFL01000069.1	3354	4568	+	MID23957.1	TolC family protein	Salmonella enterica	FLUFL-361	GCA_003867575.1
125196441	INSDC	MLXO01000028.1	38439	39653	+	OHF43230.1	hypothetical protein	Salmonella enterica subsp. diarizonae serovar 59:[k]:z35	CFSAN044910	GCA_001832725.1
125196441	INSDC	UGXI01000001.1	816299	817513	+	SUG59110.1	type I secretion outer membrane protein, TolC family	Salmonella enterica subsp. arizonae	NCTC7349	GCA_900456515.1
163378328	RefSeq	NZ_NORX01000039.1	24399	25601	-	WP_097514049.1	TolC family protein	Escherichia coli	MOD1-EC6779	GCF_002521845.1
163378328	RefSeq	NZ_WNTY01000038.1	2115	3317	+	WP_097514049.1	TolC family protein	Escherichia coli	MEX-9	GCF_013359145.1
163378328	INSDC	DAAZHB010000051.1	20883	22085	-	HAG8448884.1	TolC family protein	Escherichia coli	115-ESBL
163378328	INSDC	DABHLZ010000048.1	20889	22091	-	HAJ2553695.1	TolC family protein	Escherichia coli
163378328	INSDC	WNTY01000038.1	2115	3317	+	NUL97952.1	ABC transporter permease	Escherichia coli	MEX-9
43220698	RefSeq	NZ_KE701897.1	31699	32937	-	WP_021562749.1	dispersin export ABC transporter outer membrane protein AatA	Escherichia coli UMEA 3180-1	UMEA 3180-1	GCF_000460635.1
43220698	RefSeq	NZ_NJLF01000025.1	25488	26726	+	WP_021562749.1	dispersin export ABC transporter outer membrane protein AatA	Escherichia coli	MOD1-EC667	GCF_002466925.1
43220698	RefSeq	NZ_NOEF01000049.1	7543	8781	+	WP_021562749.1	dispersin export ABC transporter outer membrane protein AatA	Escherichia coli	MOD1-EC5346	GCF_002517375.1
43220698	RefSeq	NZ_VRWV01000036.1	3980	5218	-	WP_021562749.1	dispersin export ABC transporter outer membrane protein AatA	Escherichia coli	27k_9	GCF_008041155.1
43220698	RefSeq	NZ_WNTS01000037.1	18317	19555	-	WP_021562749.1	dispersin export ABC transporter outer membrane protein AatA	Escherichia coli	MEX-15	GCF_013359025.1
43220698	INSDC	AARPBK010000043.1	7514	8752	+	EEW4524717.1	dispersin export ABC transporter outer membrane protein AatA	Escherichia coli	PNUSAE019085
43220698	INSDC	AARVHC010000034.1	13633	14871	+	EEY5336113.1	dispersin export ABC transporter outer membrane protein AatA	Escherichia coli	PNUSAE021297
43220698	INSDC	AASFOV010000062.1	1670	2908	-	EFB3085711.1	dispersin export ABC transporter outer membrane protein AatA	Escherichia coli	PNUSAE026045
43220698	INSDC	AASHLH010000045.1	17241	18479	+	EFC3688067.1	dispersin export ABC transporter outer membrane protein AatA	Escherichia coli	PNUSAE028207
43220698	INSDC	AASHRP010000053.1	3454	4692	-	EFC4750109.1	dispersin export ABC transporter outer membrane protein AatA	Escherichia coli	3.3596
43220698	INSDC	AASLPY010000044.1	3124	4362	+	EFD9631701.1	dispersin export ABC transporter outer membrane protein AatA	Escherichia coli	PNUSAE032729
43220698	INSDC	AASONK010000051.1	14167	15405	+	EFE9471074.1	dispersin export ABC transporter outer membrane protein AatA	Escherichia coli	818955
43220698	INSDC	AASPIS010000018.1	36679	37917	+	EFF2233420.1	dispersin export ABC transporter outer membrane protein AatA	Escherichia coli	296153
43220698	INSDC	AASVMV010000061.1	4963	6201	+	EFH3219760.1	dispersin export ABC transporter outer membrane protein AatA	Escherichia coli	862441
43220698	INSDC	AATEXN010000055.1	13789	15027	+	EFK4118890.1	dispersin export ABC transporter outer membrane protein AatA	Escherichia coli	205710
43220698	INSDC	AATPZH010000075.1	3550	4788	+	EFO0241449.1	dispersin export ABC transporter outer membrane protein AatA	Escherichia coli	PNUSAE016851
43220698	INSDC	AWCC01000052.1	31699	32937	-	EQX61695.1	outer membrane protein AatA	Escherichia coli UMEA 3180-1	UMEA 3180-1	GCA_000460635.1
43220698	INSDC	KE701897.1	31699	32937	-	EQX61695.1	outer membrane protein AatA	Escherichia coli UMEA 3180-1	UMEA 3180-1	GCA_000460635.1
43220698	INSDC	DABDRO010000021.1	23060	24298	+	HAI2084901.1	dispersin export ABC transporter outer membrane protein AatA	Escherichia coli	BCW_4200
43220698	INSDC	DABELZ010000048.1	31056	32294	+	HAI4680758.1	dispersin export ABC transporter outer membrane protein AatA	Escherichia coli
43220698	INSDC	DABFCF010000044.1	31050	32288	+	HAI6598444.1	dispersin export ABC transporter outer membrane protein AatA	Escherichia coli
43220698	INSDC	DABFEQ010000037.1	31050	32288	+	HAI7083896.1	dispersin export ABC transporter outer membrane protein AatA	Escherichia coli
43220698	INSDC	RNHR01000054.1	13840	15078	+	MFY29809.1	dispersin export ABC transporter outer membrane protein AatA	Escherichia coli	PNUSAE017873	GCA_003770225.1
43220698	INSDC	WNTS01000037.1	18317	19555	-	NUM02522.1	dispersin export ABC transporter outer membrane protein AatA	Escherichia coli	MEX-15
43220698	INSDC	VRWV01000036.1	3980	5218	-	TXP44650.1	dispersin export ABC transporter outer membrane protein AatA	Escherichia coli	27k_9
54557186	RefSeq	NZ_JNPQ01000069.1	1597	2835	+	WP_032297039.1	dispersin export ABC transporter outer membrane protein AatA	Escherichia coli 2-005-03_S3_C1	2-005-03_S3_C1	GCF_000703805.1
54557186	RefSeq	NZ_JNPR01000072.1	5599	6837	-	WP_032297039.1	dispersin export ABC transporter outer membrane protein AatA	Escherichia coli 2-005-03_S3_C3	2-005-03_S3_C3	GCF_000703825.1
54557186	RefSeq	NZ_NJVK01000062.1	4712	5950	-	WP_032297039.1	dispersin export ABC transporter outer membrane protein AatA	Escherichia coli	MOD1-EC1561	GCF_002461035.1
54557186	RefSeq	NZ_PNXF01000083.1	4104	5342	-	WP_032297039.1	dispersin export ABC transporter outer membrane protein AatA	Escherichia coli	100516	GCF_003984305.1
54557186	RefSeq	NZ_WEQB01000062.1	4680	5918	-	WP_032297039.1	dispersin export ABC transporter outer membrane protein AatA	Escherichia coli	E2V1A	GCF_013073685.1
54557186	RefSeq	NZ_WEQC01000068.1	4684	5922	-	WP_032297039.1	dispersin export ABC transporter outer membrane protein AatA	Escherichia coli	E3V1A	GCF_013073705.1
54557186	RefSeq	NZ_WEQD01000066.1	4680	5918	-	WP_032297039.1	dispersin export ABC transporter outer membrane protein AatA	Escherichia coli	E3V1B	GCF_013073695.1
54557186	RefSeq	NZ_WEQF01000064.1	4680	5918	-	WP_032297039.1	dispersin export ABC transporter outer membrane protein AatA	Escherichia coli	E7V1A	GCF_013073645.1
[truncated: 1,952 more rows]
