# Supplementary material for: Glycine acylation and trafficking of a new class of bacterial lipoprotein by a composite secretion system
Source: eLife. 2021 Feb 24;10:e63762. doi: 10.7554/eLife.63762 (PMC7943197; doi:10.7554/eLife.63762)
Supplement: Figure 1—source data 2. [file elife-63762-fig1-data2.txt]

Id	Source	Nucleotide Accession	Start	Stop	Strand	Protein	Protein Name	Organism	Strain	Assembly
63802771	RefSeq	NZ_CABVYX010000056.1	6096	6917	+	WP_032183560.1	dispersin export-associated protein AatB	Escherichia coli		GCF_902502625.1
63802771	RefSeq	NZ_JACCPC010000095.1	1076	1897	-	WP_032183560.1	dispersin export-associated protein AatB	Escherichia coli	PE01_348	GCF_013424985.1
63802771	RefSeq	NZ_JNRE01000069.1	2920	3741	+	WP_032183560.1	dispersin export-associated protein AatB	Escherichia coli 2-460-02_S4_C2	2-460-02_S4_C2	GCF_000704525.1
63802771	RefSeq	NZ_JNRF01000062.1	2444	3265	-	WP_032183560.1	dispersin export-associated protein AatB	Escherichia coli 2-460-02_S4_C3	2-460-02_S4_C3	GCF_000704545.1
63802771	RefSeq	NZ_JNRR01000072.1	7999	8820	+	WP_032183560.1	dispersin export-associated protein AatB	Escherichia coli 3-020-07_S3_C1	3-020-07_S3_C1	GCF_000704785.1
63802771	RefSeq	NZ_JONA01000122.1	4043	4864	-	WP_032183560.1	dispersin export-associated protein AatB	Escherichia coli 2-460-02_S4_C1	2-460-02_S4_C1	GCF_000711565.1
63802771	RefSeq	NZ_JONB01000117.1	6164	6985	+	WP_032183560.1	dispersin export-associated protein AatB	Escherichia coli 3-020-07_S3_C2	3-020-07_S3_C2	GCF_000711515.1
63802771	RefSeq	NZ_JOQC01000069.1	5848	6669	-	WP_032183560.1	dispersin export-associated protein AatB	Escherichia coli 3-475-03_S1_C2	3-475-03_S1_C2	GCF_000713905.1
63802771	RefSeq	NZ_WEPW01000076.1	5938	6759	-	WP_032183560.1	dispersin export-associated protein AatB	Escherichia coli	P109V1	GCF_013073795.1
63802771	RefSeq	NZ_WEQA01000077.1	2597	3418	-	WP_032183560.1	dispersin export-associated protein AatB	Escherichia coli	P677V1	GCF_013073745.1
63802771	RefSeq	NZ_WEQK01000065.1	5947	6768	+	WP_032183560.1	dispersin export-associated protein AatB	Escherichia coli	E13V1D	GCF_013073545.1
63802771	RefSeq	NZ_WSHO01000056.1	5452	6273	+	WP_032183560.1	dispersin export-associated protein AatB	Escherichia coli	TzEc038	GCF_009767305.1
63802771	INSDC	AAAFLC010000079.1	3960	4781	-	EAB6840341.1	dispersin export-associated protein AatB	Escherichia coli	591131	GCA_004258085.1
63802771	INSDC	AARBAC010000087.1	5314	6135	+	EER8059356.1	dispersin export-associated protein AatB	Escherichia coli	PNUSAE032015
63802771	INSDC	AARCKC010000065.1	5848	6669	+	EES2680170.1	dispersin export-associated protein AatB	Escherichia coli	PNUSAE024562
63802771	INSDC	AARMMR010000067.1	7917	8738	+	EEV5734616.1	dispersin export-associated protein AatB	Escherichia coli	PNUSAE021097
63802771	INSDC	AARMMP010000079.1	2174	2995	-	EEV5897108.1	dispersin export-associated protein AatB	Escherichia coli	PNUSAE021098
63802771	INSDC	AAROUQ010000076.1	5852	6673	+	EEW3638352.1	dispersin export-associated protein AatB	Escherichia coli	619817
63802771	INSDC	AARPFL010000103.1	5130	5951	+	EEW5033430.1	dispersin export-associated protein AatB	Escherichia coli	PNUSAE018312
63802771	INSDC	AARQIF010000075.1	2497	3318	-	EEW8978938.1	dispersin export-associated protein AatB	Escherichia coli	588470
63802771	INSDC	AARVGN010000062.1	8243	9064	+	EEY5263160.1	dispersin export-associated protein AatB	Escherichia coli	PNUSAE021746
63802771	INSDC	AASCYJ010000054.1	5535	6356	-	EFB1299302.1	dispersin export-associated protein AatB	Escherichia coli	PNUSAE025574
63802771	INSDC	AASDEU010000094.1	5392	6213	+	EFB2075422.1	dispersin export-associated protein AatB	Escherichia coli	745312
63802771	INSDC	AASFLJ010000095.1	738	1559	+	EFB5177335.1	dispersin export-associated protein AatB	Escherichia coli	PNUSAE026332
63802771	INSDC	AASFKM010000085.1	5830	6651	+	EFB5418818.1	dispersin export-associated protein AatB	Escherichia coli	773363
63802771	INSDC	AASGMT010000077.1	2981	3802	-	EFB7869182.1	dispersin export-associated protein AatB	Escherichia coli	PNUSAE027529
63802771	INSDC	AASEOJ010000072.1	2815	3636	-	EFC3917325.1	dispersin export-associated protein AatB	Escherichia coli	720165
63802771	INSDC	AASENZ010000128.1	2816	3637	-	EFC3956380.1	dispersin export-associated protein AatB	Escherichia coli	720135
63802771	INSDC	AASEFC010000194.1	379	1200	+	EFC4606279.1	dispersin export-associated protein AatB	Escherichia coli	PNUSAE023589
63802771	INSDC	AASDXH010000132.1	43	864	+	EFC6481920.1	dispersin export-associated protein AatB	Escherichia coli	PNUSAE024178
63802771	INSDC	AASIJS010000098.1	2472	3293	-	EFC7751030.1	dispersin export-associated protein AatB	Escherichia coli	346887
63802771	INSDC	AASDTI010000090.1	5830	6651	+	EFD1609289.1	dispersin export-associated protein AatB	Escherichia coli	738601
63802771	INSDC	AASDTF010000081.1	5968	6789	+	EFD1629267.1	dispersin export-associated protein AatB	Escherichia coli	738633
63802771	INSDC	AASKKG010000091.1	5848	6669	+	EFD5504782.1	dispersin export-associated protein AatB	Escherichia coli	PNUSAE028585
63802771	INSDC	AASNWT010000098.1	514	1335	-	EFE7479383.1	dispersin export-associated protein AatB	Escherichia coli	PNUSAE036180
63802771	INSDC	AASPHW010000098.1	2497	3318	-	EFF2139409.1	dispersin export-associated protein AatB	Escherichia coli	316189
63802771	INSDC	AASPIR010000093.1	2816	3637	-	EFF2225642.1	dispersin export-associated protein AatB	Escherichia coli	290782
63802771	INSDC	AASPIV010000078.1	3960	4781	-	EFF2249777.1	dispersin export-associated protein AatB	Escherichia coli	300747
63802771	INSDC	AASPJC010000078.1	2815	3636	-	EFF2278700.1	dispersin export-associated protein AatB	Escherichia coli	296627
63802771	INSDC	AASPJB010000087.1	5848	6669	+	EFF2283626.1	dispersin export-associated protein AatB	Escherichia coli	320308
63802771	INSDC	AASPJD010000079.1	3960	4781	-	EFF2288803.1	dispersin export-associated protein AatB	Escherichia coli	254620
63802771	INSDC	AASPJH010000097.1	4040	4861	-	EFF2308187.1	dispersin export-associated protein AatB	Escherichia coli	319668
63802771	INSDC	AASPJM010000080.1	5848	6669	+	EFF2332945.1	dispersin export-associated protein AatB	Escherichia coli	302906
63802771	INSDC	AASPJZ010000098.1	3310	4131	-	EFF2461757.1	dispersin export-associated protein AatB	Escherichia coli	292991
63802771	INSDC	AASRNW010000108.1	961	1782	-	EFF9766368.1	dispersin export-associated protein AatB	Escherichia coli	PNUSAE038348
63802771	INSDC	AASROU010000072.1	8599	9420	+	EFF9881679.1	dispersin export-associated protein AatB	Escherichia coli	PNUSAE035884
63802771	INSDC	AASRYR010000094.1	2816	3637	-	EFG1180896.1	dispersin export-associated protein AatB	Escherichia coli	122187
63802771	INSDC	AASSFO010000069.1	2497	3318	-	EFG2063818.1	dispersin export-associated protein AatB	Escherichia coli	176292
63802771	INSDC	AASSMR010000071.1	5848	6669	+	EFG2997469.1	dispersin export-associated protein AatB	Escherichia coli	168477
63802771	INSDC	AASSMY010000092.1	2816	3637	-	EFG3023104.1	dispersin export-associated protein AatB	Escherichia coli	301862
63802771	INSDC	AASSNQ010000090.1	2816	3637	-	EFG3109410.1	dispersin export-associated protein AatB	Escherichia coli	309994
63802771	INSDC	AASTEP010000127.1	963	1784	-	EFG5355329.1	dispersin export-associated protein AatB	Escherichia coli	262699
63802771	INSDC	AASTQL010000065.1	5848	6669	+	EFG6909335.1	dispersin export-associated protein AatB	Escherichia coli	301863
63802771	INSDC	AASTSM010000116.1	2816	3637	-	EFG7201857.1	dispersin export-associated protein AatB	Escherichia coli	286779
63802771	INSDC	AASTTY010000070.1	9016	9837	+	EFG7354603.1	dispersin export-associated protein AatB	Escherichia coli	261902
63802771	INSDC	AASTYP010000084.1	5848	6669	+	EFG7858375.1	dispersin export-associated protein AatB	Escherichia coli	265265
63802771	INSDC	AASTZL010000086.1	2216	3037	-	EFG8094020.1	dispersin export-associated protein AatB	Escherichia coli	307189
63802771	INSDC	AASUEI010000090.1	3052	3873	-	EFG8725694.1	dispersin export-associated protein AatB	Escherichia coli	278066
63802771	INSDC	AASVHY010000075.1	5848	6669	+	EFH2664151.1	dispersin export-associated protein AatB	Escherichia coli	868422
63802771	INSDC	AASVQC010000094.1	5437	6258	+	EFH3632051.1	dispersin export-associated protein AatB	Escherichia coli	854116
63802771	INSDC	AASWHZ010000090.1	2126	2947	-	EFH5799697.1	dispersin export-associated protein AatB	Escherichia coli	850919
63802771	INSDC	AASWUL010000111.1	3121	3942	-	EFH7379066.1	dispersin export-associated protein AatB	Escherichia coli	839269
63802771	INSDC	AASWWB010000088.1	2816	3637	-	EFH7530760.1	dispersin export-associated protein AatB	Escherichia coli	PNUSAE045600
63802771	INSDC	AASYIF010000089.1	2816	3637	-	EFI2460155.1	dispersin export-associated protein AatB	Escherichia coli	868390
63802771	INSDC	AASYPS010000083.1	3960	4781	-	EFI3437852.1	dispersin export-associated protein AatB	Escherichia coli	879301
63802771	INSDC	AASZNC010000143.1	2497	3318	-	EFI6470397.1	dispersin export-associated protein AatB	Escherichia coli	860003
63802771	INSDC	AASZUP010000096.1	2917	3738	-	EFI7432432.1	dispersin export-associated protein AatB	Escherichia coli	879307
63802771	INSDC	AATABJ010000087.1	2816	3637	-	EFI8342740.1	dispersin export-associated protein AatB	Escherichia coli	879257
63802771	INSDC	AATENR010000111.1	2815	3636	-	EFK2055584.1	dispersin export-associated protein AatB	Escherichia coli	191863
63802771	INSDC	AATEPQ010000084.1	3960	4781	-	EFK2687457.1	dispersin export-associated protein AatB	Escherichia coli	201498
63802771	INSDC	AATERA010000111.1	2816	3637	-	EFK2953445.1	dispersin export-associated protein AatB	Escherichia coli	249371
63802771	INSDC	AATEWF010000117.1	2816	3637	-	EFK3871769.1	dispersin export-associated protein AatB	Escherichia coli	135026
63802771	INSDC	AATETW010000092.1	2816	3637	-	EFK3890981.1	dispersin export-associated protein AatB	Escherichia coli	231216
63802771	INSDC	AATEXC010000146.1	2816	3637	-	EFK3977954.1	dispersin export-associated protein AatB	Escherichia coli	184388
63802771	INSDC	AATEZZ010000093.1	3960	4781	-	EFK4296940.1	dispersin export-associated protein AatB	Escherichia coli	241769
63802771	INSDC	AATFBF010000102.1	4040	4861	-	EFK4483018.1	dispersin export-associated protein AatB	Escherichia coli	236163
63802771	INSDC	AATFBY010000108.1	2815	3636	-	EFK4572522.1	dispersin export-associated protein AatB	Escherichia coli	241767
63802771	INSDC	AATFCE010000115.1	2126	2947	-	EFK4617196.1	dispersin export-associated protein AatB	Escherichia coli	246161
63802771	INSDC	AATFDA010000102.1	2126	2947	-	EFK4724517.1	dispersin export-associated protein AatB	Escherichia coli	248618
63802771	INSDC	AATFCX010000121.1	2816	3637	-	EFK4739534.1	dispersin export-associated protein AatB	Escherichia coli	246164
63802771	INSDC	AATJXQ010000142.1	4040	4861	-	EFM1316072.1	dispersin export-associated protein AatB	Escherichia coli	917861
63802771	INSDC	AATKAK010000082.1	7916	8737	+	EFM1702443.1	dispersin export-associated protein AatB	Escherichia coli	914466
63802771	INSDC	AATKZI010000064.1	5544	6365	+	EFM4743190.1	dispersin export-associated protein AatB	Escherichia coli	PNUSAE050329
63802771	INSDC	AATLLI010000082.1	5419	6240	+	EFM6254071.1	dispersin export-associated protein AatB	Escherichia coli	897286
63802771	INSDC	AATORN010000063.1	4791	5612	-	EFN5988693.1	dispersin export-associated protein AatB	Escherichia coli	PNUSAE029509
63802771	INSDC	AATPZL010000083.1	5848	6669	+	EFO0251566.1	dispersin export-associated protein AatB	Escherichia coli	PNUSAE016852
63802771	INSDC	AATQFD010000070.1	5848	6669	+	EFO0986135.1	dispersin export-associated protein AatB	Escherichia coli	PNUSAE015696
63802771	INSDC	DABDRW010000097.1	2815	3636	-	HAI2125380.1	dispersin export-associated protein AatB	Escherichia coli	BCW_4203
63802771	INSDC	WSHO01000056.1	5452	6273	+	KAE9933901.1	dispersin export-associated protein AatB	Escherichia coli	TzEc038
63802771	INSDC	RNHO01000065.1	3053	3874	-	MFY40073.1	dispersin export-associated protein AatB	Escherichia coli	PNUSAE019611	GCA_003769045.1
63802771	INSDC	WUIT01000054.1	5970	6791	+	MXI35444.1	dispersin export-associated protein AatB	Escherichia coli	10434wB2
63802771	INSDC	WUJA01000050.1	5970	6791	+	MXI54838.1	dispersin export-associated protein AatB	Escherichia coli	10434wA1
63802771	INSDC	WUIZ01000052.1	5970	6791	+	MXI68258.1	dispersin export-associated protein AatB	Escherichia coli	10434wB1
63802771	INSDC	WUIK01000050.1	5970	6791	+	MXJ02291.1	dispersin export-associated protein AatB	Escherichia coli	10434wC3
63802771	INSDC	WUIM01000050.1	5970	6791	+	MXJ40998.1	dispersin export-associated protein AatB	Escherichia coli	10434wA3
63802771	INSDC	WUIC01000055.1	5970	6791	+	MXJ45893.1	dispersin export-associated protein AatB	Escherichia coli	10434wC4
63802771	INSDC	WUIN01000056.1	5452	6273	+	MXJ69158.1	dispersin export-associated protein AatB	Escherichia coli	10434wH2
63802771	INSDC	WEQA01000077.1	2597	3418	-	NNP82884.1	dispersin export-associated protein AatB	Escherichia coli	P677V1
63802771	INSDC	WEQK01000065.1	5947	6768	+	NNQ02990.1	dispersin export-associated protein AatB	Escherichia coli	E13V1D
63802771	INSDC	WEPW01000076.1	5938	6759	-	NNQ62665.1	dispersin export-associated protein AatB	Escherichia coli	P109V1
63802771	INSDC	JACCPC010000095.1	1076	1897	-	NZD07095.1	dispersin export-associated protein AatB	Escherichia coli	PE01_348
63802771	INSDC	CP055441.1	6793	7614	+	QLO66255.1	dispersin export-associated protein AatB	Escherichia coli	RHBSTW-00622
33416595	RefSeq	NC_018654.1	35256	36077	+	WP_000810824.1	dispersin export-associated protein AatB	Escherichia coli O104:H4 str. 2009EL-2050	2009EL-2050	GCF_000299255.1
33416595	RefSeq	NC_018662.1	39050	39871	-	WP_000810824.1	dispersin export-associated protein AatB	Escherichia coli O104:H4 str. 2009EL-2071	2009EL-2071	GCF_000299475.1
33416595	RefSeq	NC_018666.1	66803	67624	-	WP_000810824.1	dispersin export-associated protein AatB	Escherichia coli O104:H4 str. 2011C-3493	2011C-3493	GCF_000299455.1
33416595	RefSeq	NC_022743.1	34468	35289	-	WP_000810824.1	dispersin export-associated protein AatB	Escherichia coli	HUSEC2011	GCF_000967155.2
33416595	RefSeq	NZ_AFOG01000416.1	2747	3568	-	WP_000810824.1	dispersin export-associated protein AatB	Escherichia coli O104:H4 str. TY-2482	TY-2482	GCF_000217695.1
33416595	RefSeq	NZ_AFSO01000044.1	7200	8021	+	WP_000810824.1	dispersin export-associated protein AatB	Escherichia coli O104:H4 str. H112180282	H112180282	GCF_000222505.1
33416595	RefSeq	NZ_AFWB01000512.1	7200	8021	+	WP_000810824.1	dispersin export-associated protein AatB	Escherichia coli O104:H4 str. H112180540	H112180540	GCF_000222525.1
33416595	RefSeq	NZ_AFWO01000066.1	3725	4546	+	WP_000810824.1	dispersin export-associated protein AatB	Escherichia coli O104:H4 str. GOS1	GOS1	GCF_000223015.1
33416595	RefSeq	NZ_AFWP01000166.1	359	1180	+	WP_000810824.1	dispersin export-associated protein AatB	Escherichia coli O104:H4 str. GOS2	GOS2	GCF_000223035.1
33416595	RefSeq	NZ_AHAU01000155.1	3575	4396	+	WP_000810824.1	dispersin export-associated protein AatB	Escherichia coli O104:H4 str. E92/11	E92/11	GCF_000353545.1
33416595	RefSeq	NZ_AHAV01000204.1	3528	4349	+	WP_000810824.1	dispersin export-associated protein AatB	Escherichia coli O104:H4 str. E112/10	E112/10	GCF_000350005.1
33416595	RefSeq	NZ_AMVR01000035.1	8399	9220	+	WP_000810824.1	dispersin export-associated protein AatB	Escherichia coli O104:H4 str. 11-02030	11-02030	GCF_000319995.1
33416595	RefSeq	NZ_AMVS01000044.1	3707	4528	+	WP_000810824.1	dispersin export-associated protein AatB	Escherichia coli O104:H4 str. 11-02033-1	11-02033-1	GCF_000320015.1
33416595	RefSeq	NZ_AMVT01000025.1	9807	10628	+	WP_000810824.1	dispersin export-associated protein AatB	Escherichia coli O104:H4 str. 11-02092	11-02092	GCF_000320035.1
33416595	RefSeq	NZ_AMVU01000028.1	8398	9219	+	WP_000810824.1	dispersin export-associated protein AatB	Escherichia coli O104:H4 str. 11-02093	11-02093	GCF_000320075.1
33416595	RefSeq	NZ_AMVV01000037.1	8399	9220	+	WP_000810824.1	dispersin export-associated protein AatB	Escherichia coli O104:H4 str. 11-02281	11-02281	GCF_000320095.1
33416595	RefSeq	NZ_AMVX01000026.1	4576	5397	+	WP_000810824.1	dispersin export-associated protein AatB	Escherichia coli O104:H4 str. 11-02913	11-02913	GCF_000320115.1
33416595	RefSeq	NZ_AMVY01000032.1	3707	4528	+	WP_000810824.1	dispersin export-associated protein AatB	Escherichia coli O104:H4 str. 11-03439	11-03439	GCF_000320135.1
33416595	RefSeq	NZ_AMVZ01000032.1	8399	9220	+	WP_000810824.1	dispersin export-associated protein AatB	Escherichia coli O104:H4 str. 11-04080	11-04080	GCF_000320175.1
33416595	RefSeq	NZ_AMWA01000032.1	4585	5406	+	WP_000810824.1	dispersin export-associated protein AatB	Escherichia coli O104:H4 str. 11-03943	11-03943	GCF_000320155.1
33416595	RefSeq	NZ_CP011332.1	31762	32583	-	WP_000810824.1	dispersin export-associated protein AatB	Escherichia coli O104:H4 str. C227-11	C227-11	GCF_000986765.1
33416595	RefSeq	NZ_CP022087.2	20538	21359	-	WP_000810824.1	dispersin export-associated protein AatB	Escherichia coli O104:H4	FDAARGOS_348	GCF_002209105.2
33416595	RefSeq	NZ_CP023530.1	25200	26021	+	WP_000810824.1	dispersin export-associated protein AatB	Escherichia coli	FDAARGOS_401	GCF_002393465.1
33416595	RefSeq	NZ_CP023533.1	43073	43894	+	WP_000810824.1	dispersin export-associated protein AatB	Escherichia coli	FDAARGOS_403	GCF_002393365.1
33416595	RefSeq	NZ_CP024994.1	92874	93695	+	WP_000810824.1	dispersin export-associated protein AatB	Escherichia coli O104:H4	LB226692	GCF_003072445.1
33416595	RefSeq	NZ_CP027392.1	23226	24047	+	WP_000810824.1	dispersin export-associated protein AatB	Escherichia coli O104:H4	FDAARGOS_349	GCF_002983645.1
33416595	RefSeq	NZ_CP031904.1	2278	3099	+	WP_000810824.1	dispersin export-associated protein AatB	Escherichia coli O104:H4	FWSEC0009	GCF_005014075.1
33416595	RefSeq	NZ_CP041001.1	6622	7443	+	WP_000810824.1	dispersin export-associated protein AatB	Escherichia coli	FDAARGOS_772	GCF_006364695.1
33416595	RefSeq	NZ_GL988052.1	7200	8021	+	WP_000810824.1	dispersin export-associated protein AatB	Escherichia coli O104:H4 str. H112180280	H112180280	GCF_000217975.1
33416595	RefSeq	NZ_GL989572.1	51314	52135	-	WP_000810824.1	dispersin export-associated protein AatB	Escherichia coli O104:H4 str. TY-2482	TY-2482	GCF_000221885.1
33416595	RefSeq	NZ_JH377987.1	9161	9982	+	WP_000810824.1	dispersin export-associated protein AatB	Escherichia coli O104:H4 str. 11-4632 C5	11-4632 C5	GCF_000235045.1
33416595	RefSeq	NZ_JH377994.1	8489	9310	+	WP_000810824.1	dispersin export-associated protein AatB	Escherichia coli O104:H4 str. 11-4632 C4	11-4632 C4	GCF_000235065.1
33416595	RefSeq	NZ_JH378003.1	63315	64136	+	WP_000810824.1	dispersin export-associated protein AatB	Escherichia coli O104:H4 str. 11-4632 C3	11-4632 C3	GCF_000235085.1
33416595	RefSeq	NZ_JH378010.1	11353	12174	+	WP_000810824.1	dispersin export-associated protein AatB	Escherichia coli O104:H4 str. 11-4632 C2	11-4632 C2	GCF_000235105.1
33416595	RefSeq	NZ_JH378019.1	9621	10442	+	WP_000810824.1	dispersin export-associated protein AatB	Escherichia coli O104:H4 str. 11-4632 C1	11-4632 C1	GCF_000235125.1
33416595	RefSeq	NZ_JH378027.1	13947	14768	+	WP_000810824.1	dispersin export-associated protein AatB	Escherichia coli O104:H4 str. 11-4623	11-4623	GCF_000235145.1
33416595	RefSeq	NZ_JH378035.1	9383	10204	+	WP_000810824.1	dispersin export-associated protein AatB	Escherichia coli O104:H4 str. 11-4522	11-4522	GCF_000235165.1
33416595	RefSeq	NZ_JH378046.1	13311	14132	+	WP_000810824.1	dispersin export-associated protein AatB	Escherichia coli O104:H4 str. 11-4404	11-4404	GCF_000235185.1
33416595	RefSeq	NZ_JH378060.1	17935	18756	+	WP_000810824.1	dispersin export-associated protein AatB	Escherichia coli O104:H4 str. 11-3677	11-3677	GCF_000235205.1
33416595	RefSeq	NZ_JH378084.1	10108	10929	+	WP_000810824.1	dispersin export-associated protein AatB	Escherichia coli O104:H4 str. C236-11	C236-11	GCF_000235265.1
33416595	RefSeq	NZ_JH378095.1	8946	9767	+	WP_000810824.1	dispersin export-associated protein AatB	Escherichia coli O104:H4 str. C227-11	C227-11	GCF_000235285.1
33416595	RefSeq	NZ_JH648170.1	7693	8514	+	WP_000810824.1	dispersin export-associated protein AatB	Escherichia coli O104:H4 str. ON2011	ON2011	GCF_000258615.1
33416595	RefSeq	NZ_JHLJ01000108.1	3730	4551	+	WP_000810824.1	dispersin export-associated protein AatB	Escherichia coli O104:H4 str. 2011EL-1675A	2011EL-1675A	GCF_000616385.2
33416595	RefSeq	NZ_JRJF01000082.1	2596	3417	-	WP_000810824.1	dispersin export-associated protein AatB	Escherichia coli	338	GCF_000947945.1
33416595	RefSeq	NZ_JRKD01000129.1	3932	4753	+	WP_000810824.1	dispersin export-associated protein AatB	Escherichia coli	381-1	GCF_000947985.1
33416595	RefSeq	NZ_JRKE01000095.1	3930	4751	+	WP_000810824.1	dispersin export-associated protein AatB	Escherichia coli	7N	GCF_000947975.1
33416595	RefSeq	NZ_JRKF01000070.1	3938	4759	+	WP_000810824.1	dispersin export-associated protein AatB	Escherichia coli	9Z	GCF_000948055.1
33416595	RefSeq	NZ_JRLD01000146.1	2597	3418	-	WP_000810824.1	dispersin export-associated protein AatB	Escherichia coli	381-4	GCF_000947935.1
33416595	RefSeq	NZ_JRLN01000095.1	3932	4753	+	WP_000810824.1	dispersin export-associated protein AatB	Escherichia coli	8G	GCF_000947995.1
33416595	RefSeq	NZ_KB021457.1	10962	11783	+	WP_000810824.1	dispersin export-associated protein AatB	Escherichia coli O104:H4 str. Ec12-0466	Ec12-0466	GCF_000320275.1
33416595	RefSeq	NZ_KB021466.1	10995	11816	+	WP_000810824.1	dispersin export-associated protein AatB	Escherichia coli O104:H4 str. Ec12-0465	Ec12-0465	GCF_000320255.1
33416595	RefSeq	NZ_KB021479.1	10534	11355	+	WP_000810824.1	dispersin export-associated protein AatB	Escherichia coli O104:H4 str. Ec11-6006	Ec11-6006	GCF_000320235.1
33416595	RefSeq	NZ_KB021490.1	8970	9791	+	WP_000810824.1	dispersin export-associated protein AatB	Escherichia coli O104:H4 str. Ec11-5603	Ec11-5603	GCF_000320215.1
33416595	RefSeq	NZ_KB021505.1	10297	11118	+	WP_000810824.1	dispersin export-associated protein AatB	Escherichia coli O104:H4 str. Ec11-4988	Ec11-4988	GCF_000320195.1
33416595	RefSeq	NZ_KB021518.1	68971	69792	+	WP_000810824.1	dispersin export-associated protein AatB	Escherichia coli O104:H4 str. Ec11-9941	Ec 11-9941	GCF_000320045.1
33416595	RefSeq	NZ_KB021531.1	3094	3915	-	WP_000810824.1	dispersin export-associated protein AatB	Escherichia coli O104:H4 str. Ec11-4987	Ec11-4987	GCF_000319975.1
33416595	RefSeq	NZ_KB021550.1	10579	11400	+	WP_000810824.1	dispersin export-associated protein AatB	Escherichia coli O104:H4 str. Ec11-5604	Ec11-5604	GCF_000319935.1
33416595	RefSeq	NZ_KB021563.1	9274	10095	+	WP_000810824.1	dispersin export-associated protein AatB	Escherichia coli O104:H4 str. Ec11-4984	Ec11-4984	GCF_000319915.1
33416595	RefSeq	NZ_KB021576.1	9691	10512	+	WP_000810824.1	dispersin export-associated protein AatB	Escherichia coli O104:H4 str. Ec11-4986	Ec11-4986	GCF_000319955.1
33416595	RefSeq	NZ_KB021592.1	12350	13171	+	WP_000810824.1	dispersin export-associated protein AatB	Escherichia coli O104:H4 str. Ec11-9990	Ec11-9990	GCF_000319875.1
33416595	RefSeq	NZ_KB021638.1	3333	4154	+	WP_000810824.1	dispersin export-associated protein AatB	Escherichia coli O104:H4 str. 11-02318	11-02318	GCF_000319835.1
33416595	RefSeq	NZ_LJZY01000062.1	4023	4844	+	WP_000810824.1	dispersin export-associated protein AatB	Escherichia coli	ECGM-D3374	GCF_001440495.1
33416595	RefSeq	NZ_LJZZ01000074.1	7499	8320	+	WP_000810824.1	dispersin export-associated protein AatB	Escherichia coli	ECGM-EL2071	GCF_001440525.1
33416595	RefSeq	NZ_LM995494.1	3958	4779	-	WP_000810824.1	dispersin export-associated protein AatB	Escherichia coli	FHI102	GCF_000936495.1
33416595	RefSeq	NZ_MOZM01000067.1	5835	6656	-	WP_000810824.1	dispersin export-associated protein AatB	Escherichia coli	5.2-R2	GCF_002002105.1
33416595	RefSeq	NZ_NKNC01000070.1	3733	4554	-	WP_000810824.1	dispersin export-associated protein AatB	Escherichia coli	MOD1-EC2006	GCF_002509865.1
33416595	RefSeq	NZ_PDAS01000070.1	4338	5159	-	WP_000810824.1	dispersin export-associated protein AatB	Escherichia coli	2009EL-2050	GCF_003418725.1
33416595	RefSeq	NZ_PDAT01000075.1	4338	5159	-	WP_000810824.1	dispersin export-associated protein AatB	Escherichia coli	2009EL-2071	GCF_003418805.1
33416595	RefSeq	NZ_PDEE01000003.1	39572	40393	+	WP_000810824.1	dispersin export-associated protein AatB	Escherichia coli	FDAARGOS_402	GCF_002554485.1
33416595	RefSeq	NZ_WEQL01000071.1	3808	4629	+	WP_000810824.1	dispersin export-associated protein AatB	Escherichia coli	E13V1E	GCF_013073465.1
33416595	RefSeq	NZ_WNTT01000065.1	3836	4657	+	WP_000810824.1	dispersin export-associated protein AatB	Escherichia coli	MEX-14	GCF_013359035.1
33416595	INSDC	CP011332.1	31762	32583	-	AKE87755.1	membrane protein	Escherichia coli O104:H4 str. C227-11	C227-11	GCA_000986765.1
33416595	INSDC	AAQWXB010000064.1	2866	3687	-	EEQ3755726.1	dispersin export-associated protein AatB	Escherichia coli	PNUSAE043602
33416595	INSDC	AARMRN010000102.1	3171	3992	-	EEV6378240.1	dispersin export-associated protein AatB	Escherichia coli	649913
33416595	INSDC	AAROSY010000071.1	4401	5222	+	EEW3418226.1	dispersin export-associated protein AatB	Escherichia coli	PNUSAE019312
33416595	INSDC	AASCIY010000086.1	3561	4382	-	EFA9798806.1	dispersin export-associated protein AatB	Escherichia coli	470195
33416595	INSDC	AASFOW010000088.1	1612	2433	-	EFB3090607.1	dispersin export-associated protein AatB	Escherichia coli	PNUSAE026044
33416595	INSDC	AASEWX010000091.1	3370	4191	-	EFB7184845.1	dispersin export-associated protein AatB	Escherichia coli	257381
33416595	INSDC	AASGSR010000068.1	4210	5031	-	EFB8658861.1	dispersin export-associated protein AatB	Escherichia coli	PNUSAE010936
33416595	INSDC	AASGYE010000069.1	4210	5031	-	EFC0666778.1	dispersin export-associated protein AatB	Escherichia coli	PNUSAE010931
33416595	INSDC	AASEFG010000114.1	2763	3584	-	EFC4557370.1	dispersin export-associated protein AatB	Escherichia coli	PNUSAE023692
33416595	INSDC	AASEFM010000163.1	1881	2702	-	EFC4581877.1	dispersin export-associated protein AatB	Escherichia coli	PNUSAE023691
33416595	INSDC	AASPKD010000139.1	3562	4383	-	EFF2406836.1	dispersin export-associated protein AatB	Escherichia coli	255558
33416595	INSDC	AASPKC010000085.1	3147	3968	-	EFF2476296.1	dispersin export-associated protein AatB	Escherichia coli	304563
33416595	INSDC	AASPYZ010000072.1	4210	5031	-	EFF4372866.1	dispersin export-associated protein AatB	Escherichia coli	PNUSAE036952
33416595	INSDC	AASQCQ010000127.1	139	960	+	EFF4848010.1	dispersin export-associated protein AatB	Escherichia coli	PNUSAE001901
33416595	INSDC	AASQNH010000129.1	599	1420	+	EFF5934773.1	dispersin export-associated protein AatB	Escherichia coli	PNUSAE005897
33416595	INSDC	AASQNB010000069.1	3544	4365	-	EFF5965943.1	dispersin export-associated protein AatB	Escherichia coli	PNUSAE005891
33416595	INSDC	AASSCU010000175.1	3549	4370	-	EFG1726541.1	dispersin export-associated protein AatB	Escherichia coli	155721
33416595	INSDC	AASVRC010000091.1	4207	5028	-	EFH3732246.1	dispersin export-associated protein AatB	Escherichia coli	285561
33416595	INSDC	AASWNN010000083.1	2900	3721	-	EFH6569064.1	dispersin export-associated protein AatB	Escherichia coli	844886
33416595	INSDC	AASZYA010000048.1	3868	4689	-	EFI7880091.1	dispersin export-associated protein AatB	Escherichia coli	2011C-3493
33416595	INSDC	AATBQE010000076.1	2966	3787	-	EFJ3648695.1	dispersin export-associated protein AatB	Escherichia coli	888049
33416595	INSDC	AATCFX010000052.1	4210	5031	-	EFJ5736971.1	dispersin export-associated protein AatB	Escherichia coli	2011C-3510
33416595	INSDC	AATCHJ010000046.1	4210	5031	-	EFJ5935785.1	dispersin export-associated protein AatB	Escherichia coli	2011C-3514
33416595	INSDC	AATDJG010000051.1	4210	5031	-	EFJ7914606.1	dispersin export-associated protein AatB	Escherichia coli	2011EL-1675A
33416595	INSDC	AATDEM010000093.1	1356	2177	-	EFK0488970.1	dispersin export-associated protein AatB	Escherichia coli	2015EL-1494M1
33416595	INSDC	AATEYU010000084.1	3562	4383	-	EFK4090571.1	dispersin export-associated protein AatB	Escherichia coli	147828
33416595	INSDC	AATFCP010000086.1	3567	4388	-	EFK4671223.1	dispersin export-associated protein AatB	Escherichia coli	143508
33416595	INSDC	AATCRM010000236.1	51	872	+	EFK5398041.1	dispersin export-associated protein AatB	Escherichia coli	2012C-3808
33416595	INSDC	AATFDK010000136.1	2763	3584	-	EFK6337461.1	dispersin export-associated protein AatB	Escherichia coli	209696
33416595	INSDC	AATHAP010000095.1	1235	2056	-	EFL1716261.1	dispersin export-associated protein AatB	Escherichia coli	PNUSAE001030
33416595	INSDC	AATMIH010000084.1	3541	4362	-	EFM9350955.1	dispersin export-associated protein AatB	Escherichia coli	896001
33416595	INSDC	AATQFF010000090.1	2125	2946	+	EFO0996126.1	dispersin export-associated protein AatB	Escherichia coli	PNUSAE015692
33416595	INSDC	JRLD01000146.1	2597	3418	-	KJD59889.1	membrane protein	Escherichia coli	381-4	GCA_000947935.1
33416595	INSDC	JRJF01000082.1	2596	3417	-	KJD64777.1	membrane protein	Escherichia coli	338	GCA_000947945.1
33416595	INSDC	JRKD01000129.1	3932	4753	+	KJD70632.1	membrane protein	Escherichia coli	381-1	GCA_000947985.1
33416595	INSDC	JRKE01000095.1	3930	4751	+	KJD70854.1	membrane protein	Escherichia coli	7N	GCA_000947975.1
33416595	INSDC	JRKF01000070.1	3938	4759	+	KJD71947.1	membrane protein	Escherichia coli	9Z	GCA_000948055.1
33416595	INSDC	JRLN01000095.1	3932	4753	+	KJD86912.1	membrane protein	Escherichia coli	8G	GCA_000947995.1
33416595	INSDC	WEQL01000071.1	3808	4629	+	NNP88082.1	dispersin export-associated protein AatB	Escherichia coli	E13V1E
33416595	INSDC	WNTT01000065.1	3836	4657	+	NUL80840.1	dispersin export-associated protein AatB	Escherichia coli	MEX-14
33416595	INSDC	CP031904.1	2278	3099	+	QCH59433.1	dispersin export-associated protein AatB	Escherichia coli O104:H4	FWSEC0009	GCA_005014075.1
33416595	INSDC	CP041001.1	6622	7443	+	QDD24046.1	dispersin export-associated protein AatB	Escherichia coli	FDAARGOS_772	GCA_006364695.1
34808823	RefSeq	NZ_AUZS01000296.1	3702	4469	+	WP_001394312.1	hypothetical protein	Escherichia coli O6:H16:CFA/II str. B2C	B2C	GCF_000517245.1
34808823	RefSeq	NZ_FN822745.1	65074	65841	+	WP_001394312.1	hypothetical protein	Escherichia coli ETEC 1392/75	ETEC 1392/75
34808823	RefSeq	NZ_JPUT01000157.1	3650	4417	+	WP_001394312.1	hypothetical protein	Escherichia coli	2011EL-1370-2	GCF_000770035.1
34808823	RefSeq	NZ_JPXJ01000251.1	79	846	+	WP_001394312.1	hypothetical protein	Escherichia coli	F6097	GCF_000773555.1
34808823	RefSeq	NZ_JPXK01000105.1	1259	2026	-	WP_001394312.1	hypothetical protein	Escherichia coli	M9803	GCF_000773535.1
34808823	RefSeq	NZ_JPXM01000123.1	1374	2141	-	WP_001394312.1	hypothetical protein	Escherichia coli	2011EL-1251-4	GCF_000773595.1
34808823	RefSeq	NZ_JPXN01000109.1	3650	4417	+	WP_001394312.1	hypothetical protein	Escherichia coli	2011EL-1640-5	GCF_000773575.1
34808823	RefSeq	NZ_JYIE01000097.1	3650	4417	+	WP_001394312.1	hypothetical protein	Escherichia coli	2014EL-1181-1	GCF_000935375.1
34808823	RefSeq	NZ_LRKB01000114.1	3711	4478	+	WP_001394312.1	hypothetical protein	Escherichia coli	202733	GCF_001912185.1
34808823	RefSeq	NZ_LRLU01000116.1	3985	4752	+	WP_001394312.1	hypothetical protein	Escherichia coli	403456	GCF_001911315.1
34808823	RefSeq	NZ_MOED01000477.1	2845	3612	+	WP_001394312.1	hypothetical protein	Escherichia coli	NCCP 15740	GCF_001865725.1
34808823	RefSeq	NZ_NNTT01000096.1	1316	2083	-	WP_001394312.1	hypothetical protein	Escherichia coli	MOD1-EC6657	GCF_002484815.1
34808823	INSDC	AASJQG010000116.1	50	817	+	EFD3065313.1	ABC transporter	Escherichia coli	2011EL-1251-4
34808823	INSDC	AQDD01000044.1	5487	6254	+	EMV60433.1	hypothetical protein	Escherichia coli 2872000	2872000	GCA_000355475.2
34808823	INSDC	AQDE01000048.1	5393	6160	+	EMV61264.1	hypothetical protein	Escherichia coli 2871950	2871950	GCA_000355455.2
34808823	INSDC	AQEU01000004.1	4928	5695	-	EMX26185.1	hypothetical protein	Escherichia coli MP021566.1	MP021566.1	GCA_000354855.1
34808823	INSDC	AQFJ01000032.1	28713	29480	+	ENA26249.1	hypothetical protein	Escherichia coli BCE007_MS-11	BCE007_MS-11	GCA_000356705.1
34808823	INSDC	APXE01000130.1	4858	5625	+	ENA80748.1	hypothetical protein	Escherichia coli 2730450	2730450	GCA_000356205.2
34808823	INSDC	APXF01000131.1	3779	4546	+	ENA81668.1	hypothetical protein	Escherichia coli 2741950	2741950	GCA_000356225.2
34808823	INSDC	APXN01000060.1	3780	4547	+	ENB28489.1	hypothetical protein	Escherichia coli BCE030_MS-09	BCE030_MS-09	GCA_000356385.1
34808823	INSDC	APXO01000052.1	3961	4728	+	ENB36792.1	hypothetical protein	Escherichia coli BCE032_MS-12	BCE032_MS-12	GCA_000356405.2
34808823	INSDC	APZM01000056.1	4964	5731	+	END58810.1	hypothetical protein	Escherichia coli BCE006_MS-23	BCE006_MS-23	GCA_000356885.2
34808823	INSDC	APZV01000108.1	6917	7684	+	END95430.1	hypothetical protein	Escherichia coli P0301904.3	P0301904.3	GCA_000357645.1
34808823	INSDC	ATEY01000400.1	833	1600	-	ESS90488.1	AatB	Escherichia coli CE549	CE549	GCA_000497015.1
34808823	INSDC	KI544436.1	1365	2132	-	ESS90488.1	AatB	Escherichia coli CE549	CE549	GCA_000497015.1
34808823	INSDC	JHJW01000022.1	3651	4418	+	EYV95921.1	ABC transporter	Escherichia coli O6:H16 str. 99-3165	99-3165	GCA_000614435.2
34808823	INSDC	JHJU01000012.1	3651	4418	+	EZA80637.1	ABC transporter	Escherichia coli O6:H16 str. F5656C1	F5656C1	GCA_000618085.1
34808823	INSDC	JOQM01000102.1	1946	2713	-	KEL21326.1	putative transporter protein AatB	Escherichia coli 5-366-08_S4_C2	5-366-08_S4_C2	GCA_000714095.1
34808823	INSDC	JPUT01000157.1	3650	4417	+	KGP08463.1	ABC transporter	Escherichia coli	2011EL-1370-2	GCA_000770035.1
34808823	INSDC	JPUS01000135.1	513	1280	+	KGP09229.1	ABC transporter	Escherichia coli	2011EL-1369-1	GCA_000770045.1
34808823	INSDC	JPUU01000210.1	1259	2026	-	KGP16981.1	ABC transporter	Escherichia coli	2011EL-1497-2	GCA_000770055.1
34808823	INSDC	JPXJ01000251.1	79	846	+	KGT10472.1	ABC transporter	Escherichia coli	F6097	GCA_000773555.1
34808823	INSDC	JPXK01000105.1	1259	2026	-	KGT10593.1	ABC transporter	Escherichia coli	M9803	GCA_000773535.1
34808823	INSDC	JPXL01000179.1	928	1695	-	KGT11017.1	ABC transporter	Escherichia coli	F5995	GCA_000773475.1
34808823	INSDC	JPXM01000123.1	1374	2141	-	KGT24230.1	ABC transporter	Escherichia coli	2011EL-1251-4	GCA_000773595.1
34808823	INSDC	JPXN01000109.1	3650	4417	+	KGT29491.1	ABC transporter	Escherichia coli	2011EL-1640-5	GCA_000773575.1
34808823	INSDC	JYHY01000196.1	1192	1959	-	KIZ56657.1	ABC transporter	Escherichia coli	F736-c1	GCA_000935425.1
34808823	INSDC	JYHX01000071.1	1191	1958	-	KIZ63169.1	ABC transporter	Escherichia coli	F526	GCA_000935365.1
34808823	INSDC	JYIB01000120.1	1260	2027	-	KIZ73339.1	ABC transporter	Escherichia coli	K1506-c2	GCA_000935345.1
34808823	INSDC	JYIC01000108.1	1259	2026	-	KIZ80476.1	ABC transporter	Escherichia coli	K1884 sc	GCA_000935445.1
34808823	INSDC	JYID01000165.1	3650	4417	+	KIZ82306.1	ABC transporter	Escherichia coli	B144-c1	GCA_000935435.1
34808823	INSDC	JYIE01000097.1	3650	4417	+	KIZ88461.1	ABC transporter	Escherichia coli	2014EL-1181-1	GCA_000935375.1
34808823	INSDC	JYIF01000065.1	1140	1907	-	KIZ96084.1	ABC transporter	Escherichia coli	B1020-2	GCA_000935515.1
34808823	INSDC	JYIG01000172.1	929	1696	-	KIZ96123.1	ABC transporter	Escherichia coli	F5524-c2	GCA_000935555.1
34808823	INSDC	JYIH01000251.1	1260	2027	-	KIZ99553.1	ABC transporter	Escherichia coli	F6339-c9	GCA_000935525.1
16172495	RefSeq	NC_011752.1	37889	38710	-	WP_002431107.1	dispersin export-associated protein AatB	Escherichia coli 55989	55989
16172495	RefSeq	NZ_AHAW01000075.1	18456	19277	+	WP_002431107.1	dispersin export-associated protein AatB	Escherichia coli O127:H27 str. C43/90	C43/90	GCF_000350045.2
16172495	RefSeq	NZ_AHAX01000072.1	55620	56441	+	WP_002431107.1	dispersin export-associated protein AatB	Escherichia coli ONT:H33 str. C48/93	C48/93	GCF_000350025.2
16172495	RefSeq	NZ_AHZE01000077.1	37895	38716	-	WP_002431107.1	dispersin export-associated protein AatB	Escherichia coli O104:H4 str. ON2010	ON2010	GCF_000258635.1
16172495	RefSeq	NZ_CAAKOR010000068.1	3039	3860	+	WP_002431107.1	dispersin export-associated protein AatB	Shigella flexneri		GCF_901212695.1
16172495	RefSeq	NZ_CP009053.1	43519	44340	-	WP_002431107.1	dispersin export-associated protein AatB	Escherichia coli NCCP15648	NCCP15648	GCF_003433275.1
16172495	RefSeq	NZ_CP013186.1	27816	28637	-	WP_002431107.1	dispersin export-associated protein AatB	Escherichia coli	FORC_029	GCF_001886895.1
16172495	RefSeq	NZ_CP023062.1	66470	67291	+	WP_002431107.1	dispersin export-associated protein AatB	Escherichia coli	FORC_069	GCF_003491165.1
16172495	RefSeq	NZ_CP023552.1	58654	59475	+	WP_002431107.1	dispersin export-associated protein AatB	Escherichia coli	FORC_043	GCF_002214745.2
16172495	RefSeq	NZ_CU928159.1	37889	38710	-	WP_002431107.1	dispersin export-associated protein AatB	Escherichia coli 55989	55989
16172495	RefSeq	NZ_HE603111.1	38973	39794	-	WP_002431107.1	dispersin export-associated protein AatB	Escherichia coli	HUSEC41
16172495	RefSeq	NZ_JAAFBQ010000034.1	15339	16160	+	WP_002431107.1	dispersin export-associated protein AatB	Escherichia coli	BS28R-A	GCF_013395685.1
16172495	RefSeq	NZ_JABUFM010000035.1	8584	9405	+	WP_002431107.1	dispersin export-associated protein AatB	Escherichia coli	HUM-543	GCF_013404205.1
16172495	RefSeq	NZ_JABUFV010000035.1	8584	9405	+	WP_002431107.1	dispersin export-associated protein AatB	Escherichia coli	HUM-188	GCF_013404375.1
16172495	RefSeq	NZ_JFFO01000018.1	2268	3089	-	WP_002431107.1	dispersin export-associated protein AatB	Escherichia coli	UCD_JA69	GCF_000599825.1
16172495	RefSeq	NZ_JH378070.1	28689	29510	+	WP_002431107.1	dispersin export-associated protein AatB	Escherichia coli O104:H4 str. 09-7901	09-7901	GCF_000235225.1
16172495	RefSeq	NZ_JH378078.1	20593	21414	+	WP_002431107.1	dispersin export-associated protein AatB	Escherichia coli O104:H4 str. 04-8351	04-8351	GCF_000235245.1
16172495	RefSeq	NZ_JH660546.1	16461	17282	+	WP_002431107.1	dispersin export-associated protein AatB	Escherichia sp. 4_1_40B	4_1_40B	GCF_000158415.2
16172495	RefSeq	NZ_JNPT01000024.1	15960	16781	+	WP_002431107.1	dispersin export-associated protein AatB	Escherichia coli 1-392-07_S1_C1	1-392-07_S1_C1	GCF_000703865.1
16172495	RefSeq	NZ_JNPU01000036.1	19684	20505	-	WP_002431107.1	dispersin export-associated protein AatB	Escherichia coli 1-392-07_S1_C2	1-392-07_S1_C2	GCF_000703885.1
16172495	RefSeq	NZ_JNPZ01000050.1	4613	5434	-	WP_002431107.1	dispersin export-associated protein AatB	Escherichia coli 2-177-06_S4_C3	2-177-06_S4_C3	GCF_000703565.1
16172495	RefSeq	NZ_JNRS01000047.1	3862	4683	+	WP_002431107.1	dispersin export-associated protein AatB	Escherichia coli 3-020-07_S4_C2	3-020-07_S4_C2	GCF_000704805.1
16172495	RefSeq	NZ_JNRT01000053.1	3894	4715	+	WP_002431107.1	dispersin export-associated protein AatB	Escherichia coli 3-020-07_S4_C3	3-020-07_S4_C3	GCF_000704825.1
16172495	RefSeq	NZ_JOMS01000049.1	15610	16431	+	WP_002431107.1	dispersin export-associated protein AatB	Escherichia coli 6-175-07_S1_C2	6-175-07_S1_C2	GCF_000711375.1
16172495	RefSeq	NZ_JOST01000142.1	4573	5394	-	WP_002431107.1	dispersin export-associated protein AatB	Escherichia coli 5-366-08_S4_C1	5-366-08_S4_C1	GCF_000713855.1
16172495	RefSeq	NZ_JSHJ01000034.1	18533	19354	+	WP_002431107.1	dispersin export-associated protein AatB	Escherichia coli	upec-54	GCF_000776925.1
16172495	RefSeq	NZ_KB732935.1	63701	64522	-	WP_002431107.1	dispersin export-associated protein AatB	Escherichia coli KTE161	KTE161	GCF_000351985.1
16172495	RefSeq	NZ_KE701897.1	30981	31802	-	WP_002431107.1	dispersin export-associated protein AatB	Escherichia coli UMEA 3180-1	UMEA 3180-1	GCF_000460635.1
16172495	RefSeq	NZ_KY706108.1	81060	81881	+	WP_002431107.1	dispersin export-associated protein AatB	Escherichia coli	pAA-ST131
16172495	RefSeq	NZ_LYBC01000012.1	12411	13232	+	WP_002431107.1	dispersin export-associated protein AatB	Escherichia coli	ECOR08	GCF_002190275.1
16172495	RefSeq	NZ_MBRL01000202.1	2571	3392	+	WP_002431107.1	dispersin export-associated protein AatB	Escherichia coli	E2	GCF_001693555.1
16172495	RefSeq	NZ_MKQI01000207.1	3237	4058	+	WP_002431107.1	dispersin export-associated protein AatB	Escherichia coli	MN067	GCF_001881515.1
16172495	RefSeq	NZ_MPIJ01000015.1	15884	16705	+	WP_002431107.1	dispersin export-associated protein AatB	Escherichia coli	17_Esco_HA-NL	GCF_002573375.1
16172495	RefSeq	NZ_MVIO01000004.1	15488	16309	+	WP_002431107.1	dispersin export-associated protein AatB	Escherichia coli	NA090	GCF_002407385.1
16172495	RefSeq	NZ_NEMW01000046.1	4970	5791	-	WP_002431107.1	dispersin export-associated protein AatB	Escherichia coli	OLC1072	GCF_002134345.1
16172495	RefSeq	NZ_NEOB01000043.1	3007	3828	-	WP_002431107.1	dispersin export-associated protein AatB	Escherichia coli	OLC1259	GCF_002133765.1
16172495	RefSeq	NZ_NJKJ01000025.1	67806	68627	-	WP_002431107.1	dispersin export-associated protein AatB	Escherichia coli	MOD1-EC703	GCF_002465465.1
16172495	RefSeq	NZ_NJLF01000025.1	26623	27444	+	WP_002431107.1	dispersin export-associated protein AatB	Escherichia coli	MOD1-EC667	GCF_002466925.1
16172495	RefSeq	NZ_NJVO01000121.1	1086	1907	-	WP_002431107.1	dispersin export-associated protein AatB	Escherichia coli	MOD1-EC1555	GCF_002461875.1
16172495	RefSeq	NZ_NLNP01000045.1	13600	14421	+	WP_002431107.1	dispersin export-associated protein AatB	Escherichia coli	MOD1-EC5501	GCF_002228775.1
16172495	RefSeq	NZ_NLNQ01000026.1	3335	4156	+	WP_002431107.1	dispersin export-associated protein AatB	Escherichia coli	MOD1-EC5500	GCF_002229375.1
16172495	RefSeq	NZ_NLQX01000041.1	16010	16831	+	WP_002431107.1	dispersin export-associated protein AatB	Escherichia coli	MOD1-EC5199	GCF_002231655.1
16172495	RefSeq	NZ_NLTY01000052.1	11138	11959	-	WP_002431107.1	dispersin export-associated protein AatB	Escherichia coli	MOD1-EC5052	GCF_002232935.1
16172495	RefSeq	NZ_NLXO01000080.1	3237	4058	+	WP_002431107.1	dispersin export-associated protein AatB	Escherichia coli	MOD1-EC6441	GCF_002513535.1
16172495	RefSeq	NZ_NOEF01000049.1	8678	9499	+	WP_002431107.1	dispersin export-associated protein AatB	Escherichia coli	MOD1-EC5346	GCF_002517375.1
16172495	RefSeq	NZ_NOFG01000050.1	14217	15038	-	WP_002431107.1	dispersin export-associated protein AatB	Escherichia coli	MOD1-EC5198	GCF_002474785.1
16172495	RefSeq	NZ_NORY01000039.1	22130	22951	-	WP_002431107.1	dispersin export-associated protein AatB	Escherichia coli	MOD1-EC6778	GCF_002521855.1
16172495	RefSeq	NZ_NORZ01000046.1	19957	20778	+	WP_002431107.1	dispersin export-associated protein AatB	Escherichia coli	MOD1-EC6777	GCF_002521905.1
16172495	RefSeq	NZ_NSME01000244.1	976	1797	-	WP_002431107.1	dispersin export-associated protein AatB	Escherichia coli	113	GCF_002917555.1
16172495	RefSeq	NZ_PNRS01000049.1	13951	14772	+	WP_002431107.1	dispersin export-associated protein AatB	Escherichia coli	721266	GCF_003981245.1
16172495	RefSeq	NZ_PNVC01000057.1	15304	16125	+	WP_002431107.1	dispersin export-associated protein AatB	Escherichia coli	310140	GCF_003982675.1
16172495	RefSeq	NZ_QOWT01000048.1	12326	13147	+	WP_002431107.1	dispersin export-associated protein AatB	Escherichia coli	MOD1-ECOR8	GCF_003334765.1
16172495	RefSeq	NZ_RXYT01000123.1	15274	16095	+	WP_002431107.1	dispersin export-associated protein AatB	Shigella sonnei	AP274	GCF_003968715.1
16172495	RefSeq	NZ_SPVP01000006.1	10796	11617	-	WP_002431107.1	dispersin export-associated protein AatB	Escherichia coli	RUSPBB81	GCF_006230535.1
16172495	RefSeq	NZ_SPVQ01000175.1	2555	3376	+	WP_002431107.1	dispersin export-associated protein AatB	Escherichia coli	RUSPBB79	GCF_006230545.1
16172495	RefSeq	NZ_SPWP01000029.1	2555	3376	+	WP_002431107.1	dispersin export-associated protein AatB	Escherichia coli	RUSPBB322	GCF_006230775.1
16172495	RefSeq	NZ_SPXN01000012.1	2465	3286	-	WP_002431107.1	dispersin export-associated protein AatB	Escherichia coli	RUSPBB250	GCF_006229875.1
16172495	RefSeq	NZ_SPXV01000048.1	6526	7347	+	WP_002431107.1	dispersin export-associated protein AatB	Escherichia coli	RUSPBB23	GCF_006229995.1
16172495	RefSeq	NZ_SPYA01000059.1	2466	3287	-	WP_002431107.1	dispersin export-associated protein AatB	Escherichia coli	RUSPBB217	GCF_006230955.1
16172495	RefSeq	NZ_SPYD01000075.1	14875	15696	+	WP_002431107.1	dispersin export-associated protein AatB	Escherichia coli	RUSPBB214	GCF_006230965.1
16172495	RefSeq	NZ_SPYF01000030.1	11068	11889	+	WP_002431107.1	dispersin export-associated protein AatB	Escherichia coli	RUSPBB212	GCF_006230105.1
16172495	RefSeq	NZ_SPYQ01000127.1	7641	8462	-	WP_002431107.1	dispersin export-associated protein AatB	Escherichia coli	RUSPBB201	GCF_006231065.1
16172495	RefSeq	NZ_SPYR01000098.1	11477	12298	+	WP_002431107.1	dispersin export-associated protein AatB	Escherichia coli	RUSPBB200	GCF_006231115.1
16172495	RefSeq	NZ_SPYW01000044.1	14834	15655	+	WP_002431107.1	dispersin export-associated protein AatB	Escherichia coli	RUSPBB195	GCF_006230315.1
16172495	RefSeq	NZ_SPZL01000045.1	11363	12184	+	WP_002431107.1	dispersin export-associated protein AatB	Escherichia coli	RUSPBB163	GCF_006231335.1
16172495	RefSeq	NZ_SPZN01000173.1	14565	15386	+	WP_002431107.1	dispersin export-associated protein AatB	Escherichia coli	RUSPBB161	GCF_006241105.1
16172495	RefSeq	NZ_SQBI01000213.1	9939	10760	+	WP_002431107.1	dispersin export-associated protein AatB	Escherichia coli	EELTKB219	GCF_006238625.1
16172495	RefSeq	NZ_SQCX01000199.1	3049	3870	+	WP_002431107.1	dispersin export-associated protein AatB	Escherichia coli	RUSPBB141	GCF_006233755.1
16172495	RefSeq	NZ_SQEC01000026.1	2466	3287	-	WP_002431107.1	dispersin export-associated protein AatB	Escherichia coli	NOR6_15	GCF_006233925.1
16172495	RefSeq	NZ_UGBU01000001.1	65163	65984	+	WP_002431107.1	dispersin export-associated protein AatB	Escherichia coli	NCTC9065	GCF_900449025.1
16172495	RefSeq	NZ_UGCQ01000001.1	25239	26060	-	WP_002431107.1	dispersin export-associated protein AatB	Escherichia coli	NCTC9003	GCF_900449135.1
16172495	RefSeq	NZ_UGCW01000002.1	15876	16697	-	WP_002431107.1	dispersin export-associated protein AatB	Escherichia coli	NCTC9086	GCF_900449445.1
16172495	RefSeq	NZ_UIKU01000039.1	19639	20460	-	WP_002431107.1	dispersin export-associated protein AatB	Escherichia coli		GCF_900499745.1
16172495	RefSeq	NZ_VKIP01000394.1	10639	11460	+	WP_002431107.1	dispersin export-associated protein AatB	Escherichia coli	HM21	GCF_009909835.1
16172495	RefSeq	NZ_VRWV01000036.1	3262	4083	-	WP_002431107.1	dispersin export-associated protein AatB	Escherichia coli	27k_9	GCF_008041155.1
16172495	RefSeq	NZ_WAGY01000185.1	2546	3367	+	WP_002431107.1	dispersin export-associated protein AatB	Escherichia coli	102	GCF_009646075.1
16172495	RefSeq	NZ_WEPV01000039.1	11031	11852	-	WP_002431107.1	dispersin export-associated protein AatB	Escherichia coli	P0073V1	GCF_013073485.1
16172495	RefSeq	NZ_WEPX01000024.1	15420	16241	+	WP_002431107.1	dispersin export-associated protein AatB	Escherichia coli	P307V4	GCF_013073815.1
16172495	RefSeq	NZ_WEPY01000031.1	27503	28324	-	WP_002431107.1	dispersin export-associated protein AatB	Escherichia coli	P415V1	GCF_013073785.1
16172495	RefSeq	NZ_WEQH01000022.1	15420	16241	+	WP_002431107.1	dispersin export-associated protein AatB	Escherichia coli	E10V5A	GCF_013073585.1
16172495	RefSeq	NZ_WEQT01000018.1	31321	32142	+	WP_002431107.1	dispersin export-associated protein AatB	Escherichia coli	E30V1A	GCF_013074055.1
16172495	RefSeq	NZ_WEQX01000039.1	2980	3801	-	WP_002431107.1	dispersin export-associated protein AatB	Escherichia coli	K4V4	GCF_013074015.1
16172495	RefSeq	NZ_WEQY01000035.1	20354	21175	+	WP_002431107.1	dispersin export-associated protein AatB	Escherichia coli	K5V4	GCF_013073955.1
16172495	RefSeq	NZ_WEQZ01000035.1	14637	15458	+	WP_002431107.1	dispersin export-associated protein AatB	Escherichia coli	K11V5	GCF_013073945.1
16172495	RefSeq	NZ_WERA01000053.1	9240	10061	-	WP_002431107.1	dispersin export-associated protein AatB	Escherichia coli	K13V4	GCF_013073925.1
16172495	RefSeq	NZ_WERE01000031.1	24337	25158	-	WP_002431107.1	dispersin export-associated protein AatB	Escherichia coli	K24V1	GCF_013073845.1
16172495	RefSeq	NZ_WNTP01000031.1	2808	3629	+	WP_002431107.1	dispersin export-associated protein AatB	Escherichia coli	MEX-18	GCF_013358925.1
16172495	RefSeq	NZ_WNTR01000020.1	48165	48986	-	WP_002431107.1	dispersin export-associated protein AatB	Escherichia coli	MEX-16	GCF_013358935.1
16172495	RefSeq	NZ_WNTS01000037.1	17599	18420	-	WP_002431107.1	dispersin export-associated protein AatB	Escherichia coli	MEX-15	GCF_013359025.1
16172495	RefSeq	NZ_WNTU01000033.1	27526	28347	-	WP_002431107.1	dispersin export-associated protein AatB	Escherichia coli	MEX-13	GCF_013359015.1
16172495	RefSeq	NZ_WNTW01000037.1	5478	6299	-	WP_002431107.1	dispersin export-associated protein AatB	Escherichia coli	MEX-11	GCF_013359045.1
16172495	RefSeq	NZ_WSWT01000306.1	793	1614	+	WP_002431107.1	dispersin export-associated protein AatB	Escherichia coli	IM22c	GCF_009790815.1
16172495	RefSeq	NC_011752.1	37889	38710	-	YP_002415662.1	AatB	Escherichia coli 55989	55989
16172495	INSDC	CU928159.2	37889	38710	-	CAU95795.1	AatB	Escherichia coli 55989	55989
16172495	INSDC	AAADMX010000059.1	1872	2693	-	EAB0742421.1	dispersin export-associated protein AatB	Escherichia coli	PNUSAE020182	GCA_004231225.1
16172495	INSDC	AAADOQ010000078.1	618	1439	+	EAB1090633.1	dispersin export-associated protein AatB	Escherichia coli	PNUSAE020183	GCA_004232885.1
16172495	INSDC	AARBBS010000265.1	194	1015	+	EER8331997.1	dispersin export-associated protein AatB	Escherichia coli	PNUSAE031743
16172495	INSDC	AARMLK010000023.1	16457	17278	+	EEV5595213.1	dispersin export-associated protein AatB	Escherichia coli	654718
16172495	INSDC	AARMMO010000056.1	7386	8207	+	EEV5710171.1	dispersin export-associated protein AatB	Escherichia coli	PNUSAE021095
16172495	INSDC	AARMMQ010000055.1	1513	2334	-	EEV5743874.1	dispersin export-associated protein AatB	Escherichia coli	PNUSAE021096
16172495	INSDC	AARMMV010000125.1	601	1422	+	EEV5753798.1	dispersin export-associated protein AatB	Escherichia coli	PNUSAE020851
16172495	INSDC	AARMXF010000092.1	924	1745	-	EEV7142362.1	dispersin export-associated protein AatB	Escherichia coli	PNUSAE020450
16172495	INSDC	AARNMU010000057.1	2226	3047	-	EEV9078563.1	dispersin export-associated protein AatB	Escherichia coli	PNUSAE020047
16172495	INSDC	AARNMM010000026.1	22091	22912	-	EEV9390844.1	dispersin export-associated protein AatB	Escherichia coli	PNUSAE020088
16172495	INSDC	AARNMI010000025.1	55750	56571	+	EEV9400719.1	dispersin export-associated protein AatB	Escherichia coli	PNUSAE020092
16172495	INSDC	AARNYM010000100.1	4691	5512	-	EEW0785111.1	dispersin export-associated protein AatB	Escherichia coli	632347
16172495	INSDC	AAROTE010000036.1	26774	27595	+	EEW3449169.1	dispersin export-associated protein AatB	Escherichia coli	PNUSAE019310
16172495	INSDC	AAROVH010000048.1	10757	11578	+	EEW3678242.1	dispersin export-associated protein AatB	Escherichia coli	619818
16172495	INSDC	AARPBC010000041.1	13549	14370	+	EEW4483455.1	dispersin export-associated protein AatB	Escherichia coli	PNUSAE019114
16172495	INSDC	AARPBK010000043.1	8649	9470	+	EEW4524718.1	dispersin export-associated protein AatB	Escherichia coli	PNUSAE019085
16172495	INSDC	AARPII010000060.1	7969	8790	+	EEW5311842.1	dispersin export-associated protein AatB	Escherichia coli	613781
16172495	INSDC	AARPNG010000018.1	55750	56571	+	EEW5734029.1	dispersin export-associated protein AatB	Escherichia coli	PNUSAE018650
16172495	INSDC	AARPNQ010000080.1	17006	17827	-	EEW6176323.1	dispersin export-associated protein AatB	Escherichia coli	PNUSAE018591
16172495	INSDC	AARPTY010000040.1	20307	21128	+	EEW7479392.1	dispersin export-associated protein AatB	Escherichia coli	PNUSAE017944
16172495	INSDC	AARPTU010000041.1	20307	21128	+	EEW7494577.1	dispersin export-associated protein AatB	Escherichia coli	PNUSAE018044
16172495	INSDC	AARQCJ010000064.1	12499	13320	+	EEW8040024.1	dispersin export-associated protein AatB	Escherichia coli	PNUSAE018394
16172495	INSDC	AARQCG010000052.1	1876	2697	-	EEW8080821.1	dispersin export-associated protein AatB	Escherichia coli	PNUSAE018346
16172495	INSDC	AARQKF010000064.1	5760	6581	+	EEW8253000.1	dispersin export-associated protein AatB	Escherichia coli	603265
16172495	INSDC	AARQEX010000071.1	98	919	+	EEW8714109.1	dispersin export-associated protein AatB	Escherichia coli	604881
16172495	INSDC	AARTIJ010000089.1	1047	1868	-	EEX9216841.1	dispersin export-associated protein AatB	Escherichia coli	2018EL-1099a
16172495	INSDC	AARTLY010000117.1	352	1173	+	EEX9695686.1	dispersin export-associated protein AatB	Escherichia coli	2018EL-1097a
16172495	INSDC	AARTLZ010000086.1	1817	2638	-	EEX9705379.1	dispersin export-associated protein AatB	Escherichia coli	2018EL-1101a
16172495	INSDC	AARTMA010000102.1	1159	1980	-	EEX9710228.1	dispersin export-associated protein AatB	Escherichia coli	2018EL-1095a
16172495	INSDC	AARVGJ010000112.1	1	822	+	EEY5188529.1	dispersin export-associated protein AatB	Escherichia coli	PNUSAE021549
16172495	INSDC	AARVGD010000064.1	1869	2690	-	EEY5219825.1	dispersin export-associated protein AatB	Escherichia coli	PNUSAE021379
16172495	INSDC	AARVGF010000046.1	1998	2819	-	EEY5244205.1	dispersin export-associated protein AatB	Escherichia coli	PNUSAE021294
16172495	INSDC	AARVGS010000038.1	17470	18291	+	EEY5268489.1	dispersin export-associated protein AatB	Escherichia coli	PNUSAE021323
16172495	INSDC	AARVGV010000049.1	8713	9534	+	EEY5307746.1	dispersin export-associated protein AatB	Escherichia coli	PNUSAE021330
16172495	INSDC	AARVGP010000090.1	1045	1866	-	EEY5321972.1	dispersin export-associated protein AatB	Escherichia coli	PNUSAE021479
16172495	INSDC	AARVHC010000034.1	14768	15589	+	EEY5336114.1	dispersin export-associated protein AatB	Escherichia coli	PNUSAE021297
16172495	INSDC	AARVIK010000105.1	502	1323	+	EEY5829339.1	dispersin export-associated protein AatB	Escherichia coli	PNUSAE021239
16172495	INSDC	AARVEI010000042.1	15319	16140	+	EEY6210677.1	dispersin export-associated protein AatB	Escherichia coli	M044x
16172495	INSDC	AASAZV010000068.1	166	987	+	EFA5166364.1	dispersin export-associated protein AatB	Escherichia coli	PNUSAE022056
16172495	INSDC	AASBAG010000034.1	8709	9530	+	EFA5209085.1	dispersin export-associated protein AatB	Escherichia coli	PNUSAE022021
16172495	INSDC	AASBAI010000059.1	777	1598	+	EFA5228421.1	dispersin export-associated protein AatB	Escherichia coli	PNUSAE021814
16172495	INSDC	AASBAK010000040.1	7969	8790	+	EFA5237772.1	dispersin export-associated protein AatB	Escherichia coli	PNUSAE021747
16172495	INSDC	AASBBT010000135.1	823	1644	+	EFA5385230.1	dispersin export-associated protein AatB	Escherichia coli	PNUSAE021916
16172495	INSDC	AASBIH010000058.1	2018	2839	-	EFA6239487.1	dispersin export-associated protein AatB	Escherichia coli	PNUSAE022290
16172495	INSDC	AASBIK010000086.1	739	1560	-	EFA6263335.1	dispersin export-associated protein AatB	Escherichia coli	PNUSAE022399
16172495	INSDC	AASBIN010000034.1	16083	16904	+	EFA6272559.1	dispersin export-associated protein AatB	Escherichia coli	PNUSAE022276
16172495	INSDC	AASCJB010000076.1	15170	15991	+	EFA9745903.1	dispersin export-associated protein AatB	Escherichia coli	470197
16172495	INSDC	AASDBD010000102.1	8755	9576	+	EFB1670160.1	dispersin export-associated protein AatB	Escherichia coli	PNUSAE025430
16172495	INSDC	AASDFY010000085.1	7244	8065	+	EFB2239125.1	dispersin export-associated protein AatB	Escherichia coli	755720
16172495	INSDC	AASFOV010000062.1	952	1773	-	EFB3085710.1	dispersin export-associated protein AatB	Escherichia coli	PNUSAE026045
16172495	INSDC	AASFVD010000042.1	9927	10748	+	EFB3482780.1	dispersin export-associated protein AatB	Escherichia coli	PNUSAE027104
16172495	INSDC	AASFMU010000060.1	2050	2871	-	EFB3623773.1	dispersin export-associated protein AatB	Escherichia coli	PNUSAE025861
16172495	INSDC	AASFPZ010000032.1	16831	17652	+	EFB3791590.1	dispersin export-associated protein AatB	Escherichia coli	PNUSAE026922
16172495	INSDC	AASFUY010000057.1	2018	2839	-	EFB3945954.1	dispersin export-associated protein AatB	Escherichia coli	PNUSAE027103
16172495	INSDC	AASFLC010000046.1	3007	3828	-	EFB5528339.1	dispersin export-associated protein AatB	Escherichia coli	PNUSAE026331
16172495	INSDC	AASFLI010000036.1	21455	22276	+	EFB5549057.1	dispersin export-associated protein AatB	Escherichia coli	PNUSAE026329
16172495	INSDC	AASEWK010000099.1	3007	3828	-	EFB7149153.1	dispersin export-associated protein AatB	Escherichia coli	254603
16172495	INSDC	AASELI010000056.1	14656	15477	+	EFB9127563.1	dispersin export-associated protein AatB	Escherichia coli	722419
16172495	INSDC	AASERT010000052.1	1817	2638	-	EFB9523987.1	dispersin export-associated protein AatB	Escherichia coli	PNUSAE022850
16172495	INSDC	AASEFS010000040.1	2018	2839	-	EFC1829530.1	dispersin export-associated protein AatB	Escherichia coli	PNUSAE023351
16172495	INSDC	AASEPA010000063.1	598	1419	+	EFC2144105.1	dispersin export-associated protein AatB	Escherichia coli	PNUSAE022998
16172495	INSDC	AASHLH010000045.1	18376	19197	+	EFC3688068.1	dispersin export-associated protein AatB	Escherichia coli	PNUSAE028207
16172495	INSDC	AASEOA010000148.1	2374	3195	-	EFC3980574.1	dispersin export-associated protein AatB	Escherichia coli	720131
16172495	INSDC	AASEOO010000075.1	2256	3077	-	EFC4020943.1	dispersin export-associated protein AatB	Escherichia coli	PNUSAE022930
16172495	INSDC	AASENF010000058.1	2068	2889	-	EFC4093467.1	dispersin export-associated protein AatB	Escherichia coli	PNUSAE023043
16172495	INSDC	AASEMZ010000081.1	1211	2032	-	EFC4098330.1	dispersin export-associated protein AatB	Escherichia coli	PNUSAE023044
16172495	INSDC	AASENI010000041.1	20312	21133	+	EFC4150686.1	dispersin export-associated protein AatB	Escherichia coli	PNUSAE023079
16172495	INSDC	AASENK010000052.1	3007	3828	-	EFC4188492.1	dispersin export-associated protein AatB	Escherichia coli	PNUSAE023042
16172495	INSDC	AASDXW010000071.1	935	1756	-	EFC4417159.1	dispersin export-associated protein AatB	Escherichia coli	PSU-1670
16172495	INSDC	AASEFH010000256.1	39	860	+	EFC4518542.1	dispersin export-associated protein AatB	Escherichia coli	PNUSAE023690
16172495	INSDC	AASEFK010000213.1	606	1427	+	EFC4596566.1	dispersin export-associated protein AatB	Escherichia coli	PNUSAE023694
16172495	INSDC	AASEFJ010000053.1	2018	2839	-	EFC4611049.1	dispersin export-associated protein AatB	Escherichia coli	PNUSAE023478
16172495	INSDC	AASHRP010000053.1	2736	3557	-	EFC4750108.1	dispersin export-associated protein AatB	Escherichia coli	3.3596
16172495	INSDC	AASDXL010000085.1	5812	6633	+	EFC6499986.1	dispersin export-associated protein AatB	Escherichia coli	735152
16172495	INSDC	AASIHR010000046.1	14602	15423	+	EFC7042884.1	dispersin export-associated protein AatB	Escherichia coli	365326
16172495	INSDC	AASIIL010000060.1	10725	11546	+	EFC7338035.1	dispersin export-associated protein AatB	Escherichia coli	412053
16172495	INSDC	AASDQV010000036.1	15201	16022	+	EFD0618328.1	dispersin export-associated protein AatB	Escherichia coli	2016EL-1177b
16172495	INSDC	AASDRJ010000104.1	1045	1866	-	EFD0823629.1	dispersin export-associated protein AatB	Escherichia coli	PNUSAE023898
16172495	INSDC	AASDPJ010000094.1	1281	2102	-	EFD1726229.1	dispersin export-associated protein AatB	Escherichia coli	PNUSAE024748
16172495	INSDC	AASJGL010000030.1	20387	21208	+	EFD1810911.1	dispersin export-associated protein AatB	Escherichia coli	3.3601
16172495	INSDC	AASJYZ010000083.1	3007	3828	-	EFD4198835.1	dispersin export-associated protein AatB	Escherichia coli	PNUSAE009019
16172495	INSDC	AASKGV010000046.1	453	1274	+	EFD5095079.1	dispersin export-associated protein AatB	Escherichia coli	PNUSAE031865
16172495	INSDC	AASLBA010000043.1	8713	9534	+	EFD7672168.1	dispersin export-associated protein AatB	Escherichia coli	PNUSAE032732
16172495	INSDC	AASLBZ010000084.1	2373	3194	-	EFD7791232.1	dispersin export-associated protein AatB	Escherichia coli	PNUSAE031355
16172495	INSDC	AASLPY010000044.1	4259	5080	+	EFD9631702.1	dispersin export-associated protein AatB	Escherichia coli	PNUSAE032729
16172495	INSDC	AASMIS010000034.1	36544	37365	-	EFE2103363.1	dispersin export-associated protein AatB	Escherichia coli	806203
16172495	INSDC	AASMIM010000067.1	2018	2839	-	EFE2109174.1	dispersin export-associated protein AatB	Escherichia coli	PNUSAE035889
16172495	INSDC	AASMXS010000070.1	17515	18336	+	EFE4112301.1	dispersin export-associated protein AatB	Escherichia coli	785024
16172495	INSDC	AASNXW010000055.1	2635	3456	+	EFE7317171.1	dispersin export-associated protein AatB	Escherichia coli	PNUSAE034651
16172495	INSDC	AASNYV010000030.1	15202	16023	+	EFE7535499.1	dispersin export-associated protein AatB	Escherichia coli	806087
16172495	INSDC	AASOBY010000093.1	2859	3680	-	EFE7913026.1	dispersin export-associated protein AatB	Escherichia coli	802810
16172495	INSDC	AASOBZ010000123.1	26	847	+	EFE7927692.1	dispersin export-associated protein AatB	Escherichia coli	PNUSAE033354
16172495	INSDC	AASOEM010000026.1	7969	8790	+	EFE8267184.1	dispersin export-associated protein AatB	Escherichia coli	PNUSAE031861
16172495	INSDC	AASONK010000051.1	15302	16123	+	EFE9471075.1	dispersin export-associated protein AatB	Escherichia coli	818955
16172495	INSDC	AASOVQ010000040.1	12194	13015	+	EFF0503457.1	dispersin export-associated protein AatB	Escherichia coli	2016C-3113
16172495	INSDC	AASOVH010000016.1	59841	60662	+	EFF0522144.1	dispersin export-associated protein AatB	Escherichia coli	99-3006
16172495	INSDC	AASOZT010000036.1	18204	19025	+	EFF1099956.1	dispersin export-associated protein AatB	Escherichia coli	PNUSAE036760
16172495	INSDC	AASPCK010000057.1	1025	1846	-	EFF1416362.1	dispersin export-associated protein AatB	Escherichia coli	PNUSAE037428
16172495	INSDC	AASPIC010000035.1	12443	13264	+	EFF2148471.1	dispersin export-associated protein AatB	Escherichia coli	312803
16172495	INSDC	AASPIL010000046.1	9788	10609	+	EFF2200623.1	dispersin export-associated protein AatB	Escherichia coli	317715
16172495	INSDC	AASPIM010000085.1	2859	3680	-	EFF2205646.1	dispersin export-associated protein AatB	Escherichia coli	288996
16172495	INSDC	AASPIP010000085.1	2018	2839	-	EFF2215902.1	dispersin export-associated protein AatB	Escherichia coli	288867
16172495	INSDC	AASPIN010000058.1	12444	13265	+	EFF2220544.1	dispersin export-associated protein AatB	Escherichia coli	314967
16172495	INSDC	AASPIS010000018.1	37814	38635	+	EFF2233421.1	dispersin export-associated protein AatB	Escherichia coli	296153
16172495	INSDC	AASPIZ010000039.1	17859	18680	+	EFF2272405.1	dispersin export-associated protein AatB	Escherichia coli	254613
16172495	INSDC	AASPJG010000071.1	19322	20143	+	EFF2293106.1	dispersin export-associated protein AatB	Escherichia coli	295005
16172495	INSDC	AASPJE010000048.1	18193	19014	+	EFF2302942.1	dispersin export-associated protein AatB	Escherichia coli	313141
16172495	INSDC	AASPJP010000058.1	5991	6812	+	EFF2337409.1	dispersin export-associated protein AatB	Escherichia coli	250720
16172495	INSDC	AASPJO010000031.1	15201	16022	+	EFF2346321.1	dispersin export-associated protein AatB	Escherichia coli	254609
16172495	INSDC	AASPJR010000076.1	7106	7927	+	EFF2351951.1	dispersin export-associated protein AatB	Escherichia coli	317724
16172495	INSDC	AASPJU010000058.1	15867	16688	+	EFF2362186.1	dispersin export-associated protein AatB	Escherichia coli	316299
16172495	INSDC	AASPJV010000057.1	12194	13015	+	EFF2376560.1	dispersin export-associated protein AatB	Escherichia coli	316295
16172495	INSDC	AASPKA010000059.1	12194	13015	+	EFF2391770.1	dispersin export-associated protein AatB	Escherichia coli	209969
16172495	INSDC	AASPOM010000050.1	9213	10034	+	EFF2986417.1	dispersin export-associated protein AatB	Escherichia coli	PNUSAE036183
16172495	INSDC	AASQQB010000068.1	867	1688	-	EFF6174470.1	dispersin export-associated protein AatB	Escherichia coli	PNUSAE036181
16172495	INSDC	AASRJQ010000036.1	2731	3552	-	EFF9267299.1	dispersin export-associated protein AatB	Escherichia coli	PNUSAE044596
16172495	INSDC	AASRKE010000050.1	14115	14936	+	EFF9313920.1	dispersin export-associated protein AatB	Escherichia coli	PNUSAE044199
16172495	INSDC	AASRKR010000057.1	3007	3828	-	EFF9374335.1	dispersin export-associated protein AatB	Escherichia coli	PNUSAE043653
16172495	INSDC	AASRLA010000027.1	58346	59167	+	EFF9410765.1	dispersin export-associated protein AatB	Escherichia coli	PNUSAE042504
16172495	INSDC	AASRLK010000072.1	2707	3528	-	EFF9463124.1	dispersin export-associated protein AatB	Escherichia coli	PNUSAE041411
16172495	INSDC	AASRLM010000077.1	2973	3794	-	EFF9473238.1	dispersin export-associated protein AatB	Escherichia coli	PNUSAE041249
16172495	INSDC	AASRLP010000088.1	2858	3679	-	EFF9515850.1	dispersin export-associated protein AatB	Escherichia coli	PNUSAE041031
16172495	INSDC	AASRLQ010000041.1	13142	13963	+	EFF9529745.1	dispersin export-associated protein AatB	Escherichia coli	PNUSAE041021
16172495	INSDC	AASRMH010000103.1	912	1733	-	EFF9572948.1	dispersin export-associated protein AatB	Escherichia coli	PNUSAE040125
16172495	INSDC	AASRNX010000026.1	15200	16021	+	EFF9770671.1	dispersin export-associated protein AatB	Escherichia coli	PNUSAE038352
16172495	INSDC	AASROJ010000043.1	7265	8086	+	EFF9828146.1	dispersin export-associated protein AatB	Escherichia coli	PNUSAE037426
16172495	INSDC	AASROQ010000041.1	20387	21208	+	EFF9857090.1	dispersin export-associated protein AatB	Escherichia coli	PNUSAE035840
16172495	INSDC	AASROS010000055.1	88	909	+	EFF9871642.1	dispersin export-associated protein AatB	Escherichia coli	PNUSAE036191
16172495	INSDC	AASSCC010000087.1	960	1781	-	EFG1624216.1	dispersin export-associated protein AatB	Escherichia coli	142500
16172495	INSDC	AASSLV010000038.1	34748	35569	-	EFG2884639.1	dispersin export-associated protein AatB	Escherichia coli	287551
16172495	INSDC	AASSNG010000058.1	3007	3828	-	EFG3043041.1	dispersin export-associated protein AatB	Escherichia coli	302574
16172495	INSDC	AASSNI010000058.1	2662	3483	+	EFG3073446.1	dispersin export-associated protein AatB	Escherichia coli	299816
16172495	INSDC	AASSRP010000098.1	155	976	+	EFG3646898.1	dispersin export-associated protein AatB	Escherichia coli	164652
16172495	INSDC	AASTBF010000051.1	20307	21128	+	EFG4822253.1	dispersin export-associated protein AatB	Escherichia coli	302507
16172495	INSDC	AASTCK010000096.1	2859	3680	-	EFG4974032.1	dispersin export-associated protein AatB	Escherichia coli	294687
16172495	INSDC	AASTDQ010000020.1	20388	21209	+	EFG5217928.1	dispersin export-associated protein AatB	Escherichia coli	PNUSAE031854
16172495	INSDC	AASTGM010000027.1	17470	18291	+	EFG5592957.1	dispersin export-associated protein AatB	Escherichia coli	PNUSAE044459
16172495	INSDC	AASTHT010000069.1	18293	19114	+	EFG5694147.1	dispersin export-associated protein AatB	Escherichia coli	310175
16172495	INSDC	AASTJP010000041.1	12287	13108	+	EFG5998123.1	dispersin export-associated protein AatB	Escherichia coli	290602
16172495	INSDC	AASTOO010000188.1	837	1658	+	EFG6643491.1	dispersin export-associated protein AatB	Escherichia coli	PNUSAE004863
16172495	INSDC	AASTRU010000047.1	7474	8295	+	EFG7171418.1	dispersin export-associated protein AatB	Escherichia coli	PNUSAE046118
16172495	INSDC	AASTUN010000047.1	8926	9747	+	EFG7443867.1	dispersin export-associated protein AatB	Escherichia coli	PNUSAE044603
16172495	INSDC	AASTWX010000065.1	18533	19354	+	EFG7768957.1	dispersin export-associated protein AatB	Escherichia coli	259269
16172495	INSDC	AASVEI010000031.1	16083	16904	+	EFH2043617.1	dispersin export-associated protein AatB	Escherichia coli	07-3560
16172495	INSDC	AASVGY010000033.1	7970	8791	+	EFH2495953.1	dispersin export-associated protein AatB	Escherichia coli	PNUSAE047730
16172495	INSDC	AASVLQ010000093.1	7106	7927	+	EFH3063394.1	dispersin export-associated protein AatB	Escherichia coli	866442
16172495	INSDC	AASVMV010000061.1	6098	6919	+	EFH3219761.1	dispersin export-associated protein AatB	Escherichia coli	862441
16172495	INSDC	AASVOF010000076.1	5991	6812	+	EFH3387761.1	dispersin export-associated protein AatB	Escherichia coli	857250
16172495	INSDC	AASVOG010000080.1	15043	15864	+	EFH3392556.1	dispersin export-associated protein AatB	Escherichia coli	857176
16172495	INSDC	AASVPV010000070.1	17523	18344	+	EFH3581202.1	dispersin export-associated protein AatB	Escherichia coli	853999
16172495	INSDC	AASVQJ010000073.1	3408	4229	-	EFH3658217.1	dispersin export-associated protein AatB	Escherichia coli	854000
16172495	INSDC	AASVRH010000065.1	2518	3339	-	EFH3752272.1	dispersin export-associated protein AatB	Escherichia coli	298880
16172495	INSDC	AASWDL010000027.1	34360	35181	+	EFH5236963.1	dispersin export-associated protein AatB	Escherichia coli	PNUSAE046119
16172495	INSDC	AASWDY010000033.1	29139	29960	-	EFH5316281.1	dispersin export-associated protein AatB	Escherichia coli	PNUSAE045092
16172495	INSDC	AASWQY010000079.1	13488	14309	-	EFH6957505.1	dispersin export-associated protein AatB	Escherichia coli	843994
16172495	INSDC	AASWQZ010000101.1	2858	3679	-	EFH6962444.1	dispersin export-associated protein AatB	Escherichia coli	843993
16172495	INSDC	AASWUO010000077.1	2998	3819	-	EFH7393910.1	dispersin export-associated protein AatB	Escherichia coli	838525
16172495	INSDC	AASYIC010000041.1	12238	13059	+	EFI2440645.1	dispersin export-associated protein AatB	Escherichia coli	PNUSAE046126
16172495	INSDC	AASYVR010000040.1	36544	37365	-	EFI4216861.1	dispersin export-associated protein AatB	Escherichia coli	877274
16172495	INSDC	AASZIQ010000034.1	10746	11567	+	EFI5936763.1	dispersin export-associated protein AatB	Escherichia coli	PNUSAE046127
16172495	INSDC	AASZJW010000051.1	17984	18805	+	EFI6058218.1	dispersin export-associated protein AatB	Escherichia coli	872150
16172495	INSDC	AASZOK010000049.1	3007	3828	-	EFI6631199.1	dispersin export-associated protein AatB	Escherichia coli	PNUSAE047734
16172495	INSDC	AATAEL010000042.1	16083	16904	+	EFI8717490.1	dispersin export-associated protein AatB	Escherichia coli	PNUSAE047398
16172495	INSDC	AATAGR010000038.1	18188	19009	+	EFI9031484.1	dispersin export-associated protein AatB	Escherichia coli	PNUSAE047399
16172495	INSDC	AATBSP010000057.1	15125	15946	+	EFJ3961498.1	dispersin export-associated protein AatB	Escherichia coli	882863
16172495	INSDC	AATDXP010000065.1	18565	19386	+	EFJ9436339.1	dispersin export-associated protein AatB	Escherichia coli	186531
16172495	INSDC	AATDXT010000080.1	2707	3528	-	EFJ9472732.1	dispersin export-associated protein AatB	Escherichia coli	188341
16172495	INSDC	AATEOB010000060.1	10773	11594	+	EFK2006144.1	dispersin export-associated protein AatB	Escherichia coli	181958
16172495	INSDC	AATEQC010000077.1	2713	3534	-	EFK2737072.1	dispersin export-associated protein AatB	Escherichia coli	178926
16172495	INSDC	AATEUH010000063.1	12320	13141	+	EFK3442496.1	dispersin export-associated protein AatB	Escherichia coli	242345
16172495	INSDC	AATEUK010000083.1	2707	3528	-	EFK3477826.1	dispersin export-associated protein AatB	Escherichia coli	188151
16172495	INSDC	AATEVQ010000086.1	1998	2819	-	EFK3769542.1	dispersin export-associated protein AatB	Escherichia coli	155719
16172495	INSDC	AATEVP010000076.1	18179	19000	+	EFK3773546.1	dispersin export-associated protein AatB	Escherichia coli	168294
16172495	INSDC	AATEWC010000071.1	3007	3828	-	EFK3817390.1	dispersin export-associated protein AatB	Escherichia coli	192862
16172495	INSDC	AATETP010000090.1	3007	3828	-	EFK3832526.1	dispersin export-associated protein AatB	Escherichia coli	157052
16172495	INSDC	AATEWY010000069.1	2018	2839	-	EFK3934403.1	dispersin export-associated protein AatB	Escherichia coli	180530
16172495	INSDC	AATEXN010000055.1	14924	15745	+	EFK4118891.1	dispersin export-associated protein AatB	Escherichia coli	205710
16172495	INSDC	AATFAI010000048.1	4487	5308	+	EFK4424003.1	dispersin export-associated protein AatB	Escherichia coli	208916
16172495	INSDC	AATFAQ010000056.1	7970	8791	+	EFK4458398.1	dispersin export-associated protein AatB	Escherichia coli	248617
16172495	INSDC	AATGNQ010000165.1	23	844	+	EFK9973235.1	dispersin export-associated protein AatB	Escherichia coli	PNUSAE000778
16172495	INSDC	AATIEN010000126.1	220	1041	+	EFL5668778.1	dispersin export-associated protein AatB	Escherichia coli	F 10598-41
16172495	INSDC	AATIKW010000083.1	1311	2132	-	EFL6474140.1	dispersin export-associated protein AatB	Escherichia coli	H 35
16172495	INSDC	AATKQP010000137.1	2374	3195	-	EFM3615845.1	dispersin export-associated protein AatB	Escherichia coli	899031
16172495	INSDC	AATKRN010000055.1	3007	3828	-	EFM3729939.1	dispersin export-associated protein AatB	Escherichia coli	899039
16172495	INSDC	AATKWS010000038.1	36293	37114	-	EFM4374888.1	dispersin export-associated protein AatB	Escherichia coli	917888
16172495	INSDC	AATORR010000045.1	3007	3828	-	EFN6011897.1	dispersin export-associated protein AatB	Escherichia coli	PNUSAE029512
16172495	INSDC	AATOZZ010000045.1	14958	15779	+	EFN7035799.1	dispersin export-associated protein AatB	Escherichia coli	B179XC2
16172495	INSDC	AATPAC010000035.1	15319	16140	+	EFN7050959.1	dispersin export-associated protein AatB	Escherichia coli	B181XC1
16172495	INSDC	AATPOY010000037.1	24973	25794	+	EFN8941292.1	dispersin export-associated protein AatB	Escherichia coli	PSU-1328
16172495	INSDC	AATPQE010000044.1	15910	16731	+	EFN9086160.1	dispersin export-associated protein AatB	Escherichia coli	PSU-1275
16172495	INSDC	AATPRL010000027.1	34360	35181	+	EFN9183762.1	dispersin export-associated protein AatB	Escherichia coli	PNUSAE018045
16172495	INSDC	AATPXK010000115.1	194	1015	+	EFO0003304.1	dispersin export-associated protein AatB	Escherichia coli	PNUSAE017286
16172495	INSDC	AATPYL010000039.1	21326	22147	+	EFO0141403.1	dispersin export-associated protein AatB	Escherichia coli	PNUSAE017134
16172495	INSDC	AATPZD010000044.1	880	1701	+	EFO0215520.1	dispersin export-associated protein AatB	Escherichia coli	PNUSAE016525
16172495	INSDC	AATPZI010000046.1	18188	19009	+	EFO0231164.1	dispersin export-associated protein AatB	Escherichia coli	PNUSAE016967
16172495	INSDC	AATPZH010000075.1	4685	5506	+	EFO0241450.1	dispersin export-associated protein AatB	Escherichia coli	PNUSAE016851
16172495	INSDC	AATPZK010000051.1	2018	2839	-	EFO0246410.1	dispersin export-associated protein AatB	Escherichia coli	PNUSAE016969
16172495	INSDC	AATQCW010000037.1	7473	8294	+	EFO0745801.1	dispersin export-associated protein AatB	Escherichia coli	PNUSAE016281
16172495	INSDC	AATQEB010000041.1	20307	21128	+	EFO0854936.1	dispersin export-associated protein AatB	Escherichia coli	PNUSAE016169
16172495	INSDC	AATQEF010000032.1	20387	21208	+	EFO0864883.1	dispersin export-associated protein AatB	Escherichia coli	PNUSAE016167
16172495	INSDC	AAUANE010000097.1	8275	9096	-	EFQ8212634.1	dispersin export-associated protein AatB	Escherichia coli	961293
16172495	INSDC	ACDM02000061.1	16461	17282	+	EIG68431.1	hypothetical protein	Escherichia sp. 4_1_40B	4_1_40B	GCA_000158415.2
16172495	INSDC	JH660546.1	16461	17282	+	EIG68431.1	hypothetical protein	Escherichia sp. 4_1_40B	4_1_40B	GCA_000158415.2
16172495	INSDC	DAAZPU010000051.1	13824	14645	+	HAG8647170.1	dispersin export-associated protein AatB	Escherichia coli	AUSMDU00004890
16172495	INSDC	DAAZRD010000021.1	13824	14645	+	HAG8767332.1	dispersin export-associated protein AatB	Escherichia coli
16172495	INSDC	DABABC010000022.1	53089	53910	+	HAH0094699.1	dispersin export-associated protein AatB	Escherichia coli
16172495	INSDC	DABAPI010000054.1	11516	12337	+	HAH1919744.1	dispersin export-associated protein AatB	Escherichia coli	EC00757
16172495	INSDC	DABAWR010000058.1	15201	16022	+	HAH2839929.1	dispersin export-associated protein AatB	Escherichia coli	ECOR-08
16172495	INSDC	DABBID010000049.1	15249	16070	+	HAH4309158.1	dispersin export-associated protein AatB	Escherichia coli	EC00751
16172495	INSDC	DABBNZ010000040.1	15135	15956	+	HAH5030795.1	dispersin export-associated protein AatB	Escherichia coli
16172495	INSDC	DABCBX010000039.1	15319	16140	+	HAH6817506.1	dispersin export-associated protein AatB	Escherichia coli	HICF146
16172495	INSDC	DABCCB010000023.1	75420	76241	-	HAH6836754.1	dispersin export-associated protein AatB	Escherichia coli	HICF137
16172495	INSDC	DABCCP010000045.1	18218	19039	+	HAH6901509.1	dispersin export-associated protein AatB	Escherichia coli	HICF124
16172495	INSDC	DABDFI010000081.1	4024	4845	-	HAH9816957.1	dispersin export-associated protein AatB	Escherichia coli
16172495	INSDC	DABDFQ010000037.1	15180	16001	+	HAH9921489.1	dispersin export-associated protein AatB	Escherichia coli
16172495	INSDC	DABCTD010000039.1	25393	26214	-	HAI0400362.1	dispersin export-associated protein AatB	Escherichia coli	BCW_5113
16172495	INSDC	DABDHF010000057.1	15201	16022	+	HAI0797149.1	dispersin export-associated protein AatB	Escherichia coli	ESC0172
16172495	INSDC	DABDRE010000048.1	16065	16886	+	HAI1999157.1	dispersin export-associated protein AatB	Escherichia coli	BCW_4056
16172495	INSDC	DABDRO010000021.1	24195	25016	+	HAI2084902.1	dispersin export-associated protein AatB	Escherichia coli	BCW_4200
16172495	INSDC	DABDUM010000035.1	2635	3456	+	HAI2492046.1	dispersin export-associated protein AatB	Escherichia coli	SCHI0016.S.270
16172495	INSDC	DABDUV010000027.1	16852	17673	+	HAI2496339.1	dispersin export-associated protein AatB	Escherichia coli	SCHI0016.S.276
16172495	INSDC	DABDVB010000037.1	24680	25501	+	HAI2541406.1	dispersin export-associated protein AatB	Escherichia coli	SCHI0016.S.116
16172495	INSDC	DABEEI010000023.1	17143	17964	+	HAI3769032.1	dispersin export-associated protein AatB	Escherichia coli
16172495	INSDC	DABELZ010000048.1	32191	33012	+	HAI4680759.1	dispersin export-associated protein AatB	Escherichia coli
16172495	INSDC	DABFBH010000029.1	33607	34428	+	HAI6544387.1	dispersin export-associated protein AatB	Escherichia coli
16172495	INSDC	DABFCF010000044.1	32185	33006	+	HAI6598445.1	dispersin export-associated protein AatB	Escherichia coli
16172495	INSDC	DABFEQ010000037.1	32185	33006	+	HAI7083897.1	dispersin export-associated protein AatB	Escherichia coli
16172495	INSDC	DABFRP010000031.1	15448	16269	+	HAI8630433.1	dispersin export-associated protein AatB	Escherichia coli
16172495	INSDC	DABGPQ010000060.1	2948	3769	-	HAI9699304.1	dispersin export-associated protein AatB	Escherichia coli
16172495	INSDC	DABGPV010000029.1	15448	16269	+	HAI9723446.1	dispersin export-associated protein AatB	Escherichia coli
16172495	INSDC	DABGHS010000038.1	15448	16269	+	HAJ4844579.1	dispersin export-associated protein AatB	Escherichia coli	ecoli[ST-38]
16172495	INSDC	DABGHJ010000053.1	13824	14645	+	HAJ4914244.1	dispersin export-associated protein AatB	Escherichia coli	ecoli[ST-38]
16172495	INSDC	DABGIH010000090.1	2635	3456	+	HAJ5043255.1	dispersin export-associated protein AatB	Escherichia coli	ecoli[ST-1312]
16172495	INSDC	DABGIX010000058.1	13824	14645	+	HAJ5117173.1	dispersin export-associated protein AatB	Escherichia coli	ecoli[ST-38]
16172495	INSDC	DABGJV010000044.1	12663	13484	+	HAJ5242825.1	dispersin export-associated protein AatB	Escherichia coli	ecoli[ST-131]
16172495	INSDC	DABGLP010000035.1	15448	16269	+	HAJ5276931.1	dispersin export-associated protein AatB	Escherichia coli	ecoli[ST-38]
16172495	INSDC	DABGKA010000050.1	10760	11581	+	HAJ5282642.1	dispersin export-associated protein AatB	Escherichia coli	ecoli[ST-38]
16172495	INSDC	DABGMC010000031.1	15448	16269	+	HAJ5350964.1	dispersin export-associated protein AatB	Escherichia coli	ecoli[ST-38]
16172495	INSDC	DABGKH010000050.1	12444	13265	+	HAJ5416299.1	dispersin export-associated protein AatB	Escherichia coli	ecoli[ST-38]
16172495	INSDC	DABINI010000059.1	2913	3734	-	HAJ8146712.1	dispersin export-associated protein AatB	Escherichia coli	eo3620
16172495	INSDC	DABIPY010000051.1	15641	16462	+	HAJ8468103.1	dispersin export-associated protein AatB	Escherichia coli	eo2312
16172495	INSDC	JACDVF010000204.1	80	901	+	MBA0927438.1	dispersin export-associated protein AatB	Escherichia coli	PE01_342
16172495	INSDC	RNHR01000054.1	14975	15796	+	MFY29810.1	dispersin export-associated protein AatB	Escherichia coli	PNUSAE017873	GCA_003770225.1
16172495	INSDC	RNHQ01000097.1	2101	2922	-	MGA40166.1	dispersin export-associated protein AatB	Escherichia coli	PNUSAE017874	GCA_003770145.1
16172495	INSDC	ROYK01000091.1	876	1697	-	MHK64160.1	dispersin export-associated protein AatB	Escherichia coli	PNUSAE019720	GCA_003787665.1
16172495	INSDC	WAGY01000185.1	2546	3367	+	MRA52034.1	dispersin export-associated protein AatB	Escherichia coli	102	GCA_009646075.1
16172495	INSDC	WSWT01000306.1	793	1614	+	MWE34411.1	dispersin export-associated protein AatB	Escherichia coli	IM22c
16172495	INSDC	JAAUJT010000052.1	2310	3131	-	NJW99124.1	dispersin export-associated protein AatB	Escherichia coli	EC-C-ST001-17FEB15-0065I
16172495	INSDC	WEPV01000039.1	11031	11852	-	NNP92590.1	dispersin export-associated protein AatB	Escherichia coli	P0073V1
16172495	INSDC	WEPY01000031.1	27503	28324	-	NNP97318.1	dispersin export-associated protein AatB	Escherichia coli	P415V1
16172495	INSDC	WEQH01000022.1	15420	16241	+	NNQ17469.1	dispersin export-associated protein AatB	Escherichia coli	E10V5A
16172495	INSDC	WEPX01000024.1	15420	16241	+	NNQ32703.1	dispersin export-associated protein AatB	Escherichia coli	P307V4
16172495	INSDC	WERE01000031.1	24337	25158	-	NNQ37464.1	dispersin export-associated protein AatB	Escherichia coli	K24V1
16172495	INSDC	WEQZ01000035.1	14637	15458	+	NNQ81626.1	dispersin export-associated protein AatB	Escherichia coli	K11V5
16172495	INSDC	WEQX01000039.1	2980	3801	-	NNQ86516.1	dispersin export-associated protein AatB	Escherichia coli	K4V4
16172495	INSDC	WERA01000053.1	9240	10061	-	NNQ96468.1	dispersin export-associated protein AatB	Escherichia coli	K13V4
16172495	INSDC	WEQT01000018.1	31321	32142	+	NNR10000.1	dispersin export-associated protein AatB	Escherichia coli	E30V1A
16172495	INSDC	WEQY01000035.1	20354	21175	+	NNR25563.1	dispersin export-associated protein AatB	Escherichia coli	K5V4
16172495	INSDC	JAATZG010000038.1	7578	8399	+	NPG73702.1	dispersin export-associated protein AatB	Escherichia coli	EF515
16172495	INSDC	JAATZF010000056.1	15304	16125	+	NPG99746.1	dispersin export-associated protein AatB	Escherichia coli	EF516
16172495	INSDC	JAAUAW010000037.1	10670	11491	+	NPJ00295.1	dispersin export-associated protein AatB	Escherichia coli	EF454
16172495	INSDC	JAAUAW010000037.1	27270	28091	-	NPJ00310.1	dispersin export-associated protein AatB	Escherichia coli	EF454
16172495	INSDC	JAAUBA010000039.1	29200	30021	-	NPJ14698.1	dispersin export-associated protein AatB	Escherichia coli	EF450
16172495	INSDC	JAAUBW010000034.1	29194	30015	-	NPK23096.1	dispersin export-associated protein AatB	Escherichia coli	EF427
16172495	INSDC	WNTP01000031.1	2808	3629	+	NUL53859.1	dispersin export-associated protein AatB	Escherichia coli	MEX-18
16172495	INSDC	WNTR01000020.1	48165	48986	-	NUL57657.1	dispersin export-associated protein AatB	Escherichia coli	MEX-16
16172495	INSDC	WNTS01000037.1	17599	18420	-	NUM02521.1	dispersin export-associated protein AatB	Escherichia coli	MEX-15
16172495	INSDC	WNTW01000037.1	5478	6299	-	NUM07518.1	dispersin export-associated protein AatB	Escherichia coli	MEX-11
16172495	INSDC	WNTU01000033.1	27526	28347	-	NUM29902.1	dispersin export-associated protein AatB	Escherichia coli	MEX-13
16172495	INSDC	JAAFBQ010000034.1	15339	16160	+	NWP98110.1	dispersin export-associated protein AatB	Escherichia coli	BS28R-A
16172495	INSDC	RXYT01000123.1	15274	16095	+	RTY44350.1	dispersin export-associated protein AatB	Shigella sonnei	AP274	GCA_003968715.1
16172495	INSDC	VRWV01000036.1	3262	4083	-	TXP44649.1	dispersin export-associated protein AatB	Escherichia coli	27k_9
43450210	RefSeq	NC_022333.1	120240	121013	-	WP_021018664.1	hypothetical protein	Escherichia coli	4266 delta cssB::Km
43450210	RefSeq	NZ_AB702969.1	120240	121013	-	WP_021018664.1	hypothetical protein	Escherichia coli	4266 delta cssB::Km
43450210	RefSeq	NZ_AIGT01000012.1	11287	12060	+	WP_021018664.1	hypothetical protein	Escherichia coli DEC10E	DEC10E	GCF_000250075.1
43450210	RefSeq	NZ_AIHN01000038.1	26140	26913	+	WP_021018664.1	hypothetical protein	Escherichia coli DEC14D	DEC14D	GCF_000250475.1
43450210	RefSeq	NZ_APXG01000136.1	3802	4575	-	WP_021018664.1	hypothetical protein	Escherichia coli 2860650	2860650	GCF_000356445.2
43450210	RefSeq	NZ_APXJ01000087.1	3753	4526	-	WP_021018664.1	hypothetical protein	Escherichia coli 2866350	2866350	GCF_000356505.2
43450210	RefSeq	NZ_APZZ01000154.1	3669	4442	-	WP_021018664.1	hypothetical protein	Escherichia coli p0305293.14	p0305293.14	GCF_000357485.2
43450210	RefSeq	NZ_AQBT01000146.1	3695	4468	-	WP_021018664.1	hypothetical protein	Escherichia coli p0305293.10	p0305293.10	GCF_000358555.1
43450210	RefSeq	NZ_AQBV01000125.1	3668	4441	-	WP_021018664.1	hypothetical protein	Escherichia coli p0305293.12	p0305293.12	GCF_000358595.2
43450210	RefSeq	NZ_AQBW01000061.1	3665	4438	-	WP_021018664.1	hypothetical protein	Escherichia coli p0305293.15	p0305293.15	GCF_000358615.2
43450210	RefSeq	NZ_AQBX01000098.1	3803	4576	-	WP_021018664.1	hypothetical protein	Escherichia coli p0305293.2	p0305293.2	GCF_000358635.2
43450210	RefSeq	NZ_AQCA01000046.1	790	1563	+	WP_021018664.1	hypothetical protein	Escherichia coli p0305293.5	p0305293.5	GCF_000359055.2
43450210	RefSeq	NZ_AQCC01000185.1	3674	4447	-	WP_021018664.1	hypothetical protein	Escherichia coli p0305293.7	p0305293.7	GCF_000359095.2
43450210	RefSeq	NZ_AQCD01000154.1	3755	4528	-	WP_021018664.1	hypothetical protein	Escherichia coli p0305293.8	p0305293.8	GCF_000358695.2
43450210	RefSeq	NZ_AQDL01000088.1	3440	4213	-	WP_021018664.1	hypothetical protein	Escherichia coli 2860050	2860050	GCF_000354995.2
43450210	RefSeq	NZ_AQDW01000038.1	3709	4482	-	WP_021018664.1	hypothetical protein	Escherichia coli 2770900	2770900	GCF_000355615.2
43450210	RefSeq	NZ_AQDZ01000069.1	3702	4475	-	WP_021018664.1	hypothetical protein	Escherichia coli 2749250	2749250	GCF_000354875.1
43450210	RefSeq	NZ_AQEA01000130.1	3745	4518	+	WP_021018664.1	hypothetical protein	Escherichia coli 2747800	2747800	GCF_000354775.2
43450210	RefSeq	NZ_AQEC01000089.1	3642	4415	-	WP_021018664.1	hypothetical protein	Escherichia coli 2729250	2729250	GCF_000356065.2
43450210	RefSeq	NZ_AQEK01000021.1	13387	14160	-	WP_021018664.1	hypothetical protein	Escherichia coli p0305293.1	p0305293.1	GCF_000356605.2
43450210	RefSeq	NZ_AQFC01000043.1	11478	12251	-	WP_021018664.1	hypothetical protein	Escherichia coli Envira 8/11	Envira 8/11	GCF_000355215.2
43450210	RefSeq	NZ_AQFD01000032.1	12497	13270	-	WP_021018664.1	hypothetical protein	Escherichia coli Envira 10/1	Envira 10/1	GCF_000355195.2
43450210	RefSeq	NZ_CP023347.1	102839	103612	-	WP_021018664.1	hypothetical protein	Escherichia coli	ETEC-2265	GCF_002302315.1
43450210	RefSeq	NZ_CP024668.1	83374	84147	-	WP_021018664.1	hypothetical protein	Escherichia coli	F5176C6	GCF_002764175.1
43450210	RefSeq	NZ_CP025848.1	81422	82195	+	WP_021018664.1	hypothetical protein	Escherichia coli	602354	GCF_003956365.1
43450210	RefSeq	NZ_CP025863.1	21716	22489	+	WP_021018664.1	hypothetical protein	Escherichia coli	504237	GCF_003956185.1
43450210	RefSeq	NZ_CP025911.1	138630	139403	-	WP_021018664.1	hypothetical protein	Escherichia coli	204446	GCF_003956205.1
43450210	RefSeq	NZ_CP025917.1	106511	107284	-	WP_021018664.1	hypothetical protein	Escherichia coli	120899	GCF_003956485.1
43450210	RefSeq	NZ_CP025921.1	39664	40437	-	WP_021018664.1	hypothetical protein	Escherichia coli	103605	GCF_003956325.1
43450210	RefSeq	NZ_JORD01000142.1	3600	4373	-	WP_021018664.1	hypothetical protein	Escherichia coli 6-319-05_S1_C2	6-319-05_S1_C2	GCF_000713025.1
43450210	RefSeq	NZ_JORE01000030.1	12457	13230	+	WP_021018664.1	hypothetical protein	Escherichia coli 6-319-05_S1_C3	6-319-05_S1_C3	GCF_000713015.1
43450210	RefSeq	NZ_JORE01000041.1	3593	4366	-	WP_021018664.1	hypothetical protein	Escherichia coli 6-319-05_S1_C3	6-319-05_S1_C3	GCF_000713015.1
43450210	RefSeq	NZ_JORT01000032.1	12277	13050	+	WP_021018664.1	hypothetical protein	Escherichia coli 6-319-05_S1_C1	6-319-05_S1_C1	GCF_000713335.1
43450210	RefSeq	NZ_JORT01000042.1	3595	4368	-	WP_021018664.1	hypothetical protein	Escherichia coli 6-319-05_S1_C1	6-319-05_S1_C1	GCF_000713335.1
43450210	RefSeq	NZ_JORT01000109.1	3595	4368	-	WP_021018664.1	hypothetical protein	Escherichia coli 6-319-05_S1_C1	6-319-05_S1_C1	GCF_000713335.1
43450210	RefSeq	NZ_JORT01000182.1	5792	6565	+	WP_021018664.1	hypothetical protein	Escherichia coli 6-319-05_S1_C1	6-319-05_S1_C1	GCF_000713335.1
43450210	RefSeq	NZ_JORT01000190.1	5017	5790	+	WP_021018664.1	hypothetical protein	Escherichia coli 6-319-05_S1_C1	6-319-05_S1_C1	GCF_000713335.1
43450210	RefSeq	NZ_JTHI01000107.1	4162	4935	+	WP_021018664.1	hypothetical protein	Escherichia coli	E1777	GCF_000806265.1
43450210	RefSeq	NZ_JXBV01000046.1	3357	4130	-	WP_021018664.1	hypothetical protein	Escherichia coli C691-71 (14b)	C691-71 (14b)	GCF_000818965.1
43450210	RefSeq	NZ_KE353242.1	3658	4431	+	WP_021018664.1	hypothetical protein	Escherichia coli E2265	E2265	GCF_000415485.1
43450210	RefSeq	NZ_KI894150.1	4162	4935	+	WP_021018664.1	hypothetical protein	Escherichia coli E1777	E1777	GCF_000512625.1
43450210	RefSeq	NZ_KN711528.1	3658	4431	+	WP_021018664.1	hypothetical protein	Escherichia coli	E2265	GCF_000806255.1
43450210	RefSeq	NZ_NJYO01000110.1	3619	4392	-	WP_021018664.1	hypothetical protein	Escherichia coli	MOD1-EC1838	GCF_002458245.1
43450210	RefSeq	NZ_NNUI01000064.1	4289	5062	+	WP_021018664.1	hypothetical protein	Escherichia coli	MOD1-EC6636	GCF_002485105.1
43450210	RefSeq	NZ_PNSJ01000076.1	3619	4392	-	WP_021018664.1	hypothetical protein	Escherichia coli	702782	GCF_003980635.1
43450210	RefSeq	NZ_PNSL01000065.1	3552	4325	-	WP_021018664.1	hypothetical protein	Escherichia coli	702551	GCF_003980655.1
43450210	RefSeq	NZ_PNST01000063.1	3552	4325	-	WP_021018664.1	hypothetical protein	Escherichia coli	700052	GCF_003981645.1
43450210	RefSeq	NZ_PNTV01000066.1	3552	4325	-	WP_021018664.1	hypothetical protein	Escherichia coli	403625	GCF_003981955.1
43450210	RefSeq	NZ_PNUA01000075.1	3619	4392	-	WP_021018664.1	hypothetical protein	Escherichia coli	402371	GCF_003983695.1
43450210	RefSeq	NZ_PNUB01000075.1	3552	4325	-	WP_021018664.1	hypothetical protein	Escherichia coli	402216	GCF_003983685.1
43450210	RefSeq	NZ_PNUC01000067.1	3552	4325	-	WP_021018664.1	hypothetical protein	Escherichia coli	402007	GCF_003982175.1
43450210	RefSeq	NZ_PNVE01000064.1	3552	4325	-	WP_021018664.1	hypothetical protein	Escherichia coli	302921	GCF_003983885.1
43450210	RefSeq	NZ_PNVK01000062.1	3552	4325	-	WP_021018664.1	hypothetical protein	Escherichia coli	220075	GCF_003983925.1
43450210	RefSeq	NZ_PNVV01000069.1	4239	5012	+	WP_021018664.1	hypothetical protein	Escherichia coli	203886	GCF_003982995.1
43450210	RefSeq	NZ_PNVX01000070.1	3552	4325	-	WP_021018664.1	hypothetical protein	Escherichia coli	203802	GCF_003983995.1
43450210	RefSeq	NZ_PNVZ01000063.1	3552	4325	-	WP_021018664.1	hypothetical protein	Escherichia coli	203394	GCF_003983025.1
43450210	RefSeq	NZ_PNWB01000066.1	3552	4325	-	WP_021018664.1	hypothetical protein	Escherichia coli	202942	GCF_003983055.1
43450210	RefSeq	NZ_PNWC01000067.1	3552	4325	-	WP_021018664.1	hypothetical protein	Escherichia coli	202789	GCF_003983075.1
43450210	RefSeq	NZ_PNWD01000063.1	3552	4325	-	WP_021018664.1	hypothetical protein	Escherichia coli	202709	GCF_003983125.1
43450210	RefSeq	NZ_PNWE01000071.1	3552	4325	-	WP_021018664.1	hypothetical protein	Escherichia coli	202556	GCF_003983175.1
43450210	RefSeq	NZ_PNWF01000071.1	3552	4325	-	WP_021018664.1	hypothetical protein	Escherichia coli	202141	GCF_003983215.1
43450210	RefSeq	NZ_PNWI01000073.1	3552	4325	-	WP_021018664.1	hypothetical protein	Escherichia coli	201329	GCF_003983275.1
43450210	RefSeq	NZ_PNWP01000068.1	3552	4325	-	WP_021018664.1	hypothetical protein	Escherichia coli	200065	GCF_003983365.1
43450210	RefSeq	NZ_PNXA01000070.1	3552	4325	-	WP_021018664.1	hypothetical protein	Escherichia coli	100693	GCF_003984475.1
43450210	RefSeq	NZ_PNXJ01000067.1	3552	4325	-	WP_021018664.1	hypothetical protein	Escherichia coli	100211	GCF_003984395.1
43450210	RefSeq	NZ_PNXK01000066.1	3552	4325	-	WP_021018664.1	hypothetical protein	Escherichia coli	100045	GCF_003984405.1
43450210	RefSeq	NZ_PNYK01000064.1	3552	4325	-	WP_021018664.1	hypothetical protein	Escherichia coli	100522	GCF_003984285.1
43450210	RefSeq	NZ_PNYL01000061.1	3552	4325	-	WP_021018664.1	hypothetical protein	Escherichia coli	100421	GCF_003984385.1
43450210	RefSeq	NZ_PNYM01000071.1	3552	4325	-	WP_021018664.1	hypothetical protein	Escherichia coli	100345	GCF_003984375.1
43450210	RefSeq	NZ_PNYN01000069.1	3552	4325	-	WP_021018664.1	hypothetical protein	Escherichia coli	100324	GCF_003984575.1
43450210	RefSeq	NZ_PNYO01000061.1	3552	4325	-	WP_021018664.1	hypothetical protein	Escherichia coli	100047	GCF_004001145.1
43450210	RefSeq	NZ_PNYR01000071.1	3552	4325	-	WP_021018664.1	hypothetical protein	Escherichia coli	721040	GCF_003981275.1
43450210	RefSeq	NZ_PNYT01000075.1	3552	4325	-	WP_021018664.1	hypothetical protein	Escherichia coli	703595	GCF_003980565.1
43450210	RefSeq	NZ_PNYZ01000065.1	3552	4325	-	WP_021018664.1	hypothetical protein	Escherichia coli	700004	GCF_003980795.1
43450210	RefSeq	NZ_PNZE01000067.1	3619	4392	-	WP_021018664.1	hypothetical protein	Escherichia coli	503606	GCF_003981095.1
43450210	RefSeq	NZ_PNZF01000063.1	4239	5012	+	WP_021018664.1	hypothetical protein	Escherichia coli	410519	GCF_003981865.1
43450210	RefSeq	NZ_PNZG01000066.1	4239	5012	+	WP_021018664.1	hypothetical protein	Escherichia coli	410343	GCF_003981885.1
43450210	RefSeq	NZ_PNZH01000072.1	3619	4392	-	WP_021018664.1	hypothetical protein	Escherichia coli	403395	GCF_003981975.1
43450210	RefSeq	NZ_PNZI01000069.1	4239	5012	+	WP_021018664.1	hypothetical protein	Escherichia coli	403047	GCF_003982035.1
43450210	RefSeq	NZ_PNZJ01000069.1	3552	4325	-	WP_021018664.1	hypothetical protein	Escherichia coli	401715	GCF_003982235.1
43450210	RefSeq	NZ_PNZK01000070.1	3619	4392	-	WP_021018664.1	hypothetical protein	Escherichia coli	401924	GCF_003982245.1
43450210	RefSeq	NZ_PNZL01000073.1	3619	4392	-	WP_021018664.1	hypothetical protein	Escherichia coli	402245	GCF_003982065.1
43450210	RefSeq	NZ_PNZN01000070.1	3552	4325	-	WP_021018664.1	hypothetical protein	Escherichia coli	400834	GCF_003982345.1
43450210	RefSeq	NZ_PNZO01000072.1	3619	4392	-	WP_021018664.1	hypothetical protein	Escherichia coli	320321	GCF_003982545.1
43450210	RefSeq	NZ_PNZP01000066.1	3619	4392	-	WP_021018664.1	hypothetical protein	Escherichia coli	310003	GCF_003983855.1
43450210	RefSeq	NZ_PNZR01000065.1	3552	4325	-	WP_021018664.1	hypothetical protein	Escherichia coli	210056	GCF_003982805.1
43450210	RefSeq	NZ_PNZS01000071.1	3552	4325	-	WP_021018664.1	hypothetical protein	Escherichia coli	204009	GCF_003982965.1
43450210	RefSeq	NZ_PNZU01000070.1	3552	4325	-	WP_021018664.1	hypothetical protein	Escherichia coli	202733	GCF_003983115.1
43450210	RefSeq	NZ_PNZV01000068.1	3552	4325	-	WP_021018664.1	hypothetical protein	Escherichia coli	202702	GCF_003983155.1
43450210	RefSeq	NZ_PNZY01000073.1	3619	4392	-	WP_021018664.1	hypothetical protein	Escherichia coli	200434	GCF_003983335.1
43450210	RefSeq	NZ_POAE01000063.1	3552	4325	-	WP_021018664.1	hypothetical protein	Escherichia coli	102221	GCF_003984175.1
43450210	RefSeq	NZ_POAN01000090.1	3460	4233	-	WP_021018664.1	hypothetical protein	Escherichia coli	403030	GCF_003983655.1
43450210	RefSeq	NZ_POAR01000069.1	3552	4325	-	WP_021018664.1	hypothetical protein	Escherichia coli	400584	GCF_003982365.1
43450210	RefSeq	NZ_POAV01000068.1	3552	4325	-	WP_021018664.1	hypothetical protein	Escherichia coli	100563	GCF_003984275.1
43450210	RefSeq	NC_022333.1	120240	121013	-	YP_008531484.1	putative transporter protein	Escherichia coli	4266 delta cssB::Km
43450210	INSDC	CP023347.1	102839	103612	-	ATB11766.1	ABC transporter	Escherichia coli	ETEC-2265	GCA_002302315.1
43450210	INSDC	AB702969.1	120240	121013	-	BAN82953.1	putative transporter protein	Escherichia coli	4266 delta cssB::Km
43450210	INSDC	AASDTE010000083.1	3541	4314	-	EFD1589025.1	ABC transporter	Escherichia coli	738636
43450210	INSDC	AASKJP010000067.1	4041	4814	-	EFD5425739.1	ABC transporter	Escherichia coli	PNUSAE027028
43450210	INSDC	DABDRQ010000069.1	3382	4155	-	HAI2096323.1	ABC transporter	Escherichia coli	BCW_4199
6165956	RefSeq	NC_008460.1	28524	29345	+	WP_011666434.1	dispersin export-associated protein AatB	Escherichia coli	DIJ1
6165956	RefSeq	NZ_AB255435.1	28524	29345	+	WP_011666434.1	dispersin export-associated protein AatB	Escherichia coli	DIJ1
6165956	RefSeq	NZ_BFVO01000139.1	1364	2185	-	WP_011666434.1	dispersin export-associated protein AatB	Escherichia coli	JML297	GCF_005389785.1
6165956	RefSeq	NZ_CABVYO010000059.1	3745	4566	+	WP_011666434.1	dispersin export-associated protein AatB	Escherichia coli		GCF_902502595.1
6165956	RefSeq	NZ_UGAG01000003.1	63596	64417	+	WP_011666434.1	dispersin export-associated protein AatB	Escherichia coli	NCTC11472	GCF_900448895.1
6165956	RefSeq	NZ_UGDH01000002.1	69301	70122	+	WP_011666434.1	dispersin export-associated protein AatB	Escherichia coli	NCTC9091	GCF_900449575.1
6165956	RefSeq	NZ_WERB01000047.1	4931	5752	+	WP_011666434.1	dispersin export-associated protein AatB	Escherichia coli	K18V1	GCF_013073895.1
6165956	RefSeq	NZ_WERL01000046.1	3552	4373	+	WP_011666434.1	dispersin export-associated protein AatB	Escherichia coli	K44V1	GCF_013074245.1
6165956	RefSeq	NZ_WERM01000071.1	3176	3997	-	WP_011666434.1	dispersin export-associated protein AatB	Escherichia coli	K45V1	GCF_013074165.1
6165956	RefSeq	NC_008460.1	28524	29345	+	YP_787999.1	AatB	Escherichia coli	DIJ1
6165956	INSDC	AB255435.1	28524	29345	+	BAF33902.1	AatB	Escherichia coli	DIJ1
6165956	INSDC	AAADLO010000048.1	21890	22711	-	EAB0668692.1	dispersin export-associated protein AatB	Escherichia coli	PNUSAE020233	GCA_004231105.1
6165956	INSDC	AARNVE010000103.1	902	1723	+	EEW0353525.1	dispersin export-associated protein AatB	Escherichia coli	PNUSAE019928
6165956	INSDC	AARPXC010000064.1	20393	21214	-	EEW7008780.1	dispersin export-associated protein AatB	Escherichia coli	PNUSAE017876
6165956	INSDC	AARTAV010000174.1	1008	1829	-	EEX8182487.1	dispersin export-associated protein AatB	Escherichia coli	2018EL-1093a
6165956	INSDC	AASBIC010000040.1	27263	28084	-	EFA6253182.1	dispersin export-associated protein AatB	Escherichia coli	PNUSAE022275
6165956	INSDC	AASBIJ010000143.1	1308	2129	-	EFA6287751.1	dispersin export-associated protein AatB	Escherichia coli	PNUSAE022053
6165956	INSDC	AASBSB010000232.1	298	1119	+	EFA7536122.1	dispersin export-associated protein AatB	Escherichia coli	PNUSAE022401
6165956	INSDC	AASCYB010000123.1	369	1190	+	EFB1138353.1	dispersin export-associated protein AatB	Escherichia coli	PNUSAE025668
6165956	INSDC	AASDES010000167.1	1357	2178	-	EFB2119674.1	dispersin export-associated protein AatB	Escherichia coli	PNUSAE025164
6165956	INSDC	AASFOK010000035.1	9222	10043	-	EFB3060540.1	dispersin export-associated protein AatB	Escherichia coli	PNUSAE026152
6165956	INSDC	AASELN010000031.1	61596	62417	-	EFB9250251.1	dispersin export-associated protein AatB	Escherichia coli	2015C-3131
6165956	INSDC	AASERZ010000030.1	30503	31324	-	EFB9547396.1	dispersin export-associated protein AatB	Escherichia coli	PNUSAE022579
6165956	INSDC	AASIIQ010000050.1	21465	22286	-	EFC7361524.1	dispersin export-associated protein AatB	Escherichia coli	369046
6165956	INSDC	AASIJO010000073.1	16320	17141	-	EFC7721733.1	dispersin export-associated protein AatB	Escherichia coli	356072
6165956	INSDC	AASLXR010000061.1	17458	18279	-	EFE0616605.1	dispersin export-associated protein AatB	Escherichia coli	300650
6165956	INSDC	AASPJN010000061.1	17458	18279	-	EFF2342135.1	dispersin export-associated protein AatB	Escherichia coli	290590
6165956	INSDC	AASRVP010000071.1	9661	10482	-	EFG0779601.1	dispersin export-associated protein AatB	Escherichia coli	231229
6165956	INSDC	AASTJI010000090.1	3765	4586	-	EFG5973211.1	dispersin export-associated protein AatB	Escherichia coli	271310
6165956	INSDC	AASVPY010000051.1	17087	17908	-	EFH3601207.1	dispersin export-associated protein AatB	Escherichia coli	853966
6165956	INSDC	AASWUT010000070.1	3765	4586	-	EFH7412863.1	dispersin export-associated protein AatB	Escherichia coli	838526
6165956	INSDC	AASZIT010000043.1	9222	10043	-	EFI5962166.1	dispersin export-associated protein AatB	Escherichia coli	PNUSAE046121
6165956	INSDC	AASZJF010000042.1	17087	17908	-	EFI5986954.1	dispersin export-associated protein AatB	Escherichia coli	PNUSAE046122
6165956	INSDC	AASZNF010000055.1	22324	23145	-	EFI6479641.1	dispersin export-associated protein AatB	Escherichia coli	860005
6165956	INSDC	AATANW010000067.1	21641	22462	-	EFJ0006389.1	dispersin export-associated protein AatB	Escherichia coli	882850
6165956	INSDC	AATBSI010000056.1	9222	10043	-	EFJ3930512.1	dispersin export-associated protein AatB	Escherichia coli	884449
6165956	INSDC	AATIFQ010000081.1	3765	4586	-	EFL5802638.1	dispersin export-associated protein AatB	Escherichia coli	E78634
6165956	INSDC	AATKPO010000043.1	27218	28039	-	EFM3473715.1	dispersin export-associated protein AatB	Escherichia coli	907285
6165956	INSDC	AATKQI010000058.1	21377	22198	-	EFM3575313.1	dispersin export-associated protein AatB	Escherichia coli	903412
6165956	INSDC	DABAKT010000080.1	5689	6510	-	HAH1335240.1	dispersin export-associated protein AatB	Escherichia coli	W2_4_ERB1
6165956	INSDC	DABDUG010000057.1	3765	4586	-	HAI2415143.1	dispersin export-associated protein AatB	Escherichia coli	BCW_4134
6165956	INSDC	DABIIM010000080.1	5689	6510	-	HAJ7533851.1	dispersin export-associated protein AatB	Escherichia coli	W2-4-ERB16
6165956	INSDC	WERB01000047.1	4931	5752	+	NNQ90956.1	dispersin export-associated protein AatB	Escherichia coli	K18V1
6165956	INSDC	WERL01000046.1	3552	4373	+	NNR69210.1	dispersin export-associated protein AatB	Escherichia coli	K44V1
6165956	INSDC	WERM01000071.1	3176	3997	-	NNR74823.1	dispersin export-associated protein AatB	Escherichia coli	K45V1
63779810	RefSeq	NZ_BDOY01000040.1	15629	16453	+	WP_032145365.1	membrane protein	Escherichia coli	2348	GCF_002206845.1
63779810	RefSeq	NZ_BDPD01000046.1	5719	6543	-	WP_032145365.1	membrane protein	Escherichia coli	1526	GCF_002206925.1
63779810	RefSeq	NZ_BDPO01000032.1	5479	6303	-	WP_032145365.1	membrane protein	Escherichia coli	1674	GCF_002207145.1
63779810	RefSeq	NZ_BDPR01000038.1	15212	16036	+	WP_032145365.1	membrane protein	Escherichia coli	1282	GCF_002207205.1
63779810	RefSeq	NZ_BDPV01000032.1	5473	6297	-	WP_032145365.1	membrane protein	Escherichia coli	1637	GCF_002207285.1
63779810	RefSeq	NZ_BDRF01000010.1	168013	168837	-	WP_032145365.1	membrane protein	Escherichia coli	1623	GCF_002207485.1
63779810	RefSeq	NZ_BDRJ01000039.1	3802	4626	-	WP_032145365.1	membrane protein	Escherichia coli	390	GCF_002207565.1
63779810	RefSeq	NZ_BDRM01000036.1	16164	16988	+	WP_032145365.1	membrane protein	Escherichia coli	890	GCF_002207625.1
63779810	RefSeq	NZ_BGRD01000148.1	12	836	+	WP_032145365.1	membrane protein	Escherichia coli	TUM18568	GCF_003298715.1
63779810	RefSeq	NZ_BHFN01000051.1	2520	3344	-	WP_032145365.1	membrane protein	Escherichia coli	EC12051	GCF_003864955.1
63779810	RefSeq	NZ_BHWF01000104.1	1149	1973	-	WP_032145365.1	membrane protein	Escherichia coli	MH15-180M	GCF_012056185.1
63779810	RefSeq	NZ_CABHFS010000063.1	14735	15559	+	WP_032145365.1	membrane protein	Escherichia coli	4928STDY7387793	GCF_902165205.1
63779810	RefSeq	NZ_CABWJD010000037.1	6013	6837	-	WP_032145365.1	membrane protein	Escherichia coli		GCF_902505145.1
63779810	RefSeq	NZ_CP009859.1	1076317	1077141	+	WP_032145365.1	membrane protein	Escherichia coli	ECONIH1	GCF_000784925.1
63779810	RefSeq	NZ_CP053284.1	1684532	1685356	+	WP_032145365.1	membrane protein	Escherichia coli	SCU-104	GCF_013315995.1
63779810	RefSeq	NZ_JAADCC010000033.1	21062	21886	-	WP_032145365.1	membrane protein	Escherichia coli	1802260022	GCF_013391235.1
63779810	RefSeq	NZ_JAATKU010000049.1	8099	8923	-	WP_032145365.1	membrane protein	Escherichia coli	5134	GCF_011812865.1
63779810	RefSeq	NZ_JABACN010000058.1	7922	8746	-	WP_032145365.1	membrane protein	Escherichia coli	N1(2020)	GCF_012524195.1
63779810	RefSeq	NZ_JABVMQ010000209.1	45265	46089	+	WP_032145365.1	membrane protein	Escherichia coli	MCO1	GCF_013350225.1
63779810	RefSeq	NZ_JJLW01000152.1	8043	8867	-	WP_032145365.1	membrane protein	Escherichia coli 1-250-04_S1_C3	1-250-04_S1_C3	GCF_000627815.1
63779810	RefSeq	NZ_JJLZ01000062.1	4876	5700	-	WP_032145365.1	membrane protein	Escherichia coli 2-005-03_S1_C3	2-005-03_S1_C3	GCF_000627925.1
63779810	RefSeq	NZ_JJMC01000061.1	3996	4820	-	WP_032145365.1	membrane protein	Escherichia coli 2-005-03_S1_C2	2-005-03_S1_C2	GCF_000627985.1
63779810	RefSeq	NZ_JJME01000063.1	4883	5707	-	WP_032145365.1	membrane protein	Escherichia coli 2-005-03_S1_C1	2-005-03_S1_C1	GCF_000627835.1
63779810	RefSeq	NZ_JMGR01000071.1	4784	5608	-	WP_032145365.1	membrane protein	Escherichia coli 2-052-05_S1_C1	2-052-05_S1_C1	GCF_000687085.1
63779810	RefSeq	NZ_JMGT01000017.1	15827	16651	+	WP_032145365.1	membrane protein	Escherichia coli 2-005-03_S3_C2	2-005-03_S3_C2	GCF_000687105.1
63779810	RefSeq	NZ_JNNE01000133.1	4883	5707	-	WP_032145365.1	membrane protein	Escherichia coli 2-052-05_S1_C3	2-052-05_S1_C3	GCF_000700565.1
63779810	RefSeq	NZ_JNPH01000073.1	4802	5626	-	WP_032145365.1	membrane protein	Escherichia coli 2-177-06_S1_C1	2-177-06_S1_C1	GCF_000703425.1
63779810	RefSeq	NZ_JNPL01000128.1	4185	5009	-	WP_032145365.1	membrane protein	Escherichia coli 2-177-06_S1_C2	2-177-06_S1_C2	GCF_000703705.1
63779810	RefSeq	NZ_JNPM01000061.1	4014	4838	-	WP_032145365.1	membrane protein	Escherichia coli 2-177-06_S1_C3	2-177-06_S1_C3	GCF_000703685.1
63779810	RefSeq	NZ_JNQB01000038.1	19342	20166	+	WP_032145365.1	membrane protein	Escherichia coli 1-250-04_S1_C1	1-250-04_S1_C1	GCF_000704245.1
63779810	RefSeq	NZ_JNQC01000038.1	18170	18994	+	WP_032145365.1	membrane protein	Escherichia coli 1-250-04_S1_C2	1-250-04_S1_C2	GCF_000704265.1
63779810	RefSeq	NZ_JNQS01000038.1	23648	24472	+	WP_032145365.1	membrane protein	Escherichia coli 2-316-03_S4_C1	2-316-03_S4_C1	GCF_000704305.1
63779810	RefSeq	NZ_JOMW01000118.1	14905	15729	+	WP_032145365.1	membrane protein	Escherichia coli 2-316-03_S1_C1	2-316-03_S1_C1	GCF_000711475.1
63779810	RefSeq	NZ_JOMX01000083.1	14905	15729	+	WP_032145365.1	membrane protein	Escherichia coli 2-316-03_S1_C2	2-316-03_S1_C2	GCF_000711415.1
63779810	RefSeq	NZ_JONF01000012.1	3533	4357	-	WP_032145365.1	membrane protein	Escherichia coli 6-175-07_S3_C2	6-175-07_S3_C2	GCF_000711525.1
63779810	RefSeq	NZ_JOQZ01000106.1	14569	15393	+	WP_032145365.1	membrane protein	Escherichia coli 6-175-07_S3_C1	6-175-07_S3_C1	GCF_000714345.1
63779810	RefSeq	NZ_JORA01000093.1	3516	4340	-	WP_032145365.1	membrane protein	Escherichia coli 6-175-07_S3_C3	6-175-07_S3_C3	GCF_000714375.1
63779810	RefSeq	NZ_JORF01000067.1	3539	4363	-	WP_032145365.1	membrane protein	Escherichia coli 6-319-05_S3_C1	6-319-05_S3_C1	GCF_000713045.1
63779810	RefSeq	NZ_JORG01000041.1	10817	11641	+	WP_032145365.1	membrane protein	Escherichia coli 6-319-05_S3_C2	6-319-05_S3_C2	GCF_000713035.1
63779810	RefSeq	NZ_JORM01000068.1	3756	4580	-	WP_032145365.1	membrane protein	Escherichia coli 6-319-05_S3_C3	6-319-05_S3_C3	GCF_000713185.1
63779810	RefSeq	NZ_KE699424.1	200857	201681	+	WP_032145365.1	membrane protein	Escherichia coli HVH 70 (4-2963531)	HVH 70 (4-2963531)	GCF_000457005.1
63779810	RefSeq	NZ_KE699643.1	240024	240848	+	WP_032145365.1	membrane protein	Escherichia coli HVH 90 (4-3191362)	HVH 90 (4-3191362)	GCF_000457285.1
63779810	RefSeq	NZ_KE700789.1	1108747	1109571	+	WP_032145365.1	membrane protein	Escherichia coli HVH 194 (4-2356805)	HVH 194 (4-2356805)	GCF_000458935.1
63779810	RefSeq	NZ_KE700857.1	748215	749039	+	WP_032145365.1	membrane protein	Escherichia coli HVH 202 (4-3163997)	HVH 202 (4-3163997)	GCF_000459095.1
63779810	RefSeq	NZ_KI538659.1	39780	40604	-	WP_032145365.1	membrane protein	Escherichia coli HVH 36 (4-5675286)	HVH 36 (4-5675286)	GCF_000494935.1
63779810	RefSeq	NZ_LIVE01000054.1	14705	15529	+	WP_032145365.1	membrane protein	Escherichia coli	221	GCF_001419965.1
63779810	RefSeq	NZ_LQVB01000036.1	4824	5648	+	WP_032145365.1	membrane protein	Escherichia coli	GN02681	GCF_001520595.1
63779810	RefSeq	NZ_LSEL01000149.1	23962	24786	-	WP_032145365.1	membrane protein	Escherichia coli	MB1074	GCF_001637845.1
63779810	RefSeq	NZ_LSEV01000129.1	6215	7039	-	WP_032145365.1	membrane protein	Escherichia coli	U92	GCF_001638165.1
63779810	RefSeq	NZ_LYBF01000090.1	14645	15469	+	WP_032145365.1	membrane protein	Escherichia coli	ECOR05	GCF_002190205.1
63779810	RefSeq	NZ_LYBY01000097.1	16061	16885	+	WP_032145365.1	membrane protein	Escherichia coli	ECOR50	GCF_002191035.1
63779810	RefSeq	NZ_MCJQ01000050.1	6172	6996	-	WP_032145365.1	membrane protein	Escherichia coli	HE-MDREc12	GCF_003730535.1
63779810	RefSeq	NZ_MKHD01000046.1	14737	15561	+	WP_032145365.1	membrane protein	Escherichia coli	NA056	GCF_002407295.1
63779810	RefSeq	NZ_MOZB01000041.1	761	1585	-	WP_032145365.1	membrane protein	Escherichia coli	13.1-R1	GCF_002001965.1
63779810	RefSeq	NZ_MWIQ01000085.1	6062	6886	-	WP_032145365.1	membrane protein	Escherichia coli	ICBECAM5	GCF_002018815.1
63779810	RefSeq	NZ_NCSH01000002.1	1255622	1256446	+	WP_032145365.1	membrane protein	Escherichia coli	OS_09_001_-1.0	GCF_002087785.1
63779810	RefSeq	NZ_NIDO01000104.1	17249	18073	+	WP_032145365.1	membrane protein	Escherichia coli	11.1a	GCF_002165925.1
63779810	RefSeq	NZ_NIDP01000162.1	8675	9499	+	WP_032145365.1	membrane protein	Escherichia coli	11.2p	GCF_002165965.1
63779810	RefSeq	NZ_NIDQ01000221.1	5658	6482	+	WP_032145365.1	membrane protein	Escherichia coli	11.3r	GCF_002165915.1
63779810	RefSeq	NZ_NIHG01000095.1	356	1180	+	WP_032145365.1	membrane protein	Escherichia coli	ICBEc09	GCF_002240955.1
63779810	RefSeq	NZ_NIYK01000048.1	3900	4724	-	WP_032145365.1	membrane protein	Escherichia coli	CFSAN061761	GCF_003399845.1
63779810	RefSeq	NZ_NJKG01000046.1	16893	17717	+	WP_032145365.1	membrane protein	Escherichia coli	MOD1-EC706	GCF_002465385.1
63779810	RefSeq	NZ_NJLE01000045.1	16893	17717	+	WP_032145365.1	membrane protein	Escherichia coli	MOD1-EC668	GCF_002465925.1
63779810	RefSeq	NZ_NJMF01000060.1	14726	15550	+	WP_032145365.1	membrane protein	Escherichia coli	MOD1-EC317	GCF_002466365.1
63779810	RefSeq	NZ_NKEE01000030.1	7008	7832	-	WP_032145365.1	membrane protein	Escherichia coli	MOD1-EC666	GCF_002456705.1
63779810	RefSeq	NZ_NNUZ01000048.1	14726	15550	+	WP_032145365.1	membrane protein	Escherichia coli	MOD1-EC6610	GCF_002485435.1
63779810	RefSeq	NZ_NOSL01000089.1	3295	4119	+	WP_032145365.1	membrane protein	Escherichia coli	MOD1-EC6763	GCF_002521225.1
63779810	RefSeq	NZ_NOSN01000059.1	3753	4577	-	WP_032145365.1	membrane protein	Escherichia coli	MOD1-EC6761	GCF_002522095.1
63779810	RefSeq	NZ_NOTM01000082.1	3299	4123	+	WP_032145365.1	membrane protein	Escherichia coli	MOD1-EC6734	GCF_002522395.1
63779810	RefSeq	NZ_NOWP01000041.1	14699	15523	+	WP_032145365.1	membrane protein	Escherichia coli	MOD1-EC5283	GCF_002744515.1
63779810	RefSeq	NZ_NRTU01000011.1	3823	4647	-	WP_032145365.1	membrane protein	Escherichia coli	A297	GCF_003292485.1
63779810	RefSeq	NZ_PJGN01000046.1	17790	18614	+	WP_032145365.1	membrane protein	Escherichia coli	LN23	GCF_003290945.1
63779810	RefSeq	NZ_PNUV01000059.1	3735	4559	-	WP_032145365.1	membrane protein	Escherichia coli	320277	GCF_003982555.1
63779810	RefSeq	NZ_PXIA01000036.1	21364	22188	-	WP_032145365.1	membrane protein	Escherichia coli	ECM-2	GCF_003057445.1
63779810	RefSeq	NZ_PXLG01000073.1	3297	4121	+	WP_032145365.1	membrane protein	Escherichia coli	CRE16	GCF_003400975.1
63779810	RefSeq	NZ_QBFJ01000050.1	3696	4520	-	WP_032145365.1	membrane protein	Enterobacter sp. EC-NT1	EC-NT1	GCF_003382475.1
63779810	RefSeq	NZ_QOWQ01000054.1	14701	15525	+	WP_032145365.1	membrane protein	Escherichia coli	MOD1-ECOR5	GCF_003334335.1
63779810	RefSeq	NZ_QOYJ01000066.1	16070	16894	+	WP_032145365.1	membrane protein	Escherichia coli	MOD1-ECOR50	GCF_003333675.1
63779810	RefSeq	NZ_RDUE01000038.1	20946	21770	+	WP_032145365.1	membrane protein	Escherichia coli	EC302_ST349	GCF_008388815.1
63779810	RefSeq	NZ_RDUH01000043.1	14507	15331	+	WP_032145365.1	membrane protein	Escherichia coli	EC285_ST648C	GCF_008388865.1
63779810	RefSeq	NZ_RDVJ01000044.1	6506	7330	-	WP_032145365.1	membrane protein	Escherichia coli	EC173_ST12C	GCF_008389355.1
63779810	RefSeq	NZ_REBC01000027.1	16938	17762	+	WP_032145365.1	membrane protein	Escherichia coli	EC7_ST144C	GCF_008385585.1
63779810	RefSeq	NZ_REBJ01000045.1	6094	6918	-	WP_032145365.1	membrane protein	Escherichia coli	EC128_ST8197H	GCF_008385675.1
63779810	RefSeq	NZ_RRFC01000049.1	6958	7782	-	WP_032145365.1	membrane protein	Escherichia coli	FWSEC0083	GCF_005045735.1
63779810	RefSeq	NZ_RRUF01000034.1	205	1029	-	WP_032145365.1	membrane protein	Escherichia coli	UMB3643	GCF_003885095.1
63779810	RefSeq	NZ_RZBE01000066.1	647	1471	-	WP_032145365.1	membrane protein	Escherichia coli	URMC_135	GCF_004569755.1
63779810	RefSeq	NZ_SAZN01000006.1	14748	15572	+	WP_032145365.1	membrane protein	Escherichia coli	B14997	GCF_004025245.1
63779810	RefSeq	NZ_SBKI01000042.1	24705	25529	+	WP_032145365.1	membrane protein	Escherichia coli	EC246	GCF_004054295.1
63779810	RefSeq	NZ_SCJB01000026.1	17241	18065	+	WP_032145365.1	membrane protein	Escherichia coli	41_rectal	GCF_004100755.1
63779810	RefSeq	NZ_SCJJ01000046.1	16892	17716	+	WP_032145365.1	membrane protein	Escherichia coli	33_CAASB	GCF_004100835.1
63779810	RefSeq	NZ_SEVB01000002.1	4142359	4143183	+	WP_032145365.1	membrane protein	Escherichia coli O25b:H4	B1370-PB_2012	GCF_005670585.1
63779810	RefSeq	NZ_SHHN01000057.1	14499	15323	+	WP_032145365.1	membrane protein	Escherichia coli	EC_75	GCF_004282635.1
63779810	RefSeq	NZ_SQFA01000020.1	16778	17602	+	WP_032145365.1	membrane protein	Escherichia coli	NOR5_19	GCF_006233385.1
63779810	RefSeq	NZ_UASI01000008.1	126058	126882	+	WP_032145365.1	membrane protein	Escherichia coli	NCTC9028	GCF_900450305.1
63779810	RefSeq	NZ_UGBX01000001.1	910342	911166	-	WP_032145365.1	membrane protein	Escherichia coli	NCTC9050	GCF_900448985.1
63779810	RefSeq	NZ_UGEW01000002.1	3167360	3168184	-	WP_032145365.1	membrane protein	Escherichia coli	NCTC10863	GCF_900450025.1
63779810	RefSeq	NZ_UGFM01000001.1	3152109	3152933	-	WP_032145365.1	membrane protein	Escherichia coli	NCTC12950	GCF_900450185.1
63779810	RefSeq	NZ_VOSZ01000046.1	2448	3272	-	WP_032145365.1	membrane protein	Escherichia coli	WU153	GCF_009362195.1
63779810	RefSeq	NZ_VRWU01000045.1	3921	4745	-	WP_032145365.1	membrane protein	Escherichia coli	3_188_1	GCF_008041115.1
63779810	RefSeq	NZ_WNUD01000036.1	33446	34270	-	WP_032145365.1	membrane protein	Escherichia coli	MEX-4	GCF_013368385.1
63779810	RefSeq	NZ_WSGY01000226.1	40	864	+	WP_032145365.1	membrane protein	Escherichia coli	TzEc054	GCF_009767075.1
63779810	RefSeq	NZ_WSWJ01000108.1	3339	4163	+	WP_032145365.1	membrane protein	Escherichia coli	OM2c	GCF_009790625.1
63779810	RefSeq	NZ_WSWS01000059.1	3367	4191	+	WP_032145365.1	membrane protein	Escherichia coli	IM24c	GCF_009790825.1
63779810	RefSeq	NZ_WSXE01000070.1	14929	15753	+	WP_032145365.1	membrane protein	Escherichia coli	IH38c	GCF_009791025.1
63779810	INSDC	CP009859.1	1076317	1077141	+	AIX62719.1	membrane protein	Escherichia coli	ECONIH1	GCA_000784925.1
63779810	INSDC	AAEHNU010000065.1	1128	1952	-	EAY2625040.1	hypothetical protein	Salmonella enterica subsp. enterica serovar Typhimurium	CFSAN083284	GCA_005999445.1
63779810	INSDC	AARQUF010000284.1	1257	2081	-	EEX0354148.1	hypothetical protein	Escherichia coli	478216
63779810	INSDC	AASELD010000013.1	15435	16259	+	EFB9841125.1	hypothetical protein	Escherichia coli	2015C-3238
63779810	INSDC	AASKMO010000034.1	4182	5006	-	EFD5785349.1	hypothetical protein	Escherichia coli	1.1936
63779810	INSDC	AASOVF010000026.1	3801	4625	-	EFF0532773.1	hypothetical protein	Escherichia coli	9130-90
63779810	INSDC	AASXBT010000018.1	37390	38214	-	EFH8441637.1	hypothetical protein	Escherichia coli	862385
63779810	INSDC	AASYVT010000005.1	2830	3654	-	EFI4218914.1	hypothetical protein	Escherichia coli	877300
63779810	INSDC	AATFAX010000064.1	5929	6753	-	EFK4399748.1	hypothetical protein	Escherichia coli	243913
63779810	INSDC	AATFCJ010000054.1	5925	6749	-	EFK4641526.1	hypothetical protein	Escherichia coli	216343
63779810	INSDC	AATIYN010000030.1	21008	21832	-	EFL8227517.1	hypothetical protein	Escherichia coli	PNUSAE000160
63779810	INSDC	AATJVI010000056.1	3674	4498	-	EFM1072718.1	hypothetical protein	Escherichia coli	1.1943
63779810	INSDC	AATNEQ010000051.1	4473	5297	-	EFN2002905.1	hypothetical protein	Escherichia coli	u860eb
63779810	INSDC	AATPAU010000117.1	16	840	+	EFN7138563.1	hypothetical protein	Escherichia coli	B126XT1
63779810	INSDC	AATREF010000037.1	25716	26540	-	EFO4257390.1	hypothetical protein	Escherichia coli	9131-90
63779810	INSDC	AATRHO010000024.1	3794	4618	-	EFO4662376.1	hypothetical protein	Escherichia coli	PNUSAE005109
63779810	INSDC	AAUADE010000027.1	2554	3378	-	EFR2522653.1	hypothetical protein	Escherichia coli	PNUSAE055345
63779810	INSDC	AAUEOC010000046.1	5060	5884	-	EFS2008440.1	hypothetical protein	Escherichia coli	954435
63779810	INSDC	DAAZEU010000058.1	141	965	-	HAG8538810.1	hypothetical protein	Escherichia coli
63779810	INSDC	DAAZWY010000026.1	28456	29280	-	HAG9594436.1	hypothetical protein	Escherichia coli	S37EC
63779810	INSDC	DAAZYJ010000037.1	5892	6716	-	HAG9777944.1	hypothetical protein	Escherichia coli	S104EC
63779810	INSDC	DAAZYN010000038.1	5892	6716	-	HAG9792615.1	hypothetical protein	Escherichia coli	S105EC
63779810	INSDC	DABAAM010000043.1	5896	6720	-	HAH0035971.1	hypothetical protein	Escherichia coli
63779810	INSDC	DABADM010000015.1	89598	90422	-	HAH0429887.1	hypothetical protein	Escherichia coli
63779810	INSDC	DABARU010000044.1	6048	6872	-	HAH2232302.1	hypothetical protein	Escherichia coli
63779810	INSDC	DABAVL010000072.1	6752	7576	-	HAH2693497.1	hypothetical protein	Escherichia coli	Ecor-50
63779810	INSDC	DABAWV010000060.1	3673	4497	-	HAH2857826.1	hypothetical protein	Escherichia coli	ECOR-05
63779810	INSDC	DABBDC010000011.1	139066	139890	-	HAH3641431.1	hypothetical protein	Escherichia coli	954
63779810	INSDC	DABBEY010000013.1	89598	90422	-	HAH3888211.1	hypothetical protein	Escherichia coli
63779810	INSDC	DABBIG010000065.1	6596	7420	-	HAH4323818.1	hypothetical protein	Escherichia coli	M615
63779810	INSDC	DABBIM010000071.1	6596	7420	-	HAH4361057.1	hypothetical protein	Escherichia coli	M6133
63779810	INSDC	DABBIW010000079.1	6596	7420	-	HAH4365868.1	hypothetical protein	Escherichia coli	M664
63779810	INSDC	DABBJI010000066.1	6596	7420	-	HAH4390255.1	hypothetical protein	Escherichia coli	M677
63779810	INSDC	DABBJB010000068.1	6596	7420	-	HAH4399933.1	hypothetical protein	Escherichia coli	M678
63779810	INSDC	DABBJA010000064.1	6596	7420	-	HAH4409473.1	hypothetical protein	Escherichia coli	M663
63779810	INSDC	DABBOC010000043.1	1147	1971	-	HAH5066254.1	hypothetical protein	Escherichia coli
63779810	INSDC	DABBRC010000048.1	6884	7708	-	HAH5440286.1	hypothetical protein	Escherichia coli	TM69
63779810	INSDC	DABCDH010000011.1	14751	15575	+	HAH6986409.1	hypothetical protein	Escherichia coli	HICF78
63779810	INSDC	DABCET010000022.1	24551	25375	-	HAH7162757.1	hypothetical protein	Escherichia coli	HICF29
63779810	INSDC	DABCZV010000060.1	3797	4621	-	HAH9021844.1	hypothetical protein	Escherichia coli	BCW_2916
63779810	INSDC	DABCVA010000057.1	6660	7484	-	HAH9129616.1	hypothetical protein	Escherichia coli	BCW_4080
63779810	INSDC	DABDDN010000050.1	3678	4502	-	HAH9752055.1	hypothetical protein	Escherichia coli
63779810	INSDC	DABDES010000041.1	3675	4499	-	HAH9941309.1	hypothetical protein	Escherichia coli
63779810	INSDC	DABCSY010000068.1	6661	7485	-	HAI0305168.1	hypothetical protein	Escherichia coli	BCW_5112
63779810	INSDC	DABDHE010000067.1	6661	7485	-	HAI0787211.1	hypothetical protein	Escherichia coli	ESC0214
63779810	INSDC	DABDQL010000026.1	3801	4625	-	HAI1948475.1	hypothetical protein	Escherichia coli	UPEC
63779810	INSDC	DABDQT010000067.1	2911	3735	-	HAI2003672.1	hypothetical protein	Escherichia coli	BCW_4038
63779810	INSDC	DABDYD010000042.1	5059	5883	-	HAI2919356.1	hypothetical protein	Escherichia coli
63779810	INSDC	DABDZJ010000031.1	5988	6812	-	HAI3064599.1	hypothetical protein	Escherichia coli
63779810	INSDC	DABECW010000025.1	5893	6717	-	HAI3522679.1	hypothetical protein	Escherichia coli
63779810	INSDC	DABEEC010000032.1	19008	19832	-	HAI3658280.1	hypothetical protein	Escherichia coli
63779810	INSDC	DABEGZ010000001.1	6159	6983	-	HAI4016549.1	hypothetical protein	Escherichia coli
63779810	INSDC	DABELW010000001.1	17209	18033	+	HAI4619522.1	hypothetical protein	Escherichia coli
63779810	INSDC	DABENP010000065.1	5979	6803	-	HAI4840904.1	hypothetical protein	Escherichia coli
63779810	INSDC	DABENZ010000054.1	21010	21834	-	HAI4894222.1	hypothetical protein	Escherichia coli
63779810	INSDC	DABEOF010000053.1	21010	21834	-	HAI4923665.1	hypothetical protein	Escherichia coli
63779810	INSDC	DABESM010000034.1	4488	5312	-	HAI5459961.1	hypothetical protein	Escherichia coli
63779810	INSDC	DABETS010000047.1	19482	20306	-	HAI5609194.1	hypothetical protein	Escherichia coli
63779810	INSDC	DABEVD010000046.1	8041	8865	-	HAI5789996.1	hypothetical protein	Escherichia coli
63779810	INSDC	DABEWG010000055.1	3722	4546	-	HAI5935528.1	hypothetical protein	Escherichia coli
63779810	INSDC	DABFAA010000036.1	2735	3559	-	HAI6390273.1	hypothetical protein	Escherichia coli
63779810	INSDC	DABFAN010000053.1	21010	21834	-	HAI6520166.1	hypothetical protein	Escherichia coli
63779810	INSDC	DABFCM010000044.1	2736	3560	-	HAI6707756.1	hypothetical protein	Escherichia coli
63779810	INSDC	DABFDN010000027.1	5963	6787	-	HAI6843184.1	hypothetical protein	Escherichia coli
63779810	INSDC	DABFEI010000010.1	21788	22612	-	HAI6956572.1	hypothetical protein	Escherichia coli
63779810	INSDC	DABFFA010000004.1	250023	250847	-	HAI7047193.1	hypothetical protein	Escherichia coli
63779810	INSDC	DABGUO010000113.1	164	988	+	HAJ0309145.1	hypothetical protein	Escherichia coli	AUSMDU00034377
63779810	INSDC	DABGYN010000062.1	5041	5865	-	HAJ0836512.1	hypothetical protein	Escherichia coli	EC00618
63779810	INSDC	DABHBA010000065.1	6047	6871	-	HAJ1102684.1	hypothetical protein	Escherichia coli	EC00636
63779810	INSDC	DABHHN010000029.1	3486	4310	-	HAJ2013052.1	hypothetical protein	Escherichia coli	Escherichia coli
63779810	INSDC	DABHKW010000081.1	3880	4704	-	HAJ2463813.1	hypothetical protein	Escherichia coli	Ec 7 IMP
63779810	INSDC	DABHQU010000037.1	5059	5883	-	HAJ3225099.1	hypothetical protein	Escherichia coli	EuSCAPE_BE068
63779810	INSDC	DABHRZ010000061.1	7865	8689	-	HAJ3382575.1	hypothetical protein	Escherichia coli	EuSCAPE_FI022
63779810	INSDC	DABFZK010000014.1	106395	107219	-	HAJ3912730.1	hypothetical protein	Escherichia coli
63779810	INSDC	DABFZV010000013.1	106395	107219	-	HAJ3932258.1	hypothetical protein	Escherichia coli
63779810	INSDC	DABFZS010000014.1	106395	107219	-	HAJ3941674.1	hypothetical protein	Escherichia coli
63779810	INSDC	DABFZU010000015.1	106395	107219	-	HAJ3946931.1	hypothetical protein	Escherichia coli
63779810	INSDC	DABFZW010000015.1	106395	107219	-	HAJ3951790.1	hypothetical protein	Escherichia coli
63779810	INSDC	DABGBA010000014.1	106621	107445	-	HAJ4060897.1	hypothetical protein	Escherichia coli
63779810	INSDC	DABGAX010000014.1	106631	107455	-	HAJ4065668.1	hypothetical protein	Escherichia coli
63779810	INSDC	DABGBB010000013.1	106586	107410	-	HAJ4097922.1	hypothetical protein	Escherichia coli
63779810	INSDC	DABGAY010000013.1	106631	107455	-	HAJ4107172.1	hypothetical protein	Escherichia coli
63779810	INSDC	DABGAZ010000014.1	106628	107452	-	HAJ4126511.1	hypothetical protein	Escherichia coli
63779810	INSDC	DABGCR010000003.1	57042	57866	+	HAJ4285664.1	hypothetical protein	Escherichia coli
63779810	INSDC	DABGCS010000003.1	14581	15405	+	HAJ4290470.1	hypothetical protein	Escherichia coli
63779810	INSDC	DABGDW010000014.1	106631	107455	-	HAJ4401650.1	hypothetical protein	Escherichia coli
63779810	INSDC	DABGDV010000013.1	106395	107219	-	HAJ4405537.1	hypothetical protein	Escherichia coli
63779810	INSDC	DABGDU010000013.1	106396	107220	-	HAJ4410531.1	hypothetical protein	Escherichia coli
63779810	INSDC	DABGDR010000013.1	106395	107219	-	HAJ4420543.1	hypothetical protein	Escherichia coli
63779810	INSDC	DABGDT010000016.1	106396	107220	-	HAJ4453662.1	hypothetical protein	Escherichia coli
63779810	INSDC	DABGFD010000013.1	106631	107455	-	HAJ4575198.1	hypothetical protein	Escherichia coli
63779810	INSDC	DABGFF010000013.1	106631	107455	-	HAJ4594323.1	hypothetical protein	Escherichia coli
63779810	INSDC	DABGFE010000013.1	106631	107455	-	HAJ4618032.1	hypothetical protein	Escherichia coli
63779810	INSDC	DABGFI010000014.1	106631	107455	-	HAJ4623031.1	hypothetical protein	Escherichia coli
63779810	INSDC	DABGFG010000014.1	106631	107455	-	HAJ4642592.1	hypothetical protein	Escherichia coli
63779810	INSDC	DABGFO010000012.1	106395	107219	-	HAJ4666978.1	hypothetical protein	Escherichia coli
63779810	INSDC	DABGHE010000073.1	6048	6872	-	HAJ4835780.1	hypothetical protein	Escherichia coli	ecoli[ST-38]
63779810	INSDC	DABGJE010000057.1	2370	3194	-	HAJ5063444.1	hypothetical protein	Escherichia coli	ecoli[ST-1722]
63779810	INSDC	DABGMN010000035.1	20884	21708	-	HAJ5292719.1	hypothetical protein	Escherichia coli	ecoli[ST-131]
63779810	INSDC	DABHVE010000106.1	6048	6872	-	HAJ5787125.1	hypothetical protein	Escherichia coli	EuSCAPE_ES038
63779810	INSDC	DABIUA010000059.1	6292	7116	-	HAJ9015413.1	hypothetical protein	Escherichia coli
63779810	INSDC	REBC01000027.1	16938	17762	+	KAA1827382.1	hypothetical protein	Escherichia coli	EC7_ST144C
63779810	INSDC	RDUE01000038.1	20946	21770	+	KAA1955114.1	hypothetical protein	Escherichia coli	EC302_ST349
63779810	INSDC	RDUH01000043.1	14507	15331	+	KAA1959885.1	hypothetical protein	Escherichia coli	EC285_ST648C
63779810	INSDC	RDVJ01000044.1	6506	7330	-	KAA2115749.1	hypothetical protein	Escherichia coli	EC173_ST12C
63779810	INSDC	REBJ01000045.1	6094	6918	-	KAA2156811.1	hypothetical protein	Escherichia coli	EC128_ST8197H
63779810	INSDC	WSGY01000226.1	40	864	+	KAE9881880.1	hypothetical protein	Escherichia coli	TzEc054
63779810	INSDC	LIVE01000054.1	14705	15529	+	KQJ12383.1	hypothetical protein	Escherichia coli	221	GCA_001419965.1
63779810	INSDC	JACDVM010000053.1	1314	2138	-	MBA1011294.1	hypothetical protein	Escherichia coli	PE01_200
63779810	INSDC	JAANLI010000049.1	3317	4141	+	MBA1722678.1	hypothetical protein	Escherichia coli	G24
63779810	INSDC	RNZV01000068.1	1182	2006	-	MHZ65062.1	hypothetical protein	Escherichia coli	CVM N17EC0006	GCA_003791345.1
63779810	INSDC	VOSZ01000046.1	2448	3272	-	MPV02220.1	hypothetical protein	Escherichia coli	WU153	GCA_009362195.1
63779810	INSDC	WSWJ01000108.1	3339	4163	+	MWD67949.1	hypothetical protein	Escherichia coli	OM2c
63779810	INSDC	WSWS01000059.1	3367	4191	+	MWD72574.1	hypothetical protein	Escherichia coli	IM24c
63779810	INSDC	WSXE01000070.1	14929	15753	+	MWF78891.1	hypothetical protein	Escherichia coli	IH38c
63779810	INSDC	JAATKU010000049.1	8099	8923	-	NIZ79677.1	hypothetical protein	Escherichia coli	5134
63779810	INSDC	JABACN010000058.1	7922	8746	-	NLP70315.1	hypothetical protein	Escherichia coli	N1(2020)
63779810	INSDC	JAATYY010000058.1	14497	15321	+	NPG29506.1	hypothetical protein	Escherichia coli	EF523
63779810	INSDC	JAATZO010000051.1	7924	8748	-	NPH29282.1	hypothetical protein	Escherichia coli	EF506
63779810	INSDC	JAATZW010000037.1	15545	16369	+	NPH68465.1	hypothetical protein	Escherichia coli	EF480
63779810	INSDC	JAAUAC010000081.1	7948	8772	-	NPH81667.1	hypothetical protein	Escherichia coli	EF474
63779810	INSDC	JAAUAD010000091.1	25	849	-	NPH93049.1	hypothetical protein	Escherichia coli	EF473
63779810	INSDC	JAAUBH010000054.1	14497	15321	+	NPJ44326.1	hypothetical protein	Escherichia coli	EF442
63779810	INSDC	JAAUBS010000014.1	89677	90501	-	NPJ91944.1	hypothetical protein	Escherichia coli	EF431
63779810	INSDC	JAAUCD010000059.1	14497	15321	+	NPK48316.1	hypothetical protein	Escherichia coli	EF420
63779810	INSDC	JAAUGL010000043.1	14438	15262	+	NPP70268.1	hypothetical protein	Escherichia coli	EF219
63779810	INSDC	JAATXH010000069.1	6210	7034	-	NPR54610.1	hypothetical protein	Escherichia coli	EF566
63779810	INSDC	JABVMQ010000209.1	45265	46089	+	NUJ46962.1	hypothetical protein	Escherichia coli	MCO1
63779810	INSDC	WNUD01000036.1	33446	34270	-	NUM19387.1	hypothetical protein	Escherichia coli	MEX-4
63779810	INSDC	JAADCC010000033.1	21062	21886	-	NWK28548.1	hypothetical protein	Escherichia coli	1802260022
63779810	INSDC	MOZB01000041.1	761	1585	-	OOI74044.1	hypothetical protein	Escherichia coli	13.1-R1	GCA_002001965.1
63779810	INSDC	MWIQ01000085.1	6062	6886	-	OOW09632.1	hypothetical protein	Escherichia coli	ICBECAM5	GCA_002018815.1
63779810	INSDC	LYBF01000090.1	14645	15469	+	OWD60321.1	hypothetical protein	Escherichia coli	ECOR05	GCA_002190205.1
63779810	INSDC	LYBY01000097.1	16061	16885	+	OWD86933.1	hypothetical protein	Escherichia coli	ECOR50	GCA_002191035.1
63779810	INSDC	MKHD01000046.1	14737	15561	+	PCM20525.1	hypothetical protein	Escherichia coli	NA056	GCA_002407295.1
63779810	INSDC	CP042903.1	2989781	2990605	-	QEF54996.1	hypothetical protein	Escherichia coli	CFSAN061761
63779810	INSDC	CP053284.1	1684532	1685356	+	QKN53488.1	hypothetical protein	Escherichia coli	SCU-104
63779810	INSDC	MCJQ01000050.1	6172	6996	-	ROI58892.1	hypothetical protein	Escherichia coli	HE-MDREc12	GCA_003730535.1
63779810	INSDC	RRUF01000034.1	205	1029	-	RRK11933.1	hypothetical protein	Escherichia coli	UMB3643	GCA_003885095.1
63779810	INSDC	SAZN01000006.1	14748	15572	+	RWV38054.1	hypothetical protein	Escherichia coli	B14997	GCA_004025245.1
63779810	INSDC	SBKI01000042.1	24705	25529	+	RWZ14724.1	hypothetical protein	Escherichia coli	EC246	GCA_004054295.1
63779810	INSDC	SCJB01000026.1	17241	18065	+	RXB78794.1	hypothetical protein	Escherichia coli	41_rectal	GCA_004100755.1
63779810	INSDC	SCJJ01000046.1	16892	17716	+	RXC00887.1	hypothetical protein	Escherichia coli	33_CAASB	GCA_004100835.1
63779810	INSDC	SHHN01000057.1	14499	15323	+	RZW61989.1	hypothetical protein	Escherichia coli	EC_75	GCA_004282635.1
63779810	INSDC	RZBE01000066.1	647	1471	-	TFR66244.1	hypothetical protein	Escherichia coli	URMC_135	GCA_004569755.1
63779810	INSDC	RRFC01000049.1	6958	7782	-	TJR92428.1	hypothetical protein	Escherichia coli	FWSEC0083	GCA_005045735.1
63779810	INSDC	SEVB01000002.1	4142359	4143183	+	TLH06641.1	hypothetical protein	Escherichia coli O25b:H4	B1370-PB_2012	GCA_005670585.1
63779810	INSDC	VRWU01000045.1	3921	4745	-	TXP57849.1	hypothetical protein	Escherichia coli	3_188_1
36613821	RefSeq	NZ_FKLN01000131.1	3039	3818	-	WP_023160969.1	hypothetical protein	Yersinia enterocolitica		GCF_900080125.1
36613821	INSDC	HF933425.1	776257	777036	+	CCV52218.1	hypothetical exported protein	Yersinia enterocolitica (type O:3) str. YE12/03	YE12/03	GCA_001050795.1
25156452	RefSeq	NC_017564.1	2482668	2483480	-	WP_005160637.1	hypothetical protein	Yersinia enterocolitica subsp. palearctica Y11	Y11	GCF_000253175.1
25156452	RefSeq	NZ_AGQO01000017.1	2933	3745	-	WP_005160637.1	hypothetical protein	Yersinia enterocolitica subsp. palearctica PhRBD_Ye1	PhRBD_Ye1	GCF_000230775.1
25156452	RefSeq	NZ_ASHT01000034.1	184581	185393	-	WP_005160637.1	hypothetical protein	Yersinia enterocolitica subsp. palearctica YE-P1	YE-P1	GCF_000401975.1
25156452	RefSeq	NZ_ASHU01000045.1	40834	41646	-	WP_005160637.1	hypothetical protein	Yersinia enterocolitica subsp. palearctica YE-P4	YE-P4	GCF_000401955.1
25156452	RefSeq	NZ_ASHV01000047.1	3477	4289	-	WP_005160637.1	hypothetical protein	Yersinia enterocolitica subsp. palearctica YE-149	YE-149	GCF_000401935.1
25156452	RefSeq	NZ_ASHW01000042.1	40831	41643	-	WP_005160637.1	hypothetical protein	Yersinia enterocolitica subsp. palearctica YE-150	YE-150	GCF_000401995.1
25156452	RefSeq	NZ_CACU01000005.1	741661	742473	+	WP_005160637.1	hypothetical protein	Yersinia enterocolitica subsp. palearctica 556/8265	556/8265	GCF_000284935.1
25156452	RefSeq	NZ_CACV01000017.1	366913	367725	-	WP_005160637.1	hypothetical protein	Yersinia enterocolitica subsp. palearctica 647/5307	647/5307	GCF_000284955.1
25156452	RefSeq	NZ_CAOV01000009.1	318323	319135	+	WP_005160637.1	hypothetical protein	Yersinia enterocolitica IP 10393	IP 10393	GCF_000330605.1
25156452	RefSeq	NZ_CGBC01000017.1	67960	68772	+	WP_005160637.1	hypothetical protein	Yersinia enterocolitica	IP26656	GCF_001354615.1
25156452	RefSeq	NZ_CGBR01000002.1	227526	228338	-	WP_005160637.1	hypothetical protein	Yersinia enterocolitica	IP26249	GCF_001354575.1
25156452	RefSeq	NZ_CGHW01000024.1	62386	63198	-	WP_005160637.1	hypothetical protein	Yersinia enterocolitica	ERL084574	GCF_001319365.1
25156452	RefSeq	NZ_CHYU01000019.1	67971	68783	+	WP_005160637.1	hypothetical protein	Yersinia enterocolitica	IP10393	GCF_001354595.1
25156452	RefSeq	NZ_CIFH01000080.1	2405	3217	+	WP_005160637.1	hypothetical protein	Yersinia enterocolitica	H230/89	GCF_001319425.1
25156452	RefSeq	NZ_CP030980.1	3709433	3710245	-	WP_005160637.1	hypothetical protein	Yersinia enterocolitica subsp. palearctica	Y1	GCF_004368055.1
25156452	RefSeq	NZ_CPVF01000008.1	68049	68861	+	WP_005160637.1	hypothetical protein	Yersinia enterocolitica	IP29228	GCF_001086025.1
25156452	RefSeq	NZ_CPWT01000023.1	67975	68787	+	WP_005160637.1	hypothetical protein	Yersinia enterocolitica	IP22276	GCF_001107025.1
25156452	RefSeq	NZ_CPYE01000089.1	3055	3867	-	WP_005160637.1	hypothetical protein	Yersinia enterocolitica	IP29610	GCF_001124705.1
25156452	RefSeq	NZ_CPYZ01000085.1	8547	9359	+	WP_005160637.1	hypothetical protein	Yersinia enterocolitica	ERL022789	GCF_001116445.1
25156452	RefSeq	NZ_CQAT01000087.1	2405	3217	+	WP_005160637.1	hypothetical protein	Yersinia enterocolitica	ERL032126	GCF_001098085.1
25156452	RefSeq	NZ_CQAU01000079.1	1395	2207	-	WP_005160637.1	hypothetical protein	Yersinia enterocolitica	ERL08109	GCF_001149865.1
25156452	RefSeq	NZ_CQAY01000006.1	77541	78353	-	WP_005160637.1	hypothetical protein	Yersinia enterocolitica	ERL073627	GCF_001102185.1
25156452	RefSeq	NZ_CQBI01000080.1	8546	9358	+	WP_005160637.1	hypothetical protein	Yersinia enterocolitica	ERL072344	GCF_001086365.1
25156452	RefSeq	NZ_CQBQ01000004.1	151787	152599	-	WP_005160637.1	hypothetical protein	Yersinia enterocolitica	IP20322	GCF_001139785.1
25156452	RefSeq	NZ_CQBT01000098.1	1480	2292	-	WP_005160637.1	hypothetical protein	Yersinia enterocolitica	ERL063683	GCF_001170365.1
25156452	RefSeq	NZ_CQCL01000003.1	68059	68871	+	WP_005160637.1	hypothetical protein	Yersinia enterocolitica	IP29194	GCF_001087805.1
25156452	RefSeq	NZ_CQCZ01000078.1	9859	10671	+	WP_005160637.1	hypothetical protein	Yersinia enterocolitica	ERL032770	GCF_001125325.1
25156452	RefSeq	NZ_CTEQ01000070.1	2405	3217	+	WP_005160637.1	hypothetical protein	Yersinia enterocolitica	YE04/03	GCF_001221865.1
25156452	RefSeq	NZ_CTEZ01000022.1	67950	68762	+	WP_005160637.1	hypothetical protein	Yersinia enterocolitica	YE213/02	GCF_001220045.1
25156452	RefSeq	NZ_CTFS01000083.1	2405	3217	+	WP_005160637.1	hypothetical protein	Yersinia enterocolitica	YE238/02	GCF_001218525.1
25156452	RefSeq	NZ_CTIR01000070.1	2521	3333	+	WP_005160637.1	hypothetical protein	Yersinia enterocolitica	YE203/02	GCF_001223425.1
25156452	RefSeq	NZ_CTJC01000092.1	2369	3181	+	WP_005160637.1	hypothetical protein	Yersinia enterocolitica	YE08/03	GCF_001219785.1
25156452	RefSeq	NZ_CTJF01000069.1	2405	3217	+	WP_005160637.1	hypothetical protein	Yersinia enterocolitica	YE226/02	GCF_001222305.1
25156452	RefSeq	NZ_CTJG01000080.1	1596	2408	-	WP_005160637.1	hypothetical protein	Yersinia enterocolitica	YE153/02	GCF_001220565.1
25156452	RefSeq	NZ_CTJH01000105.1	1596	2408	-	WP_005160637.1	hypothetical protein	Yersinia enterocolitica	YE231/02	GCF_001222985.1
25156452	RefSeq	NZ_CTKM01000101.1	2878	3690	+	WP_005160637.1	hypothetical protein	Yersinia enterocolitica	YE201/02	GCF_001222445.1
25156452	RefSeq	NZ_CTQW01000004.1	188102	188914	-	WP_005160637.1	hypothetical protein	Yersinia enterocolitica	YE232/02	GCF_001222745.1
25156452	RefSeq	NZ_CWIT01000083.1	2405	3217	+	WP_005160637.1	hypothetical protein	Yersinia enterocolitica	H582/87	GCF_001182205.1
25156452	RefSeq	NZ_CWIW01000035.1	1409	2221	-	WP_005160637.1	hypothetical protein	Yersinia enterocolitica	H469/87	GCF_001182125.1
25156452	RefSeq	NZ_CWIX01000091.1	1375	2187	-	WP_005160637.1	hypothetical protein	Yersinia enterocolitica	H450/87	GCF_001182245.1
25156452	RefSeq	NZ_FKKJ01000018.1	3039	3851	-	WP_005160637.1	hypothetical protein	Yersinia enterocolitica		GCF_900079855.1
25156452	RefSeq	NZ_FKKK01000017.1	3048	3860	-	WP_005160637.1	hypothetical protein	Yersinia enterocolitica		GCF_900079815.1
25156452	RefSeq	NZ_FKKL01000078.1	8572	9384	+	WP_005160637.1	hypothetical protein	Yersinia enterocolitica		GCF_900079875.1
25156452	RefSeq	NZ_FKKM01000021.1	68038	68850	+	WP_005160637.1	hypothetical protein	Yersinia enterocolitica		GCF_900079835.1
25156452	RefSeq	NZ_FKKN01000075.1	3048	3860	-	WP_005160637.1	hypothetical protein	Yersinia enterocolitica		GCF_900079945.1
25156452	RefSeq	NZ_FKKO01000017.1	3048	3860	-	WP_005160637.1	hypothetical protein	Yersinia enterocolitica		GCF_900079895.1
25156452	RefSeq	NZ_FKKP01000017.1	3048	3860	-	WP_005160637.1	hypothetical protein	Yersinia enterocolitica		GCF_900079955.1
25156452	RefSeq	NZ_FKKR01000019.1	3048	3860	-	WP_005160637.1	hypothetical protein	Yersinia enterocolitica		GCF_900079905.1
25156452	RefSeq	NZ_FKKS01000092.1	8572	9384	+	WP_005160637.1	hypothetical protein	Yersinia enterocolitica		GCF_900079885.1
25156452	RefSeq	NZ_FKKT01000018.1	68038	68850	+	WP_005160637.1	hypothetical protein	Yersinia enterocolitica		GCF_900079865.1
25156452	RefSeq	NZ_FKKU01000017.1	67857	68669	+	WP_005160637.1	hypothetical protein	Yersinia enterocolitica		GCF_900079925.1
25156452	RefSeq	NZ_FKKV01000018.1	68039	68851	+	WP_005160637.1	hypothetical protein	Yersinia enterocolitica		GCF_900079915.1
25156452	RefSeq	NZ_FKKW01000075.1	8572	9384	+	WP_005160637.1	hypothetical protein	Yersinia enterocolitica		GCF_900079825.1
25156452	RefSeq	NZ_HF933424.1	1306632	1307444	-	WP_005160637.1	hypothetical protein	Yersinia enterocolitica (type O:5,27) str. YE149/02	YE149/02	GCF_001050775.1
25156452	RefSeq	NZ_HF933425.1	776224	777036	+	WP_005160637.1	hypothetical protein	Yersinia enterocolitica (type O:3) str. YE12/03	YE12/03	GCF_001050795.1
25156452	RefSeq	NZ_LR134161.1	4028840	4029652	-	WP_005160637.1	hypothetical protein	Yersinia enterocolitica subsp. enterocolitica	NCTC13629	GCF_900635745.1
25156452	RefSeq	NZ_LR134335.1	1826638	1827450	-	WP_005160637.1	hypothetical protein	Yersinia enterocolitica subsp. palearctica	NCTC13769	GCF_900637005.1
25156452	RefSeq	NZ_LR698980.1	776224	777036	+	WP_005160637.1	hypothetical protein	Yersinia enterocolitica		GCF_902385945.1
25156452	RefSeq	NZ_LYBL01000011.1	255936	256748	-	WP_005160637.1	hypothetical protein	Yersinia enterocolitica subsp. palearctica	YE19	GCF_001649555.1
25156452	INSDC	CTIR01000070.1	2521	3333	+	CQH53946.1	AatB protein	Yersinia enterocolitica	YE203/02	GCA_001223425.1
25156452	INSDC	AGQO01000017.1	2933	3745	-	EHB21230.1	AatB	Yersinia enterocolitica subsp. palearctica PhRBD_Ye1	PhRBD_Ye1	GCA_000230775.2
25156452	INSDC	ASHV01000047.1	3477	4289	-	EOR67477.1	hypothetical protein	Yersinia enterocolitica subsp. palearctica YE-149	YE-149	GCA_000401935.1
25156452	INSDC	ASHW01000042.1	40831	41643	-	EOR75862.1	hypothetical protein	Yersinia enterocolitica subsp. palearctica YE-150	YE-150	GCA_000401995.1
25156452	INSDC	ASHT01000034.1	184581	185393	-	EOR76548.1	hypothetical protein	Yersinia enterocolitica subsp. palearctica YE-P1	YE-P1	GCA_000401975.1
25156452	INSDC	ASHU01000045.1	40834	41646	-	EOR81524.1	hypothetical protein	Yersinia enterocolitica subsp. palearctica YE-P4	YE-P4	GCA_000401955.1
25156452	INSDC	LYBL01000011.1	255936	256748	-	OAM67658.1	hypothetical protein	Yersinia enterocolitica subsp. palearctica	YE19	GCA_001649555.1
25156452	INSDC	CP030980.1	3709433	3710245	-	QBQ00404.1	hypothetical protein	Yersinia enterocolitica subsp. palearctica	Y1	GCA_004368055.1
158205668	RefSeq	NZ_JAAFCC010000056.1	17738	18505	-	WP_094931554.1	ABC transporter	Escherichia coli	53R-B	GCF_013395935.1
158205668	RefSeq	NZ_NKYO01000003.1	1053	1820	-	WP_094931554.1	ABC transporter	Escherichia coli	SN137	GCF_002263055.1
158205668	INSDC	JAAFCC010000056.1	17738	18505	-	NWQ29316.1	ABC transporter	Escherichia coli	53R-B
158205668	INSDC	NKYO01000003.1	1053	1820	-	OZN09146.1	ABC transporter	Escherichia coli	SN137	GCA_002263055.1
131966993	RefSeq	NZ_JAAFBM010000042.1	4765	5586	-	WP_072005651.1	hypothetical protein	Escherichia coli	ZH64R-C	GCF_013395605.1
131966993	RefSeq	NZ_JNQT01000052.1	20086	20907	+	WP_072005651.1	hypothetical protein	Escherichia coli 2-316-03_S4_C2	2-316-03_S4_C2	GCF_000704325.1
131966993	RefSeq	NZ_JRLM01000086.1	2551	3372	+	WP_072005651.1	hypothetical protein	Escherichia coli	381-3	GCF_000948005.1
131966993	RefSeq	NZ_NSMI01000333.1	796	1617	+	WP_072005651.1	hypothetical protein	Escherichia coli	253	GCF_002917615.1
131966993	RefSeq	NZ_QRII01000086.1	3872	4693	+	WP_072005651.1	hypothetical protein	Escherichia coli	AM22-15AC	GCF_003471095.1
131966993	RefSeq	NZ_QSIC01000032.1	11038	11859	-	WP_072005651.1	hypothetical protein	Escherichia coli	AM34-8	GCF_003467875.1
131966993	INSDC	AAADQT010000078.1	11324	12145	-	EAB1277976.1	hypothetical protein	Escherichia coli	PNUSAE019961	GCA_004234405.1
131966993	INSDC	AARMSU010000201.1	355	1176	+	EEV6567643.1	hypothetical protein	Escherichia coli	PNUSAE020800
131966993	INSDC	AARMZN010000123.1	791	1612	-	EEV7462315.1	hypothetical protein	Escherichia coli	PNUSAE020232
131966993	INSDC	AARNED010000332.1	453	1274	+	EEV8085221.1	hypothetical protein	Escherichia coli	PNUSAE020574
131966993	INSDC	AARNMB010000170.1	899	1720	-	EEV9335472.1	hypothetical protein	Escherichia coli	PNUSAE020180
131966993	INSDC	AARNMJ010000061.1	18493	19314	+	EEV9385724.1	hypothetical protein	Escherichia coli	PNUSAE020093
131966993	INSDC	AARNMP010000058.1	18493	19314	+	EEV9410629.1	hypothetical protein	Escherichia coli	PNUSAE020094
131966993	INSDC	AAROOF010000201.1	760	1581	-	EEW2785990.1	hypothetical protein	Escherichia coli	PNUSAE019511
131966993	INSDC	AARPNJ010000058.1	18493	19314	+	EEW5749428.1	hypothetical protein	Escherichia coli	PNUSAE018646
131966993	INSDC	AARPNF010000061.1	18493	19314	+	EEW5775751.1	hypothetical protein	Escherichia coli	PNUSAE018656
131966993	INSDC	AARPNR010000119.1	1318	2139	-	EEW6202527.1	hypothetical protein	Escherichia coli	PNUSAE018589
131966993	INSDC	AARQAX010000068.1	18493	19314	+	EEW7869228.1	hypothetical protein	Escherichia coli	PNUSAE018310
131966993	INSDC	AARVGE010000199.1	683	1504	+	EEY5183535.1	hypothetical protein	Escherichia coli	PNUSAE021370
131966993	INSDC	AARVGY010000123.1	5032	5853	-	EEY5366430.1	hypothetical protein	Escherichia coli	PNUSAE021381
131966993	INSDC	AARVGU010000212.1	594	1415	+	EEY5371694.1	hypothetical protein	Escherichia coli	PNUSAE021715
131966993	INSDC	AARVUX010000268.1	436	1257	+	EEY7600591.1	hypothetical protein	Escherichia coli	PNUSAE021843
131966993	INSDC	AASBIO010000064.1	19626	20447	+	EFA6296212.1	hypothetical protein	Escherichia coli	PNUSAE022292
131966993	INSDC	AASCXT010000137.1	924	1745	-	EFB1096217.1	hypothetical protein	Escherichia coli	PNUSAE025859
131966993	INSDC	AASFRC010000213.1	435	1256	+	EFB3228750.1	hypothetical protein	Escherichia coli	PNUSAE025976
131966993	INSDC	AASGJQ010000065.1	1994	2815	-	EFB6669285.1	hypothetical protein	Escherichia coli	PNUSAE027527
131966993	INSDC	AASEUQ010000233.1	418	1239	+	EFB7503603.1	hypothetical protein	Escherichia coli	PNUSAE021240
131966993	INSDC	AASESE010000128.1	853	1674	-	EFB8795866.1	hypothetical protein	Escherichia coli	PNUSAE022805
131966993	INSDC	AASESB010000054.1	24135	24956	+	EFB9532661.1	hypothetical protein	Escherichia coli	PNUSAE022631
131966993	INSDC	AASERV010000129.1	466	1287	-	EFB9568091.1	hypothetical protein	Escherichia coli	PNUSAE022851
131966993	INSDC	AASEFT010000066.1	2090	2911	-	EFC1819528.1	hypothetical protein	Escherichia coli	PNUSAE023352
131966993	INSDC	AASHLO010000057.1	18171	18992	+	EFC3727181.1	hypothetical protein	Escherichia coli	PNUSAE026550
131966993	INSDC	AASENC010000234.1	412	1233	+	EFC4064366.1	hypothetical protein	Escherichia coli	PNUSAE023081
131966993	INSDC	AASEFE010000194.1	1246	2067	-	EFC4513756.1	hypothetical protein	Escherichia coli	PNUSAE023480
131966993	INSDC	AASJXS010000066.1	18511	19332	+	EFD4095454.1	hypothetical protein	Escherichia coli	PNUSAE028587
131966993	INSDC	AASKGX010000175.1	845	1666	-	EFD5104673.1	hypothetical protein	Escherichia coli	PNUSAE031863
131966993	INSDC	AASKJS010000066.1	18520	19341	+	EFD5433811.1	hypothetical protein	Escherichia coli	PNUSAE028769
131966993	INSDC	AASKVL010000064.1	18511	19332	+	EFD7012819.1	hypothetical protein	Escherichia coli	PNUSAE028766
131966993	INSDC	AASLQU010000065.1	18493	19314	+	EFD9745329.1	hypothetical protein	Escherichia coli	PNUSAE032735
131966993	INSDC	AASNVS010000067.1	11489	12310	-	EFE7188892.1	hypothetical protein	Escherichia coli	PNUSAE036757
131966993	INSDC	AASNXS010000066.1	18511	19332	+	EFE7335224.1	hypothetical protein	Escherichia coli	PNUSAE034647
131966993	INSDC	AASNXZ010000067.1	18511	19332	+	EFE7340133.1	hypothetical protein	Escherichia coli	PNUSAE034427
131966993	INSDC	AASNXV010000064.1	18493	19314	+	EFE7364255.1	hypothetical protein	Escherichia coli	PNUSAE034418
131966993	INSDC	AASNXT010000090.1	6973	7794	-	EFE7378666.1	hypothetical protein	Escherichia coli	PNUSAE035894
131966993	INSDC	AASNYX010000063.1	18502	19323	+	EFE7574177.1	hypothetical protein	Escherichia coli	PNUSAE035309
131966993	INSDC	AASODV010000062.1	18493	19314	+	EFE8204475.1	hypothetical protein	Escherichia coli	PNUSAE032733
131966993	INSDC	AASOEP010000158.1	867	1688	-	EFE8282734.1	hypothetical protein	Escherichia coli	PNUSAE031866
131966993	INSDC	AASPJS010000099.1	7225	8046	-	EFF2371694.1	hypothetical protein	Escherichia coli	PNUSAE035885
131966993	INSDC	AASQFL010000066.1	18511	19332	+	EFF5232102.1	hypothetical protein	Escherichia coli	PNUSAE034429
131966993	INSDC	AASQRX010000122.1	1322	2143	-	EFF6895879.1	hypothetical protein	Escherichia coli	PNUSAE037422
131966993	INSDC	AASRJW010000130.1	1244	2065	-	EFF9276389.1	hypothetical protein	Escherichia coli	PNUSAE044594
131966993	INSDC	AASRKJ010000212.1	420	1241	+	EFF9338212.1	hypothetical protein	Escherichia coli	PNUSAE044132
131966993	INSDC	AASRMI010000197.1	1258	2079	-	EFF9577655.1	hypothetical protein	Escherichia coli	PNUSAE040132
131966993	INSDC	AASRMP010000117.1	7225	8046	-	EFF9609929.1	hypothetical protein	Escherichia coli	PNUSAE040127
131966993	INSDC	AASRNI010000079.1	11306	12127	-	EFF9700095.1	hypothetical protein	Escherichia coli	PNUSAE039250
131966993	INSDC	AASRNM010000092.1	11416	12237	-	EFF9718804.1	hypothetical protein	Escherichia coli	PNUSAE038799
131966993	INSDC	AASROD010000091.1	7225	8046	-	EFF9798870.1	hypothetical protein	Escherichia coli	PNUSAE038109
131966993	INSDC	AASROR010000136.1	785	1606	+	EFF9866933.1	hypothetical protein	Escherichia coli	PNUSAE036186
131966993	INSDC	AASSEK010000195.1	778	1599	+	EFG1936138.1	hypothetical protein	Escherichia coli	PNUSAE044197
131966993	INSDC	AASSEI010000096.1	7225	8046	-	EFG1940413.1	hypothetical protein	Escherichia coli	PNUSAE044133
131966993	INSDC	AASSUT010000130.1	1291	2112	-	EFG4111199.1	hypothetical protein	Escherichia coli	PNUSAE044597
131966993	INSDC	AASRJP010000040.1	5067	5888	-	EFH2227057.1	hypothetical protein	Escherichia coli	PNUSAE044599
131966993	INSDC	AASVQZ010000060.1	2090	2911	-	EFH3722729.1	hypothetical protein	Escherichia coli	PNUSAE045095
131966993	INSDC	AASZFI010000147.1	760	1581	-	EFI5422003.1	hypothetical protein	Escherichia coli	PNUSAE047113
131966993	INSDC	AASZIU010000125.1	1349	2170	-	EFI5911057.1	hypothetical protein	Escherichia coli	PNUSAE046116
131966993	INSDC	AASZIS010000116.1	7225	8046	-	EFI5921019.1	hypothetical protein	Escherichia coli	PNUSAE046117
131966993	INSDC	AATAEI010000061.1	2090	2911	-	EFI8702885.1	hypothetical protein	Escherichia coli	PNUSAE047402
131966993	INSDC	AATAGE010000193.1	853	1674	-	EFI8965421.1	hypothetical protein	Escherichia coli	PNUSAE047733
131966993	INSDC	AATCPT010000109.1	355	1176	+	EFJ7037034.1	hypothetical protein	Escherichia coli	2014C-3290
131966993	INSDC	AATENZ010000149.1	2092	2913	-	EFK2030662.1	hypothetical protein	Escherichia coli	191889
131966993	INSDC	AATFDN010000091.1	11339	12160	-	EFK6347419.1	hypothetical protein	Escherichia coli	231984
131966993	INSDC	AATPZJ010000077.1	1994	2815	-	EFO0256822.1	hypothetical protein	Escherichia coli	PNUSAE016956
131966993	INSDC	AATPZP010000066.1	18493	19314	+	EFO0266234.1	hypothetical protein	Escherichia coli	PNUSAE016670
131966993	INSDC	AATQEG010000065.1	18580	19401	+	EFO0869053.1	hypothetical protein	Escherichia coli	PNUSAE015998
131966993	INSDC	AATQFH010000124.1	7225	8046	-	EFO1005797.1	hypothetical protein	Escherichia coli	PNUSAE015805
131966993	INSDC	DABDCW010000047.1	11570	12391	-	HAH9779243.1	hypothetical protein	Escherichia coli
131966993	INSDC	DABDFW010000191.1	1169	1990	-	HAH9960351.1	hypothetical protein	Escherichia coli
131966993	INSDC	RMNH01000125.1	777	1598	-	MFD78667.1	hypothetical protein	Escherichia coli	PNUSAE017691	GCA_003758785.1
131966993	INSDC	RNHT01000236.1	557	1378	+	MFZ72572.1	hypothetical protein	Escherichia coli	PNUSAE019660	GCA_003769945.1
131966993	INSDC	JAAFBM010000042.1	4765	5586	-	NWP89030.1	hypothetical protein	Escherichia coli	ZH64R-C
131966993	INSDC	QSIC01000032.1	11038	11859	-	RHC56628.1	hypothetical protein	Escherichia coli	AM34-8	GCA_003467875.1
131966993	INSDC	QRII01000086.1	3872	4693	+	RHG46922.1	hypothetical protein	Escherichia coli	AM22-15AC	GCA_003471095.1
87811823	RefSeq	NZ_AP014654.1	60902	61675	-	WP_050437394.1	hypothetical protein	Escherichia coli O169:H41	O169:H41
87811823	RefSeq	NZ_AQDR01000092.1	4377	5150	+	WP_050437394.1	hypothetical protein	Escherichia coli 2845650	2845650	GCF_000355435.2
87811823	RefSeq	NZ_CP024227.1	97247	98020	-	WP_050437394.1	hypothetical protein	Escherichia coli O169:H41	2014EL-1345-2	GCF_002741435.1
87811823	RefSeq	NZ_CP024248.1	134862	135635	-	WP_050437394.1	hypothetical protein	Escherichia coli O27:H7	B4103-1	GCF_002741475.1
87811823	RefSeq	NZ_CP024265.1	76803	77576	-	WP_050437394.1	hypothetical protein	Escherichia coli O169:H41	F6326-C1	GCF_002741495.1
87811823	RefSeq	NZ_CP024272.1	81643	82416	+	WP_050437394.1	hypothetical protein	Escherichia coli	F8111-1SC3	GCF_002741535.1
87811823	RefSeq	NZ_CP024274.1	32344	33117	+	WP_050437394.1	hypothetical protein	Escherichia coli	F9792	GCF_002741555.1
87811823	RefSeq	NZ_CP025841.1	5614	6387	+	WP_050437394.1	hypothetical protein	Escherichia coli	214-4	GCF_003956245.1
87811823	RefSeq	NZ_JAAFBP010000035.1	11558	12331	+	WP_050437394.1	hypothetical protein	Escherichia coli	BS28R-B	GCF_013395665.1
87811823	RefSeq	NZ_JHJJ01000077.1	3511	4284	+	WP_050437394.1	hypothetical protein	Escherichia coli O169:H41 str. F9792	F9792	GCF_000618205.2
87811823	RefSeq	NZ_KB733080.1	129083	129856	+	WP_050437394.1	hypothetical protein	Escherichia coli KTE101	KTE101	GCF_000352505.1
87811823	RefSeq	NZ_KI544122.1	3529	4302	+	WP_050437394.1	hypothetical protein	Escherichia coli CE516	CE516	GCF_000496995.1
87811823	RefSeq	NZ_KN711412.1	2309	3082	-	WP_050437394.1	hypothetical protein	Escherichia coli	CE516	GCF_000806275.1
87811823	RefSeq	NZ_LN908840.1	23750	24523	-	WP_050437394.1	hypothetical protein	Escherichia coli	ETEC
87811823	RefSeq	NZ_NJZP01000098.1	492	1265	+	WP_050437394.1	hypothetical protein	Escherichia coli	MOD1-EC1556	GCF_002461105.1
87811823	INSDC	AAAAKY010000056.1	2360	3133	-	EAA0965095.1	ABC transporter	Escherichia coli	312802	GCA_004159075.1
87811823	INSDC	AARNEF010000078.1	2248	3021	-	EEV8095064.1	ABC transporter	Escherichia coli	643228
87811823	INSDC	AAROYK010000035.1	11581	12354	-	EEW4134561.1	ABC transporter	Escherichia coli	F4244-c1
87811823	INSDC	AAROYN010000043.1	3489	4262	+	EEW4139455.1	ABC transporter	Escherichia coli	F6324-c1
87811823	INSDC	AAROYP010000072.1	1208	1981	+	EEW4144271.1	ABC transporter	Escherichia coli	F4603
87811823	INSDC	AAROYL010000152.1	39	812	+	EEW4154429.1	ABC transporter	Escherichia coli	F4242-c3
87811823	INSDC	AAROYQ010000069.1	524	1297	+	EEW4262248.1	ABC transporter	Escherichia coli	F4243-c1
87811823	INSDC	AAROZG010000066.1	535	1308	+	EEW4291220.1	ABC transporter	Escherichia coli	F3395-c2
87811823	INSDC	AAROYS010000054.1	2099	2872	-	EEW4301001.1	ABC transporter	Escherichia coli	F4601
87811823	INSDC	AAROZH010000054.1	2082	2855	-	EEW4315865.1	ABC transporter	Escherichia coli	F3384-c1
87811823	INSDC	AAROZB010000077.1	1469	2242	+	EEW4320988.1	ABC transporter	Escherichia coli	F3388-c3
87811823	INSDC	AAROZF010000069.1	631	1404	+	EEW4330953.1	ABC transporter	Escherichia coli	F3379-c1
87811823	INSDC	AAROZA010000037.1	2276	3049	-	EEW4335704.1	ABC transporter	Escherichia coli	F4198-c1
87811823	INSDC	AAROYR010000074.1	556	1329	+	EEW4385891.1	ABC transporter	Escherichia coli	F4202-c3
87811823	INSDC	AARPDD010000086.1	2248	3021	-	EEW4702746.1	ABC transporter	Escherichia coli	617653
87811823	INSDC	AARPNK010000036.1	14864	15637	-	EEW5781453.1	ABC transporter	Escherichia coli	PNUSAE018647
87811823	INSDC	AARQAC010000077.1	2646	3419	-	EEW7793224.1	ABC transporter	Escherichia coli	607866
87811823	INSDC	AARQUR010000079.1	3783	4556	-	EEX0418676.1	ABC transporter	Escherichia coli	580449
87811823	INSDC	AARYIF010000047.1	11835	12608	-	EEZ3573055.1	ABC transporter	Escherichia coli	2017EL-1019b
87811823	INSDC	AARYJK010000077.1	127	900	-	EEZ3661330.1	ABC transporter	Escherichia coli	F8651-C1
87811823	INSDC	AARYJJ010000040.1	3489	4262	+	EEZ3665919.1	ABC transporter	Escherichia coli	F8652-C1
87811823	INSDC	AARYJI010000040.1	2276	3049	-	EEZ3670601.1	ABC transporter	Escherichia coli	F7228
87811823	INSDC	AARYJG010000046.1	3489	4262	+	EEZ3675097.1	ABC transporter	Escherichia coli	F9801-C1
87811823	INSDC	AARYJN010000045.1	2092	2865	-	EEZ3679794.1	ABC transporter	Escherichia coli	F8654-C1
87811823	INSDC	AARYJL010000035.1	3489	4262	+	EEZ3704011.1	ABC transporter	Escherichia coli	F8028-C1
87811823	INSDC	AARYJP010000036.1	3489	4262	+	EEZ3708695.1	ABC transporter	Escherichia coli	F8653-C1
87811823	INSDC	AARYJD010000042.1	3489	4262	+	EEZ3728108.1	ABC transporter	Escherichia coli	F9793-C1
87811823	INSDC	AARYJU010000027.1	11807	12580	+	EEZ3752833.1	ABC transporter	Escherichia coli	F7262-B2
87811823	INSDC	AARYJC010000032.1	12304	13077	-	EEZ3762744.1	ABC transporter	Escherichia coli	F7254-B1
87811823	INSDC	AARYIZ010000047.1	3489	4262	+	EEZ3772268.1	ABC transporter	Escherichia coli	F9794-C1
87811823	INSDC	AARYJW010000058.1	352	1125	-	EEZ3786736.1	ABC transporter	Escherichia coli	F8025-B2
87811823	INSDC	AARYJF010000043.1	459	1232	+	EEZ3852782.1	ABC transporter	Escherichia coli	F7263-B3
87811823	INSDC	AARYKD010000037.1	3489	4262	+	EEZ3882342.1	ABC transporter	Escherichia coli	F8027-B1
87811823	INSDC	AARYJQ010000051.1	483	1256	+	EEZ3891984.1	ABC transporter	Escherichia coli	F8028-B1
87811823	INSDC	AARYJY010000050.1	2276	3049	-	EEZ3944881.1	ABC transporter	Escherichia coli	F8108-1
87811823	INSDC	AARYWK010000146.1	459	1232	+	EEZ4617450.1	ABC transporter	Escherichia coli	PNUSAE013334
87811823	INSDC	AARYWH010000072.1	2248	3021	-	EEZ4621838.1	ABC transporter	Escherichia coli	PNUSAE013200
87811823	INSDC	AARYWD010000062.1	2248	3021	-	EEZ4647116.1	ABC transporter	Escherichia coli	PNUSAE013195
87811823	INSDC	AARYYH010000060.1	2248	3021	-	EEZ4961321.1	ABC transporter	Escherichia coli	PNUSAE013335
87811823	INSDC	AARYYP010000037.1	14864	15637	-	EEZ5017522.1	ABC transporter	Escherichia coli	PNUSAE013199
87811823	INSDC	AASFPM010000081.1	2338	3111	-	EFB3719948.1	ABC transporter	Escherichia coli	777331
87811823	INSDC	AASELL010000085.1	2248	3021	-	EFB9206379.1	ABC transporter	Escherichia coli	722415
87811823	INSDC	AASERF010000081.1	2248	3021	-	EFB9417067.1	ABC transporter	Escherichia coli	712442
87811823	INSDC	AASERW010000035.1	14864	15637	-	EFB9464126.1	ABC transporter	Escherichia coli	PNUSAE022767
87811823	INSDC	AASEOV010000050.1	2277	3050	-	EFC2086948.1	ABC transporter	Escherichia coli	PNUSAE022929
87811823	INSDC	AASHII010000073.1	2276	3049	-	EFC2861551.1	ABC transporter	Escherichia coli	783208
87811823	INSDC	AASEOP010000070.1	1426	2199	+	EFC4030758.1	ABC transporter	Escherichia coli	PNUSAE022996
87811823	INSDC	AASDYP010000108.1	2132	2905	-	EFC4307864.1	ABC transporter	Escherichia coli	PNUSAE024047
87811823	INSDC	AASIEO010000034.1	3489	4262	+	EFC6265659.1	ABC transporter	Escherichia coli	2016EL-1097a
87811823	INSDC	AASKGQ010000036.1	14864	15637	-	EFD5071135.1	ABC transporter	Escherichia coli	PNUSAE031857
87811823	INSDC	AASNXY010000066.1	2248	3021	-	EFE7303106.1	ABC transporter	Escherichia coli	PNUSAE034652
87811823	INSDC	AASOEO010000083.1	2248	3021	-	EFE8278067.1	ABC transporter	Escherichia coli	PNUSAE031852
87811823	INSDC	AASOWC010000027.1	4129	4902	-	EFF0600923.1	ABC transporter	Escherichia coli	2016EL-1001a
87811823	INSDC	AASPWG010000035.1	11672	12445	+	EFF4021862.1	ABC transporter	Escherichia coli	PNUSAE037418
87811823	INSDC	AASRJR010000043.1	4129	4902	-	EFF9262605.1	ABC transporter	Escherichia coli	PNUSAE044604
87811823	INSDC	AASTBA010000071.1	2342	3115	-	EFG4898664.1	ABC transporter	Escherichia coli	285828
87811823	INSDC	AASTBR010000083.1	2248	3021	-	EFG5034900.1	ABC transporter	Escherichia coli	286780
87811823	INSDC	AASTJW010000095.1	2248	3021	-	EFG6039730.1	ABC transporter	Escherichia coli	279497
87811823	INSDC	AASTWO010000056.1	3489	4262	+	EFG7708065.1	ABC transporter	Escherichia coli	289639
87811823	INSDC	AASUVH010000053.1	2248	3021	-	EFH0959347.1	ABC transporter	Escherichia coli	2016EL-1016a
87811823	INSDC	AASVKE010000057.1	2280	3053	-	EFH2884305.1	ABC transporter	Escherichia coli	841928
87811823	INSDC	AASVMQ010000067.1	2312	3085	-	EFH3195903.1	ABC transporter	Escherichia coli	862439
87811823	INSDC	AASVNX010000084.1	2423	3196	-	EFH3351107.1	ABC transporter	Escherichia coli	860006
87811823	INSDC	AASWQW010000062.1	2423	3196	-	EFH6948587.1	ABC transporter	Escherichia coli	843992
87811823	INSDC	AASXHO010000060.1	2340	3113	-	EFH8967397.1	ABC transporter	Escherichia coli	826305
87811823	INSDC	AATAMF010000047.1	4129	4902	-	EFI9785084.1	ABC transporter	Escherichia coli	PNUSAE047386
87811823	INSDC	AATCFT010000030.1	11807	12580	+	EFJ5707354.1	ABC transporter	Escherichia coli	2012EL-2225m5
87811823	INSDC	AATCTQ010000042.1	14864	15637	-	EFK5207489.1	ABC transporter	Escherichia coli	PNUSAE046130
87811823	INSDC	AATKFO010000105.1	2249	3022	-	EFM2303682.1	ABC transporter	Escherichia coli	909728
87811823	INSDC	AATMKM010000036.1	14886	15659	-	EFM9601733.1	ABC transporter	Escherichia coli	PNUSAE002678
87811823	INSDC	DABDFN010000035.1	11691	12464	-	HAH9876210.1	ABC transporter	Escherichia coli
87811823	INSDC	RMMR01000031.1	14864	15637	-	MFB66796.1	ABC transporter	Escherichia coli	PNUSAE018733	GCA_003762585.1
87811823	INSDC	RTBP01000093.1	2248	3021	-	MJD52392.1	ABC transporter	Escherichia coli	362069	GCA_003880575.1
87811823	INSDC	RUUK01000072.1	529	1302	+	MLE76252.1	ABC transporter	Escherichia coli	F3383-c1	GCA_003904855.1
87811823	INSDC	RVJS01000045.1	3489	4262	+	MLY03161.1	ABC transporter	Escherichia coli	623213	GCA_003913055.1
87811823	INSDC	JAAFBP010000035.1	11558	12331	+	NWO85968.1	ABC transporter	Escherichia coli	BS28R-B
66923224	RefSeq	NZ_CABHOE010000120.1	15362	16183	+	WP_033879863.1	dispersin export-associated protein AatB	Escherichia coli		GCF_902167515.1
66923224	RefSeq	NZ_CDRL01000298.1	6342	7163	+	WP_033879863.1	dispersin export-associated protein AatB	Escherichia coli	46A_S2	GCF_000936455.1
66923224	RefSeq	NZ_CP026724.1	87516	88337	-	WP_033879863.1	dispersin export-associated protein AatB	Escherichia coli	266917_2	GCF_002946715.1
66923224	RefSeq	NZ_JAABPR010000042.1	15733	16554	+	WP_033879863.1	dispersin export-associated protein AatB	Escherichia coli	D11075	GCF_010078215.1
66923224	RefSeq	NZ_JAAFBT010000043.1	2498	3319	-	WP_033879863.1	dispersin export-associated protein AatB	Escherichia coli	93R-A	GCF_013395755.1
66923224	RefSeq	NZ_JAANOR010000046.1	16389	17210	+	WP_033879863.1	dispersin export-associated protein AatB	Escherichia coli	2019Y001	GCF_011250605.1
66923224	RefSeq	NZ_JHJE01000146.1	2604	3425	+	WP_033879863.1	dispersin export-associated protein AatB	Escherichia coli O15:H18 str. K1516	K1516	GCF_000617985.2
66923224	RefSeq	NZ_NLHW01000045.1	2024	2845	-	WP_033879863.1	dispersin export-associated protein AatB	Escherichia coli	MOD1-EC5689	GCF_002226775.1
66923224	RefSeq	NZ_NLNR01000068.1	2477	3298	-	WP_033879863.1	dispersin export-associated protein AatB	Escherichia coli	MOD1-EC5499	GCF_002229245.1
66923224	RefSeq	NZ_NOSK01000047.1	21821	22642	+	WP_033879863.1	dispersin export-associated protein AatB	Escherichia coli	MOD1-EC6765	GCF_002522055.1
66923224	RefSeq	NZ_NXOU01000041.1	1675	2496	-	WP_033879863.1	dispersin export-associated protein AatB	Escherichia coli	45_Esco_HA-DE	GCF_002442395.1
66923224	RefSeq	NZ_PNVD01000054.1	16061	16882	+	WP_033879863.1	dispersin export-associated protein AatB	Escherichia coli	303227	GCF_003983865.1
66923224	RefSeq	NZ_SOMX01000044.1	31495	32316	+	WP_033879863.1	dispersin export-associated protein AatB	Escherichia coli	203405	GCF_004523665.1
66923224	RefSeq	NZ_SWMO02000485.1	1976	2797	-	WP_033879863.1	dispersin export-associated protein AatB	Escherichia coli	10	GCF_005146255.2
66923224	RefSeq	NZ_UIMJ01000061.1	15719	16540	+	WP_033879863.1	dispersin export-associated protein AatB	Escherichia coli		GCF_900500485.1
66923224	RefSeq	NZ_WCEW01000024.1	16096	16917	+	WP_033879863.1	dispersin export-associated protein AatB	Escherichia coli	SE161	GCF_009709745.1
66923224	RefSeq	NZ_WNTO01000043.1	2667	3488	-	WP_033879863.1	dispersin export-associated protein AatB	Escherichia coli	MEX-19	GCF_013358955.1
66923224	INSDC	AAADNO010000051.1	1954	2775	-	EAB0915846.1	dispersin export-associated protein AatB	Escherichia coli	PNUSAE019788	GCA_004232445.1
66923224	INSDC	AAROCM010000046.1	15284	16105	+	EEW1257759.1	dispersin export-associated protein AatB	Escherichia coli	623210
66923224	INSDC	AARODJ010000059.1	15984	16805	+	EEW1409263.1	dispersin export-associated protein AatB	Escherichia coli	623214
66923224	INSDC	AASDDQ010000026.1	21717	22538	+	EFB1872300.1	dispersin export-associated protein AatB	Escherichia coli	PNUSAE025126
66923224	INSDC	AASLAU010000089.1	2419	3240	-	EFD7643327.1	dispersin export-associated protein AatB	Escherichia coli	PNUSAE033594
66923224	INSDC	AASPIT010000046.1	31415	32236	+	EFF2244231.1	dispersin export-associated protein AatB	Escherichia coli	317669
66923224	INSDC	AASPJJ010000181.1	914	1735	-	EFF2313275.1	dispersin export-associated protein AatB	Escherichia coli	143935
66923224	INSDC	AASPJI010000060.1	15984	16805	+	EFF2317857.1	dispersin export-associated protein AatB	Escherichia coli	285519
66923224	INSDC	AASPKB010000073.1	15984	16805	+	EFF2386792.1	dispersin export-associated protein AatB	Escherichia coli	266917
66923224	INSDC	AASPQT010000037.1	15204	16025	+	EFF3281000.1	dispersin export-associated protein AatB	Escherichia coli	PNUSAE034421
66923224	INSDC	AASRJY010000038.1	14807	15628	+	EFF9286294.1	dispersin export-associated protein AatB	Escherichia coli	PNUSAE044611
66923224	INSDC	AASRLU010000030.1	15411	16232	+	EFF9507111.1	dispersin export-associated protein AatB	Escherichia coli	PNUSAE041025
66923224	INSDC	AASRNY010000036.1	16852	17673	+	EFF9785646.1	dispersin export-associated protein AatB	Escherichia coli	PNUSAE038254
66923224	INSDC	AASRXG010000020.1	8722	9543	+	EFG1000859.1	dispersin export-associated protein AatB	Escherichia coli	PNUSAE044608
66923224	INSDC	AASSOR010000055.1	842	1663	+	EFG3262208.1	dispersin export-associated protein AatB	Escherichia coli	PNUSAE044610
66923224	INSDC	AASUFI010000072.1	15984	16805	+	EFG8860533.1	dispersin export-associated protein AatB	Escherichia coli	268623
66923224	INSDC	AASXAU010000058.1	18110	18931	+	EFH8139117.1	dispersin export-associated protein AatB	Escherichia coli	834777
66923224	INSDC	AASZJG010000037.1	14360	15181	-	EFI5992301.1	dispersin export-associated protein AatB	Escherichia coli	PNUSAE046115
66923224	INSDC	AATAAQ010000079.1	2419	3240	-	EFI8227642.1	dispersin export-associated protein AatB	Escherichia coli	PNUSAE047729
66923224	INSDC	AATEOJ010000062.1	21868	22689	+	EFK2571159.1	dispersin export-associated protein AatB	Escherichia coli	166182
66923224	INSDC	AATEPP010000060.1	15411	16232	+	EFK2677443.1	dispersin export-associated protein AatB	Escherichia coli	203373
66923224	INSDC	AATEYW010000106.1	2722	3543	-	EFK4100291.1	dispersin export-associated protein AatB	Escherichia coli	201488
66923224	INSDC	AATEXS010000132.1	1007	1828	-	EFK4138990.1	dispersin export-associated protein AatB	Escherichia coli	206714
66923224	INSDC	AATFAK010000067.1	15605	16426	+	EFK4271310.1	dispersin export-associated protein AatB	Escherichia coli	249367
66923224	INSDC	AATMFB010000060.1	15411	16232	+	EFM8974913.1	dispersin export-associated protein AatB	Escherichia coli	924835
66923224	INSDC	AATPAX010000028.1	31409	32230	+	EFN7143092.1	dispersin export-associated protein AatB	Escherichia coli	B011X
66923224	INSDC	AATPBB010000042.1	14986	15807	+	EFN7157936.1	dispersin export-associated protein AatB	Escherichia coli	B011C
66923224	INSDC	AATPAY010000033.1	31409	32230	+	EFN7162895.1	dispersin export-associated protein AatB	Escherichia coli	B011D
66923224	INSDC	AATQCT010000034.1	16138	16959	+	EFO0731204.1	dispersin export-associated protein AatB	Escherichia coli	PNUSAE015914
66923224	INSDC	AATQFC010000078.1	1318	2139	-	EFO0936163.1	dispersin export-associated protein AatB	Escherichia coli	PNUSAE015697
66923224	INSDC	DAAZSU010000039.1	25074	25895	+	HAG9029899.1	dispersin export-associated protein AatB	Escherichia coli	AUSMDU00004796
66923224	INSDC	DABAMO010000036.1	17219	18040	+	HAH1525829.1	dispersin export-associated protein AatB	Escherichia coli
66923224	INSDC	DABDFE010000051.1	2165	2986	-	HAH9830821.1	dispersin export-associated protein AatB	Escherichia coli
66923224	INSDC	DABGLJ010000067.1	15202	16023	+	HAJ5127179.1	dispersin export-associated protein AatB	Escherichia coli	ecoli[ST-38]
66923224	INSDC	DABGLH010000025.1	15156	15977	+	HAJ5576294.1	dispersin export-associated protein AatB	Escherichia coli	ecoli[ST-38]
66923224	INSDC	DABHZL010000059.1	2419	3240	-	HAJ6292799.1	dispersin export-associated protein AatB	Escherichia coli	EuSCAPE_SE002
66923224	INSDC	DABIQG010000059.1	2419	3240	-	HAJ8512382.1	dispersin export-associated protein AatB	Escherichia coli	eo2118
66923224	INSDC	RMOC01000089.1	911	1732	+	MFC40899.1	dispersin export-associated protein AatB	Escherichia coli	PNUSAE017665	GCA_003758465.1
66923224	INSDC	WCEW01000024.1	16096	16917	+	MTE90784.1	dispersin export-associated protein AatB	Escherichia coli	SE161	GCA_009709745.1
66923224	INSDC	JAABPR010000042.1	15733	16554	+	NDI92433.1	dispersin export-associated protein AatB	Escherichia coli	D11075
66923224	INSDC	JAANOR010000046.1	16389	17210	+	NHC30204.1	dispersin export-associated protein AatB	Escherichia coli	2019Y001	GCA_011250605.1
66923224	INSDC	JAAUJV010000108.1	186	1007	-	NJV78135.1	dispersin export-associated protein AatB	Escherichia coli	EC-C-ST001-15JUN15-0096I
66923224	INSDC	JAAUAG010000066.1	1954	2775	-	NPI26372.1	dispersin export-associated protein AatB	Escherichia coli	EF470
66923224	INSDC	JAAUAQ010000047.1	22684	23505	+	NPI55825.1	dispersin export-associated protein AatB	Escherichia coli	EF460
66923224	INSDC	WNTO01000043.1	2667	3488	-	NUL70786.1	dispersin export-associated protein AatB	Escherichia coli	MEX-19
66923224	INSDC	JAAFBT010000043.1	2498	3319	-	NWP42667.1	dispersin export-associated protein AatB	Escherichia coli	93R-A
66923224	INSDC	SWMO02000485.1	1976	2797	-	TXD35779.1	dispersin export-associated protein AatB	Escherichia coli	10
66923224	INSDC	SJJP01000059.1	2487	3308	-	TYZ78309.1	dispersin export-associated protein AatB	Escherichia coli	96I
54633769	RefSeq	NZ_JAAFBA010000041.1	3168	3935	+	WP_032257490.1	ABC transporter	Escherichia coli	BS68R-1-B	GCF_013395365.1
54633769	RefSeq	NZ_JNQF01000053.1	19060	19827	-	WP_032257490.1	ABC transporter	Escherichia coli 2-177-06_S3_C2	2-177-06_S3_C2	GCF_000704005.1
54633769	RefSeq	NZ_JOSO01000166.1	19060	19827	-	WP_032257490.1	ABC transporter	Escherichia coli 2-177-06_S3_C3	2-177-06_S3_C3	GCF_000713745.1
54633769	RefSeq	NZ_UGBA01000003.1	58066	58833	-	WP_032257490.1	ABC transporter	Escherichia coli	NCTC11473	GCF_900448815.1
54633769	RefSeq	NZ_WTVC01000108.1	3772	4539	-	WP_032257490.1	ABC transporter	Escherichia coli	OM9c	GCF_009799295.1
54633769	INSDC	AASJVT010000055.1	2968	3735	+	EFD3773613.1	ABC transporter	Escherichia coli	PNUSAE009413
54633769	INSDC	DABDRP010000055.1	3765	4532	+	HAI2091153.1	ABC transporter	Escherichia coli	BCW_4198
54633769	INSDC	JNQF01000053.1	19060	19827	-	KDX41005.1	putative transporter protein AatB	Escherichia coli 2-177-06_S3_C2	2-177-06_S3_C2	GCA_000704005.1
54633769	INSDC	JOSO01000166.1	19060	19827	-	KEO00937.1	putative transporter protein AatB	Escherichia coli 2-177-06_S3_C3	2-177-06_S3_C3	GCA_000713745.1
54633769	INSDC	WTVC01000108.1	3772	4539	-	MWS70156.1	ABC transporter	Escherichia coli	OM9c
54633769	INSDC	JAAFBA010000041.1	3168	3935	+	NWP33414.1	ABC transporter	Escherichia coli	BS68R-1-B
54633769	INSDC	UGBA01000003.1	58066	58833	-	STI31619.1	ABC transporter protein AatB	Escherichia coli	NCTC11473	GCA_900448815.1
15344549	RefSeq	NZ_AAMK02000010.1	37153	37920	-	WP_001301213.1	hypothetical protein	Escherichia coli 101-1	101-1	GCF_000168095.1
15344549	RefSeq	NZ_BDRI01000053.1	18773	19540	-	WP_001301213.1	hypothetical protein	Escherichia coli	1102	GCF_002207545.1
15344549	RefSeq	NZ_CABWAY010000034.1	3250	4017	+	WP_001301213.1	hypothetical protein	Escherichia coli		GCF_902503205.1
15344549	RefSeq	NZ_CADIIT010000049.1	3277	4044	+	WP_001301213.1	hypothetical protein	Escherichia coli	PBIO881	GCF_902859375.1
15344549	RefSeq	NZ_CCQR01000023.1	3229	3996	+	WP_001301213.1	hypothetical protein	Escherichia coli	FHI73	GCF_000753075.1
15344549	RefSeq	NZ_CM016409.1	74000	74767	-	WP_001301213.1	hypothetical protein	Escherichia coli	URMC_26	GCF_004681485.1
15344549	RefSeq	NZ_JAAFAU010000059.1	17311	18078	-	WP_001301213.1	hypothetical protein	Escherichia coli	ZH87R-B	GCF_013395255.1
15344549	RefSeq	NZ_JAAFAX010000041.1	17908	18675	-	WP_001301213.1	hypothetical protein	Escherichia coli	BS76R-1-A	GCF_013395295.1
15344549	RefSeq	NZ_JJMB01000136.1	21148	21915	-	WP_001301213.1	hypothetical protein	Escherichia coli 2-011-08_S1_C2	2-011-08_S1_C2	GCF_000627885.1
15344549	RefSeq	NZ_JMGQ01000027.1	17566	18333	-	WP_001301213.1	hypothetical protein	Escherichia coli 2-011-08_S1_C1	2-011-08_S1_C1	GCF_000687125.1
15344549	RefSeq	NZ_JNMR01000037.1	18550	19317	+	WP_001301213.1	hypothetical protein	Escherichia coli 3-267-03_S4_C2	3-267-03_S4_C2	GCF_000700445.1
15344549	RefSeq	NZ_JNMS01000075.1	3306	4073	+	WP_001301213.1	hypothetical protein	Escherichia coli 3-373-03_S4_C2	3-373-03_S4_C2	GCF_000700465.1
15344549	RefSeq	NZ_JNMW01000046.1	2271	3038	-	WP_001301213.1	hypothetical protein	Escherichia coli 3-373-03_S4_C1	3-373-03_S4_C1	GCF_000700665.1
15344549	RefSeq	NZ_JNQO01000039.1	23847	24614	-	WP_001301213.1	hypothetical protein	Escherichia coli 2-222-05_S4_C2	2-222-05_S4_C2	GCF_000704165.1
15344549	RefSeq	NZ_JOQL01000075.1	3669	4436	+	WP_001301213.1	hypothetical protein	Escherichia coli 3-373-03_S4_C3	3-373-03_S4_C3	GCF_000714065.1
15344549	RefSeq	NZ_JOQW01000038.1	18741	19508	+	WP_001301213.1	hypothetical protein	Escherichia coli 5-366-08_S3_C2	5-366-08_S3_C2	GCF_000714295.1
15344549	RefSeq	NZ_JOSP01000139.1	3494	4261	+	WP_001301213.1	hypothetical protein	Escherichia coli 2-222-05_S4_C3	2-222-05_S4_C3	GCF_000713785.1
15344549	RefSeq	NZ_NMIH01000153.1	54	821	+	WP_001301213.1	hypothetical protein	Escherichia coli	MOD1-EC6379	GCF_002513885.1
15344549	RefSeq	NZ_NNUC01000036.1	12518	13285	+	WP_001301213.1	hypothetical protein	Escherichia coli	MOD1-EC6647	GCF_002484975.1
15344549	RefSeq	NZ_NNUD01000076.1	574	1341	-	WP_001301213.1	hypothetical protein	Escherichia coli	MOD1-EC6646	GCF_002485055.1
15344549	RefSeq	NZ_NORX01000039.1	23669	24436	-	WP_001301213.1	hypothetical protein	Escherichia coli	MOD1-EC6779	GCF_002521845.1
15344549	RefSeq	NZ_NOSI01000050.1	3168	3935	+	WP_001301213.1	hypothetical protein	Escherichia coli	MOD1-EC6767	GCF_002522015.1
15344549	RefSeq	NZ_PNUT01000070.1	17311	18078	-	WP_001301213.1	hypothetical protein	Escherichia coli	320385	GCF_003982535.1
15344549	RefSeq	NZ_RRWG01000037.1	17390	18157	-	WP_001301213.1	hypothetical protein	Escherichia coli	UMB1091	GCF_003886445.1
15344549	RefSeq	NZ_RZDS01000063.1	12862	13629	-	WP_001301213.1	hypothetical protein	Escherichia coli	URMC_26	GCF_004681485.1
15344549	RefSeq	NZ_RZEN01000049.1	14397	15164	+	WP_001301213.1	hypothetical protein	Escherichia coli	URMC_51	GCF_004567045.1
15344549	RefSeq	NZ_RZEP01000310.1	81	848	+	WP_001301213.1	hypothetical protein	Escherichia coli	URMC_53	GCF_004567005.1
15344549	RefSeq	NZ_UGCC01000001.1	87869	88636	+	WP_001301213.1	hypothetical protein	Escherichia coli	NCTC9023	GCF_900448925.1
15344549	RefSeq	NZ_VRWZ01000043.1	3038	3805	+	WP_001301213.1	hypothetical protein	Escherichia coli	1_6_19	GCF_008041245.1
15344549	RefSeq	NZ_WSVP01000043.1	3163	3930	+	WP_001301213.1	hypothetical protein	Escherichia coli	OM30c	GCF_009790215.1
15344549	RefSeq	NZ_WTOA01000036.1	11242	12009	+	WP_001301213.1	hypothetical protein	Escherichia coli	10432wE1	GCF_009794705.1
15344549	INSDC	AAMK02000010.1	37153	37920	-	EDX39200.1	conserved hypothetical protein	Escherichia coli 101-1	101-1	GCA_000168095.1
15344549	INSDC	AAADPP020000058.1	17475	18242	-	EEC9486587.1	ABC transporter	Escherichia coli	PNUSAE019394	GCA_004234025.2
15344549	INSDC	AARWAU010000042.1	2740	3507	+	EEY8305672.1	ABC transporter	Escherichia coli	PSU-1051
15344549	INSDC	AARYWP010000041.1	2738	3505	+	EEZ4657115.1	ABC transporter	Escherichia coli	PNUSAE013061
15344549	INSDC	AASCBU010000036.1	14841	15608	+	EFA8786822.1	ABC transporter	Escherichia coli	PNUSAE011918
15344549	INSDC	AASLYS010000066.1	3152	3919	+	EFE0742723.1	ABC transporter	Escherichia coli	182167
15344549	INSDC	AASNHB010000035.1	17262	18029	-	EFE5345029.1	ABC transporter	Escherichia coli	PNUSAE008333
15344549	INSDC	AASYLU010000039.1	19465	20232	-	EFI2952149.1	ABC transporter	Escherichia coli	MOD1-EC6774
15344549	INSDC	AATLBE010000046.1	16180	16947	+	EFM4947771.1	ABC transporter	Escherichia coli	PNUSAE050170
15344549	INSDC	JJMB01000136.1	21148	21915	-	EZK12029.1	putative transporter protein AatB	Escherichia coli 2-011-08_S1_C2	2-011-08_S1_C2	GCA_000627885.1
15344549	INSDC	DAAZFX010000027.1	18293	19060	+	HAG7720145.1	ABC transporter	Escherichia coli	1270-ESBL
15344549	INSDC	DABBXF010000033.1	23728	24495	+	HAH6221996.1	ABC transporter	Escherichia coli	HICF243
15344549	INSDC	DABCPA010000044.1	3145	3912	+	HAH9619873.1	ABC transporter	Escherichia coli	BCW_4192
15344549	INSDC	DABDQZ010000058.1	3148	3915	+	HAI2046128.1	ABC transporter	Escherichia coli	BCW_4075
15344549	INSDC	DABHMW010000085.1	3035	3802	+	HAJ2714624.1	ABC transporter	Escherichia coli	TTHS006
15344549	INSDC	DABFZN010000050.1	11314	12081	+	HAJ3884385.1	ABC transporter	Escherichia coli
15344549	INSDC	DABFZO010000040.1	11487	12254	+	HAJ3899347.1	ABC transporter	Escherichia coli
15344549	INSDC	DABFZP010000032.1	19310	20077	+	HAJ3918378.1	ABC transporter	Escherichia coli
15344549	INSDC	DABFZR010000034.1	11763	12530	+	HAJ3923521.1	ABC transporter	Escherichia coli
15344549	INSDC	DABFZQ010000030.1	22476	23243	+	HAJ3937777.1	ABC transporter	Escherichia coli
15344549	INSDC	DABGBV010000125.1	2081	2848	-	HAJ4113189.1	ABC transporter	Escherichia coli
15344549	INSDC	DABGBM010000059.1	2081	2848	-	HAJ4147423.1	ABC transporter	Escherichia coli
15344549	INSDC	DABGBU010000038.1	3035	3802	+	HAJ4191000.1	ABC transporter	Escherichia coli
15344549	INSDC	DABGCH010000059.1	3978	4745	+	HAJ4193725.1	ABC transporter	Escherichia coli
15344549	INSDC	DABGBT010000045.1	3035	3802	+	HAJ4205796.1	ABC transporter	Escherichia coli
15344549	INSDC	DABGCP010000035.1	17463	18230	+	HAJ4298862.1	ABC transporter	Escherichia coli
15344549	INSDC	DABGCQ010000035.1	17463	18230	+	HAJ4313102.1	ABC transporter	Escherichia coli
15344549	INSDC	DABGDD010000035.1	3035	3802	+	HAJ4379098.1	ABC transporter	Escherichia coli
15344549	INSDC	DABGER010000039.1	3035	3802	+	HAJ4557384.1	ABC transporter	Escherichia coli
15344549	INSDC	DABGFM010000034.1	11610	12377	+	HAJ4633578.1	ABC transporter	Escherichia coli
15344549	INSDC	DABGFN010000035.1	11611	12378	+	HAJ4658333.1	ABC transporter	Escherichia coli
15344549	INSDC	DABGIK010000058.1	17232	17999	-	HAJ5023621.1	ABC transporter	Escherichia coli	ecoli[ST-394]
15344549	INSDC	DABGMD010000083.1	3145	3912	+	HAJ5346911.1	ABC transporter	Escherichia coli	ecoli[ST-5041]
15344549	INSDC	JMGQ01000027.1	17566	18333	-	KDA60293.1	putative transporter protein AatB	Escherichia coli 2-011-08_S1_C1	2-011-08_S1_C1	GCA_000687125.1
15344549	INSDC	JNMR01000037.1	18550	19317	+	KDU22873.1	putative transporter protein AatB	Escherichia coli 3-267-03_S4_C2	3-267-03_S4_C2	GCA_000700445.1
15344549	INSDC	JNMS01000075.1	3306	4073	+	KDU24038.1	putative transporter protein AatB	Escherichia coli 3-373-03_S4_C2	3-373-03_S4_C2	GCA_000700465.1
15344549	INSDC	JNMW01000046.1	2271	3038	-	KDU49275.1	putative transporter protein AatB	Escherichia coli 3-373-03_S4_C1	3-373-03_S4_C1	GCA_000700665.1
15344549	INSDC	JNQO01000039.1	23847	24614	-	KDX86524.1	putative transporter protein AatB	Escherichia coli 2-222-05_S4_C2	2-222-05_S4_C2	GCA_000704165.1
15344549	INSDC	JOQL01000075.1	3669	4436	+	KEL20313.1	putative transporter protein AatB	Escherichia coli 3-373-03_S4_C3	3-373-03_S4_C3	GCA_000714065.1
15344549	INSDC	JOQW01000038.1	18741	19508	+	KEL81412.1	putative transporter protein AatB	Escherichia coli 5-366-08_S3_C2	5-366-08_S3_C2	GCA_000714295.1
15344549	INSDC	JOSP01000139.1	3494	4261	+	KEO06641.1	putative transporter protein AatB	Escherichia coli 2-222-05_S4_C3	2-222-05_S4_C3	GCA_000713785.1
15344549	INSDC	WSVP01000043.1	3163	3930	+	MWE78504.1	ABC transporter	Escherichia coli	OM30c
15344549	INSDC	WTOA01000036.1	11242	12009	+	MWP02056.1	ABC transporter	Escherichia coli	10432wE1
15344549	INSDC	JAAFAX010000041.1	17908	18675	-	NWO71704.1	ABC transporter	Escherichia coli	BS76R-1-A
15344549	INSDC	JAAFAU010000059.1	17311	18078	-	NWP14657.1	ABC transporter	Escherichia coli	ZH87R-B
15344549	INSDC	RRWG01000037.1	17390	18157	-	RRM65795.1	ABC transporter	Escherichia coli	UMB1091	GCA_003886445.1
15344549	INSDC	UGCC01000001.1	87869	88636	+	STI09762.1	ABC transporter protein AatB	Escherichia coli	NCTC9023	GCA_900448925.1
15344549	INSDC	RZEN01000049.1	14397	15164	+	TFN56614.1	ABC transporter	Escherichia coli	URMC_51	GCA_004567045.1
15344549	INSDC	RZEP01000310.1	81	848	+	TFN57352.1	ABC transporter	Escherichia coli	URMC_53	GCA_004567005.1
15344549	INSDC	RZDS01000150.1	74000	74767	-	TKJ48399.1	ABC transporter	Escherichia coli	URMC_26	GCA_004681485.1
15344549	INSDC	RZDS01000063.1	12862	13629	-	TKJ49057.1	ABC transporter	Escherichia coli	URMC_26	GCA_004681485.1
15344549	INSDC	VRWZ01000043.1	3038	3805	+	TXP80099.1	ABC transporter	Escherichia coli	1_6_19
15344549	INSDC	CAADJZ010000002.1	66451	67218	-	VFT72152.1	ABC transporter protein AatB	Escherichia coli	NCTC10974	GCA_900707055.1
33416594	RefSeq	NZ_AIHO01000021.1	16544	17365	+	WP_000810823.1	dispersin export-associated protein AatB	Escherichia coli DEC15A	DEC15A	GCF_000250495.1
33416594	RefSeq	NZ_AIHP01000024.1	4542	5363	+	WP_000810823.1	dispersin export-associated protein AatB	Escherichia coli DEC15B	DEC15B	GCF_000250515.1
33416594	RefSeq	NZ_AIHQ01000022.1	33046	33867	+	WP_000810823.1	dispersin export-associated protein AatB	Escherichia coli DEC15C	DEC15C	GCF_000250535.1
33416594	RefSeq	NZ_AIHR01000023.1	16559	17380	+	WP_000810823.1	dispersin export-associated protein AatB	Escherichia coli DEC15D	DEC15D	GCF_000250555.1
33416594	RefSeq	NZ_CCQX01000012.1	12250	13071	+	WP_000810823.1	dispersin export-associated protein AatB	Escherichia coli	FHI88	GCF_000753155.1
33416594	RefSeq	NZ_MPAD01000025.1	67660	68481	-	WP_000810823.1	dispersin export-associated protein AatB	Escherichia coli	3.6-R5	GCF_002001715.1
33416594	RefSeq	NZ_NWQU01000053.1	3554	4375	+	WP_000810823.1	dispersin export-associated protein AatB	Escherichia coli	OLC1478	GCF_002353035.1
33416594	RefSeq	NZ_VODD01000120.1	225	1046	+	WP_000810823.1	dispersin export-associated protein AatB	Escherichia coli	EC1488	GCF_007846625.1
33416594	RefSeq	NZ_WEQE01000041.1	8009	8830	+	WP_000810823.1	dispersin export-associated protein AatB	Escherichia coli	E3V1C	GCF_013073655.1
33416594	RefSeq	NZ_WEQS01000045.1	23215	24036	+	WP_000810823.1	dispersin export-associated protein AatB	Escherichia coli	E25V1B	GCF_013074075.1
33416594	RefSeq	NZ_WEQU01000080.1	7707	8528	+	WP_000810823.1	dispersin export-associated protein AatB	Escherichia coli	E31V1B	GCF_013074045.1
33416594	RefSeq	NZ_WERH01000065.1	5958	6779	-	WP_000810823.1	dispersin export-associated protein AatB	Escherichia coli	K38V1	GCF_013074305.1
33416594	RefSeq	NZ_WERI01000064.1	8062	8883	+	WP_000810823.1	dispersin export-associated protein AatB	Escherichia coli	K39V1	GCF_013074285.1
33416594	RefSeq	NZ_WNTQ01000041.1	15993	16814	+	WP_000810823.1	dispersin export-associated protein AatB	Escherichia coli	MEX-17	GCF_013358915.1
33416594	INSDC	AARMMU010000053.1	3426	4247	+	EEV5748494.1	dispersin export-associated protein AatB	Escherichia coli	PNUSAE020925
33416594	INSDC	AARMXG010000107.1	1874	2695	-	EEV7152573.1	dispersin export-associated protein AatB	Escherichia coli	PNUSAE020449
33416594	INSDC	AARONU010000045.1	16224	17045	+	EEW2729927.1	dispersin export-associated protein AatB	Escherichia coli	PNUSAE019371
33416594	INSDC	AARPTZ010000044.1	16224	17045	+	EEW7484177.1	dispersin export-associated protein AatB	Escherichia coli	PNUSAE018043
33416594	INSDC	AARVUR010000235.1	763	1584	+	EEY7595637.1	dispersin export-associated protein AatB	Escherichia coli	PNUSAE021817
33416594	INSDC	AASAUX010000075.1	7120	7941	-	EFA4545819.1	dispersin export-associated protein AatB	Escherichia coli	693379
33416594	INSDC	AASBAB010000095.1	912	1733	+	EFA5195243.1	dispersin export-associated protein AatB	Escherichia coli	PNUSAE022055
33416594	INSDC	AASBIG010000086.1	2216	3037	-	EFA6244267.1	dispersin export-associated protein AatB	Escherichia coli	PNUSAE022054
33416594	INSDC	AASDEQ010000054.1	12388	13209	+	EFB2055501.1	dispersin export-associated protein AatB	Escherichia coli	746905
33416594	INSDC	AASFQX010000119.1	871	1692	+	EFB3194517.1	dispersin export-associated protein AatB	Escherichia coli	PNUSAE025922
33416594	INSDC	AASGJW010000039.1	15412	16233	-	EFB6544728.1	dispersin export-associated protein AatB	Escherichia coli	PNUSAE027528
33416594	INSDC	AASEFN010000062.1	2868	3689	+	EFC1848083.1	dispersin export-associated protein AatB	Escherichia coli	PNUSAE023584
33416594	INSDC	AASIHY010000082.1	7904	8725	+	EFC7005407.1	dispersin export-associated protein AatB	Escherichia coli	378573
33416594	INSDC	AASIHW010000077.1	5033	5854	-	EFC7010317.1	dispersin export-associated protein AatB	Escherichia coli	350665
33416594	INSDC	AASJXO010000046.1	14943	15764	+	EFD4121031.1	dispersin export-associated protein AatB	Escherichia coli	PNUSAE028768
33416594	INSDC	AASLCI010000066.1	1452	2273	-	EFD7865801.1	dispersin export-associated protein AatB	Escherichia coli	PNUSAE031361
33416594	INSDC	AASLNG010000073.1	14780	15601	+	EFD9275477.1	dispersin export-associated protein AatB	Escherichia coli	PNUSAE031643
33416594	INSDC	AASNXC010000080.1	18494	19315	+	EFE7278254.1	dispersin export-associated protein AatB	Escherichia coli	PNUSAE035310
33416594	INSDC	AASNYB010000035.1	16224	17045	+	EFE7321549.1	dispersin export-associated protein AatB	Escherichia coli	PNUSAE034423
33416594	INSDC	AASPIA010000047.1	15262	16083	+	EFF2167432.1	dispersin export-associated protein AatB	Escherichia coli	318502
33416594	INSDC	AASRKA010000040.1	16224	17045	+	EFF9280909.1	dispersin export-associated protein AatB	Escherichia coli	PNUSAE044194
33416594	INSDC	AASRKI010000073.1	4972	5793	-	EFF9333000.1	dispersin export-associated protein AatB	Escherichia coli	PNUSAE044126
33416594	INSDC	AASRLD010000095.1	4972	5793	-	EFF9430900.1	dispersin export-associated protein AatB	Escherichia coli	PNUSAE042587
33416594	INSDC	AASRLV010000108.1	1335	2156	-	EFF9502532.1	dispersin export-associated protein AatB	Escherichia coli	PNUSAE040364
33416594	INSDC	AASRMM010000121.1	746	1567	+	EFF9596636.1	dispersin export-associated protein AatB	Escherichia coli	PNUSAE040128
33416594	INSDC	AASRNV010000032.1	49951	50772	-	EFF9755420.1	dispersin export-associated protein AatB	Escherichia coli	PNUSAE044196
33416594	INSDC	AASROL010000046.1	12350	13171	+	EFF9837857.1	dispersin export-associated protein AatB	Escherichia coli	PNUSAE037425
33416594	INSDC	AASRXJ010000038.1	31854	32675	+	EFG1005345.1	dispersin export-associated protein AatB	Escherichia coli	264095
33416594	INSDC	AASSGM010000053.1	6439	7260	+	EFG2173277.1	dispersin export-associated protein AatB	Escherichia coli	132031
33416594	INSDC	AASTKH010000047.1	16224	17045	+	EFG6094987.1	dispersin export-associated protein AatB	Escherichia coli	301860
33416594	INSDC	AASTXL010000037.1	16224	17045	+	EFG7892864.1	dispersin export-associated protein AatB	Escherichia coli	PNUSAE044131
33416594	INSDC	AASUIO010000070.1	6123	6944	+	EFG9279448.1	dispersin export-associated protein AatB	Escherichia coli	152655
33416594	INSDC	AASVML010000040.1	39660	40481	-	EFH3170761.1	dispersin export-associated protein AatB	Escherichia coli	862440
33416594	INSDC	AASVNQ010000067.1	3426	4247	+	EFH3318207.1	dispersin export-associated protein AatB	Escherichia coli	860004
33416594	INSDC	AASVPI010000027.1	15050	15871	+	EFH3524933.1	dispersin export-associated protein AatB	Escherichia coli	854902
33416594	INSDC	AATENM010000068.1	3618	4439	+	EFK2126514.1	dispersin export-associated protein AatB	Escherichia coli	153145
33416594	INSDC	AATEYX010000078.1	3426	4247	+	EFK3953171.1	dispersin export-associated protein AatB	Escherichia coli	146052
33416594	INSDC	AATFAW010000096.1	7905	8726	+	EFK4379539.1	dispersin export-associated protein AatB	Escherichia coli	245103
33416594	INSDC	AATFBE010000069.1	3670	4491	+	EFK4497518.1	dispersin export-associated protein AatB	Escherichia coli	221654
33416594	INSDC	AATFDC010000033.1	39651	40472	-	EFK4733021.1	dispersin export-associated protein AatB	Escherichia coli	240200
33416594	INSDC	AATFDR010000065.1	3426	4247	+	EFK6362482.1	dispersin export-associated protein AatB	Escherichia coli	249369
33416594	INSDC	AATKRI010000039.1	12388	13209	+	EFM3704873.1	dispersin export-associated protein AatB	Escherichia coli	899044
33416594	INSDC	AATKSP010000040.1	39657	40478	-	EFM3860970.1	dispersin export-associated protein AatB	Escherichia coli	899032
33416594	INSDC	AATOBI010000123.1	1349	2170	-	EFN3975747.1	dispersin export-associated protein AatB	Escherichia coli	PNUSAE029950
33416594	INSDC	DABGAS010000042.1	4510	5331	-	HAJ4052417.1	dispersin export-associated protein AatB	Escherichia coli
33416594	INSDC	DABGAT010000052.1	4510	5331	-	HAJ4084993.1	dispersin export-associated protein AatB	Escherichia coli
33416594	INSDC	DABGCK010000044.1	4510	5331	-	HAJ4234287.1	dispersin export-associated protein AatB	Escherichia coli
33416594	INSDC	DABGCW010000042.1	4510	5331	-	HAJ4303880.1	dispersin export-associated protein AatB	Escherichia coli
33416594	INSDC	DABGCY010000043.1	4510	5331	-	HAJ4337327.1	dispersin export-associated protein AatB	Escherichia coli
33416594	INSDC	DABGCZ010000045.1	4510	5331	-	HAJ4342026.1	dispersin export-associated protein AatB	Escherichia coli
33416594	INSDC	DABGDA010000043.1	4510	5331	-	HAJ4351363.1	dispersin export-associated protein AatB	Escherichia coli
33416594	INSDC	DABGDC010000044.1	4510	5331	-	HAJ4388711.1	dispersin export-associated protein AatB	Escherichia coli
33416594	INSDC	WEQE01000041.1	8009	8830	+	NNQ07317.1	dispersin export-associated protein AatB	Escherichia coli	E3V1C
33416594	INSDC	WEQS01000045.1	23215	24036	+	NNR01307.1	dispersin export-associated protein AatB	Escherichia coli	E25V1B
33416594	INSDC	WEQU01000080.1	7707	8528	+	NNR06070.1	dispersin export-associated protein AatB	Escherichia coli	E31V1B
33416594	INSDC	WERI01000064.1	8062	8883	+	NNR84566.1	dispersin export-associated protein AatB	Escherichia coli	K39V1
33416594	INSDC	WERH01000065.1	5958	6779	-	NNR89587.1	dispersin export-associated protein AatB	Escherichia coli	K38V1
33416594	INSDC	WNTQ01000041.1	15993	16814	+	NUL92684.1	dispersin export-associated protein AatB	Escherichia coli	MEX-17
33416594	INSDC	VODD01000120.1	225	1046	+	TWP78002.1	dispersin export-associated protein AatB	Escherichia coli	EC1488	GCA_007846625.1
336225585	RefSeq	NZ_LRLC01000391.1	4347	5114	+	WP_178377916.1	hypothetical protein	Escherichia coli	503647	GCF_001912375.1
133707268	RefSeq	NZ_LRKA01000223.1	2467	3252	-	WP_074502190.1	ABC transporter	Escherichia coli	202545	GCF_001912555.1
133707268	RefSeq	NZ_LRKD01000119.1	2237	3022	-	WP_074502190.1	ABC transporter	Escherichia coli	700328	GCF_001912545.1
133707268	RefSeq	NZ_LRLF01000157.1	1172	1957	-	WP_074502190.1	ABC transporter	Escherichia coli	402286	GCF_001912425.1
133707268	RefSeq	NZ_LRLG01000072.1	1200	1985	-	WP_074502190.1	ABC transporter	Escherichia coli	402577	GCF_001911165.1
133707268	INSDC	LRKA01000223.1	2467	3252	-	OKU67215.1	ABC transporter	Escherichia coli	202545	GCA_001912555.1
133707268	INSDC	LRKD01000119.1	2237	3022	-	OKU80164.1	ABC transporter	Escherichia coli	700328	GCA_001912545.1
133707268	INSDC	LRLG01000072.1	1200	1985	-	OKW43783.1	ABC transporter	Escherichia coli	402577	GCA_001911165.1
133707268	INSDC	LRLF01000157.1	1172	1957	-	OKW54444.1	ABC transporter	Escherichia coli	402286	GCA_001912425.1
125718866	RefSeq	NZ_MLRB01000007.1	244708	245475	-	WP_070799197.1	hypothetical protein	Salmonella enterica	CFSAN044865	GCF_001831555.1
125718866	RefSeq	NZ_MLRE01000007.1	244695	245462	-	WP_070799197.1	hypothetical protein	Salmonella enterica	CFSAN044868	GCF_001831625.1
125718866	RefSeq	NZ_MLTL01000008.1	89834	90601	+	WP_070799197.1	hypothetical protein	Salmonella enterica	CFSAN044936	GCF_001834885.1
125718866	RefSeq	NZ_MLWA01000013.1	89759	90526	+	WP_070799197.1	hypothetical protein	Salmonella enterica	CFSAN045023	GCF_001834335.1
125718866	RefSeq	NZ_MLXQ01000007.1	109664	110431	+	WP_070799197.1	hypothetical protein	Salmonella enterica subsp. diarizonae serovar 60:r:e,n,x,z15	CFSAN044923	GCF_001832255.1
125718866	RefSeq	NZ_MLXT01000007.1	197321	198088	-	WP_070799197.1	hypothetical protein	Salmonella enterica subsp. diarizonae serovar 60:r:e,n,x,z15	CFSAN044974	GCF_001832335.1
125718866	RefSeq	NZ_MLXU01000008.1	89870	90637	+	WP_070799197.1	hypothetical protein	Salmonella enterica subsp. diarizonae serovar 60:r:e,n,x,z15	CFSAN044982	GCF_001832385.1
125718866	RefSeq	NZ_MLXV01000008.1	89846	90613	+	WP_070799197.1	hypothetical protein	Salmonella enterica subsp. diarizonae serovar 60:r:e,n,x,z15	CFSAN044987	GCF_001832405.1
125718866	RefSeq	NZ_MLXW01000008.1	89861	90628	+	WP_070799197.1	hypothetical protein	Salmonella enterica subsp. diarizonae serovar 60:r:e,n,x,z15	CFSAN045004	GCF_001832775.1
125718866	RefSeq	NZ_MLXX01000008.1	197321	198088	-	WP_070799197.1	hypothetical protein	Salmonella enterica subsp. diarizonae serovar 60:r:e,n,x,z15	CFSAN045006	GCF_001832425.1
125718866	RefSeq	NZ_MLYB01000013.1	89741	90508	+	WP_070799197.1	hypothetical protein	Salmonella enterica subsp. diarizonae serovar 60:r:e,n,x,z15	CFSAN045015	GCF_001832505.1
125718866	RefSeq	NZ_MLYF01000013.1	44621	45388	-	WP_070799197.1	hypothetical protein	Salmonella enterica subsp. diarizonae serovar 60:r:e,n,x,z15	CFSAN045030	GCF_001832565.1
125718866	RefSeq	NZ_MLZD01000008.1	89870	90637	+	WP_070799197.1	hypothetical protein	Salmonella enterica subsp. diarizonae serovar 60:r:e,n,x,z15	CFSAN044983	GCF_001832765.1
125718866	RefSeq	NZ_NLBM02000003.1	244806	245573	-	WP_070799197.1	hypothetical protein	Salmonella enterica subsp. diarizonae serovar 60:r:e,n,x,z15	CFSAN051017	GCF_002241435.2
125718866	RefSeq	NZ_QAQB01000009.1	244736	245503	-	WP_070799197.1	hypothetical protein	Salmonella enterica subsp. enterica	CFSAN058540	GCF_003068145.1
125718866	RefSeq	NZ_QAQC01000012.1	66083	66850	+	WP_070799197.1	hypothetical protein	Salmonella enterica subsp. enterica	CFSAN058539	GCF_003068105.1
125718866	RefSeq	NZ_QAQE01000007.1	244736	245503	-	WP_070799197.1	hypothetical protein	Salmonella enterica subsp. enterica	CFSAN058537	GCF_003068175.1
125718866	RefSeq	NZ_QAQP01000007.1	89837	90604	+	WP_070799197.1	hypothetical protein	Salmonella enterica subsp. enterica	CFSAN058506	GCF_003068415.1
125718866	RefSeq	NZ_QAQQ01000007.1	89894	90661	+	WP_070799197.1	hypothetical protein	Salmonella enterica subsp. enterica	CFSAN058505	GCF_003068405.1
125718866	RefSeq	NZ_QAQR01000007.1	89894	90661	+	WP_070799197.1	hypothetical protein	Salmonella enterica subsp. enterica	CFSAN058504	GCF_003068385.1
125718866	RefSeq	NZ_QAQS01000006.1	244735	245502	-	WP_070799197.1	hypothetical protein	Salmonella enterica subsp. enterica	CFSAN058503	GCF_003068445.1
125718866	RefSeq	NZ_QAQT01000006.1	244735	245502	-	WP_070799197.1	hypothetical protein	Salmonella enterica subsp. enterica	CFSAN058502	GCF_003068465.1
125718866	RefSeq	NZ_QAQU01000007.1	244735	245502	-	WP_070799197.1	hypothetical protein	Salmonella enterica subsp. enterica	CFSAN058499	GCF_003068485.1
125718866	RefSeq	NZ_QARD01000008.1	244736	245503	-	WP_070799197.1	hypothetical protein	Salmonella enterica subsp. enterica	CFSAN058490	GCF_003068625.1
125718866	RefSeq	NZ_QARG01000007.1	244746	245513	-	WP_070799197.1	hypothetical protein	Salmonella enterica subsp. enterica	CFSAN058619	GCF_003064215.1
125718866	RefSeq	NZ_QARH01000006.1	55811	56578	+	WP_070799197.1	hypothetical protein	Salmonella enterica subsp. enterica	CFSAN058618	GCF_003064205.1
125718866	RefSeq	NZ_QBJL01000007.1	244796	245563	-	WP_070799197.1	hypothetical protein	Salmonella enterica subsp. enterica	CFSAN058581	GCF_003068845.1
125718866	INSDC	AAEDIL010000006.1	1280	2047	+	EAW9709794.1	hypothetical protein	Salmonella enterica	FLUFL-803	GCA_005940465.1
125718866	INSDC	AAEDJM010000075.1	1317	2084	+	EAW9844910.1	hypothetical protein	Salmonella enterica	FLUFL-999	GCA_005942565.1
125718866	INSDC	AAEDJV010000024.1	1356	2123	+	EAW9876786.1	hypothetical protein	Salmonella enterica	FLUFL-1005	GCA_005941145.1
125718866	INSDC	AAEIHE010000014.1	57717	58484	+	EAY4929410.1	hypothetical protein	Salmonella enterica	FLUFL-987	GCA_006009785.1
125718866	INSDC	AAEIPF010000082.1	1332	2099	+	EAY5876481.1	hypothetical protein	Salmonella enterica	FLUFL-770	GCA_006014055.1
125718866	INSDC	AAEIRS010000075.1	1339	2106	+	EAY6095196.1	hypothetical protein	Salmonella enterica	FLUFL-994	GCA_006014855.1
125718866	INSDC	AAENWB010000014.1	17976	18743	-	EBA1913694.1	hypothetical protein	Salmonella enterica	FLUFL-MJ773	GCA_006084835.1
125718866	INSDC	AAGKBL010000013.1	89727	90494	+	EBO9242322.1	hypothetical protein	Salmonella enterica	FL_UFL-821	GCA_006838405.1
125718866	INSDC	AAGKJL010000022.1	6652	7419	+	EBP0195176.1	hypothetical protein	Salmonella enterica	FLUFL-MJ688	GCA_006845505.1
125718866	INSDC	AAGKJP010000015.1	88778	89545	+	EBP0213189.1	hypothetical protein	Salmonella enterica	FLUFL-MJ697	GCA_006845275.1
125718866	INSDC	AAGLFH010000093.1	1296	2063	+	EBP2753373.1	hypothetical protein	Salmonella enterica	FLUFL-983	GCA_006857305.1
125718866	INSDC	AAGLGE010000049.1	6511	7278	+	EBP2854682.1	hypothetical protein	Salmonella enterica	FLUFL-997	GCA_006857205.1
125718866	INSDC	AAGLHB010000044.1	1302	2069	+	EBP2960427.1	hypothetical protein	Salmonella enterica	FLUFL-1003	GCA_006858465.1
125718866	INSDC	AAGLOU010000006.1	89727	90494	+	EBP3857465.1	hypothetical protein	Salmonella enterica subsp. enterica	UFL-978	GCA_006862625.1
125718866	INSDC	AAGPPX010000005.1	88658	89425	+	EBQ6305560.1	hypothetical protein	Salmonella enterica	NSUOC-0106-S1.1X	GCA_006919455.1
125718866	INSDC	AAGTAZ010000014.1	88584	89351	+	EBR6787391.1	hypothetical protein	Salmonella enterica	PNUSAS013669	GCA_006968465.1
125718866	INSDC	AAHBNJ010000131.1	1359	2126	+	EBU2797207.1	hypothetical protein	Salmonella enterica	PNUSAS027305	GCA_007092865.1
125718866	INSDC	AANFGQ010000006.1	88768	89535	+	EDO3720606.1	hypothetical protein	Salmonella enterica	PNUSAS030841
125718866	INSDC	AANPYT010000085.1	2893	3660	+	EDQ1307112.1	hypothetical protein	Salmonella enterica	PNUSAS121573
125718866	INSDC	AAOWJC010000027.1	5312	6079	+	EEA1749096.1	hypothetical protein	Salmonella enterica	PNUSAS032378	GCA_010882395.1
256334223	RefSeq	NZ_SQFQ01000058.1	2918	3685	+	WP_139509818.1	ABC transporter	Escherichia coli	NOR4_57	GCF_006234245.1
66915283	RefSeq	NZ_JOQY01000035.1	10957	11778	+	WP_033868812.1	dispersin export-associated protein AatB	Escherichia coli 5-366-08_S3_C1	5-366-08_S3_C1	GCF_000714335.1
66915283	RefSeq	NZ_SPWA01000168.1	2543	3364	-	WP_033868812.1	dispersin export-associated protein AatB	Escherichia coli	RUSPBB56	GCF_006229365.1
66915283	RefSeq	NZ_SQAN01000085.1	2545	3366	-	WP_033868812.1	dispersin export-associated protein AatB	Escherichia coli	EELTKB261	GCF_006231645.1
66915283	RefSeq	NZ_SQNP01000053.1	2654	3475	+	WP_033868812.1	dispersin export-associated protein AatB	Escherichia coli	EEPERB141	GCF_006352165.1
66915283	INSDC	AARPCQ010000089.1	2514	3335	-	EEW4816817.1	dispersin export-associated protein AatB	Escherichia coli	616987
66915283	INSDC	AASTHC010000070.1	2512	3333	-	EFG5649618.1	dispersin export-associated protein AatB	Escherichia coli	254610
66915283	INSDC	AASTXP010000062.1	2514	3335	-	EFG7907969.1	dispersin export-associated protein AatB	Escherichia coli	280293
66915283	INSDC	AASUKY010000061.1	2514	3335	-	EFG9603470.1	dispersin export-associated protein AatB	Escherichia coli	298883
66915283	INSDC	AATEUF010000075.1	13565	14386	+	EFK3432480.1	dispersin export-associated protein AatB	Escherichia coli	209671
66915283	INSDC	AATEYD010000056.1	13811	14632	+	EFK4143813.1	dispersin export-associated protein AatB	Escherichia coli	200628
66915283	INSDC	AATQFA010000035.1	13805	14626	+	EFO0941210.1	dispersin export-associated protein AatB	Escherichia coli	PNUSAE015908
66915283	INSDC	DABHLV010000127.1	721	1542	+	HAJ2503707.1	dispersin export-associated protein AatB	Escherichia coli
66915283	INSDC	DABHLH010000074.1	2512	3333	-	HAJ2513286.1	dispersin export-associated protein AatB	Escherichia coli
19237237	RefSeq	NC_013716.1	376306	377118	+	WP_012904705.1	membrane protein	Citrobacter rodentium ICC168	ICC168	GCF_000027085.1
19237237	RefSeq	NZ_BBNA01000012.1	111549	112361	-	WP_012904705.1	membrane protein	Citrobacter rodentium NBRC 105723	NBRC 105723	GCF_000759815.1
19237237	RefSeq	NZ_JXUN01000157.1	9489	10301	+	WP_012904705.1	membrane protein	Citrobacter rodentium	ATCC 51459	GCF_000835925.1
19237237	INSDC	FN543502.1	376306	377118	+	CBG87129.1	AatB, putative membrane protein	Citrobacter rodentium ICC168	ICC168	GCA_000027085.1
19237237	INSDC	JXUN01000157.1	9489	10301	+	KIQ50638.1	membrane protein	Citrobacter rodentium	ATCC 51459	GCA_000835925.1
19237237	INSDC	CP038008.1	4932776	4933588	+	QBY31579.1	hypothetical protein	Citrobacter rodentium	DBS100
152213223	RefSeq	NZ_BFLY01000034.1	79210	80022	-	WP_128491532.1	hypothetical protein	Escherichia coli	HUST187	GCF_005384745.1
152213223	RefSeq	NZ_CABVXC010000101.1	2864	3676	+	WP_128491532.1	hypothetical protein	Shigella flexneri		GCF_902502185.1
152213223	RefSeq	NZ_KZ269851.1	120139	120951	+	WP_128491532.1	hypothetical protein	Escherichia coli	225-2935	GCF_002245075.1
152213223	RefSeq	NZ_LYBI01000268.1	3072	3884	-	WP_128491532.1	hypothetical protein	Escherichia coli	ECOR02	GCF_002190145.1
152213223	RefSeq	NZ_QOWN01000046.1	29154	29966	-	WP_128491532.1	hypothetical protein	Escherichia coli	MOD1-ECOR2	GCF_003334385.1
152213223	RefSeq	NZ_SCIR01000087.1	2863	3675	+	WP_128491532.1	hypothetical protein	Escherichia coli	52_rectal	GCF_004100485.1
152213223	RefSeq	NZ_UFYM01000001.1	75412	76224	+	WP_128491532.1	hypothetical protein	Escherichia coli	NCTC9037	GCF_900447915.1
152213223	RefSeq	NZ_UGDE01000002.1	44939	45751	-	WP_128491532.1	hypothetical protein	Escherichia coli	NCTC9029	GCF_900449675.1
152213223	INSDC	AASTMX010000089.1	4764	5576	-	EFG6464552.1	hypothetical protein	Escherichia coli	191931
152213223	INSDC	AASYVS010000018.1	33495	34307	-	EFI4242937.1	hypothetical protein	Escherichia coli	PNUSAE047192
152213223	INSDC	AATIKS010000091.1	713	1525	+	EFL6455535.1	hypothetical protein	Escherichia coli	H 510c
152213223	INSDC	DABAMG010000087.1	3292	4104	-	HAH1515786.1	hypothetical protein	Escherichia coli	ECOR-02
152213223	INSDC	DABCEI010000065.1	4200	5012	-	HAH7109163.1	hypothetical protein	Escherichia coli	HICF45
152213223	INSDC	DABDAA010000081.1	3294	4106	-	HAH9036211.1	hypothetical protein	Escherichia coli	BCW_2913
152213223	INSDC	DABCUW010000102.1	3124	3936	-	HAH9090350.1	hypothetical protein	Escherichia coli	BCW_4082
152213223	INSDC	DABFRJ010000104.1	3037	3849	-	HAI8587782.1	hypothetical protein	Escherichia coli	SCHI0016.S.295
152213223	INSDC	LYBI01000268.1	3072	3884	-	OWD70514.1	hypothetical protein	Escherichia coli	ECOR02	GCA_002190145.1
152213223	INSDC	SCIR01000087.1	2863	3675	+	RXB57495.1	hypothetical protein	Escherichia coli	52_rectal	GCA_004100485.1
15115667	RefSeq	NZ_AAJT02000099.1	6435	7202	+	WP_001297721.1	hypothetical protein	Escherichia coli B7A	B7A	GCF_000167815.1
15115667	RefSeq	NZ_APYB01000112.1	3656	4423	+	WP_001297721.1	hypothetical protein	Escherichia coli P0299438.11	P0299438.11	GCF_000356985.2
15115667	RefSeq	NZ_APYC01000113.1	3179	3946	-	WP_001297721.1	hypothetical protein	Escherichia coli P0299438.3	P0299438.3	GCF_000357005.2
15115667	RefSeq	NZ_APYE01000088.1	3507	4274	-	WP_001297721.1	hypothetical protein	Escherichia coli P0299438.5	P0299438.5	GCF_000357045.2
15115667	RefSeq	NZ_APYF01000110.1	3694	4461	-	WP_001297721.1	hypothetical protein	Escherichia coli P0299438.6	P0299438.6	GCF_000357225.2
15115667	RefSeq	NZ_APYG01000025.1	2860	3627	+	WP_001297721.1	hypothetical protein	Escherichia coli P0299438.7	P0299438.7	GCF_000357245.1
15115667	RefSeq	NZ_APYH01000116.1	3380	4147	+	WP_001297721.1	hypothetical protein	Escherichia coli P0299438.8	P0299438.8	GCF_000357265.2
15115667	RefSeq	NZ_APYI01000079.1	4017	4784	-	WP_001297721.1	hypothetical protein	Escherichia coli P0299438.9	P0299438.9	GCF_000357285.2
15115667	RefSeq	NZ_AQBH01000083.1	3903	4670	-	WP_001297721.1	hypothetical protein	Escherichia coli P0305260.10	P0305260.10	GCF_000357925.2
15115667	RefSeq	NZ_AQBI01000126.1	2987	3754	+	WP_001297721.1	hypothetical protein	Escherichia coli P0305260.11	P0305260.11	GCF_000357945.2
15115667	RefSeq	NZ_AQBJ01000081.1	4012	4779	-	WP_001297721.1	hypothetical protein	Escherichia coli P0305260.12	P0305260.12	GCF_000357965.2
15115667	RefSeq	NZ_AQBK01000079.1	3920	4687	-	WP_001297721.1	hypothetical protein	Escherichia coli P0305260.13	P0305260.13	GCF_000357985.2
15115667	RefSeq	NZ_AQBL01000081.1	3892	4659	-	WP_001297721.1	hypothetical protein	Escherichia coli P0305260.15	P0305260.15	GCF_000358005.2
15115667	RefSeq	NZ_AQBM01000088.1	4021	4788	-	WP_001297721.1	hypothetical protein	Escherichia coli P0305260.3	P0305260.3	GCF_000358025.2
15115667	RefSeq	NZ_AQBN01000124.1	3503	4270	-	WP_001297721.1	hypothetical protein	Escherichia coli P0305260.4	P0305260.4	GCF_000358045.2
15115667	RefSeq	NZ_AQBO01000175.1	4827	5594	+	WP_001297721.1	hypothetical protein	Escherichia coli P0305260.5	P0305260.5	GCF_000358065.2
15115667	RefSeq	NZ_AQBP01000107.1	3386	4153	-	WP_001297721.1	hypothetical protein	Escherichia coli P0305260.6	P0305260.6	GCF_000358085.2
15115667	RefSeq	NZ_AQBQ01000099.1	3923	4690	-	WP_001297721.1	hypothetical protein	Escherichia coli P0305260.7	P0305260.7	GCF_000358105.2
15115667	RefSeq	NZ_AQBR01000118.1	3866	4633	-	WP_001297721.1	hypothetical protein	Escherichia coli P0305260.8	P0305260.8	GCF_000358125.1
15115667	RefSeq	NZ_AQBS01000082.1	3909	4676	-	WP_001297721.1	hypothetical protein	Escherichia coli P0305260.9	P0305260.9	GCF_000356825.2
15115667	RefSeq	NZ_AQDQ01000145.1	5210	5977	+	WP_001297721.1	hypothetical protein	Escherichia coli 2848050	2848050	GCF_000355375.2
15115667	RefSeq	NZ_AQEL01000006.1	7240	8007	+	WP_001297721.1	hypothetical protein	Escherichia coli P0305260.1	P0305260.1	GCF_000356585.2
15115667	RefSeq	NZ_AQES01000010.1	12567	13334	+	WP_001297721.1	hypothetical protein	Escherichia coli P0299438.2	P0299438.2	GCF_000356645.2
15115667	RefSeq	NZ_CP006002.1	43268	44035	+	WP_001297721.1	hypothetical protein	Escherichia coli B7A	B7A	GCF_000725265.1
15115667	RefSeq	NZ_CP024231.1	56988	57755	-	WP_001297721.1	hypothetical protein	Escherichia coli O25:NM	2014EL-1343-2	GCF_002741175.1
15115667	RefSeq	NZ_CP025866.1	35795	36562	+	WP_001297721.1	hypothetical protein	Escherichia coli	504211	GCF_003956425.1
15115667	RefSeq	NZ_CP025872.1	70459	71226	-	WP_001297721.1	hypothetical protein	Escherichia coli	503829	GCF_003956285.1
15115667	RefSeq	NZ_CP025884.1	29886	30653	-	WP_001297721.1	hypothetical protein	Escherichia coli	503440	GCF_003956445.1
15115667	RefSeq	NZ_CP025893.1	47996	48763	+	WP_001297721.1	hypothetical protein	Escherichia coli	503025	GCF_003956465.1
15115667	RefSeq	NZ_CP025914.1	45025	45792	-	WP_001297721.1	hypothetical protein	Escherichia coli	203740	GCF_003956225.1
15115667	RefSeq	NZ_JPIF01000158.1	7442	8209	+	WP_001297721.1	hypothetical protein	Escherichia coli	2013EL-1319	GCF_000773435.1
15115667	RefSeq	NZ_JPUD01000171.1	930	1697	+	WP_001297721.1	hypothetical protein	Escherichia coli	2013EL-1320-c5	GCF_000770255.1
15115667	RefSeq	NZ_JYIA01000169.1	3188	3955	-	WP_001297721.1	hypothetical protein	Escherichia coli	F6700	GCF_000935505.1
15115667	RefSeq	NZ_KI543344.1	2794	3561	+	WP_001297721.1	hypothetical protein	Escherichia coli CE418	CE418	GCF_000496975.1
15115667	RefSeq	NZ_LN908839.1	76806	77573	-	WP_001297721.1	hypothetical protein	Escherichia coli	ETEC
15115667	RefSeq	NZ_LRKN01000004.1	5073	5840	+	WP_001297721.1	hypothetical protein	Escherichia coli	500883	GCF_001912625.1
15115667	RefSeq	NZ_LRLI01000182.1	3613	4380	+	WP_001297721.1	hypothetical protein	Escherichia coli	702331	GCF_001912445.1
15115667	RefSeq	NZ_LRLX01000207.1	5113	5880	+	WP_001297721.1	hypothetical protein	Escherichia coli	703491	GCF_001910935.1
15115667	RefSeq	NZ_NNUO01000060.1	2826	3593	+	WP_001297721.1	hypothetical protein	Escherichia coli	MOD1-EC6629	GCF_002485225.1
15115667	RefSeq	NZ_PNSE01000116.1	3142	3909	-	WP_001297721.1	hypothetical protein	Escherichia coli	710421	GCF_003981385.1
15115667	RefSeq	NZ_PNSO01000096.1	2826	3593	+	WP_001297721.1	hypothetical protein	Escherichia coli	702124	GCF_003981475.1
15115667	RefSeq	NZ_PNSS01000094.1	2826	3593	+	WP_001297721.1	hypothetical protein	Escherichia coli	700329	GCF_003980785.1
15115667	RefSeq	NZ_PNVR01000088.1	3340	4107	-	WP_001297721.1	hypothetical protein	Escherichia coli	204044	GCF_003983945.1
15115667	RefSeq	NZ_PNWH01000078.1	4751	5518	+	WP_001297721.1	hypothetical protein	Escherichia coli	201399	GCF_003983245.1
15115667	RefSeq	NZ_PNYS01000103.1	3142	3909	-	WP_001297721.1	hypothetical protein	Escherichia coli	710667	GCF_003980455.1
15115667	RefSeq	NZ_PNYU01000091.1	2826	3593	+	WP_001297721.1	hypothetical protein	Escherichia coli	702530	GCF_003980665.1
15115667	RefSeq	NZ_PNYW01000094.1	2826	3593	+	WP_001297721.1	hypothetical protein	Escherichia coli	700737	GCF_003980775.1
15115667	RefSeq	NZ_PNYX01000107.1	3594	4361	-	WP_001297721.1	hypothetical protein	Escherichia coli	700508	GCF_003981535.1
15115667	RefSeq	NZ_PNYY01000094.1	2826	3593	+	WP_001297721.1	hypothetical protein	Escherichia coli	700179	GCF_003981635.1
15115667	RefSeq	NZ_PNZC01000122.1	2826	3593	+	WP_001297721.1	hypothetical protein	Escherichia coli	603766	GCF_003980925.1
15115667	RefSeq	NZ_PNZD01000114.1	2826	3593	+	WP_001297721.1	hypothetical protein	Escherichia coli	603744	GCF_003981675.1
15115667	RefSeq	NZ_PNZT01000080.1	3103	3870	-	WP_001297721.1	hypothetical protein	Escherichia coli	202974	GCF_003984025.1
15115667	RefSeq	NZ_PNZZ01000094.1	3340	4107	-	WP_001297721.1	hypothetical protein	Escherichia coli	120158	GCF_003983415.1
15115667	RefSeq	NZ_POAB01000097.1	2826	3593	+	WP_001297721.1	hypothetical protein	Escherichia coli	700308	GCF_003981575.1
15115667	RefSeq	NZ_POAH01000110.1	3987	4754	-	WP_001297721.1	hypothetical protein	Escherichia coli	720828	GCF_003980405.1
15115667	RefSeq	NZ_POAI01000093.1	2826	3593	+	WP_001297721.1	hypothetical protein	Escherichia coli	702915	GCF_003980595.1
15115667	RefSeq	NZ_POAJ01000095.1	2826	3593	+	WP_001297721.1	hypothetical protein	Escherichia coli	702193	GCF_003980705.1
15115667	RefSeq	NZ_POAK01000096.1	2826	3593	+	WP_001297721.1	hypothetical protein	Escherichia coli	700500	GCF_003981545.1
15115667	RefSeq	NZ_POAN01000082.1	2826	3593	+	WP_001297721.1	hypothetical protein	Escherichia coli	403030	GCF_003983655.1
15115667	RefSeq	NZ_QICG01000918.1	190	957	-	WP_001297721.1	hypothetical protein	Escherichia coli O157	NCCP 15731	GCF_003194655.1
15115667	RefSeq	NZ_UGAM01000001.1	34963	35730	+	WP_001297721.1	hypothetical protein	Escherichia coli	NCTC10664	GCF_900448755.1
15115667	RefSeq	NZ_UGEK01000002.1	64884	65651	+	WP_001297721.1	hypothetical protein	Escherichia coli	NCTC9034	GCF_900449755.1
15115667	INSDC	CP006002.1	43268	44035	+	AIF65164.1	macrolide export ATP-binding/permease protein MacB	Escherichia coli B7A	B7A	GCA_000725265.1
15115667	INSDC	AAHGMY010000074.1	92	859	+	EBV8389539.1	ABC transporter	Salmonella enterica subsp. enterica serovar Kentucky	9125	GCA_007185635.1
15115667	INSDC	AAJT02000099.1	6435	7202	+	EDV60416.1	conserved hypothetical protein	Escherichia coli B7A	B7A	GCA_000167815.1
15115667	INSDC	AARMXJ010000078.1	7	774	+	EEV7162546.1	ABC transporter	Escherichia coli	PNUSAE020234
15115667	INSDC	AARNVU010000074.1	5339	6106	+	EEW0419916.1	ABC transporter	Escherichia coli	PNUSAE018738
15115667	INSDC	AARNYH010000122.1	4677	5444	+	EEW0750696.1	ABC transporter	Escherichia coli	632393
15115667	INSDC	AARYWC010000080.1	724	1491	+	EEZ4535819.1	ABC transporter	Escherichia coli	PNUSAE013060
15115667	INSDC	AARYWJ010000080.1	5756	6523	+	EEZ4662455.1	ABC transporter	Escherichia coli	PNUSAE013196
15115667	INSDC	AARYYJ010000092.1	4677	5444	+	EEZ4956691.1	ABC transporter	Escherichia coli	PNUSAE013197
15115667	INSDC	AASCYQ010000039.1	4677	5444	+	EFB1332134.1	ABC transporter	Escherichia coli	PNUSAE025543
15115667	INSDC	AASDBB010000170.1	974	1741	+	EFB1629714.1	ABC transporter	Escherichia coli	PNUSAE025478
15115667	INSDC	AASDBY010000155.1	1082	1849	+	EFB1734827.1	ABC transporter	Escherichia coli	PNUSAE025353
15115667	INSDC	AASDGV010000042.1	4677	5444	+	EFB2335435.1	ABC transporter	Escherichia coli	PNUSAE024998
15115667	INSDC	AASHLM010000063.1	5008	5775	+	EFC3722798.1	ABC transporter	Escherichia coli	PNUSAE028210
15115667	INSDC	AASIMS010000079.1	1351	2118	+	EFC7463928.1	ABC transporter	Escherichia coli	2017EL-1018a
15115667	INSDC	AASJQT010000149.1	736	1503	+	EFD3122163.1	ABC transporter	Escherichia coli	2016EL-1012-b
15115667	INSDC	AASKGU010000077.1	2771	3538	+	EFD5081235.1	ABC transporter	Escherichia coli	PNUSAE031862
15115667	INSDC	AASNWC010000092.1	788	1555	+	EFE7202862.1	ABC transporter	Escherichia coli	PNUSAE036438
15115667	INSDC	AASRJX010000084.1	4677	5444	+	EFF9290942.1	ABC transporter	Escherichia coli	PNUSAE044602
15115667	INSDC	AASRKQ010000066.1	5581	6348	+	EFF9369623.1	ABC transporter	Escherichia coli	PNUSAE044200
15115667	INSDC	AASSFF010000108.1	1126	1893	+	EFG2015472.1	ABC transporter	Escherichia coli	166987
15115667	INSDC	AASVNF010000066.1	4677	5444	+	EFH3266305.1	ABC transporter	Escherichia coli	857247
15115667	INSDC	AATHCI010000049.1	4677	5444	+	EFL1870635.1	ABC transporter	Escherichia coli	PNUSAE001166
15115667	INSDC	AATOBC010000088.1	4677	5444	+	EFN3951508.1	ABC transporter	Escherichia coli	PNUSAE029959
15115667	INSDC	AATPWU010000056.1	4985	5752	+	EFN9910531.1	ABC transporter	Escherichia coli	PNUSAE016970
15115667	INSDC	AATQOU010000077.1	5584	6351	+	EFO2260339.1	ABC transporter	Escherichia coli	PNUSAE015048
15115667	INSDC	AQDQ01000145.1	5210	5977	+	EMW12699.1	hypothetical protein	Escherichia coli 2848050	2848050	GCA_000355375.2
15115667	INSDC	AQEL01000006.1	7240	8007	+	EMZ92830.1	hypothetical protein	Escherichia coli P0305260.1	P0305260.1	GCA_000356585.2
15115667	INSDC	APYB01000112.1	3656	4423	+	ENB91180.1	hypothetical protein	Escherichia coli P0299438.11	P0299438.11	GCA_000356985.2
15115667	INSDC	APYC01000113.1	3179	3946	-	ENB91864.1	hypothetical protein	Escherichia coli P0299438.3	P0299438.3	GCA_000357005.2
15115667	INSDC	APYE01000088.1	3507	4274	-	ENC05025.1	hypothetical protein	Escherichia coli P0299438.5	P0299438.5	GCA_000357045.2
15115667	INSDC	APYF01000110.1	3694	4461	-	ENC06829.1	hypothetical protein	Escherichia coli P0299438.6	P0299438.6	GCA_000357225.2
15115667	INSDC	APYH01000116.1	3380	4147	+	ENC19636.1	hypothetical protein	Escherichia coli P0299438.8	P0299438.8	GCA_000357265.2
15115667	INSDC	APYG01000025.1	2860	3627	+	ENC24994.1	hypothetical protein	Escherichia coli P0299438.7	P0299438.7	GCA_000357245.1
15115667	INSDC	APYI01000079.1	4017	4784	-	ENC26689.1	hypothetical protein	Escherichia coli P0299438.9	P0299438.9	GCA_000357285.2
15115667	INSDC	AQBH01000083.1	3903	4670	-	ENF70170.1	hypothetical protein	Escherichia coli P0305260.10	P0305260.10	GCA_000357925.2
15115667	INSDC	AQBI01000126.1	2987	3754	+	ENF75829.1	hypothetical protein	Escherichia coli P0305260.11	P0305260.11	GCA_000357945.2
15115667	INSDC	AQBJ01000081.1	4012	4779	-	ENF80999.1	hypothetical protein	Escherichia coli P0305260.12	P0305260.12	GCA_000357965.2
15115667	INSDC	AQBK01000079.1	3920	4687	-	ENF84903.1	hypothetical protein	Escherichia coli P0305260.13	P0305260.13	GCA_000357985.2
15115667	INSDC	AQBL01000081.1	3892	4659	-	ENF93310.1	hypothetical protein	Escherichia coli P0305260.15	P0305260.15	GCA_000358005.2
15115667	INSDC	AQBN01000124.1	3503	4270	-	ENF96264.1	hypothetical protein	Escherichia coli P0305260.4	P0305260.4	GCA_000358045.2
15115667	INSDC	AQBM01000088.1	4021	4788	-	ENF97522.1	hypothetical protein	Escherichia coli P0305260.3	P0305260.3	GCA_000358025.2
15115667	INSDC	AQBO01000175.1	4827	5594	+	ENG02157.1	hypothetical protein	Escherichia coli P0305260.5	P0305260.5	GCA_000358065.2
15115667	INSDC	AQBP01000107.1	3386	4153	-	ENG09828.1	hypothetical protein	Escherichia coli P0305260.6	P0305260.6	GCA_000358085.2
15115667	INSDC	AQBQ01000099.1	3923	4690	-	ENG10303.1	hypothetical protein	Escherichia coli P0305260.7	P0305260.7	GCA_000358105.2
15115667	INSDC	AQBR01000118.1	3866	4633	-	ENG21190.1	hypothetical protein	Escherichia coli P0305260.8	P0305260.8	GCA_000358125.1
15115667	INSDC	AQBS01000082.1	3909	4676	-	ENG28615.1	hypothetical protein	Escherichia coli P0305260.9	P0305260.9	GCA_000356825.2
15115667	INSDC	ATEW01000617.1	2794	3561	+	ESS98937.1	AatB	Escherichia coli CE418	CE418	GCA_000496975.1
15115667	INSDC	KI543344.1	2794	3561	+	ESS98937.1	AatB	Escherichia coli CE418	CE418	GCA_000496975.1
15115667	INSDC	DABDHV010000062.1	4704	5471	+	HAI0872236.1	ABC transporter	Escherichia coli	BCW_4085
15115667	INSDC	JPUD01000171.1	930	1697	+	KGP37563.1	ABC transporter	Escherichia coli	2013EL-1320-c5	GCA_000770255.1
15115667	INSDC	JPIF01000158.1	7442	8209	+	KGT03792.1	ABC transporter	Escherichia coli	2013EL-1319	GCA_000773435.1
15115667	INSDC	JYIA01000169.1	3188	3955	-	KIZ68194.1	ABC transporter	Escherichia coli	F6700	GCA_000935505.1
15115667	INSDC	RMNI01000036.1	4677	5444	+	MFC69917.1	ABC transporter	Escherichia coli	PNUSAE018739	GCA_003760385.1
15115667	INSDC	LRKN01000004.1	5073	5840	+	OKV57279.1	ABC transporter	Escherichia coli	500883	GCA_001912625.1
15115667	INSDC	LRLI01000182.1	3613	4380	+	OKW42165.1	ABC transporter	Escherichia coli	702331	GCA_001912445.1
15115667	INSDC	LRLX01000207.1	5113	5880	+	OKX54148.1	ABC transporter	Escherichia coli	703491	GCA_001910935.1
15115667	INSDC	QICG01000918.1	190	957	-	PXF65961.1	ABC transporter	Escherichia coli O157	NCCP 15731	GCA_003194655.1
15115667	INSDC	UGAM01000001.1	34963	35730	+	STG01317.1	ABC transporter protein AatB	Escherichia coli	NCTC10664	GCA_900448755.1
15115667	INSDC	UGEK01000002.1	64884	65651	+	STM70623.1	ABC transporter protein AatB	Escherichia coli	NCTC9034	GCA_900449755.1
148077558	RefSeq	NZ_ADIZ01000046.1	196226	196987	-	WP_085453363.1	hypothetical protein	Escherichia coli TA447	TA447	GCF_002110175.1
148077558	INSDC	ADIZ01000046.1	196226	196987	-	OSK88079.1	hypothetical protein	Escherichia coli TA447	TA447	GCA_002110175.1
23117786	RefSeq	NC_015224.1	3828077	3828889	-	WP_032904527.1	hypothetical protein	Yersinia enterocolitica subsp. palearctica 105.5R(r)	105.5R(r)	GCF_000192105.1
23117786	RefSeq	NZ_CHDN01000046.1	2875	3687	+	WP_032904527.1	hypothetical protein	Yersinia enterocolitica	ERL082399	GCF_001319385.1
23117786	RefSeq	NZ_CHJR01000007.1	28638	29450	+	WP_032904527.1	hypothetical protein	Yersinia enterocolitica	H692/94	GCF_001319445.1
23117786	RefSeq	NZ_CIJR01000084.1	1596	2408	-	WP_032904527.1	hypothetical protein	Yersinia enterocolitica	ERL084423	GCF_001319305.1
23117786	RefSeq	NZ_CP009838.1	2585794	2586606	+	WP_032904527.1	hypothetical protein	Yersinia enterocolitica	2516-87	GCF_000834735.1
23117786	RefSeq	NZ_CP011286.1	698676	699488	+	WP_032904527.1	hypothetical protein	Yersinia enterocolitica	KNG22703	GCF_001305635.1
23117786	RefSeq	NZ_CPVJ01000008.1	28794	29606	+	WP_032904527.1	hypothetical protein	Yersinia enterocolitica	ERL08599	GCF_001118285.1
23117786	RefSeq	NZ_CPWH01000122.1	2891	3703	+	WP_032904527.1	hypothetical protein	Yersinia enterocolitica	2/C/53NMD7	GCF_001136265.1
23117786	RefSeq	NZ_CPWJ01000042.1	34365	35177	+	WP_032904527.1	hypothetical protein	Yersinia enterocolitica	ERL083523	GCF_001120245.1
23117786	RefSeq	NZ_CPWQ01000097.1	2881	3693	+	WP_032904527.1	hypothetical protein	Yersinia enterocolitica	1127	GCF_001097785.1
23117786	RefSeq	NZ_CPXH01000089.1	2878	3690	+	WP_032904527.1	hypothetical protein	Yersinia enterocolitica	ERL032501	GCF_001090445.1
23117786	RefSeq	NZ_CPYM01000082.1	2877	3689	+	WP_032904527.1	hypothetical protein	Yersinia enterocolitica	ERL082756	GCF_001150845.1
23117786	RefSeq	NZ_CPZE01000016.1	28946	29758	-	WP_032904527.1	hypothetical protein	Yersinia enterocolitica	IP20851	GCF_001090225.1
23117786	RefSeq	NZ_CPZU01000014.1	68040	68852	+	WP_032904527.1	hypothetical protein	Yersinia enterocolitica	IP26766	GCF_001121425.1
23117786	RefSeq	NZ_CQAM01000041.1	1596	2408	-	WP_032904527.1	hypothetical protein	Yersinia enterocolitica	H621/87	GCF_001090885.1
23117786	RefSeq	NZ_CTER01000084.1	2887	3699	+	WP_032904527.1	hypothetical protein	Yersinia enterocolitica	YE204/02	GCF_001218165.1
23117786	RefSeq	NZ_CTFQ01000016.1	68037	68849	+	WP_032904527.1	hypothetical protein	Yersinia enterocolitica	IP21447	GCF_001220085.1
23117786	RefSeq	NZ_CTIM01000083.1	1655	2467	-	WP_032904527.1	hypothetical protein	Yersinia enterocolitica	YE119/02	GCF_001219745.1
23117786	RefSeq	NZ_CTJI01000069.1	8566	9378	+	WP_032904527.1	hypothetical protein	Yersinia enterocolitica	YE58/03	GCF_001220185.1
23117786	RefSeq	NZ_CTJL01000132.1	1596	2408	-	WP_032904527.1	hypothetical protein	Yersinia enterocolitica	YE11/03	GCF_001219325.1
23117786	RefSeq	NZ_CTKS01000086.1	1636	2448	-	WP_032904527.1	hypothetical protein	Yersinia enterocolitica	YE218/02	GCF_001221085.1
23117786	RefSeq	NZ_CTQV01000089.1	2887	3699	+	WP_032904527.1	hypothetical protein	Yersinia enterocolitica	YE237/02	GCF_001219245.1
23117786	RefSeq	NZ_CTRD01000013.1	28908	29720	-	WP_032904527.1	hypothetical protein	Yersinia enterocolitica	YE214/02	GCF_001222105.1
23117786	RefSeq	NZ_CWGM01000037.1	1681	2493	-	WP_032904527.1	hypothetical protein	Yersinia enterocolitica	YE74/03	GCF_001174945.1
23117786	RefSeq	NZ_CWIS01000093.1	1596	2408	-	WP_032904527.1	hypothetical protein	Yersinia enterocolitica	H324/78	GCF_001182165.1
23117786	RefSeq	NZ_CWIU01000023.1	67956	68768	+	WP_032904527.1	hypothetical protein	Yersinia enterocolitica	Y127	GCF_001182145.1
23117786	RefSeq	NZ_CWIV01000023.1	67982	68794	+	WP_032904527.1	hypothetical protein	Yersinia enterocolitica	H7580/93	GCF_001182225.1
23117786	RefSeq	NZ_HF933206.1	746677	747489	+	WP_032904527.1	hypothetical protein	Yersinia enterocolitica (type O:9) str. YE212/02	YE212/02	GCF_001050735.1
23117786	RefSeq	NZ_HF933423.1	1503762	1504574	+	WP_032904527.1	hypothetical protein	Yersinia enterocolitica (type O:9) str. YE56/03	YE56/03	GCF_001050755.1
23117786	RefSeq	NZ_JAALCX010000014.1	67964	68776	+	WP_032904527.1	hypothetical protein	Yersinia enterocolitica subsp. palearctica	Ye9N	GCF_011044655.1
23117786	RefSeq	NZ_KN150736.1	3312402	3313214	+	WP_032904527.1	hypothetical protein	Yersinia enterocolitica	YEE	GCF_000754985.1
23117786	RefSeq	NZ_KN150739.1	1960696	1961508	-	WP_032904527.1	hypothetical protein	Yersinia enterocolitica	YEA	GCF_000754975.1
23117786	RefSeq	NZ_SJZK02000002.1	210151	210963	-	WP_032904527.1	hypothetical protein	Yersinia enterocolitica subsp. palearctica	CFS1932	GCF_012028925.2
23117786	RefSeq	NZ_UHIX01000001.1	3368648	3369460	+	WP_032904527.1	hypothetical protein	Yersinia enterocolitica	NCTC10460	GCF_900460595.1
23117786	INSDC	CP011286.1	698676	699488	+	ALG77437.1	membrane protein	Yersinia enterocolitica	KNG22703	GCA_001305635.1
23117786	INSDC	FR718690.1	68251	69063	+	CBX72474.1	unknown protein	Yersinia enterocolitica W22703
23117786	INSDC	CTRD01000013.1	28908	29720	-	CQQ66028.1	AatB protein	Yersinia enterocolitica	YE214/02	GCA_001222105.1
23117786	INSDC	CTRE01000593.1	1576	2388	-	CQR21849.1	AatB protein	Yersinia enterocolitica	YE215/02	GCA_001223005.1
23117786	INSDC	JAALCX010000014.1	67964	68776	+	NGN37049.1	hypothetical protein	Yersinia enterocolitica subsp. palearctica	Ye9N
23117786	INSDC	SJZK02000002.1	210151	210963	-	NVH55293.1	hypothetical protein	Yersinia enterocolitica subsp. palearctica	CFS1932
44921987	RefSeq	NZ_APAC01000098.1	31646	32413	+	WP_023248961.1	amino acid ABC transporter substrate-binding protein	Salmonella enterica subsp. diarizonae serovar 60:r:e,n,x,z15 str. 01-0170	01-0170	GCF_000487635.2
44921987	RefSeq	NZ_MLTE01000018.1	15039	15806	-	WP_023248961.1	amino acid ABC transporter substrate-binding protein	Salmonella enterica	CFSAN044929	GCF_001834825.1
44921987	RefSeq	NZ_MLTY01000017.1	15039	15806	-	WP_023248961.1	amino acid ABC transporter substrate-binding protein	Salmonella enterica subsp. enterica serovar Mbandaka	CFSAN044951	GCF_001833595.1
44921987	RefSeq	NZ_MLUE01000017.1	15039	15806	-	WP_023248961.1	amino acid ABC transporter substrate-binding protein	Salmonella enterica subsp. enterica serovar Mbandaka	CFSAN044958	GCF_001835085.1
44921987	RefSeq	NZ_MLYH01000018.1	15039	15806	-	WP_023248961.1	amino acid ABC transporter substrate-binding protein	Salmonella enterica subsp. diarizonae serovar 16:z10:e,n,x,z15	CFSAN045036	GCF_001832605.1
44921987	RefSeq	NZ_MLYI01000016.1	15039	15806	-	WP_023248961.1	amino acid ABC transporter substrate-binding protein	Salmonella enterica subsp. diarizonae serovar 16:z10:e,n,x,z15	CFSAN045038	GCF_001832645.1
44921987	RefSeq	NZ_MXOW01000063.1	23410	24177	+	WP_023248961.1	amino acid ABC transporter substrate-binding protein	Salmonella enterica subsp. diarizonae serovar 60:r:e,n,x,z15	BCW_1534	GCF_002035545.1
44921987	RefSeq	NZ_MXUT01000007.1	249533	250300	-	WP_023248961.1	amino acid ABC transporter substrate-binding protein	Salmonella enterica	BCW_3059	GCF_002061935.1
44921987	RefSeq	NZ_NBRZ01000032.1	4018	4785	-	WP_023248961.1	amino acid ABC transporter substrate-binding protein	Salmonella enterica subsp. diarizonae serovar Rough:r:z	NY_FSL S10-1123	GCF_002107505.1
44921987	RefSeq	NZ_QARA01000033.1	22964	23731	+	WP_023248961.1	amino acid ABC transporter substrate-binding protein	Salmonella enterica subsp. enterica	CFSAN058493	GCF_003052425.1
44921987	INSDC	AAACPA010000015.1	118230	118997	+	EAA7903186.1	hypothetical protein	Salmonella enterica	CFSAN057181	GCA_004221665.1
44921987	INSDC	AAACPQ010000013.1	115055	115822	+	EAA7930847.1	hypothetical protein	Salmonella enterica subsp. enterica	FNW19a33	GCA_004219645.1
44921987	INSDC	AAACVH010000082.1	1307	2074	+	EAA8668434.1	hypothetical protein	Salmonella enterica	FLUFL-367	GCA_004222525.1
44921987	INSDC	AAACYW010000015.1	118219	118986	+	EAA9129398.1	hypothetical protein	Salmonella enterica	CFSAN059794	GCA_004222665.1
44921987	INSDC	AAADEW010000041.1	23130	23897	+	EAA9928854.1	hypothetical protein	Salmonella enterica	CFSAN042342	GCA_004227725.1
44921987	INSDC	AAAGJE010000035.1	1296	2063	+	EAB9741722.1	hypothetical protein	Salmonella enterica subsp. diarizonae	320964	GCA_004270665.1
44921987	INSDC	AACULM010000020.1	118224	118991	+	EAM2922073.1	hypothetical protein	Salmonella enterica	CFSAN039256	GCA_005411555.1
44921987	INSDC	AACUMA010000035.1	18094	18861	-	EAM2983845.1	hypothetical protein	Salmonella enterica	NSUOC-0365-W3H	GCA_005411715.1
44921987	INSDC	AACWEX010000017.1	97349	98116	+	EAM8333651.1	hypothetical protein	Salmonella enterica	FLUFL-716	GCA_005435635.1
44921987	INSDC	AACWIE010000014.1	118230	118997	+	EAM8740506.1	hypothetical protein	Salmonella enterica	CFSAN057154	GCA_005437575.1
44921987	INSDC	AADCWO010000017.1	48348	49115	+	EAO9176416.1	hypothetical protein	Salmonella enterica	FL_EPI-049	GCA_005532435.1
44921987	INSDC	AADCXJ010000038.1	22522	23289	+	EAO9251420.1	hypothetical protein	Salmonella enterica	FLUFL-1337	GCA_005532575.1
44921987	INSDC	AADFEG010000015.1	118225	118992	+	EAP6365475.1	hypothetical protein	Salmonella enterica	PNUSAS042770	GCA_005561615.1
44921987	INSDC	AADGKW010000049.1	9609	10376	+	EAQ0265281.1	hypothetical protein	Salmonella enterica	PNUSAS067284	GCA_005581495.1
44921987	INSDC	AADJOL010000012.1	89752	90519	+	EAR0002248.1	hypothetical protein	Salmonella enterica	120308.14	GCA_005623985.1
44921987	INSDC	AADNLN010000044.1	23128	23895	+	EAS2028631.1	hypothetical protein	Salmonella enterica	CFSAN042343	GCA_005676105.1
44921987	INSDC	AADNLV010000052.1	27094	27861	+	EAS2065503.1	hypothetical protein	Salmonella enterica	CFSAN048041	GCA_005676325.1
44921987	INSDC	AADNLU010000044.1	28879	29646	+	EAS2071467.1	hypothetical protein	Salmonella enterica	CFSAN048037	GCA_005676215.1
44921987	INSDC	AADNNT010000015.1	118230	118997	+	EAS2301018.1	hypothetical protein	Salmonella enterica	CFSAN057180	GCA_005678355.1
44921987	INSDC	AADNWB010000007.1	118233	119000	+	EAS3312069.1	hypothetical protein	Salmonella enterica	PNUSAS026517	GCA_005682235.1
44921987	INSDC	AADOVF010000013.1	118191	118958	+	EAS6350266.1	hypothetical protein	Salmonella enterica	101309.43	GCA_005696495.1
44921987	INSDC	AADPVS010000060.1	9643	10410	+	EAT2563172.1	hypothetical protein	Salmonella enterica	PNUSAS054654	GCA_005727595.1
44921987	INSDC	AADRIM010000007.1	6637	7404	+	EAT5387523.1	hypothetical protein	Salmonella enterica	PNUSAS067051	GCA_005734895.1
44921987	INSDC	AADTHW010000044.1	23128	23895	+	EAU0260207.1	hypothetical protein	Salmonella enterica	CFSAN042341	GCA_005757195.1
44921987	INSDC	AADTIF010000016.1	118233	119000	+	EAU0297081.1	hypothetical protein	Salmonella enterica	CFSAN042344	GCA_005757155.1
44921987	INSDC	AAEABL010000258.1	463	1230	+	EAW0466375.1	hypothetical protein	Salmonella enterica	PNUSAS074344	GCA_005895225.1
44921987	INSDC	AAEANH010000003.1	31785	32552	+	EAW1822817.1	hypothetical protein	Salmonella enterica subsp. diarizonae	FDA293487-22	GCA_005901605.1
44921987	INSDC	AAEDGL010000072.1	515	1282	+	EAW9486958.1	hypothetical protein	Salmonella enterica	FLUFL-711	GCA_005941325.1
44921987	INSDC	AAEDGM010000051.1	4420	5187	+	EAW9491642.1	hypothetical protein	Salmonella enterica	FLUFL-719	GCA_005941225.1
44921987	INSDC	AAEDGP010000129.1	1317	2084	+	EAW9501320.1	hypothetical protein	Salmonella enterica	FLUFL-332	GCA_005941295.1
44921987	INSDC	AAEFFC010000012.1	118227	118994	+	EAX5487630.1	hypothetical protein	Salmonella enterica	CFSAN048113	GCA_005967905.1
44921987	INSDC	AAEFLN010000027.1	53788	54555	+	EAX6232222.1	hypothetical protein	Salmonella enterica	CFSAN048035	GCA_005971225.1
44921987	INSDC	AAEFRL010000044.1	25994	26761	+	EAX6909850.1	hypothetical protein	Salmonella enterica	NSUOC-0062-S1.2B	GCA_005974505.1
44921987	INSDC	AAEFRT010000012.1	71303	72070	+	EAX6958576.1	hypothetical protein	Salmonella enterica	NSUOC-0041-S1.2X	GCA_005974585.1
44921987	INSDC	AAEIFZ010000031.1	22909	23676	+	EAY4783922.1	hypothetical protein	Salmonella enterica	FLUFL-853	GCA_006008685.1
44921987	INSDC	AAEIOT010000039.1	46776	47543	+	EAY5817170.1	hypothetical protein	Salmonella enterica	FLUFL-709	GCA_006011865.1
44921987	INSDC	AAEIOU010000087.1	511	1278	+	EAY5822334.1	hypothetical protein	Salmonella enterica	FLUFL-717	GCA_006011845.1
44921987	INSDC	AAEIOZ010000098.1	4436	5203	+	EAY5844989.1	hypothetical protein	Salmonella enterica	FLUFL-712	GCA_006013585.1
44921987	INSDC	AAEJIM010000001.1	512737	513504	-	EAY8151131.1	hypothetical protein	Salmonella enterica	CFSAN034445	GCA_006023755.1
44921987	INSDC	AAEMXQ010000014.1	118233	119000	+	EAZ9078233.1	hypothetical protein	Salmonella enterica	CFSAN057155	GCA_006072695.1
44921987	INSDC	AAENTY010000037.1	9643	10410	+	EBA1721872.1	hypothetical protein	Salmonella enterica	FLUFL-MJ768	GCA_006084015.1
44921987	INSDC	AAENXQ010000011.1	115062	115829	+	EBA2160280.1	hypothetical protein	Salmonella enterica	FLUFL-718	GCA_006086255.1
44921987	INSDC	AAEQAM010000038.1	12497	13264	+	EBA8602869.1	hypothetical protein	Salmonella enterica	2011K-1683	GCA_006116785.1
44921987	INSDC	AAESHB010000219.1	187	954	-	EBB5497884.1	hypothetical protein	Salmonella enterica	PNUSAS077354	GCA_006146275.1
44921987	INSDC	AAEWDD010000097.1	4542	5309	+	EBC7338104.1	hypothetical protein	Salmonella enterica	PNUSAS034093	GCA_006202185.1
44921987	INSDC	AAFDKB010000083.1	2980	3747	+	EBE9035270.1	hypothetical protein	Salmonella enterica	PNUSAS034087	GCA_006316925.1
44921987	INSDC	AAFDKC010000093.1	477	1244	+	EBE9067684.1	hypothetical protein	Salmonella enterica	PNUSAS034097	GCA_006318465.1
44921987	INSDC	AAGFQA010000085.1	2863	3630	+	EBN5764238.1	hypothetical protein	Salmonella enterica	PNUSAS044519	GCA_006776025.1
44921987	INSDC	AAGKBP010000015.1	118232	118999	+	EBO9350974.1	hypothetical protein	Salmonella enterica	FL_UFL-714	GCA_006838005.1
44921987	INSDC	AAGKEI010000017.1	48348	49115	+	EBO9592736.1	hypothetical protein	Salmonella enterica	FL_EPI-050	GCA_006840745.1
44921987	INSDC	AAGKGU010000048.1	1350	2117	+	EBO9871566.1	hypothetical protein	Salmonella enterica	FLUFL-721	GCA_006839835.1
44921987	INSDC	AAGKQZ010000005.1	31865	32632	+	EBP1016110.1	hypothetical protein	Salmonella enterica	CFSAN023664	GCA_006849485.1
44921987	INSDC	AAGLCS010000078.1	1326	2093	+	EBP2409403.1	hypothetical protein	Salmonella enterica	FLUFL-689	GCA_006855525.1
44921987	INSDC	AAGLBL010000067.1	1343	2110	+	EBP2432244.1	hypothetical protein	Salmonella enterica	FLUFL-700	GCA_006855125.1
44921987	INSDC	AAGLKW010000020.1	96805	97572	+	EBP3413258.1	hypothetical protein	Salmonella enterica subsp. diarizonae	CFSAN008696	GCA_006860065.1
44921987	INSDC	AAGLNF010000017.1	118225	118992	+	EBP3676037.1	hypothetical protein	Salmonella enterica subsp. enterica	UFL-523	GCA_006861205.1
44921987	INSDC	AAGLNK010000020.1	96805	97572	+	EBP3695116.1	hypothetical protein	Salmonella enterica subsp. diarizonae	CFSAN008697	GCA_006861225.1
44921987	INSDC	AAGLPI010000013.1	70003	70770	+	EBP3903711.1	hypothetical protein	Salmonella enterica subsp. enterica	CFSAN002859	GCA_006862545.1
44921987	INSDC	AAGMJV010000031.1	39240	40007	+	EBP6374760.1	hypothetical protein	Salmonella enterica	CFSAN029970	GCA_006875025.1
44921987	INSDC	AAGORM010000030.1	25897	26664	+	EBQ3428067.1	hypothetical protein	Salmonella enterica	FDA952004-1	GCA_006905565.1
44921987	INSDC	AAGOSF010000017.1	118225	118992	+	EBQ3516865.1	hypothetical protein	Salmonella enterica	CFSAN039257	GCA_006905645.1
44921987	INSDC	AAGOSV010000052.1	5327	6094	+	EBQ3582541.1	hypothetical protein	Salmonella enterica	CFSAN042942	GCA_006907765.1
44921987	INSDC	AAGPVE010000020.1	96803	97570	+	EBQ6945536.1	hypothetical protein	Salmonella enterica subsp. diarizonae	CFSAN008698	GCA_006921415.1
44921987	INSDC	AAGWJU010000026.1	48372	49139	+	EBS7185113.1	hypothetical protein	Salmonella enterica	NSUOC-0363-S2-2H	GCA_007020925.1
44921987	INSDC	AAGXSM010000015.1	118231	118998	+	EBT1223049.1	hypothetical protein	Salmonella enterica	CFSAN057179	GCA_007039885.1
44921987	INSDC	AAGXSO010000015.1	118230	118997	+	EBT1237012.1	hypothetical protein	Salmonella enterica	CFSAN057178	GCA_007039905.1
44921987	INSDC	AAGYCF010000151.1	1296	2063	+	EBT2375716.1	hypothetical protein	Salmonella enterica	PNUSAS017676	GCA_007043865.1
44921987	INSDC	AAHJMN010000080.1	6618	7385	+	EBW8698543.1	hypothetical protein	Salmonella enterica subsp. diarizonae serovar 16:z10:e,n,x,z15	OH-10-00020	GCA_007230605.1
44921987	INSDC	AAIBUE010000041.1	6449	7216	+	ECC5532908.1	hypothetical protein	Salmonella enterica	PNUSAS009563	GCA_007482625.1
44921987	INSDC	AAIGQF010000011.1	89784	90551	+	ECE0305504.1	hypothetical protein	Salmonella enterica subsp. diarizonae	FAR0025	GCA_007548475.1
44921987	INSDC	AAILWT010000005.1	58555	59322	+	ECF6592123.1	hypothetical protein	Salmonella enterica	PNUSAS080761	GCA_007626535.1
44921987	INSDC	AAIPUP010000033.1	18192	18959	-	ECG8814441.1	hypothetical protein	Salmonella enterica	PNUSAS080501	GCA_007697145.1
44921987	INSDC	AAIRTC010000003.1	14911	15678	-	ECH4297676.1	hypothetical protein	Salmonella enterica	PNUSAS084112	GCA_007722985.1
44921987	INSDC	AAIRXN010000001.1	3718	4485	+	ECH4799111.1	hypothetical protein	Salmonella enterica	PNUSAS083722	GCA_007727605.1
44921987	INSDC	AAJQQP010000022.1	32101	32868	+	ECO1374410.1	hypothetical protein	Salmonella enterica subsp. diarizonae	FDA379085	GCA_008117105.1
44921987	INSDC	AAJQUA010000033.1	46445	47212	+	ECO1717560.1	hypothetical protein	Salmonella enterica	CFSAN008626	GCA_008118905.1
44921987	INSDC	AAJQVA010000030.1	46776	47543	+	ECO1824242.1	hypothetical protein	Salmonella enterica	CFSAN008628	GCA_008119385.1
44921987	INSDC	AAJQVD010000032.1	46783	47550	+	ECO1865019.1	hypothetical protein	Salmonella enterica	CFSAN008627	GCA_008119425.1
44921987	INSDC	AAJQVL010000020.1	96300	97067	+	ECO1900653.1	hypothetical protein	Salmonella enterica subsp. diarizonae	CFSAN008700	GCA_008119605.1
44921987	INSDC	AAJZGC010000020.1	41076	41843	-	ECQ0259033.1	hypothetical protein	Salmonella enterica	PNUSAS093967	GCA_008242965.1
44921987	INSDC	AAKKPS010000012.1	118225	118992	+	ECS7627401.1	hypothetical protein	Salmonella enterica	PNUSAS020029	GCA_008435925.1
44921987	INSDC	AAKTAS010000016.1	117884	118651	+	ECV1146407.1	hypothetical protein	Salmonella enterica subsp. enterica	SAL-18-VL-NY-GA-0006	GCA_008541175.1
44921987	INSDC	AANXKG010000092.1	1330	2097	+	EDS4380757.1	hypothetical protein	Salmonella enterica subsp. diarizonae serovar 16:z10:e,n,x,z15	PNUSAS035509
44921987	INSDC	AANXQC010000001.1	118227	118994	+	EDS4946897.1	hypothetical protein	Salmonella enterica subsp. enterica serovar Redlands	PNUSAS007014
44921987	INSDC	AANZSM010000012.1	96962	97729	+	EDT1448580.1	hypothetical protein	Salmonella enterica subsp. diarizonae	353876
44921987	INSDC	AAOBMP010000005.1	57851	58618	+	EDT6982207.1	hypothetical protein	Salmonella enterica subsp. arizonae	FDA895657-7	GCA_010559645.1
44921987	INSDC	AAOCYB010000013.1	118224	118991	+	EDU1411079.1	hypothetical protein	Salmonella enterica	PNUSAS005057
44921987	INSDC	AAOJCF010000012.1	118217	118984	+	EDW0434564.1	hypothetical protein	Salmonella enterica subsp. enterica serovar Lexington	FL-MDD-171
44921987	INSDC	AAONNR010000032.1	10084	10851	+	EDX2475001.1	hypothetical protein	Salmonella enterica subsp. diarizonae serovar 16:z10:e,n,x,z15	ADRDL-958
44921987	INSDC	AAOOOE010000003.1	32227	32994	+	EDX6842289.1	hypothetical protein	Salmonella enterica	PNUSAS030803
44921987	INSDC	AAOTCG010000003.1	14911	15678	-	EDZ4575462.1	hypothetical protein	Salmonella enterica	883280001
44921987	INSDC	AAOTAT010000007.1	48293	49060	+	EEC0563738.1	hypothetical protein	Salmonella enterica	PNUSAS128900
44921987	INSDC	AAPFEX010000015.1	87537	88304	+	EED2757756.1	hypothetical protein	Salmonella enterica	OSF022502
44921987	INSDC	AAQKBF010000025.1	6565	7332	+	EEM7380168.1	hypothetical protein	Salmonella enterica	PNUSAS115986
44921987	INSDC	AAQLHP010000017.1	118235	119002	+	EEN1163302.1	hypothetical protein	Salmonella enterica subsp. enterica	CFSAN094846	GCA_011600745.1
44921987	INSDC	AAQLOY010000043.1	5343	6110	+	EEN2026458.1	hypothetical protein	Salmonella enterica subsp. enterica	CFSAN094845	GCA_011608825.1
44921987	INSDC	AAQNBG010000016.1	118234	119001	+	EEN6471596.1	hypothetical protein	Salmonella enterica subsp. enterica	CFSAN094883
44921987	INSDC	AAQVBQ010000191.1	1132	1899	+	EEP7761601.1	hypothetical protein	Salmonella enterica	PNUSAS139764
44921987	INSDC	AATSLS010000035.1	29371	30138	+	EFO7858586.1	hypothetical protein	Salmonella enterica	PNUSAS143751
44921987	INSDC	AAUAIY010000001.1	678259	679026	-	EFQ9236827.1	hypothetical protein	Salmonella enterica	PNUSAS152596
44921987	INSDC	AAUEVF010000017.1	50548	51315	-	EFS2574921.1	hypothetical protein	Salmonella enterica	PNUSAS150112
44921987	INSDC	AAUFAB010000034.1	12499	13266	+	EFS3135659.1	hypothetical protein	Salmonella enterica	PNUSAS149922
44921987	INSDC	AAUHHX010000019.1	69707	70474	+	EFS9643504.1	hypothetical protein	Salmonella enterica	PNUSAS148598
44921987	INSDC	APAC01000098.1	31646	32413	+	ESJ14734.1	AatB	Salmonella enterica subsp. diarizonae serovar 60:r:e,n,x,z15 str. 01-0170	01-0170	GCA_000487635.2
44921987	INSDC	RMZO01000022.1	39515	40282	-	MFP33473.1	hypothetical protein	Salmonella enterica	PNUSAS056090	GCA_003764485.1
44921987	INSDC	RSMR01000046.1	22522	23289	+	MIK94703.1	hypothetical protein	Salmonella enterica	FLUFL-1338	GCA_003870775.1
44921987	INSDC	RSMJ01000005.1	118207	118974	+	MIM58393.1	hypothetical protein	Salmonella enterica	NSUOC-0063-S1.2B2	GCA_003871955.1
44921987	INSDC	RSUV01000016.1	118231	118998	+	MIV45711.1	hypothetical protein	Salmonella enterica	CFSAN048114	GCA_003875455.1
44921987	INSDC	MLYH01000018.1	15039	15806	-	OHG27123.1	hypothetical protein	Salmonella enterica subsp. diarizonae serovar 16:z10:e,n,x,z15	CFSAN045036	GCA_001832605.1
44921987	INSDC	MLYI01000016.1	15039	15806	-	OHG33570.1	hypothetical protein	Salmonella enterica subsp. diarizonae serovar 16:z10:e,n,x,z15	CFSAN045038	GCA_001832645.1
44921987	INSDC	MLTE01000018.1	15039	15806	-	OHJ48205.1	hypothetical protein	Salmonella enterica	CFSAN044929	GCA_001834825.1
44921987	INSDC	MLTY01000017.1	15039	15806	-	OHK44356.1	hypothetical protein	Salmonella enterica subsp. enterica serovar Mbandaka	CFSAN044951	GCA_001833595.1
44921987	INSDC	MLUE01000017.1	15039	15806	-	OHK68033.1	hypothetical protein	Salmonella enterica subsp. enterica serovar Mbandaka	CFSAN044958	GCA_001835085.1
44921987	INSDC	NBRZ01000032.1	4018	4785	-	OSG79864.1	hypothetical protein	Salmonella enterica subsp. diarizonae serovar Rough:r:z	NY_FSL S10-1123	GCA_002107505.1
44921987	INSDC	QAQO01000019.1	65807	66574	-	PTU35011.1	hypothetical protein	Salmonella enterica subsp. enterica	CFSAN058507	GCA_003052405.1
44921987	INSDC	QARA01000033.1	22964	23731	+	PTU38527.1	hypothetical protein	Salmonella enterica subsp. enterica	CFSAN058493	GCA_003052425.1
255801217	RefSeq	NZ_CABHNF010000013.1	2662	3429	+	WP_139298182.1	hypothetical protein	Escherichia fergusonii		GCF_902167795.1
255801217	RefSeq	NZ_LRKE01000208.1	10899	11666	+	WP_139298182.1	hypothetical protein	Escherichia coli	700239	GCF_001912605.1
255801217	RefSeq	NZ_LRLY01000167.1	10900	11667	+	WP_139298182.1	hypothetical protein	Escherichia coli	703348	GCF_001910925.1
226198033	RefSeq	NZ_CP025846.1	51117	51884	+	WP_126125953.1	hypothetical protein	Escherichia coli	720632	GCF_003956345.1
226198033	RefSeq	NZ_LRAK01000077.1	9487	10254	+	WP_126125953.1	hypothetical protein	Escherichia coli	602748	GCF_001912195.1
226198033	RefSeq	NZ_LRKM01000250.1	4677	5444	-	WP_126125953.1	hypothetical protein	Escherichia coli	500487	GCF_001912615.1
226198033	RefSeq	NZ_LRKT01000253.1	9486	10253	+	WP_126125953.1	hypothetical protein	Escherichia coli	302031	GCF_001912315.1
226198033	RefSeq	NZ_LRKX01000116.1	6593	7360	-	WP_126125953.1	hypothetical protein	Escherichia coli	602646	GCF_001912675.1
226198033	RefSeq	NZ_LRLW01000091.1	3714	4481	-	WP_126125953.1	hypothetical protein	Escherichia coli	703427	GCF_001911325.1
226198033	RefSeq	NZ_PNSA01000090.1	3027	3794	-	WP_126125953.1	hypothetical protein	Escherichia coli	710607	GCF_003980485.1
226198033	RefSeq	NZ_PNTZ01000074.1	3188	3955	-	WP_126125953.1	hypothetical protein	Escherichia coli	402747	GCF_003982045.1
138720772	RefSeq	NZ_LRKU01000200.1	2962	3747	+	WP_077899246.1	hypothetical protein	Escherichia coli	300783	GCF_001911085.1
125196442	RefSeq	NZ_MLXO01000028.1	39625	40392	+	WP_070804430.1	hypothetical protein	Salmonella enterica subsp. diarizonae serovar 59:[k]:z35	CFSAN044910	GCF_001832725.1
125196442	RefSeq	NZ_UGXI01000001.1	817485	818252	+	WP_070804430.1	hypothetical protein	Salmonella enterica subsp. arizonae	NCTC7349	GCF_900456515.1
125196442	INSDC	AAACTI010000024.1	39495	40262	+	EAA8390262.1	hypothetical protein	Salmonella enterica	CFSAN035900	GCA_004288855.1
125196442	INSDC	AACUME010000026.1	34154	34921	+	EAM3008029.1	hypothetical protein	Salmonella enterica	FDA1015670-003-025	GCA_005411875.1
125196442	INSDC	AADAAU010000023.1	53326	54093	+	EAO0951082.1	hypothetical protein	Salmonella enterica	PNUSAS067520	GCA_005488225.1
125196442	INSDC	AADCXM010000026.1	39704	40471	+	EAO9288221.1	hypothetical protein	Salmonella enterica	CFSAN024217	GCA_005532695.1
125196442	INSDC	AADDCD010000034.1	30441	31208	+	EAO9968026.1	hypothetical protein	Salmonella enterica	VA-WGS-17002	GCA_005534655.1
125196442	INSDC	AADQAG010000028.1	39495	40262	+	EAT1425364.1	hypothetical protein	Salmonella enterica	PNUSAS063270	GCA_005718155.1
125196442	INSDC	AADVCF010000027.1	39495	40262	+	EAU5733551.1	hypothetical protein	Salmonella enterica	PNUSAS060287	GCA_005801625.1
125196442	INSDC	AADXLV010000024.1	39495	40262	+	EAV3187550.1	hypothetical protein	Salmonella enterica	FSIS11918514	GCA_005838345.1
125196442	INSDC	AAEAHY010000049.1	12045	12812	+	EAW1164917.1	hypothetical protein	Salmonella enterica subsp. enterica	UFL-369	GCA_005898685.1
125196442	INSDC	AAEAID010000031.1	39495	40262	+	EAW1193572.1	hypothetical protein	Salmonella enterica subsp. enterica	UFL-358	GCA_005898705.1
125196442	INSDC	AAEBYP010000034.1	39495	40262	+	EAW6214696.1	hypothetical protein	Salmonella enterica	PNUSAS075926	GCA_005921425.1
125196442	INSDC	AAEDCI010000034.1	39495	40262	+	EAW9008583.1	hypothetical protein	Salmonella enterica	FLUFL-365	GCA_005938865.1
125196442	INSDC	AAEFNW010000030.1	39495	40262	+	EAX6517822.1	hypothetical protein	Salmonella enterica	CFSAN047937	GCA_005972345.1
125196442	INSDC	AAEFYJ010000012.1	77960	78727	+	EAX7733577.1	hypothetical protein	Salmonella enterica	CFSAN035959	GCA_005977725.1
125196442	INSDC	AAEFYH010000029.1	39495	40262	+	EAX7743410.1	hypothetical protein	Salmonella enterica	CFSAN035902	GCA_005977645.1
125196442	INSDC	AAEIMJ010000035.1	39495	40262	+	EAY5639497.1	hypothetical protein	Salmonella enterica	FLUFL-366	GCA_006012605.1
125196442	INSDC	AAEKHF010000050.1	4326	5093	+	EAZ1059976.1	hypothetical protein	Salmonella enterica	CFSAN035901	GCA_006039075.1
125196442	INSDC	AAENXK010000101.1	1387	2154	+	EBA2139674.1	hypothetical protein	Salmonella enterica	FLUFL-675	GCA_006085935.1
125196442	INSDC	AAFHTY010000029.1	20650	21417	+	EBG1717460.1	hypothetical protein	Salmonella enterica	PNUSAS076815	GCA_006412495.1
125196442	INSDC	AAFSOM010000031.1	39501	40268	+	EBJ3930228.1	hypothetical protein	Salmonella enterica	PNUSAS044612	GCA_006597125.1
125196442	INSDC	AAFUCN010000016.1	59006	59773	-	EBJ8771313.1	hypothetical protein	Salmonella enterica	PNUSAS046470	GCA_006617785.1
125196442	INSDC	AAFUGC010000028.1	39510	40277	+	EBJ9261165.1	hypothetical protein	Salmonella enterica	PNUSAS050878	GCA_006620565.1
125196442	INSDC	AAFWJT010000061.1	4382	5149	+	EBK5908826.1	hypothetical protein	Salmonella enterica	PNUSAS040165	GCA_006648825.1
125196442	INSDC	AAGDOB010000066.1	776	1543	-	EBM7368332.1	hypothetical protein	Salmonella enterica	PNUSAS052514	GCA_006744395.1
125196442	INSDC	AAGHCR010000046.1	4373	5140	+	EBN8973803.1	hypothetical protein	Salmonella enterica	PNUSAS051734	GCA_006793405.1
125196442	INSDC	AAGKQU010000025.1	39495	40262	+	EBP1100017.1	hypothetical protein	Salmonella enterica	CFSAN024130	GCA_006849225.1
125196442	INSDC	AAGLOC010000032.1	39495	40262	+	EBP3787123.1	hypothetical protein	Salmonella enterica subsp. enterica	UFL-373	GCA_006861565.1
125196442	INSDC	AAGLOE010000032.1	39495	40262	+	EBP3796681.1	hypothetical protein	Salmonella enterica subsp. enterica	UFL-349	GCA_006861585.1
125196442	INSDC	AAGPWS010000031.1	41531	42298	+	EBQ7117893.1	hypothetical protein	Salmonella enterica	CFSAN035789	GCA_006922155.1
125196442	INSDC	AAGRWD010000001.1	526828	527595	-	EBR3176025.1	hypothetical protein	Salmonella enterica	NSUOC-0290-W5H	GCA_006949485.1
125196442	INSDC	AAGSBY010000030.1	39704	40471	+	EBR3855605.1	hypothetical protein	Salmonella enterica subsp. enterica	CFSAN008917	GCA_006952805.1
125196442	INSDC	AAGSOT010000035.1	30443	31210	+	EBR5359210.1	hypothetical protein	Salmonella enterica	VA-WGS-17033	GCA_006959945.1
125196442	INSDC	AAGYQU010000027.1	33264	34031	+	EBT4079393.1	hypothetical protein	Salmonella enterica	FDA1015670-001-001	GCA_007053945.1
125196442	INSDC	AAITOT010000028.1	39495	40262	+	ECH9402319.1	hypothetical protein	Salmonella enterica subsp. diarizonae	84419	GCA_007750095.1
125196442	INSDC	AAIUVH010000031.1	39495	40262	+	ECI3333439.1	hypothetical protein	Salmonella enterica subsp. diarizonae	443562	GCA_007767625.1
125196442	INSDC	AAIUXR010000035.1	39495	40262	+	ECI3628624.1	hypothetical protein	Salmonella enterica subsp. diarizonae	442708	GCA_007768985.1
125196442	INSDC	AAIXWS010000032.1	39495	40262	+	ECJ2706102.1	hypothetical protein	Salmonella enterica subsp. diarizonae	768803	GCA_007810895.1
125196442	INSDC	AAIZNI010000082.1	1154	1921	-	ECJ7974461.1	hypothetical protein	Salmonella enterica	PNUSAS080862	GCA_007842515.1
125196442	INSDC	AAJLWA010000070.1	1352	2119	+	ECM6606594.1	hypothetical protein	Salmonella enterica	PNUSAS084992	GCA_008037645.1
125196442	INSDC	AAKOLW010000023.1	18764	19531	+	ECT9718213.1	hypothetical protein	Salmonella enterica subsp. diarizonae str. CFSAN000553	CFSAN000553	GCA_008489305.1
125196442	INSDC	AALNOD010000013.1	122380	123147	+	EDB4570138.1	hypothetical protein	Salmonella enterica subsp. enterica serovar Panama	PNUSAS001941	GCA_008906905.1
125196442	INSDC	AAOLJV010000034.1	39495	40262	+	EDW4368071.1	hypothetical protein	Salmonella enterica subsp. diarizonae	CFSAN024558
125196442	INSDC	AAQANU010000033.1	39495	40262	+	EEJ8834628.1	hypothetical protein	Salmonella enterica subsp. diarizonae	89945
125196442	INSDC	AAQMYP010000031.1	39495	40262	+	EEN6161354.1	hypothetical protein	Salmonella enterica subsp. enterica	CFSAN094877
125196442	INSDC	AAQRED010000028.1	39495	40262	+	EEO7799982.1	hypothetical protein	Salmonella enterica	PNUSAS135148
125196442	INSDC	AAUDLI010000026.1	39495	40262	+	EFR5292342.1	hypothetical protein	Salmonella enterica	PNUSAS150899
125196442	INSDC	AAUFDR010000032.1	20983	21750	+	EFS3538068.1	hypothetical protein	Salmonella enterica	PNUSAS149892
125196442	INSDC	DAATHJ010000042.1	17557	18324	+	HAE8612819.1	hypothetical protein	Salmonella enterica subsp. salamae serovar 30:1,z28:z6	165-86
125196442	INSDC	DAATVJ010000040.1	18764	19531	+	HAF0278156.1	hypothetical protein	Salmonella enterica subsp. diarizonae serovar 38:[k]:z35:-	678-94
125196442	INSDC	RSFL01000069.1	4540	5307	+	MID23958.1	hypothetical protein	Salmonella enterica	FLUFL-361	GCA_003867575.1
125196442	INSDC	MLXO01000028.1	39625	40392	+	OHF43231.1	hypothetical protein	Salmonella enterica subsp. diarizonae serovar 59:[k]:z35	CFSAN044910	GCA_001832725.1
125196442	INSDC	UGXI01000001.1	817485	818252	+	SUG59111.1	efflux transporter, RND family, MFP subunit	Salmonella enterica subsp. arizonae	NCTC7349	GCA_900456515.1
313597328	RefSeq	NZ_WNTY01000038.1	3280	4047	+	WP_175284377.1	ABC transporter	Escherichia coli	MEX-9	GCF_013359145.1
313597328	INSDC	DAAZHB010000051.1	20153	20920	-	HAG8448883.1	ABC transporter	Escherichia coli	115-ESBL
313597328	INSDC	DABHLZ010000048.1	20159	20926	-	HAJ2553694.1	ABC transporter	Escherichia coli
313597328	INSDC	WNTY01000038.1	3280	4047	+	NUL97953.1	ABC transporter	Escherichia coli	MEX-9
131960571	RefSeq	NZ_JNPG01000035.1	3214	4035	+	WP_072003915.1	hypothetical protein	Escherichia coli 2-156-04_S3_C3	2-156-04_S3_C3	GCF_000703745.1
131960571	RefSeq	NZ_JNPQ01000069.1	2732	3553	+	WP_072003915.1	hypothetical protein	Escherichia coli 2-005-03_S3_C1	2-005-03_S3_C1	GCF_000703805.1
131960571	RefSeq	NZ_JNPR01000072.1	4881	5702	-	WP_072003915.1	hypothetical protein	Escherichia coli 2-005-03_S3_C3	2-005-03_S3_C3	GCF_000703825.1
131960571	RefSeq	NZ_NJVK01000062.1	3994	4815	-	WP_072003915.1	hypothetical protein	Escherichia coli	MOD1-EC1561	GCF_002461035.1
131960571	RefSeq	NZ_PNXF01000083.1	3386	4207	-	WP_072003915.1	hypothetical protein	Escherichia coli	100516	GCF_003984305.1
131960571	RefSeq	NZ_WEQB01000062.1	3962	4783	-	WP_072003915.1	hypothetical protein	Escherichia coli	E2V1A	GCF_013073685.1
131960571	RefSeq	NZ_WEQC01000068.1	3966	4787	-	WP_072003915.1	hypothetical protein	Escherichia coli	E3V1A	GCF_013073705.1
131960571	RefSeq	NZ_WEQD01000066.1	3962	4783	-	WP_072003915.1	hypothetical protein	Escherichia coli	E3V1B	GCF_013073695.1
131960571	RefSeq	NZ_WEQF01000064.1	3962	4783	-	WP_072003915.1	hypothetical protein	Escherichia coli	E7V1A	GCF_013073645.1
131960571	RefSeq	NZ_WEQJ01000069.1	3966	4787	-	WP_072003915.1	hypothetical protein	Escherichia coli	E11V5A	GCF_013073555.1
131960571	RefSeq	NZ_WERJ01000057.1	3962	4783	-	WP_072003915.1	hypothetical protein	Escherichia coli	K40V1	GCF_013074275.1
131960571	RefSeq	NZ_WNTN01000059.1	3994	4815	-	WP_072003915.1	hypothetical protein	Escherichia coli	MEX-20	GCF_013359985.1
131960571	INSDC	AASAZW010000058.1	3866	4687	-	EFA5171266.1	hypothetical protein	Escherichia coli	PNUSAE022059
131960571	INSDC	AASMIP010000055.1	3866	4687	-	EFE2061427.1	hypothetical protein	Escherichia coli	PNUSAE035901
131960571	INSDC	AASNWU010000054.1	3866	4687	-	EFE7603901.1	hypothetical protein	Escherichia coli	PNUSAE035896
131960571	INSDC	AASOVK010000062.1	2527	3348	+	EFF0498894.1	hypothetical protein	Escherichia coli	9122-90
131960571	INSDC	AASRLO010000087.1	3866	4687	-	EFF9487909.1	hypothetical protein	Escherichia coli	PNUSAE041022
131960571	INSDC	AASRMT010000225.1	382	1203	+	EFF9629647.1	hypothetical protein	Escherichia coli	PNUSAE039688
131960571	INSDC	AASTDT010000062.1	3866	4687	-	EFG5260035.1	hypothetical protein	Escherichia coli	PNUSAE031867
131960571	INSDC	AASUAA010000156.1	3866	4687	-	EFG8164923.1	hypothetical protein	Escherichia coli	146056
131960571	INSDC	AASZNE010000062.1	3866	4687	-	EFI6475813.1	hypothetical protein	Escherichia coli	PNUSAE044127
131960571	INSDC	AATQCU010000199.1	981	1802	-	EFO0711480.1	hypothetical protein	Escherichia coli	PNUSAE015913
131960571	INSDC	AATQEJ010000176.1	1228	2049	-	EFO0956176.1	hypothetical protein	Escherichia coli	PNUSAE015915
131960571	INSDC	DABFWZ010000116.1	1284	2105	-	HAI9336725.1	hypothetical protein	Escherichia coli
131960571	INSDC	JACDVG010000237.1	59	880	+	MBA0900671.1	hypothetical protein	Escherichia coli	PE01_341
131960571	INSDC	WEQD01000066.1	3962	4783	-	NNQ13180.1	hypothetical protein	Escherichia coli	E3V1B
131960571	INSDC	WEQJ01000069.1	3966	4787	-	NNQ22983.1	hypothetical protein	Escherichia coli	E11V5A
131960571	INSDC	WEQC01000068.1	3966	4787	-	NNQ28212.1	hypothetical protein	Escherichia coli	E3V1A
131960571	INSDC	WEQF01000064.1	3962	4783	-	NNQ48103.1	hypothetical protein	Escherichia coli	E7V1A
131960571	INSDC	WEQB01000062.1	3962	4783	-	NNQ53131.1	hypothetical protein	Escherichia coli	E2V1A
131960571	INSDC	WERJ01000057.1	3962	4783	-	NNR64698.1	hypothetical protein	Escherichia coli	K40V1
131960571	INSDC	WNTN01000059.1	3994	4815	-	NUN21577.1	hypothetical protein	Escherichia coli	MEX-20
330945971	RefSeq	NZ_JABVMP010000107.1	4822	5634	-	WP_175055452.1	HlyD family secretion protein	Escherichia coli	MCN1	GCF_013350185.1
330945971	INSDC	JABVMP010000107.1	4822	5634	-	NUJ50535.1	HlyD family secretion protein	Escherichia coli	MCN1
313720556	RefSeq	NZ_JABVAY010000005.1	134984	135757	-	WP_174770255.1	hypothetical protein	Citrobacter portucalensis	MBL	GCF_013345705.1
313720556	INSDC	AASEJK010000020.1	65695	66468	-	EFC1481191.1	hypothetical protein	Escherichia coli	CFSAN085894
313720556	INSDC	JABVAY010000005.1	134984	135757	-	NUH52288.1	hypothetical protein	Citrobacter portucalensis	MBL
50632859	RefSeq	NZ_JJLS01000022.1	2555	3328	-	WP_126750387.1	hypothetical protein	Escherichia coli 1-182-04_S3_C3	1-182-04_S3_C3	GCF_000627475.1
50632859	RefSeq	NZ_JJLV01000047.1	6879	7652	+	WP_126750387.1	hypothetical protein	Escherichia coli 1-182-04_S3_C1	1-182-04_S3_C1	GCF_000627965.1
50632859	RefSeq	NZ_PNXH01000071.1	8655	9428	-	WP_126750387.1	hypothetical protein	Escherichia coli	100477	GCF_003984325.1
50632859	RefSeq	NZ_POAT01000081.1	8198	8971	+	WP_126750387.1	hypothetical protein	Escherichia coli	100724	GCF_003984485.1
[truncated: 2,074 more rows]
