# Supplementary material for: Glycine acylation and trafficking of a new class of bacterial lipoprotein by a composite secretion system
Source: eLife. 2021 Feb 24;10:e63762. doi: 10.7554/eLife.63762 (PMC7943197; doi:10.7554/eLife.63762)
Supplement: Figure 1—source data 3. [file elife-63762-fig1-data3.txt]

Id	Source	Nucleotide Accession	Start	Stop	Strand	Protein	Protein Name	Organism	Strain	Assembly
1772141	RefSeq	NC_017627.1	7596	8225	+	WP_000621745.1	dispersin export ABC transporter ATP-binding protein AatC	Escherichia coli 042	042	GCF_000027125.1
1772141	RefSeq	NZ_CABVXZ010000169.1	502	1131	-	WP_000621745.1	dispersin export ABC transporter ATP-binding protein AatC	Escherichia coli		GCF_902502435.1
1772141	RefSeq	NZ_CABVYX010000056.1	6910	7539	+	WP_000621745.1	dispersin export ABC transporter ATP-binding protein AatC	Escherichia coli		GCF_902502625.1
1772141	RefSeq	NZ_JACCMY010000083.1	772	1401	+	WP_000621745.1	dispersin export ABC transporter ATP-binding protein AatC	Escherichia coli	PE01_654	GCF_013425125.1
1772141	RefSeq	NZ_JACCPC010000095.1	454	1083	-	WP_000621745.1	dispersin export ABC transporter ATP-binding protein AatC	Escherichia coli	PE01_348	GCF_013424985.1
1772141	RefSeq	NZ_JNRE01000069.1	3734	4363	+	WP_000621745.1	dispersin export ABC transporter ATP-binding protein AatC	Escherichia coli 2-460-02_S4_C2	2-460-02_S4_C2	GCF_000704525.1
1772141	RefSeq	NZ_JNRF01000062.1	1822	2451	-	WP_000621745.1	dispersin export ABC transporter ATP-binding protein AatC	Escherichia coli 2-460-02_S4_C3	2-460-02_S4_C3	GCF_000704545.1
1772141	RefSeq	NZ_JNRR01000072.1	8813	9442	+	WP_000621745.1	dispersin export ABC transporter ATP-binding protein AatC	Escherichia coli 3-020-07_S3_C1	3-020-07_S3_C1	GCF_000704785.1
1772141	RefSeq	NZ_JONA01000122.1	3421	4050	-	WP_000621745.1	dispersin export ABC transporter ATP-binding protein AatC	Escherichia coli 2-460-02_S4_C1	2-460-02_S4_C1	GCF_000711565.1
1772141	RefSeq	NZ_JONB01000117.1	6978	7607	+	WP_000621745.1	dispersin export ABC transporter ATP-binding protein AatC	Escherichia coli 3-020-07_S3_C2	3-020-07_S3_C2	GCF_000711515.1
1772141	RefSeq	NZ_JOQC01000069.1	5226	5855	-	WP_000621745.1	dispersin export ABC transporter ATP-binding protein AatC	Escherichia coli 3-475-03_S1_C2	3-475-03_S1_C2	GCF_000713905.1
1772141	RefSeq	NZ_WEPW01000076.1	5316	5945	-	WP_000621745.1	dispersin export ABC transporter ATP-binding protein AatC	Escherichia coli	P109V1	GCF_013073795.1
1772141	RefSeq	NZ_WEQA01000077.1	1975	2604	-	WP_000621745.1	dispersin export ABC transporter ATP-binding protein AatC	Escherichia coli	P677V1	GCF_013073745.1
1772141	RefSeq	NZ_WEQK01000065.1	6761	7390	+	WP_000621745.1	dispersin export ABC transporter ATP-binding protein AatC	Escherichia coli	E13V1D	GCF_013073545.1
1772141	RefSeq	NZ_WEQM01000056.1	6726	7355	+	WP_000621745.1	dispersin export ABC transporter ATP-binding protein AatC	Escherichia coli	E14V1D	GCF_013074175.1
1772141	RefSeq	NZ_WEQQ01000055.1	6746	7375	+	WP_000621745.1	dispersin export ABC transporter ATP-binding protein AatC	Escherichia coli	E19V1A	GCF_013074105.1
1772141	RefSeq	NZ_WEQW01000054.1	6726	7355	+	WP_000621745.1	dispersin export ABC transporter ATP-binding protein AatC	Escherichia coli	K2V1	GCF_013073995.1
1772141	RefSeq	NZ_WSHO01000056.1	6266	6895	+	WP_000621745.1	dispersin export ABC transporter ATP-binding protein AatC	Escherichia coli	TzEc038	GCF_009767305.1
1772141	INSDC	AY351860.1	4501	5130	+	AAQ62651.1	AatC ATB binding protein of ABC transporter	Escherichia coli 042	042
1772141	INSDC	FN554767.1	7596	8225	+	CBG27764.1	ABC transporter, ATP-binding protein	Escherichia coli 042	042	GCA_000027125.1
1772141	INSDC	AAAAST010000075.1	6782	7411	+	EAA1955380.1	ABC transporter ATP-binding protein	Escherichia coli	544931	GCA_004162615.1
1772141	INSDC	AAAFLC010000079.1	3338	3967	-	EAB6840340.1	dispersin export ABC transporter ATP-binding protein AatC	Escherichia coli	591131	GCA_004258085.1
1772141	INSDC	AARBAC010000087.1	6128	6757	+	EER8059357.1	dispersin export ABC transporter ATP-binding protein AatC	Escherichia coli	PNUSAE032015
1772141	INSDC	AARCKC010000065.1	6662	7291	+	EES2680171.1	dispersin export ABC transporter ATP-binding protein AatC	Escherichia coli	PNUSAE024562
1772141	INSDC	AARMMR010000067.1	8731	9360	+	EEV5734617.1	dispersin export ABC transporter ATP-binding protein AatC	Escherichia coli	PNUSAE021097
1772141	INSDC	AARMMP010000079.1	1552	2181	-	EEV5897107.1	dispersin export ABC transporter ATP-binding protein AatC	Escherichia coli	PNUSAE021098
1772141	INSDC	AARNFH010000117.1	6646	7275	+	EEV8233147.1	dispersin export ABC transporter ATP-binding protein AatC	Escherichia coli	640343
1772141	INSDC	AARNNO010000133.1	2384	3013	-	EEV9229858.1	dispersin export ABC transporter ATP-binding protein AatC	Escherichia coli	626718
1772141	INSDC	AAROUM010000146.1	2498	3127	-	EEW3555724.1	dispersin export ABC transporter ATP-binding protein AatC	Escherichia coli	619819
1772141	INSDC	AAROUQ010000076.1	6666	7295	+	EEW3638353.1	dispersin export ABC transporter ATP-binding protein AatC	Escherichia coli	619817
1772141	INSDC	AARPFL010000103.1	5944	6573	+	EEW5033431.1	dispersin export ABC transporter ATP-binding protein AatC	Escherichia coli	PNUSAE018312
1772141	INSDC	AARQIF010000075.1	1875	2504	-	EEW8978937.1	dispersin export ABC transporter ATP-binding protein AatC	Escherichia coli	588470
1772141	INSDC	AARQNK010000094.1	7143	7772	+	EEW9498096.1	dispersin export ABC transporter ATP-binding protein AatC	Escherichia coli	601611
1772141	INSDC	AARVGN010000062.1	9057	9686	+	EEY5263161.1	dispersin export ABC transporter ATP-binding protein AatC	Escherichia coli	PNUSAE021746
1772141	INSDC	AASCYJ010000054.1	4913	5542	-	EFB1299301.1	dispersin export ABC transporter ATP-binding protein AatC	Escherichia coli	PNUSAE025574
1772141	INSDC	AASDEU010000094.1	6206	6835	+	EFB2075423.1	dispersin export ABC transporter ATP-binding protein AatC	Escherichia coli	745312
1772141	INSDC	AASFVB010000068.1	6646	7275	+	EFB3473428.1	dispersin export ABC transporter ATP-binding protein AatC	Escherichia coli	PNUSAE027106
1772141	INSDC	AASFKM010000085.1	6644	7273	+	EFB5418819.1	dispersin export ABC transporter ATP-binding protein AatC	Escherichia coli	773363
1772141	INSDC	AASGMT010000077.1	2359	2988	-	EFB7869181.1	dispersin export ABC transporter ATP-binding protein AatC	Escherichia coli	PNUSAE027529
1772141	INSDC	AASEFZ010000083.1	6626	7255	+	EFC1895775.1	dispersin export ABC transporter ATP-binding protein AatC	Escherichia coli	730731
1772141	INSDC	AASEOU010000079.1	5151	5780	-	EFC2072460.1	dispersin export ABC transporter ATP-binding protein AatC	Escherichia coli	PNUSAE022993
1772141	INSDC	AASEOJ010000072.1	2193	2822	-	EFC3917324.1	dispersin export ABC transporter ATP-binding protein AatC	Escherichia coli	720165
1772141	INSDC	AASENZ010000128.1	2194	2823	-	EFC3956379.1	dispersin export ABC transporter ATP-binding protein AatC	Escherichia coli	720135
1772141	INSDC	AASEML010000060.1	6646	7275	+	EFC4015285.1	dispersin export ABC transporter ATP-binding protein AatC	Escherichia coli	PNUSAE021522
1772141	INSDC	AASENE010000132.1	2384	3013	-	EFC4088495.1	dispersin export ABC transporter ATP-binding protein AatC	Escherichia coli	721712
1772141	INSDC	AASIJX010000095.1	6646	7275	+	EFC7609233.1	dispersin export ABC transporter ATP-binding protein AatC	Escherichia coli	391262
1772141	INSDC	AASIJM010000084.1	6646	7275	+	EFC7707665.1	dispersin export ABC transporter ATP-binding protein AatC	Escherichia coli	404699
1772141	INSDC	AASIJS010000098.1	1850	2479	-	EFC7751029.1	dispersin export ABC transporter ATP-binding protein AatC	Escherichia coli	346887
1772141	INSDC	AASDTI010000090.1	6644	7273	+	EFD1609290.1	dispersin export ABC transporter ATP-binding protein AatC	Escherichia coli	738601
1772141	INSDC	AASDTF010000081.1	6782	7411	+	EFD1629268.1	dispersin export ABC transporter ATP-binding protein AatC	Escherichia coli	738633
1772141	INSDC	AASKJQ010000081.1	6170	6799	+	EFD5439716.1	dispersin export ABC transporter ATP-binding protein AatC	Escherichia coli	PNUSAE028762
1772141	INSDC	AASKKG010000091.1	6662	7291	+	EFD5504783.1	dispersin export ABC transporter ATP-binding protein AatC	Escherichia coli	PNUSAE028585
1772141	INSDC	AASPHW010000098.1	1875	2504	-	EFF2139408.1	dispersin export ABC transporter ATP-binding protein AatC	Escherichia coli	316189
1772141	INSDC	AASPIR010000093.1	2194	2823	-	EFF2225641.1	dispersin export ABC transporter ATP-binding protein AatC	Escherichia coli	290782
1772141	INSDC	AASPIV010000078.1	3338	3967	-	EFF2249776.1	dispersin export ABC transporter ATP-binding protein AatC	Escherichia coli	300747
1772141	INSDC	AASPJC010000078.1	2193	2822	-	EFF2278699.1	dispersin export ABC transporter ATP-binding protein AatC	Escherichia coli	296627
1772141	INSDC	AASPJB010000087.1	6662	7291	+	EFF2283627.1	dispersin export ABC transporter ATP-binding protein AatC	Escherichia coli	320308
1772141	INSDC	AASPJD010000079.1	3338	3967	-	EFF2288802.1	dispersin export ABC transporter ATP-binding protein AatC	Escherichia coli	254620
1772141	INSDC	AASPJH010000097.1	3418	4047	-	EFF2308186.1	dispersin export ABC transporter ATP-binding protein AatC	Escherichia coli	319668
1772141	INSDC	AASPJK010000115.1	2279	2908	-	EFF2323089.1	dispersin export ABC transporter ATP-binding protein AatC	Escherichia coli	301614
1772141	INSDC	AASPJL010000070.1	6646	7275	+	EFF2327827.1	dispersin export ABC transporter ATP-binding protein AatC	Escherichia coli	320957
1772141	INSDC	AASPJM010000080.1	6662	7291	+	EFF2332946.1	dispersin export ABC transporter ATP-binding protein AatC	Escherichia coli	302906
1772141	INSDC	AASPJZ010000098.1	2688	3317	-	EFF2461756.1	dispersin export ABC transporter ATP-binding protein AatC	Escherichia coli	292991
1772141	INSDC	AASRNW010000108.1	339	968	-	EFF9766367.1	dispersin export ABC transporter ATP-binding protein AatC	Escherichia coli	PNUSAE038348
1772141	INSDC	AASROU010000072.1	9413	10042	+	EFF9881680.1	dispersin export ABC transporter ATP-binding protein AatC	Escherichia coli	PNUSAE035884
1772141	INSDC	AASRXF010000084.1	4836	5465	-	EFG0996594.1	dispersin export ABC transporter ATP-binding protein AatC	Escherichia coli	254602
1772141	INSDC	AASRXO010000092.1	6646	7275	+	EFG1038846.1	dispersin export ABC transporter ATP-binding protein AatC	Escherichia coli	238445
1772141	INSDC	AASRYM010000082.1	6646	7275	+	EFG1151468.1	dispersin export ABC transporter ATP-binding protein AatC	Escherichia coli	241770
1772141	INSDC	AASRYR010000094.1	2194	2823	-	EFG1180895.1	dispersin export ABC transporter ATP-binding protein AatC	Escherichia coli	122187
1772141	INSDC	AASSFO010000069.1	1875	2504	-	EFG2063817.1	dispersin export ABC transporter ATP-binding protein AatC	Escherichia coli	176292
1772141	INSDC	AASSGL010000135.1	4841	5470	-	EFG2168729.1	dispersin export ABC transporter ATP-binding protein AatC	Escherichia coli	181979
1772141	INSDC	AASSKO010000140.1	1504	2133	-	EFG2713547.1	dispersin export ABC transporter ATP-binding protein AatC	Escherichia coli	152649
1772141	INSDC	AASSMR010000071.1	6662	7291	+	EFG2997470.1	dispersin export ABC transporter ATP-binding protein AatC	Escherichia coli	168477
1772141	INSDC	AASSMY010000092.1	2194	2823	-	EFG3023103.1	dispersin export ABC transporter ATP-binding protein AatC	Escherichia coli	301862
1772141	INSDC	AASSNQ010000090.1	2194	2823	-	EFG3109409.1	dispersin export ABC transporter ATP-binding protein AatC	Escherichia coli	309994
1772141	INSDC	AASTEP010000127.1	341	970	-	EFG5355328.1	dispersin export ABC transporter ATP-binding protein AatC	Escherichia coli	262699
1772141	INSDC	AASTQL010000065.1	6662	7291	+	EFG6909336.1	dispersin export ABC transporter ATP-binding protein AatC	Escherichia coli	301863
1772141	INSDC	AASTSM010000116.1	2194	2823	-	EFG7201856.1	dispersin export ABC transporter ATP-binding protein AatC	Escherichia coli	286779
1772141	INSDC	AASTTY010000070.1	9830	10459	+	EFG7354604.1	dispersin export ABC transporter ATP-binding protein AatC	Escherichia coli	261902
1772141	INSDC	AASTYP010000084.1	6662	7291	+	EFG7858376.1	dispersin export ABC transporter ATP-binding protein AatC	Escherichia coli	265265
1772141	INSDC	AASTZL010000086.1	1594	2223	-	EFG8094019.1	dispersin export ABC transporter ATP-binding protein AatC	Escherichia coli	307189
1772141	INSDC	AASUEI010000090.1	2430	3059	-	EFG8725693.1	dispersin export ABC transporter ATP-binding protein AatC	Escherichia coli	278066
1772141	INSDC	AASVHC010000135.1	2384	3013	-	EFH2506493.1	dispersin export ABC transporter ATP-binding protein AatC	Escherichia coli	879263
1772141	INSDC	AASVHY010000075.1	6662	7291	+	EFH2664152.1	dispersin export ABC transporter ATP-binding protein AatC	Escherichia coli	868422
1772141	INSDC	AASVNJ010000098.1	5319	5948	-	EFH3288341.1	dispersin export ABC transporter ATP-binding protein AatC	Escherichia coli	301615
1772141	INSDC	AASVQC010000094.1	6251	6880	+	EFH3632052.1	dispersin export ABC transporter ATP-binding protein AatC	Escherichia coli	854116
1772141	INSDC	AASWHZ010000090.1	1504	2133	-	EFH5799696.1	dispersin export ABC transporter ATP-binding protein AatC	Escherichia coli	850919
1772141	INSDC	AASWIP010000085.1	6646	7275	+	EFH5880957.1	dispersin export ABC transporter ATP-binding protein AatC	Escherichia coli	850098
1772141	INSDC	AASWUL010000111.1	2499	3128	-	EFH7379065.1	dispersin export ABC transporter ATP-binding protein AatC	Escherichia coli	839269
1772141	INSDC	AASWWB010000088.1	2194	2823	-	EFH7530759.1	dispersin export ABC transporter ATP-binding protein AatC	Escherichia coli	PNUSAE045600
1772141	INSDC	AASYIF010000089.1	2194	2823	-	EFI2460154.1	dispersin export ABC transporter ATP-binding protein AatC	Escherichia coli	868390
1772141	INSDC	AASYPS010000083.1	3338	3967	-	EFI3437851.1	dispersin export ABC transporter ATP-binding protein AatC	Escherichia coli	879301
1772141	INSDC	AASZNC010000143.1	1875	2504	-	EFI6470396.1	dispersin export ABC transporter ATP-binding protein AatC	Escherichia coli	860003
1772141	INSDC	AASZUP010000096.1	2295	2924	-	EFI7432431.1	dispersin export ABC transporter ATP-binding protein AatC	Escherichia coli	879307
1772141	INSDC	AATABJ010000087.1	2194	2823	-	EFI8342739.1	dispersin export ABC transporter ATP-binding protein AatC	Escherichia coli	879257
1772141	INSDC	AATAIU010000077.1	6626	7255	+	EFI9335232.1	dispersin export ABC transporter ATP-binding protein AatC	Escherichia coli	879314
1772141	INSDC	AATENR010000111.1	2193	2822	-	EFK2055583.1	dispersin export ABC transporter ATP-binding protein AatC	Escherichia coli	191863
1772141	INSDC	AATEPQ010000084.1	3338	3967	-	EFK2687456.1	dispersin export ABC transporter ATP-binding protein AatC	Escherichia coli	201498
1772141	INSDC	AATERA010000111.1	2194	2823	-	EFK2953444.1	dispersin export ABC transporter ATP-binding protein AatC	Escherichia coli	249371
1772141	INSDC	AATETW010000092.1	2194	2823	-	EFK3890980.1	dispersin export ABC transporter ATP-binding protein AatC	Escherichia coli	231216
1772141	INSDC	AATEXC010000146.1	2194	2823	-	EFK3977953.1	dispersin export ABC transporter ATP-binding protein AatC	Escherichia coli	184388
1772141	INSDC	AATEYQ010000080.1	6646	7275	+	EFK4070375.1	dispersin export ABC transporter ATP-binding protein AatC	Escherichia coli	176293
1772141	INSDC	AATEZZ010000093.1	3338	3967	-	EFK4296939.1	dispersin export ABC transporter ATP-binding protein AatC	Escherichia coli	241769
1772141	INSDC	AATFBF010000102.1	3418	4047	-	EFK4483017.1	dispersin export ABC transporter ATP-binding protein AatC	Escherichia coli	236163
1772141	INSDC	AATFBY010000108.1	2193	2822	-	EFK4572521.1	dispersin export ABC transporter ATP-binding protein AatC	Escherichia coli	241767
1772141	INSDC	AATFCE010000115.1	1504	2133	-	EFK4617195.1	dispersin export ABC transporter ATP-binding protein AatC	Escherichia coli	246161
1772141	INSDC	AATFDA010000102.1	1504	2133	-	EFK4724516.1	dispersin export ABC transporter ATP-binding protein AatC	Escherichia coli	248618
1772141	INSDC	AATFCX010000121.1	2194	2823	-	EFK4739533.1	dispersin export ABC transporter ATP-binding protein AatC	Escherichia coli	246164
1772141	INSDC	AATJXQ010000142.1	3418	4047	-	EFM1316071.1	dispersin export ABC transporter ATP-binding protein AatC	Escherichia coli	917861
1772141	INSDC	AATKAK010000082.1	8730	9359	+	EFM1702444.1	dispersin export ABC transporter ATP-binding protein AatC	Escherichia coli	914466
1772141	INSDC	AATKQZ010000079.1	6626	7255	+	EFM3660745.1	dispersin export ABC transporter ATP-binding protein AatC	Escherichia coli	903394
1772141	INSDC	AATKZI010000064.1	6358	6987	+	EFM4743191.1	dispersin export ABC transporter ATP-binding protein AatC	Escherichia coli	PNUSAE050329
1772141	INSDC	AATLLI010000082.1	6233	6862	+	EFM6254072.1	dispersin export ABC transporter ATP-binding protein AatC	Escherichia coli	897286
1772141	INSDC	AATORN010000063.1	4169	4798	-	EFN5988692.1	dispersin export ABC transporter ATP-binding protein AatC	Escherichia coli	PNUSAE029509
1772141	INSDC	AATPXG010000097.1	360	989	-	EFN9977477.1	dispersin export ABC transporter ATP-binding protein AatC	Escherichia coli	PNUSAE017359
1772141	INSDC	AATPZL010000083.1	6662	7291	+	EFO0251567.1	dispersin export ABC transporter ATP-binding protein AatC	Escherichia coli	PNUSAE016852
1772141	INSDC	AATPZQ010000054.1	6646	7275	+	EFO0281588.1	dispersin export ABC transporter ATP-binding protein AatC	Escherichia coli	PNUSAE016668
1772141	INSDC	AATQFD010000070.1	6662	7291	+	EFO0986136.1	dispersin export ABC transporter ATP-binding protein AatC	Escherichia coli	PNUSAE015696
1772141	INSDC	DABDRW010000097.1	2193	2822	-	HAI2125379.1	dispersin export ABC transporter ATP-binding protein AatC	Escherichia coli	BCW_4203
1772141	INSDC	WSHO01000056.1	6266	6895	+	KAE9933902.1	dispersin export ABC transporter ATP-binding protein AatC	Escherichia coli	TzEc038
1772141	INSDC	RMNJ01000093.1	219	848	-	MFC95773.1	dispersin export ABC transporter ATP-binding protein AatC	Escherichia coli	PNUSAE018741	GCA_003759405.1
1772141	INSDC	RNHO01000065.1	2431	3060	-	MFY40072.1	dispersin export ABC transporter ATP-binding protein AatC	Escherichia coli	PNUSAE019611	GCA_003769045.1
1772141	INSDC	RURJ01000086.1	6646	7275	+	MLB14391.1	dispersin export ABC transporter ATP-binding protein AatC	Escherichia coli	591130	GCA_003903895.1
1772141	INSDC	WUIT01000054.1	6784	7413	+	MXI35445.1	dispersin export ABC transporter ATP-binding protein AatC	Escherichia coli	10434wB2
1772141	INSDC	WUJA01000050.1	6784	7413	+	MXI54839.1	dispersin export ABC transporter ATP-binding protein AatC	Escherichia coli	10434wA1
1772141	INSDC	WUIZ01000052.1	6784	7413	+	MXI68259.1	dispersin export ABC transporter ATP-binding protein AatC	Escherichia coli	10434wB1
1772141	INSDC	WUIK01000050.1	6784	7413	+	MXJ02292.1	dispersin export ABC transporter ATP-binding protein AatC	Escherichia coli	10434wC3
1772141	INSDC	WUIM01000050.1	6784	7413	+	MXJ40999.1	dispersin export ABC transporter ATP-binding protein AatC	Escherichia coli	10434wA3
1772141	INSDC	WUIC01000055.1	6784	7413	+	MXJ45894.1	dispersin export ABC transporter ATP-binding protein AatC	Escherichia coli	10434wC4
1772141	INSDC	WUIN01000056.1	6266	6895	+	MXJ69159.1	dispersin export ABC transporter ATP-binding protein AatC	Escherichia coli	10434wH2
1772141	INSDC	WEQA01000077.1	1975	2604	-	NNP82883.1	dispersin export ABC transporter ATP-binding protein AatC	Escherichia coli	P677V1
1772141	INSDC	WEQK01000065.1	6761	7390	+	NNQ02991.1	dispersin export ABC transporter ATP-binding protein AatC	Escherichia coli	E13V1D
1772141	INSDC	WEPW01000076.1	5316	5945	-	NNQ62664.1	dispersin export ABC transporter ATP-binding protein AatC	Escherichia coli	P109V1
1772141	INSDC	WEQW01000054.1	6726	7355	+	NNR16469.1	dispersin export ABC transporter ATP-binding protein AatC	Escherichia coli	K2V1
1772141	INSDC	WEQQ01000055.1	6746	7375	+	NNR35685.1	dispersin export ABC transporter ATP-binding protein AatC	Escherichia coli	E19V1A
1772141	INSDC	WEQM01000056.1	6726	7355	+	NNR55181.1	dispersin export ABC transporter ATP-binding protein AatC	Escherichia coli	E14V1D
1772141	INSDC	JACCMY010000083.1	772	1401	+	NZA81463.1	dispersin export ABC transporter ATP-binding protein AatC	Escherichia coli	PE01_654
1772141	INSDC	JACCPC010000095.1	454	1083	-	NZD07094.1	dispersin export ABC transporter ATP-binding protein AatC	Escherichia coli	PE01_348
1772141	INSDC	CP055441.1	7607	8236	+	QLO66256.1	dispersin export ABC transporter ATP-binding protein AatC	Escherichia coli	RHBSTW-00622
1772141	PAT	N/A				ABI12901.1	Sequence 7 from patent US 7087230	Unknown
1772141	PAT	N/A				ABJ19702.1	Sequence 7 from patent US 7090850	Unknown
1772141	PAT	N/A				ABL57774.1	Sequence 7 from patent US 7141662	Unknown
1772141	PAT	N/A				ABW58728.1	Sequence 7 from patent US 7276240	Unknown
1772141	PAT	N/A				ABX94565.1	Sequence 7 from patent US 7291334	Unknown
1772141	PAT	N/A				ACN09760.1	Sequence 7 from patent US 7488814	Unknown
1772141	PAT	N/A				ACP57829.1	Sequence 7 from patent US 7491398	Unknown
1772141	PAT	N/A				ACP74147.1	Sequence 7 from patent US 7495091	Unknown
1772141	PAT	N/A				ACP82357.1	Sequence 7 from patent US 7504108	Unknown
314252135	RefSeq	NZ_CP042885.1	66830	67459	-	WP_173002179.1	dispersin export ABC transporter ATP-binding protein AatC	Escherichia coli O10:H32	NMBU-W12E19	GCF_013282315.1
314252135	RefSeq	NZ_JACCOZ010000111.1	864	1493	+	WP_173002179.1	dispersin export ABC transporter ATP-binding protein AatC	Escherichia coli	PE01_351	GCF_013424585.1
314252135	INSDC	AASMGP010000080.1	523	1152	-	EFE1808867.1	dispersin export ABC transporter ATP-binding protein AatC	Escherichia coli	PNUSAE008808
314252135	INSDC	JACCOZ010000111.1	864	1493	+	NZC88182.1	dispersin export ABC transporter ATP-binding protein AatC	Escherichia coli	PE01_351
314252135	INSDC	CP042885.1	66830	67459	-	QKI48116.1	dispersin export ABC transporter ATP-binding protein AatC	Escherichia coli O10:H32	NMBU-W12E19
63826003	RefSeq	NZ_CABVVJ010000040.1	8455	9087	+	WP_032237875.1	ATP-binding cassette domain-containing protein	Escherichia coli		GCF_902501765.1
63826003	RefSeq	NZ_CCQQ01000126.1	3158	3790	-	WP_032237875.1	ATP-binding cassette domain-containing protein	Escherichia coli	FHI68	GCF_000752415.1
63826003	RefSeq	NZ_CCQT01000047.1	9676	10308	-	WP_032237875.1	ATP-binding cassette domain-containing protein	Escherichia coli	FHI76	GCF_000752555.1
63826003	RefSeq	NZ_CCQY01000330.1	68651	69283	-	WP_032237875.1	ATP-binding cassette domain-containing protein	Escherichia coli	FHI93	GCF_000753415.1
63826003	RefSeq	NZ_CCVS01000094.1	17889	18521	+	WP_032237875.1	ATP-binding cassette domain-containing protein	Escherichia coli	FHI91	GCF_000752955.1
63826003	RefSeq	NZ_JABBNH010000079.1	4136	4768	-	WP_032237875.1	ATP-binding cassette domain-containing protein	Escherichia coli	C84	GCF_013030465.1
63826003	RefSeq	NZ_JACCPA010000081.1	962	1594	-	WP_032237875.1	ATP-binding cassette domain-containing protein	Escherichia coli	PE01_350	GCF_013425225.1
63826003	RefSeq	NZ_JJLL01000064.1	15220	15852	+	WP_032237875.1	ATP-binding cassette domain-containing protein	Escherichia coli 1-250-04_S4_C2	1-250-04_S4_C2	GCF_000627235.1
63826003	RefSeq	NZ_JJLO01000007.1	11428	12060	+	WP_032237875.1	ATP-binding cassette domain-containing protein	Escherichia coli 1-250-04_S4_C1	1-250-04_S4_C1	GCF_000627155.1
63826003	RefSeq	NZ_JJLR01000166.1	7488	8120	+	WP_032237875.1	ATP-binding cassette domain-containing protein	Escherichia coli 1-392-07_S3_C3	1-392-07_S3_C3	GCF_000627295.1
63826003	RefSeq	NZ_JJLU01000149.1	7351	7983	+	WP_032237875.1	ATP-binding cassette domain-containing protein	Escherichia coli 1-250-04_S3_C1	1-250-04_S3_C1	GCF_000627435.1
63826003	RefSeq	NZ_JNLZ01000082.1	10796	11428	-	WP_032237875.1	ATP-binding cassette domain-containing protein	Escherichia coli 3-105-05_S1_C1	3-105-05_S1_C1	GCF_000700125.1
63826003	RefSeq	NZ_JNMD01000097.1	2951	3583	-	WP_032237875.1	ATP-binding cassette domain-containing protein	Escherichia coli 3-105-05_S4_C3	3-105-05_S4_C3	GCF_000700065.1
63826003	RefSeq	NZ_JNMI01000071.1	2860	3492	-	WP_032237875.1	ATP-binding cassette domain-containing protein	Escherichia coli 3-373-03_S1_C2	3-373-03_S1_C2	GCF_000700265.1
63826003	RefSeq	NZ_JNMU01000079.1	2880	3512	-	WP_032237875.1	ATP-binding cassette domain-containing protein	Escherichia coli 3-373-03_S1_C3	3-373-03_S1_C3	GCF_000700625.1
63826003	RefSeq	NZ_JNMV01000071.1	2910	3542	-	WP_032237875.1	ATP-binding cassette domain-containing protein	Escherichia coli 3-373-03_S1_C1	3-373-03_S1_C1	GCF_000700645.1
63826003	RefSeq	NZ_JNMX01000076.1	7332	7964	+	WP_032237875.1	ATP-binding cassette domain-containing protein	Escherichia coli 3-475-03_S4_C2	3-475-03_S4_C2	GCF_000700685.1
63826003	RefSeq	NZ_JNMZ01000057.1	3237	3869	-	WP_032237875.1	ATP-binding cassette domain-containing protein	Escherichia coli 4-203-08_S4_C3	4-203-08_S4_C3	GCF_000700725.1
63826003	RefSeq	NZ_JNPP01000100.1	2800	3432	-	WP_032237875.1	ATP-binding cassette domain-containing protein	Escherichia coli 1-392-07_S3_C2	1-392-07_S3_C2	GCF_000703785.1
63826003	RefSeq	NZ_JNPY01000102.1	2870	3502	-	WP_032237875.1	ATP-binding cassette domain-containing protein	Escherichia coli 1-392-07_S3_C1	1-392-07_S3_C1	GCF_000703545.1
63826003	RefSeq	NZ_JNSA01000071.1	2868	3500	-	WP_032237875.1	ATP-binding cassette domain-containing protein	Escherichia coli 3-105-05_S1_C2	3-105-05_S1_C2	GCF_000704985.1
63826003	RefSeq	NZ_JNSB01000078.1	8414	9046	+	WP_032237875.1	ATP-binding cassette domain-containing protein	Escherichia coli 3-105-05_S1_C3	3-105-05_S1_C3	GCF_000705005.1
63826003	RefSeq	NZ_JOQI01000075.1	3260	3892	-	WP_032237875.1	ATP-binding cassette domain-containing protein	Escherichia coli 4-203-08_S4_C2	4-203-08_S4_C2	GCF_000714015.1
63826003	RefSeq	NZ_JOQJ01000052.1	4341	4973	-	WP_032237875.1	ATP-binding cassette domain-containing protein	Escherichia coli 4-203-08_S3_C1	4-203-08_S3_C1	GCF_000714025.1
63826003	RefSeq	NZ_JOQQ01000058.1	2841	3473	-	WP_032237875.1	ATP-binding cassette domain-containing protein	Escherichia coli 5-172-05_S3_C1	5-172-05_S3_C1	GCF_000714175.1
63826003	RefSeq	NZ_JOSR01000291.1	9268	9900	+	WP_032237875.1	ATP-binding cassette domain-containing protein	Escherichia coli 1-250-04_S3_C2	1-250-04_S3_C2	GCF_000713815.1
63826003	RefSeq	NZ_LM996862.1	3183	3815	-	WP_032237875.1	ATP-binding cassette domain-containing protein	Escherichia coli	FHI72	GCF_000939255.1
63826003	RefSeq	NZ_LOIG01000043.1	10062	10694	+	WP_032237875.1	ATP-binding cassette domain-containing protein	Escherichia coli	STEC 2564	GCF_001607515.1
63826003	RefSeq	NZ_PJHR01000059.1	17086	17718	+	WP_032237875.1	ATP-binding cassette domain-containing protein	Escherichia coli	GZ9	GCF_003291995.1
63826003	RefSeq	NZ_PNZX01000079.1	7291	7923	+	WP_032237875.1	ATP-binding cassette domain-containing protein	Escherichia coli	202550	GCF_003984045.1
63826003	RefSeq	NZ_UEMK01000061.1	7631	8263	-	WP_032237875.1	ATP-binding cassette domain-containing protein	Escherichia coli	KCRI-521	GCF_900490615.1
63826003	RefSeq	NZ_UGBN01000002.1	64735	65367	-	WP_032237875.1	ATP-binding cassette domain-containing protein	Escherichia coli	NCTC11124	GCF_900449015.1
63826003	INSDC	AAAASZ010000094.1	8842	9474	+	EAA1960236.1	ATP-binding cassette domain-containing protein	Escherichia coli	316340	GCA_004162655.1
63826003	INSDC	AAAFOP020000102.1	9999	10631	+	EEC7949609.1	ATP-binding cassette domain-containing protein	Escherichia coli	587367	GCA_004259905.2
63826003	INSDC	AAAAKE020000111.1	8842	9474	+	EEC8118660.1	ATP-binding cassette domain-containing protein	Escherichia coli	342603	GCA_004158295.2
63826003	INSDC	AAAAXC020000107.1	9999	10631	+	EEC8422997.1	ATP-binding cassette domain-containing protein	Escherichia coli	434330	GCA_004164075.2
63826003	INSDC	RTHU02000103.1	9999	10631	+	EEC8570543.1	ATP-binding cassette domain-containing protein	Escherichia coli	526140
63826003	INSDC	AAABCK020000102.1	7467	8099	+	EEC8765695.1	ATP-binding cassette domain-containing protein	Escherichia coli	432167	GCA_004174415.2
63826003	INSDC	RLKB02000168.1	1992	2624	+	EEC9352678.1	ATP-binding cassette domain-containing protein	Escherichia coli	PNUSAE019498
63826003	INSDC	AAAGIV020000105.1	10031	10663	+	EEC9491789.1	ATP-binding cassette domain-containing protein	Escherichia coli	624517	GCA_004268315.2
63826003	INSDC	RVTH02000097.1	7467	8099	+	EEC9646061.1	ATP-binding cassette domain-containing protein	Escherichia coli	PNUSAE018855
63826003	INSDC	RVBM02000104.1	7467	8099	+	EED0281318.1	ATP-binding cassette domain-containing protein	Escherichia coli	541971
63826003	INSDC	AAQWHX010000102.1	12192	12824	+	EEQ1707749.1	ATP-binding cassette domain-containing protein	Escherichia coli	866431
63826003	INSDC	AAQWHI010000085.1	11032	11664	+	EEQ1742634.1	ATP-binding cassette domain-containing protein	Escherichia coli	869038
63826003	INSDC	AAQWKE010000095.1	7467	8099	+	EEQ1968261.1	ATP-binding cassette domain-containing protein	Escherichia coli	PNUSAE044832
63826003	INSDC	AAQWKA010000092.1	9999	10631	+	EEQ2047964.1	ATP-binding cassette domain-containing protein	Escherichia coli	PNUSAE036160
63826003	INSDC	AAQWSG010000104.1	10633	11265	+	EEQ3139509.1	ATP-binding cassette domain-containing protein	Escherichia coli	857237
63826003	INSDC	AAQWUC010000104.1	11872	12504	+	EEQ3371998.1	ATP-binding cassette domain-containing protein	Escherichia coli	857199
63826003	INSDC	AAQWUS010000101.1	7467	8099	+	EEQ3491711.1	ATP-binding cassette domain-containing protein	Escherichia coli	3
63826003	INSDC	AAQWVO010000097.1	10262	10894	+	EEQ3553400.1	ATP-binding cassette domain-containing protein	Escherichia coli	PNUSAE043652
63826003	INSDC	AAQWXF010000106.1	11872	12504	+	EEQ3781358.1	ATP-binding cassette domain-containing protein	Escherichia coli	854894
63826003	INSDC	AAQXWX010000096.1	7467	8099	+	EEQ7190197.1	ATP-binding cassette domain-containing protein	Escherichia coli	PNUSAE039851
63826003	INSDC	AAQXXA010000096.1	9999	10631	+	EEQ7242440.1	ATP-binding cassette domain-containing protein	Escherichia coli	PNUSAE039850
63826003	INSDC	AAQYDX010000097.1	7467	8099	+	EEQ8152185.1	ATP-binding cassette domain-containing protein	Escherichia coli	PNUSAE039246
63826003	INSDC	AAQYFC010000092.1	7467	8099	+	EEQ8322257.1	ATP-binding cassette domain-containing protein	Escherichia coli	2016AM-1217
63826003	INSDC	AAQYHM010000112.1	9999	10631	+	EEQ8641924.1	ATP-binding cassette domain-containing protein	Escherichia coli	832744
63826003	INSDC	AAQYMH010000098.1	7467	8099	+	EEQ9300358.1	ATP-binding cassette domain-containing protein	Escherichia coli	PNUSAE038804
63826003	INSDC	AAQYNT010000091.1	9999	10631	+	EEQ9478104.1	ATP-binding cassette domain-containing protein	Escherichia coli	830267
63826003	INSDC	AAQYYW010000192.1	824	1456	+	EER0973454.1	ATP-binding cassette domain-containing protein	Escherichia coli	PNUSAE036913
63826003	INSDC	AAQZHY010000104.1	7467	8099	+	EER2173587.1	ATP-binding cassette domain-containing protein	Escherichia coli	818124
63826003	INSDC	AAQZMQ010000101.1	12140	12772	+	EER2792242.1	ATP-binding cassette domain-containing protein	Escherichia coli	814905
63826003	INSDC	AARACH010000106.1	7467	8099	+	EER4877676.1	ATP-binding cassette domain-containing protein	Escherichia coli	PNUSAE034792
63826003	INSDC	AARADO010000096.1	7467	8099	+	EER5086514.1	ATP-binding cassette domain-containing protein	Escherichia coli	PNUSAE034675
63826003	INSDC	AARAFZ010000101.1	7467	8099	+	EER5379982.1	ATP-binding cassette domain-containing protein	Escherichia coli	PNUSAE034353
63826003	INSDC	AARAKP010000102.1	7467	8099	+	EER5995348.1	ATP-binding cassette domain-containing protein	Escherichia coli	PNUSAE033853
63826003	INSDC	AARAMY010000090.1	7225	7857	+	EER6303971.1	ATP-binding cassette domain-containing protein	Escherichia coli	802835
63826003	INSDC	AARATC010000088.1	10031	10663	+	EER7077516.1	ATP-binding cassette domain-containing protein	Escherichia coli	800716
63826003	INSDC	AARAXA010000120.1	7467	8099	+	EER7659553.1	ATP-binding cassette domain-containing protein	Escherichia coli	PNUSAE032626
63826003	INSDC	AARBDM010000100.1	9999	10631	+	EER8136052.1	ATP-binding cassette domain-containing protein	Escherichia coli	798445
63826003	INSDC	AARDEA010000104.1	7467	8099	+	EES2990036.1	ATP-binding cassette domain-containing protein	Escherichia coli	777428
63826003	INSDC	AARDCH010000105.1	7467	8099	+	EES3174914.1	ATP-binding cassette domain-containing protein	Escherichia coli	777429
63826003	INSDC	AARDBP010000114.1	7467	8099	+	EES4013066.1	ATP-binding cassette domain-containing protein	Escherichia coli	780213
63826003	INSDC	AARDGL010000100.1	877	1509	+	EES4393335.1	ATP-binding cassette domain-containing protein	Escherichia coli	AUSMDU00014356
63826003	INSDC	AARDKL010000118.1	7467	8099	+	EES5042779.1	ATP-binding cassette domain-containing protein	Escherichia coli	AUSMDU00006024
63826003	INSDC	AARDSM010000102.1	7467	8099	+	EES5589645.1	ATP-binding cassette domain-containing protein	Escherichia coli	AUSMDU00014119
63826003	INSDC	AARDRX010000097.1	9913	10545	+	EES5953931.1	ATP-binding cassette domain-containing protein	Escherichia coli	AUSMDU00014107
63826003	INSDC	AARDVF010000114.1	7467	8099	+	EES6623275.1	ATP-binding cassette domain-containing protein	Escherichia coli	AUSMDU00005161
63826003	INSDC	AAREFV010000096.1	7467	8099	+	EES7812852.1	ATP-binding cassette domain-containing protein	Escherichia coli	PNUSAE026691
63826003	INSDC	AARCMD010000093.1	9913	10545	+	EES8926452.1	ATP-binding cassette domain-containing protein	Escherichia coli	786605
63826003	INSDC	AAREUU010000117.1	7467	8099	+	EET1306992.1	ATP-binding cassette domain-containing protein	Escherichia coli	PNUSAE025578
63826003	INSDC	AARFUF010000094.1	7467	8099	+	EET4737586.1	ATP-binding cassette domain-containing protein	Escherichia coli
63826003	INSDC	AARFVJ010000104.1	7467	8099	+	EET4865633.1	ATP-binding cassette domain-containing protein	Escherichia coli	743902
63826003	INSDC	AARFYH010000174.1	818	1450	+	EET5238392.1	ATP-binding cassette domain-containing protein	Escherichia coli	PNUSAE024679
63826003	INSDC	AARFZG010000109.1	7467	8099	+	EET5372273.1	ATP-binding cassette domain-containing protein	Escherichia coli	PNUSAE024359
63826003	INSDC	AARGDJ010000096.1	7467	8099	+	EET5920345.1	ATP-binding cassette domain-containing protein	Escherichia coli	2015EL-1545-4
63826003	INSDC	AARGLE010000098.1	9999	10631	+	EET6876288.1	ATP-binding cassette domain-containing protein	Escherichia coli	PNUSAE024335
63826003	INSDC	AARGMA010000107.1	9999	10631	+	EET7055865.1	ATP-binding cassette domain-containing protein	Escherichia coli	PNUSAE024334
63826003	INSDC	AARGSH010000237.1	229	861	+	EET7806897.1	ATP-binding cassette domain-containing protein	Escherichia coli	PNUSAE024078
63826003	INSDC	AARHBJ010000082.1	11022	11654	+	EET8941922.1	ATP-binding cassette domain-containing protein	Escherichia coli	730728
63826003	INSDC	AARHUB010000075.1	10633	11265	+	EEU0684734.1	ATP-binding cassette domain-containing protein	Escherichia coli	720166
63826003	INSDC	AARHRY010000176.1	2056	2688	+	EEU1192121.1	ATP-binding cassette domain-containing protein	Escherichia coli	PNUSAE023194
63826003	INSDC	AARIHX010000099.1	8842	9474	+	EEU1934045.1	ATP-binding cassette domain-containing protein	Escherichia coli	707212
63826003	INSDC	AARINU010000168.1	1386	2018	+	EEU2373099.1	ATP-binding cassette domain-containing protein	Escherichia coli	PNUSAE021104
63826003	INSDC	AARILD010000099.1	7467	8099	+	EEU2533121.1	ATP-binding cassette domain-containing protein	Escherichia coli	PNUSAE022925
63826003	INSDC	AARILQ010000208.1	1413	2045	+	EEU2968841.1	ATP-binding cassette domain-containing protein	Escherichia coli	PNUSAE022683
63826003	INSDC	AARIUH010000102.1	9999	10631	+	EEU3532749.1	ATP-binding cassette domain-containing protein	Escherichia coli	690405
63826003	INSDC	AARIVJ010000152.1	874	1506	+	EEU3660808.1	ATP-binding cassette domain-containing protein	Escherichia coli	PNUSAE022349
63826003	INSDC	AARIDH010000102.1	9999	10631	+	EEU4604525.1	ATP-binding cassette domain-containing protein	Escherichia coli	714719
63826003	INSDC	AARIBN010000107.1	9999	10631	+	EEU4655849.1	ATP-binding cassette domain-containing protein	Escherichia coli	721708
63826003	INSDC	AARHFK010000094.1	7467	8099	+	EEU5029720.1	ATP-binding cassette domain-containing protein	Escherichia coli	2014C-3042
63826003	INSDC	AARKTJ010000100.1	9999	10631	+	EEU9954221.1	ATP-binding cassette domain-containing protein	Escherichia coli	687637
63826003	INSDC	AARKWC010000108.1	7467	8099	+	EEV0369311.1	ATP-binding cassette domain-containing protein	Escherichia coli	PNUSAE022032
63826003	INSDC	AARKZP010000153.1	7467	8097	+	EEV0839182.1	ATP-binding cassette domain-containing protein	Escherichia coli	PNUSAE021803
63826003	INSDC	AARLMS010000207.1	233	865	+	EEV2552101.1	ATP-binding cassette domain-containing protein	Escherichia coli	PNUSAE017228
63826003	INSDC	AARLQA010000107.1	9999	10631	+	EEV2997028.1	ATP-binding cassette domain-containing protein	Escherichia coli	659405
63826003	INSDC	AARLSL010000101.1	8842	9474	+	EEV3388533.1	ATP-binding cassette domain-containing protein	Escherichia coli	659297
63826003	INSDC	AARLUO010000097.1	8842	9474	+	EEV3583771.1	ATP-binding cassette domain-containing protein	Escherichia coli	PNUSAE021212
63826003	INSDC	AARMRP010000093.1	7467	8099	+	EEV6408607.1	ATP-binding cassette domain-containing protein	Escherichia coli	649019
63826003	INSDC	AARMSW010000099.1	7467	8099	+	EEV6571956.1	ATP-binding cassette domain-containing protein	Escherichia coli	647915
63826003	INSDC	AARMTT010000096.1	9999	10631	+	EEV6691396.1	ATP-binding cassette domain-containing protein	Escherichia coli	PNUSAE020665
63826003	INSDC	AAROAV010000097.1	7467	8099	+	EEW1086951.1	ATP-binding cassette domain-containing protein	Escherichia coli	629351
63826003	INSDC	AAROCX010000090.1	10031	10663	+	EEW1332936.1	ATP-binding cassette domain-containing protein	Escherichia coli	626636
63826003	INSDC	AAROPH010000094.1	10031	10663	+	EEW2951971.1	ATP-binding cassette domain-containing protein	Escherichia coli	624516
63826003	INSDC	AAROUI010000105.1	7467	8099	+	EEW3581426.1	ATP-binding cassette domain-containing protein	Escherichia coli	620386
63826003	INSDC	AAROUX010000108.1	7467	8099	+	EEW3704063.1	ATP-binding cassette domain-containing protein	Escherichia coli	619889
63826003	INSDC	AARPAP010000096.1	9999	10631	+	EEW4410708.1	ATP-binding cassette domain-containing protein	Escherichia coli	PNUSAE019248
63826003	INSDC	AARPDA010000103.1	7467	8099	+	EEW4677379.1	ATP-binding cassette domain-containing protein	Escherichia coli	617041
63826003	INSDC	AARQJP010000091.1	10031	10663	+	EEW9131600.1	ATP-binding cassette domain-containing protein	Escherichia coli	603410
63826003	INSDC	AARQJT010000092.1	10031	10663	+	EEW9136404.1	ATP-binding cassette domain-containing protein	Escherichia coli	603409
63826003	INSDC	AARQNC010000116.1	7467	8099	+	EEW9441506.1	ATP-binding cassette domain-containing protein	Escherichia coli	579894
63826003	INSDC	AARQNG010000099.1	8842	9474	+	EEW9472145.1	ATP-binding cassette domain-containing protein	Escherichia coli	596210
63826003	INSDC	AARQQV010000095.1	8853	9485	+	EEW9911226.1	ATP-binding cassette domain-containing protein	Escherichia coli	588502
63826003	INSDC	AARQTQ010000096.1	7467	8099	+	EEX0208852.1	ATP-binding cassette domain-containing protein	Escherichia coli	591873
63826003	INSDC	AARQUL010000106.1	7467	8099	+	EEX0394281.1	ATP-binding cassette domain-containing protein	Escherichia coli	580465
63826003	INSDC	AARRMH010000095.1	7467	8099	+	EEX2446534.1	ATP-binding cassette domain-containing protein	Escherichia coli	PNUSAE017558
63826003	INSDC	AARRYB010000120.1	7467	8099	+	EEX4323582.1	ATP-binding cassette domain-containing protein	Escherichia coli	PNUSAE017235
63826003	INSDC	AARTNY010000099.1	7467	8099	+	EEX9968330.1	ATP-binding cassette domain-containing protein	Escherichia coli	PNUSAE015784
63826003	INSDC	AARTTJ010000179.1	649	1281	+	EEY0655041.1	ATP-binding cassette domain-containing protein	Escherichia coli	PNUSAE015676
63826003	INSDC	AARUFS010000121.1	7467	8099	+	EEY2305592.1	ATP-binding cassette domain-containing protein	Escherichia coli	563421
63826003	INSDC	AARVPJ010000208.1	307	939	+	EEY6944259.1	ATP-binding cassette domain-containing protein	Escherichia coli	488645
63826003	INSDC	AARVYQ010000095.1	7243	7875	+	EEY7929097.1	ATP-binding cassette domain-containing protein	Escherichia coli	492531
63826003	INSDC	AARWCH010000101.1	9999	10631	+	EEY8493966.1	ATP-binding cassette domain-containing protein	Escherichia coli	342960
63826003	INSDC	AARWCJ010000094.1	7243	7875	+	EEY8503785.1	ATP-binding cassette domain-containing protein	Escherichia coli	506039
63826003	INSDC	AARWDA010000113.1	9999	10631	+	EEY8589661.1	ATP-binding cassette domain-containing protein	Escherichia coli	452451
63826003	INSDC	AARWFR010000104.1	7467	8099	+	EEY8705178.1	ATP-binding cassette domain-containing protein	Escherichia coli	449699
63826003	INSDC	AARWOA010000109.1	9999	10631	+	EEY9083243.1	ATP-binding cassette domain-containing protein	Escherichia coli	457293
63826003	INSDC	AARWOQ010000105.1	9979	10611	+	EEY9220959.1	ATP-binding cassette domain-containing protein	Escherichia coli	452450
63826003	INSDC	AARWPB010000107.1	7467	8099	+	EEY9345937.1	ATP-binding cassette domain-containing protein	Escherichia coli	431260
63826003	INSDC	AARWIO010000096.1	9999	10631	+	EEY9600331.1	ATP-binding cassette domain-containing protein	Escherichia coli	440007
63826003	INSDC	AARWNI010000099.1	9999	10631	+	EEY9615163.1	ATP-binding cassette domain-containing protein	Escherichia coli	470194
63826003	INSDC	AARWNO010000105.1	9999	10631	+	EEY9680536.1	ATP-binding cassette domain-containing protein	Escherichia coli	452465
63826003	INSDC	AARWPU010000103.1	9999	10631	+	EEZ0409968.1	ATP-binding cassette domain-containing protein	Escherichia coli	493480
63826003	INSDC	AARXZV010000097.1	9999	10631	+	EEZ1293261.1	ATP-binding cassette domain-containing protein	Escherichia coli	536081
63826003	INSDC	AARXQK010000102.1	7467	8099	+	EEZ1745831.1	ATP-binding cassette domain-containing protein	Escherichia coli	457288
63826003	INSDC	AARXDG010000106.1	7467	8099	+	EEZ2050882.1	ATP-binding cassette domain-containing protein	Escherichia coli	531215
63826003	INSDC	AARXCZ010000174.1	1544	2176	+	EEZ2056141.1	ATP-binding cassette domain-containing protein	Escherichia coli	473208
63826003	INSDC	AARYHV010000094.1	9999	10631	+	EEZ3562832.1	ATP-binding cassette domain-containing protein	Escherichia coli	446543
63826003	INSDC	AARYXW010000098.1	7467	8099	+	EEZ4863053.1	ATP-binding cassette domain-containing protein	Escherichia coli	PNUSAE013274
63826003	INSDC	AARZZP010000117.1	7467	8099	+	EEZ7918040.1	ATP-binding cassette domain-containing protein	Escherichia coli	PNUSAE012527
63826003	INSDC	AASADV010000174.1	1395	2027	+	EEZ8075752.1	ATP-binding cassette domain-containing protein	Escherichia coli	PNUSAE012502
63826003	INSDC	AARXYS010000101.1	9999	10631	+	EFA0768380.1	ATP-binding cassette domain-containing protein	Escherichia coli	428302
63826003	INSDC	AARXLK010000117.1	7467	8099	+	EFA0978169.1	ATP-binding cassette domain-containing protein	Escherichia coli	462011
63826003	INSDC	AARXWP010000121.1	7467	8099	+	EFA2442054.1	ATP-binding cassette domain-containing protein	Escherichia coli	406616
63826003	INSDC	AASANL010000091.1	7467	8099	+	EFA3600177.1	ATP-binding cassette domain-containing protein	Escherichia coli	PNUSAE012210
63826003	INSDC	AASBMK010000057.1	12275	12907	+	EFA6786819.1	ATP-binding cassette domain-containing protein	Escherichia coli	PNUSAE012165
63826003	INSDC	AASFSJ010000100.1	9999	10631	+	EFB2961768.1	ATP-binding cassette domain-containing protein	Escherichia coli	PNUSAE011622
63826003	INSDC	AASGGN010000121.1	7467	8099	+	EFB6102834.1	ATP-binding cassette domain-containing protein	Escherichia coli	23157
63826003	INSDC	AASGHD010000165.1	840	1472	+	EFB6262186.1	ATP-binding cassette domain-containing protein	Escherichia coli	23161
63826003	INSDC	AASGHF010000105.1	7467	8099	+	EFB6266726.1	ATP-binding cassette domain-containing protein	Escherichia coli	23163
63826003	INSDC	AASIVY010000114.1	7467	8099	+	EFC8968636.1	ATP-binding cassette domain-containing protein	Escherichia coli	PNUSAE009619
63826003	INSDC	AASLOO010000096.1	9999	10631	+	EFD9387692.1	ATP-binding cassette domain-containing protein	Escherichia coli	344026
63826003	INSDC	AASLOR010000102.1	7467	8099	+	EFD9408120.1	ATP-binding cassette domain-containing protein	Escherichia coli	282460
63826003	INSDC	AASLOU010000118.1	7467	8099	+	EFD9437747.1	ATP-binding cassette domain-containing protein	Escherichia coli	332997
63826003	INSDC	AASLOW010000102.1	7467	8099	+	EFD9489230.1	ATP-binding cassette domain-containing protein	Escherichia coli	341389
63826003	INSDC	AASLOS010000104.1	9999	10631	+	EFD9504473.1	ATP-binding cassette domain-containing protein	Escherichia coli	316648
63826003	INSDC	AASLPA010000103.1	7467	8099	+	EFD9530065.1	ATP-binding cassette domain-containing protein	Escherichia coli	369872
63826003	INSDC	AASLPM010000093.1	9999	10631	+	EFD9540279.1	ATP-binding cassette domain-containing protein	Escherichia coli	350668
63826003	INSDC	AASLPQ010000109.1	7467	8099	+	EFD9616484.1	ATP-binding cassette domain-containing protein	Escherichia coli	312804
63826003	INSDC	AASLPR010000108.1	7467	8099	+	EFD9626615.1	ATP-binding cassette domain-containing protein	Escherichia coli	329143
63826003	INSDC	AASOTF010000162.1	1802	2434	+	EFF0223680.1	ATP-binding cassette domain-containing protein	Escherichia coli	PNUSAE007132
63826003	INSDC	AASOZJ010000148.1	1400	2032	+	EFF1029428.1	ATP-binding cassette domain-containing protein	Escherichia coli	PNUSAE006691
63826003	INSDC	AASQCK010000094.1	7467	8099	+	EFF4822260.1	ATP-binding cassette domain-containing protein	Escherichia coli	PNUSAE006093
63826003	INSDC	AASQOS010000115.1	7467	8099	+	EFF5789831.1	ATP-binding cassette domain-containing protein	Escherichia coli	PNUSAE005654
63826003	INSDC	AASQKQ010000153.1	851	1483	+	EFF6602206.1	ATP-binding cassette domain-containing protein	Escherichia coli	PNUSAE006008
63826003	INSDC	AASRYL010000099.1	7467	8099	+	EFG1156295.1	ATP-binding cassette domain-containing protein	Escherichia coli	44523
63826003	INSDC	AASSML010000070.1	7643	8275	+	EFG2941956.1	ATP-binding cassette domain-containing protein	Escherichia coli	142234
63826003	INSDC	AASSNV010000103.1	7467	8099	+	EFG3134564.1	ATP-binding cassette domain-containing protein	Escherichia coli	93308
63826003	INSDC	AASSPB010000104.1	7467	8099	+	EFG3301546.1	ATP-binding cassette domain-containing protein	Escherichia coli	93338
63826003	INSDC	AASSPI010000103.1	9999	10631	+	EFG3353076.1	ATP-binding cassette domain-containing protein	Escherichia coli	93262
63826003	INSDC	AASSPV010000107.1	7467	8099	+	EFG3404238.1	ATP-binding cassette domain-containing protein	Escherichia coli	93317
63826003	INSDC	AASSTU010000114.1	7467	8099	+	EFG3930007.1	ATP-binding cassette domain-containing protein	Escherichia coli	172321
63826003	INSDC	AASTCC010000101.1	9999	10631	+	EFG5054643.1	ATP-binding cassette domain-containing protein	Escherichia coli	298884
63826003	INSDC	AASTOI010000102.1	7467	8099	+	EFG6617948.1	ATP-binding cassette domain-containing protein	Escherichia coli	288823
63826003	INSDC	AASTQD010000085.1	6840	7472	+	EFG6863866.1	ATP-binding cassette domain-containing protein	Escherichia coli	211762
63826003	INSDC	AASTZZ010000097.1	10000	10632	+	EFG8149235.1	ATP-binding cassette domain-containing protein	Escherichia coli	291805
63826003	INSDC	AASUAW010000098.1	10000	10632	+	EFG8209791.1	ATP-binding cassette domain-containing protein	Escherichia coli	253357
63826003	INSDC	AASUCB010000103.1	7467	8099	+	EFG8431480.1	ATP-binding cassette domain-containing protein	Escherichia coli	292993
63826003	INSDC	AASUFF010000106.1	7467	8099	+	EFG8845264.1	ATP-binding cassette domain-containing protein	Escherichia coli	280275
63826003	INSDC	AASUHE010000193.1	1393	2025	+	EFG9106817.1	ATP-binding cassette domain-containing protein	Escherichia coli	288865
63826003	INSDC	AASUIV010000103.1	7467	8099	+	EFG9319649.1	ATP-binding cassette domain-containing protein	Escherichia coli	302909
63826003	INSDC	AASUPC010000157.1	2018	2650	+	EFH0123501.1	ATP-binding cassette domain-containing protein	Escherichia coli	PNUSAE004639
63826003	INSDC	AASVHT010000115.1	7467	8099	+	EFH2595417.1	ATP-binding cassette domain-containing protein	Escherichia coli	872135
63826003	INSDC	AASVXG010000084.1	12076	12708	+	EFH4486095.1	ATP-binding cassette domain-containing protein	Escherichia coli	872139
63826003	INSDC	AASYPU010000125.1	7467	8099	+	EFI3453061.1	ATP-binding cassette domain-containing protein	Escherichia coli	880032
63826003	INSDC	AASYTC010000100.1	10262	10894	+	EFI3886917.1	ATP-binding cassette domain-containing protein	Escherichia coli	PNUSAE047040
63826003	INSDC	AASYWI010000096.1	7467	8099	+	EFI4299991.1	ATP-binding cassette domain-containing protein	Escherichia coli	PNUSAE047009
63826003	INSDC	AASYZE010000098.1	7467	8099	+	EFI4701230.1	ATP-binding cassette domain-containing protein	Escherichia coli	PNUSAE046757
63826003	INSDC	AASZYM010000093.1	7467	8099	+	EFI7943453.1	ATP-binding cassette domain-containing protein	Escherichia coli	PNUSAE047591
63826003	INSDC	AATAIO010000097.1	7467	8099	+	EFI9260043.1	ATP-binding cassette domain-containing protein	Escherichia coli	PNUSAE047907
63826003	INSDC	AATBBJ010000114.1	4173	4805	+	EFJ1749316.1	ATP-binding cassette domain-containing protein	Escherichia coli	PNUSAE049229
63826003	INSDC	AATBBK010000260.1	353	985	+	EFJ1763345.1	ATP-binding cassette domain-containing protein	Escherichia coli	892755
63826003	INSDC	AATBJK010000094.1	7467	8099	+	EFJ2783887.1	ATP-binding cassette domain-containing protein	Escherichia coli	PNUSAE048688
63826003	INSDC	AATBSR010000099.1	8842	9474	+	EFJ3982673.1	ATP-binding cassette domain-containing protein	Escherichia coli	881599
63826003	INSDC	AATCMG010000104.1	7467	8099	+	EFJ6572220.1	ATP-binding cassette domain-containing protein	Escherichia coli	101302
63826003	INSDC	AATCQG010000095.1	7467	8099	+	EFJ7167353.1	ATP-binding cassette domain-containing protein	Escherichia coli	PNUSAE002523
63826003	INSDC	AATDVT010000145.1	1293	1925	+	EFJ9019943.1	ATP-binding cassette domain-containing protein	Escherichia coli	PNUSAE002000
63826003	INSDC	AATDXC010000115.1	7467	8099	+	EFJ9482689.1	ATP-binding cassette domain-containing protein	Escherichia coli	197068
63826003	INSDC	AATENX010000119.1	7467	8099	+	EFK2011182.1	ATP-binding cassette domain-containing protein	Escherichia coli	203630
63826003	INSDC	AATENW010000119.1	3210	3842	+	EFK2016199.1	ATP-binding cassette domain-containing protein	Escherichia coli	200629
63826003	INSDC	AATELU010000103.1	7467	8099	+	EFK2297175.1	ATP-binding cassette domain-containing protein	Escherichia coli	199818
63826003	INSDC	AATEMU010000111.1	9999	10631	+	EFK2479771.1	ATP-binding cassette domain-containing protein	Escherichia coli	166260
63826003	INSDC	AATEMX010000118.1	7467	8099	+	EFK2503893.1	ATP-binding cassette domain-containing protein	Escherichia coli	173750
63826003	INSDC	AATEOW010000168.1	3044	3676	+	EFK2595844.1	ATP-binding cassette domain-containing protein	Escherichia coli	155592
63826003	INSDC	AATFBU010000107.1	12396	13028	+	EFK4576976.1	ATP-binding cassette domain-containing protein	Escherichia coli	246163
63826003	INSDC	AATFTT010000094.1	7467	8099	+	EFK7808530.1	ATP-binding cassette domain-containing protein	Escherichia coli	PNUSAE049769
63826003	INSDC	AATFVC010000098.1	7467	8099	+	EFK7990045.1	ATP-binding cassette domain-containing protein	Escherichia coli	PNUSAE049216
63826003	INSDC	AATGEG010000203.1	316	948	+	EFK9179151.1	ATP-binding cassette domain-containing protein	Escherichia coli	PNUSAE000796
63826003	INSDC	AATGOO010000104.1	7467	8099	+	EFL0064545.1	ATP-binding cassette domain-containing protein	Escherichia coli	903369
63826003	INSDC	AATIEY010000074.1	8097	8729	+	EFL5719833.1	ATP-binding cassette domain-containing protein	Escherichia coli	4106-54
63826003	INSDC	AATKFZ010000099.1	9999	10631	+	EFM2395684.1	ATP-binding cassette domain-containing protein	Escherichia coli	PNUSAE050766
63826003	INSDC	AATKIW010000096.1	7467	8099	+	EFM2762994.1	ATP-binding cassette domain-containing protein	Escherichia coli	PNUSAE051644
63826003	INSDC	AATKNK010000104.1	7467	8099	+	EFM3189388.1	ATP-binding cassette domain-containing protein	Escherichia coli	915472
63826003	INSDC	AATKNH010000094.1	8842	9474	+	EFM3194335.1	ATP-binding cassette domain-containing protein	Escherichia coli	PNUSAE050851
63826003	INSDC	AATKPM010000103.1	8842	9474	+	EFM3463975.1	ATP-binding cassette domain-containing protein	Escherichia coli	903355
63826003	INSDC	AATKSN010000079.1	12154	12786	+	EFM3866439.1	ATP-binding cassette domain-containing protein	Escherichia coli	899106
63826003	INSDC	AATKTA010000081.1	12094	12726	+	EFM3945930.1	ATP-binding cassette domain-containing protein	Escherichia coli	899117
63826003	INSDC	AATLBY010000144.1	7467	8099	+	EFM5060260.1	ATP-binding cassette domain-containing protein	Escherichia coli	915450
63826003	INSDC	AATLDC010000096.1	7467	8099	+	EFM5222989.1	ATP-binding cassette domain-containing protein	Escherichia coli	PNUSAE050040
63826003	INSDC	AATLLM010000079.1	7686	8318	+	EFM6337670.1	ATP-binding cassette domain-containing protein	Escherichia coli	PNUSAE044791
63826003	INSDC	AATMHW010000094.1	8842	9474	+	EFM9289917.1	ATP-binding cassette domain-containing protein	Escherichia coli	894897
63826003	INSDC	AATMIC010000107.1	7467	8099	+	EFM9320141.1	ATP-binding cassette domain-containing protein	Escherichia coli	894875
63826003	INSDC	AATMTL010000095.1	7467	8099	+	EFN0582048.1	ATP-binding cassette domain-containing protein	Escherichia coli	PNUSAE051870
63826003	INSDC	AATNEY010000103.1	7467	8099	+	EFN2052519.1	ATP-binding cassette domain-containing protein	Escherichia coli	919619
63826003	INSDC	AATNIX010000112.1	9183	9815	+	EFN2459727.1	ATP-binding cassette domain-containing protein	Escherichia coli	930627
63826003	INSDC	AATNVM010000098.1	7467	8099	+	EFN3473285.1	ATP-binding cassette domain-containing protein	Escherichia coli	PNUSAE052117
63826003	INSDC	AATNVS010000101.1	7467	8099	+	EFN3504375.1	ATP-binding cassette domain-containing protein	Escherichia coli	PNUSAE052139
63826003	INSDC	AATOVV010000096.1	7467	8099	+	EFN6454854.1	ATP-binding cassette domain-containing protein	Escherichia coli	PNUSAE052340
63826003	INSDC	AATVBE010000092.1	10262	10894	+	EFP4462238.1	ATP-binding cassette domain-containing protein	Escherichia coli	PNUSAE055886
63826003	INSDC	AATVZN010000096.1	7301	7933	+	EFP6909752.1	ATP-binding cassette domain-containing protein	Shigella dysenteriae	939243
63826003	INSDC	AATWAW010000148.1	6818	7450	+	EFP7034993.1	ATP-binding cassette domain-containing protein	Shigella dysenteriae	924878
63826003	INSDC	AATXUJ010000098.1	7467	8099	+	EFQ2192587.1	ATP-binding cassette domain-containing protein	Escherichia coli	PNUSAE055887
63826003	INSDC	AAUDAS010000099.1	7467	8099	+	EFR1154123.1	ATP-binding cassette domain-containing protein	Escherichia coli	PNUSAE054828
63826003	INSDC	DABBJE010000128.1	3281	3913	+	HAH4347068.1	ATP-binding cassette domain-containing protein	Escherichia coli	M609
63826003	INSDC	DABBJL010000125.1	3281	3913	+	HAH4370745.1	ATP-binding cassette domain-containing protein	Escherichia coli	M611B
63826003	INSDC	DABBJJ010000124.1	3281	3913	+	HAH4385322.1	ATP-binding cassette domain-containing protein	Escherichia coli	M611A
63826003	INSDC	DABBJH010000123.1	3281	3913	+	HAH4473839.1	ATP-binding cassette domain-containing protein	Escherichia coli	M610
63826003	INSDC	DABFRI010000070.1	7643	8275	+	HAI8597004.1	ATP-binding cassette domain-containing protein	Escherichia coli	SCHI0016.S.155
63826003	INSDC	DABGUY010000087.1	7914	8546	+	HAJ0358913.1	ABC transporter ATP-binding protein	Escherichia coli	AUSMDU00034372
63826003	INSDC	LOIG01000043.1	10062	10694	+	KYU20821.1	macrolide ABC transporter ATP-binding protein	Escherichia coli	STEC 2564	GCA_001607515.1
63826003	INSDC	JAAGYL010000060.1	8533	9165	+	NEN67075.1	ATP-binding cassette domain-containing protein	Escherichia coli	8375wH1
63826003	INSDC	JAAGYP010000057.1	8533	9165	+	NEN73058.1	ATP-binding cassette domain-containing protein	Escherichia coli	8375wB1
63826003	INSDC	JAAUEN010000067.1	2631	3263	-	NPN59654.1	ATP-binding cassette domain-containing protein	Escherichia coli	EF328
63826003	INSDC	JACCPA010000081.1	962	1594	-	NZC83310.1	ATP-binding cassette domain-containing protein	Escherichia coli	PE01_350
63826003	INSDC	LYDJ01001729.1	6834	7466	+	OWF24530.1	macrolide ABC transporter ATP-binding protein	Escherichia coli	ECOR72	GCA_002190095.1
63826003	INSDC	UGBN01000002.1	64735	65367	-	STJ03340.1	ABC transporter ATP-binding protein AatC	Escherichia coli	NCTC11124	GCA_900449015.1
50635950	RefSeq	NZ_BDRI01000053.1	18154	18780	-	WP_032201874.1	ATP-binding cassette domain-containing protein	Escherichia coli	1102	GCF_002207545.1
50635950	RefSeq	NZ_CABWAY010000034.1	4010	4636	+	WP_032201874.1	ATP-binding cassette domain-containing protein	Escherichia coli		GCF_902503205.1
50635950	RefSeq	NZ_CADIIT010000049.1	4037	4663	+	WP_032201874.1	ATP-binding cassette domain-containing protein	Escherichia coli	PBIO881	GCF_902859375.1
50635950	RefSeq	NZ_CM016409.1	73381	74007	-	WP_032201874.1	ATP-binding cassette domain-containing protein	Escherichia coli	URMC_26	GCF_004681485.1
50635950	RefSeq	NZ_JAAFAU010000059.1	16692	17318	-	WP_032201874.1	ATP-binding cassette domain-containing protein	Escherichia coli	ZH87R-B	GCF_013395255.1
50635950	RefSeq	NZ_JAAFAX010000041.1	17289	17915	-	WP_032201874.1	ATP-binding cassette domain-containing protein	Escherichia coli	BS76R-1-A	GCF_013395295.1
50635950	RefSeq	NZ_JACCMR010000058.1	7371	7997	-	WP_032201874.1	ATP-binding cassette domain-containing protein	Escherichia coli	PE01_666	GCF_013424005.1
50635950	RefSeq	NZ_JJMB01000136.1	20529	21155	-	WP_032201874.1	ATP-binding cassette domain-containing protein	Escherichia coli 2-011-08_S1_C2	2-011-08_S1_C2	GCF_000627885.1
50635950	RefSeq	NZ_JMGQ01000027.1	16947	17573	-	WP_032201874.1	ATP-binding cassette domain-containing protein	Escherichia coli 2-011-08_S1_C1	2-011-08_S1_C1	GCF_000687125.1
50635950	RefSeq	NZ_JNMR01000037.1	19310	19936	+	WP_032201874.1	ATP-binding cassette domain-containing protein	Escherichia coli 3-267-03_S4_C2	3-267-03_S4_C2	GCF_000700445.1
50635950	RefSeq	NZ_JNMS01000075.1	4066	4692	+	WP_032201874.1	ATP-binding cassette domain-containing protein	Escherichia coli 3-373-03_S4_C2	3-373-03_S4_C2	GCF_000700465.1
50635950	RefSeq	NZ_JNMW01000046.1	1652	2278	-	WP_032201874.1	ATP-binding cassette domain-containing protein	Escherichia coli 3-373-03_S4_C1	3-373-03_S4_C1	GCF_000700665.1
50635950	RefSeq	NZ_JNQO01000039.1	23228	23854	-	WP_032201874.1	ATP-binding cassette domain-containing protein	Escherichia coli 2-222-05_S4_C2	2-222-05_S4_C2	GCF_000704165.1
50635950	RefSeq	NZ_JOQL01000075.1	4429	5055	+	WP_032201874.1	ATP-binding cassette domain-containing protein	Escherichia coli 3-373-03_S4_C3	3-373-03_S4_C3	GCF_000714065.1
50635950	RefSeq	NZ_JOQU01000047.1	4196	4822	+	WP_032201874.1	ATP-binding cassette domain-containing protein	Escherichia coli 5-366-08_S1_C1	5-366-08_S1_C1	GCF_000714255.1
50635950	RefSeq	NZ_JOQU01000050.1	17197	17823	-	WP_032201874.1	ATP-binding cassette domain-containing protein	Escherichia coli 5-366-08_S1_C1	5-366-08_S1_C1	GCF_000714255.1
50635950	RefSeq	NZ_JOQW01000038.1	19501	20127	+	WP_032201874.1	ATP-binding cassette domain-containing protein	Escherichia coli 5-366-08_S3_C2	5-366-08_S3_C2	GCF_000714295.1
50635950	RefSeq	NZ_JOSP01000139.1	4254	4880	+	WP_032201874.1	ATP-binding cassette domain-containing protein	Escherichia coli 2-222-05_S4_C3	2-222-05_S4_C3	GCF_000713785.1
50635950	RefSeq	NZ_LBDC01000014.1	4172	4798	+	WP_032201874.1	ATP-binding cassette domain-containing protein	Escherichia coli	BM	GCF_001010165.1
50635950	RefSeq	NZ_NNUC01000036.1	13278	13904	+	WP_032201874.1	ATP-binding cassette domain-containing protein	Escherichia coli	MOD1-EC6647	GCF_002484975.1
50635950	RefSeq	NZ_NORX01000039.1	23050	23676	-	WP_032201874.1	ATP-binding cassette domain-containing protein	Escherichia coli	MOD1-EC6779	GCF_002521845.1
50635950	RefSeq	NZ_NOSI01000050.1	3928	4554	+	WP_032201874.1	ATP-binding cassette domain-containing protein	Escherichia coli	MOD1-EC6767	GCF_002522015.1
50635950	RefSeq	NZ_RRWG01000037.1	16771	17397	-	WP_032201874.1	ATP-binding cassette domain-containing protein	Escherichia coli	UMB1091	GCF_003886445.1
50635950	RefSeq	NZ_RZDS01000063.1	12243	12869	-	WP_032201874.1	ATP-binding cassette domain-containing protein	Escherichia coli	URMC_26	GCF_004681485.1
50635950	RefSeq	NZ_RZEN01000049.1	15157	15783	+	WP_032201874.1	ATP-binding cassette domain-containing protein	Escherichia coli	URMC_51	GCF_004567045.1
50635950	RefSeq	NZ_SQAT01000320.1	134039	134665	-	WP_032201874.1	ATP-binding cassette domain-containing protein	Escherichia coli	EELTKB253	GCF_006231735.1
50635950	RefSeq	NZ_SQFQ01000058.1	3678	4304	+	WP_032201874.1	ATP-binding cassette domain-containing protein	Escherichia coli	NOR4_57	GCF_006234245.1
50635950	RefSeq	NZ_UGCC01000001.1	88629	89255	+	WP_032201874.1	ATP-binding cassette domain-containing protein	Escherichia coli	NCTC9023	GCF_900448925.1
50635950	RefSeq	NZ_VRWZ01000043.1	3798	4424	+	WP_032201874.1	ATP-binding cassette domain-containing protein	Escherichia coli	1_6_19	GCF_008041245.1
50635950	RefSeq	NZ_WNTY01000038.1	4040	4666	+	WP_032201874.1	ATP-binding cassette domain-containing protein	Escherichia coli	MEX-9	GCF_013359145.1
50635950	RefSeq	NZ_WSVP01000043.1	3923	4549	+	WP_032201874.1	ATP-binding cassette domain-containing protein	Escherichia coli	OM30c	GCF_009790215.1
50635950	RefSeq	NZ_WTOA01000036.1	12002	12628	+	WP_032201874.1	ATP-binding cassette domain-containing protein	Escherichia coli	10432wE1	GCF_009794705.1
50635950	INSDC	AAADPP020000058.1	16856	17482	-	EEC9486586.1	ATP-binding cassette domain-containing protein	Escherichia coli	PNUSAE019394	GCA_004234025.2
50635950	INSDC	AARWAU010000042.1	3500	4126	+	EEY8305673.1	ATP-binding cassette domain-containing protein	Escherichia coli	PSU-1051
50635950	INSDC	AARYWP010000041.1	3498	4124	+	EEZ4657116.1	ATP-binding cassette domain-containing protein	Escherichia coli	PNUSAE013061
50635950	INSDC	AARXGX010000125.1	1635	2261	-	EFA0266291.1	ATP-binding cassette domain-containing protein	Escherichia coli	PNUSAE014279
50635950	INSDC	AASNHB010000035.1	16643	17269	-	EFE5345028.1	ATP-binding cassette domain-containing protein	Escherichia coli	PNUSAE008333
50635950	INSDC	AASYLU010000039.1	18846	19472	-	EFI2952148.1	ATP-binding cassette domain-containing protein	Escherichia coli	MOD1-EC6774
50635950	INSDC	AATLBE010000046.1	16940	17566	+	EFM4947772.1	ATP-binding cassette domain-containing protein	Escherichia coli	PNUSAE050170
50635950	INSDC	JJMB01000136.1	20529	21155	-	EZK12028.1	ABC transporter family protein	Escherichia coli 2-011-08_S1_C2	2-011-08_S1_C2	GCA_000627885.1
50635950	INSDC	DAAZFX010000027.1	19053	19679	+	HAG7720146.1	ATP-binding cassette domain-containing protein	Escherichia coli	1270-ESBL
50635950	INSDC	DAAZHB010000051.1	19534	20160	-	HAG8448882.1	ATP-binding cassette domain-containing protein	Escherichia coli	115-ESBL
50635950	INSDC	DABBXF010000033.1	24488	25114	+	HAH6221997.1	ATP-binding cassette domain-containing protein	Escherichia coli	HICF243
50635950	INSDC	DABDQZ010000058.1	3908	4534	+	HAI2046129.1	ATP-binding cassette domain-containing protein	Escherichia coli	BCW_4075
50635950	INSDC	DABHLZ010000048.1	19540	20166	-	HAJ2553693.1	ATP-binding cassette domain-containing protein	Escherichia coli
50635950	INSDC	DABGBV010000125.1	1462	2088	-	HAJ4113188.1	ATP-binding cassette domain-containing protein	Escherichia coli
50635950	INSDC	DABGBM010000059.1	1462	2088	-	HAJ4147422.1	ATP-binding cassette domain-containing protein	Escherichia coli
50635950	INSDC	DABGBU010000038.1	3795	4421	+	HAJ4191001.1	ATP-binding cassette domain-containing protein	Escherichia coli
50635950	INSDC	DABGCH010000059.1	4738	5364	+	HAJ4193726.1	ATP-binding cassette domain-containing protein	Escherichia coli
50635950	INSDC	DABGBT010000045.1	3795	4421	+	HAJ4205797.1	ATP-binding cassette domain-containing protein	Escherichia coli
50635950	INSDC	DABGDD010000035.1	3795	4421	+	HAJ4379099.1	ATP-binding cassette domain-containing protein	Escherichia coli
50635950	INSDC	DABGER010000039.1	3795	4421	+	HAJ4557385.1	ATP-binding cassette domain-containing protein	Escherichia coli
50635950	INSDC	DABGIK010000058.1	16613	17239	-	HAJ5023620.1	ATP-binding cassette domain-containing protein	Escherichia coli	ecoli[ST-394]
50635950	INSDC	DABGJN010000099.1	7934	8560	-	HAJ5861718.1	ATP-binding cassette domain-containing protein	Escherichia coli	ecoli[ST-38]
50635950	INSDC	JNMS01000075.1	4066	4692	+	KDU24039.1	ABC transporter family protein	Escherichia coli 3-373-03_S4_C2	3-373-03_S4_C2	GCA_000700465.1
50635950	INSDC	JOQU01000050.1	17197	17823	-	KEL64078.1	ABC transporter family protein	Escherichia coli 5-366-08_S1_C1	5-366-08_S1_C1	GCA_000714255.1
50635950	INSDC	JOQU01000047.1	4196	4822	+	KEL64749.1	ABC transporter family protein	Escherichia coli 5-366-08_S1_C1	5-366-08_S1_C1	GCA_000714255.1
50635950	INSDC	LBDC01000014.1	4172	4798	+	KLD49999.1	macrolide ABC transporter ATP-binding protein	Escherichia coli	BM	GCA_001010165.1
50635950	INSDC	WSVP01000043.1	3923	4549	+	MWE78505.1	ATP-binding cassette domain-containing protein	Escherichia coli	OM30c
50635950	INSDC	WTOA01000036.1	12002	12628	+	MWP02057.1	ATP-binding cassette domain-containing protein	Escherichia coli	10432wE1
50635950	INSDC	JAAUEE010000055.1	16637	17263	-	NPN20638.1	ATP-binding cassette domain-containing protein	Escherichia coli	EF339
50635950	INSDC	WNTY01000038.1	4040	4666	+	NUL97954.1	ATP-binding cassette domain-containing protein	Escherichia coli	MEX-9
50635950	INSDC	JAAFAX010000041.1	17289	17915	-	NWO71703.1	ATP-binding cassette domain-containing protein	Escherichia coli	BS76R-1-A
50635950	INSDC	JAAFAU010000059.1	16692	17318	-	NWP14656.1	ATP-binding cassette domain-containing protein	Escherichia coli	ZH87R-B
50635950	INSDC	JACCMR010000058.1	7371	7997	-	NYZ97536.1	ATP-binding cassette domain-containing protein	Escherichia coli	PE01_666
50635950	INSDC	RRWG01000037.1	16771	17397	-	RRM65786.1	ATP-binding cassette domain-containing protein	Escherichia coli	UMB1091	GCA_003886445.1
50635950	INSDC	UGCC01000001.1	88629	89255	+	STI09763.1	ABC transporter ATP-binding protein AatC	Escherichia coli	NCTC9023	GCA_900448925.1
50635950	INSDC	RZEN01000049.1	15157	15783	+	TFN56597.1	ATP-binding cassette domain-containing protein	Escherichia coli	URMC_51	GCA_004567045.1
50635950	INSDC	RZDS01000150.1	73381	74007	-	TKJ48324.1	ATP-binding cassette domain-containing protein	Escherichia coli	URMC_26	GCA_004681485.1
50635950	INSDC	RZDS01000063.1	12243	12869	-	TKJ49049.1	ATP-binding cassette domain-containing protein	Escherichia coli	URMC_26	GCA_004681485.1
50635950	INSDC	VRWZ01000043.1	3798	4424	+	TXP80083.1	ATP-binding cassette domain-containing protein	Escherichia coli	1_6_19
16172494	RefSeq	NC_011752.1	37267	37896	-	WP_000621743.1	dispersin export ABC transporter ATP-binding protein AatC	Escherichia coli 55989	55989
16172494	RefSeq	NC_018654.1	36070	36699	+	WP_000621743.1	dispersin export ABC transporter ATP-binding protein AatC	Escherichia coli O104:H4 str. 2009EL-2050	2009EL-2050	GCF_000299255.1
16172494	RefSeq	NC_018662.1	38428	39057	-	WP_000621743.1	dispersin export ABC transporter ATP-binding protein AatC	Escherichia coli O104:H4 str. 2009EL-2071	2009EL-2071	GCF_000299475.1
16172494	RefSeq	NC_018666.1	66181	66810	-	WP_000621743.1	dispersin export ABC transporter ATP-binding protein AatC	Escherichia coli O104:H4 str. 2011C-3493	2011C-3493	GCF_000299455.1
16172494	RefSeq	NC_019000.1	38351	38980	-	WP_000621743.1	dispersin export ABC transporter ATP-binding protein AatC	Escherichia coli	HUSEC41
16172494	RefSeq	NC_022743.1	33846	34475	-	WP_000621743.1	dispersin export ABC transporter ATP-binding protein AatC	Escherichia coli	HUSEC2011	GCF_000967155.2
16172494	RefSeq	NZ_AFOG01000416.1	2125	2754	-	WP_000621743.1	dispersin export ABC transporter ATP-binding protein AatC	Escherichia coli O104:H4 str. TY-2482	TY-2482	GCF_000217695.1
16172494	RefSeq	NZ_AFSO01000044.1	8014	8643	+	WP_000621743.1	dispersin export ABC transporter ATP-binding protein AatC	Escherichia coli O104:H4 str. H112180282	H112180282	GCF_000222505.1
16172494	RefSeq	NZ_AFWB01000512.1	8014	8643	+	WP_000621743.1	dispersin export ABC transporter ATP-binding protein AatC	Escherichia coli O104:H4 str. H112180540	H112180540	GCF_000222525.1
16172494	RefSeq	NZ_AHAU01000155.1	4389	5018	+	WP_000621743.1	dispersin export ABC transporter ATP-binding protein AatC	Escherichia coli O104:H4 str. E92/11	E92/11	GCF_000353545.1
16172494	RefSeq	NZ_AHAV01000204.1	4342	4971	+	WP_000621743.1	dispersin export ABC transporter ATP-binding protein AatC	Escherichia coli O104:H4 str. E112/10	E112/10	GCF_000350005.1
16172494	RefSeq	NZ_AHAW01000075.1	19270	19899	+	WP_000621743.1	dispersin export ABC transporter ATP-binding protein AatC	Escherichia coli O127:H27 str. C43/90	C43/90	GCF_000350045.2
16172494	RefSeq	NZ_AHAX01000072.1	56434	57063	+	WP_000621743.1	dispersin export ABC transporter ATP-binding protein AatC	Escherichia coli ONT:H33 str. C48/93	C48/93	GCF_000350025.2
16172494	RefSeq	NZ_AHZE01000077.1	37273	37902	-	WP_000621743.1	dispersin export ABC transporter ATP-binding protein AatC	Escherichia coli O104:H4 str. ON2010	ON2010	GCF_000258635.1
16172494	RefSeq	NZ_AIHO01000021.1	17358	17987	+	WP_000621743.1	dispersin export ABC transporter ATP-binding protein AatC	Escherichia coli DEC15A	DEC15A	GCF_000250495.1
16172494	RefSeq	NZ_AIHP01000024.1	5356	5985	+	WP_000621743.1	dispersin export ABC transporter ATP-binding protein AatC	Escherichia coli DEC15B	DEC15B	GCF_000250515.1
16172494	RefSeq	NZ_AIHQ01000022.1	33860	34489	+	WP_000621743.1	dispersin export ABC transporter ATP-binding protein AatC	Escherichia coli DEC15C	DEC15C	GCF_000250535.1
16172494	RefSeq	NZ_AIHS01000014.1	23294	23923	+	WP_000621743.1	dispersin export ABC transporter ATP-binding protein AatC	Escherichia coli DEC15E	DEC15E	GCF_000250575.1
16172494	RefSeq	NZ_AMVR01000035.1	9213	9842	+	WP_000621743.1	dispersin export ABC transporter ATP-binding protein AatC	Escherichia coli O104:H4 str. 11-02030	11-02030	GCF_000319995.1
16172494	RefSeq	NZ_AMVS01000044.1	4521	5150	+	WP_000621743.1	dispersin export ABC transporter ATP-binding protein AatC	Escherichia coli O104:H4 str. 11-02033-1	11-02033-1	GCF_000320015.1
16172494	RefSeq	NZ_AMVT01000025.1	10621	11250	+	WP_000621743.1	dispersin export ABC transporter ATP-binding protein AatC	Escherichia coli O104:H4 str. 11-02092	11-02092	GCF_000320035.1
16172494	RefSeq	NZ_AMVU01000028.1	9212	9841	+	WP_000621743.1	dispersin export ABC transporter ATP-binding protein AatC	Escherichia coli O104:H4 str. 11-02093	11-02093	GCF_000320075.1
16172494	RefSeq	NZ_AMVV01000037.1	9213	9842	+	WP_000621743.1	dispersin export ABC transporter ATP-binding protein AatC	Escherichia coli O104:H4 str. 11-02281	11-02281	GCF_000320095.1
16172494	RefSeq	NZ_AMVX01000026.1	5390	6019	+	WP_000621743.1	dispersin export ABC transporter ATP-binding protein AatC	Escherichia coli O104:H4 str. 11-02913	11-02913	GCF_000320115.1
16172494	RefSeq	NZ_AMVY01000032.1	4521	5150	+	WP_000621743.1	dispersin export ABC transporter ATP-binding protein AatC	Escherichia coli O104:H4 str. 11-03439	11-03439	GCF_000320135.1
16172494	RefSeq	NZ_AMVZ01000032.1	9213	9842	+	WP_000621743.1	dispersin export ABC transporter ATP-binding protein AatC	Escherichia coli O104:H4 str. 11-04080	11-04080	GCF_000320175.1
16172494	RefSeq	NZ_AMWA01000032.1	5399	6028	+	WP_000621743.1	dispersin export ABC transporter ATP-binding protein AatC	Escherichia coli O104:H4 str. 11-03943	11-03943	GCF_000320155.1
16172494	RefSeq	NZ_CAAKOR010000068.1	3853	4482	+	WP_000621743.1	dispersin export ABC transporter ATP-binding protein AatC	Shigella flexneri		GCF_901212695.1
16172494	RefSeq	NZ_CABHOE010000120.1	16176	16805	+	WP_000621743.1	dispersin export ABC transporter ATP-binding protein AatC	Escherichia coli		GCF_902167515.1
16172494	RefSeq	NZ_CCBT01000161.1	7156	7785	+	WP_000621743.1	dispersin export ABC transporter ATP-binding protein AatC	Escherichia coli		GCF_000939335.1
16172494	RefSeq	NZ_CCQX01000012.1	13064	13693	+	WP_000621743.1	dispersin export ABC transporter ATP-binding protein AatC	Escherichia coli	FHI88	GCF_000753155.1
16172494	RefSeq	NZ_CDRL01000298.1	7156	7785	+	WP_000621743.1	dispersin export ABC transporter ATP-binding protein AatC	Escherichia coli	46A_S2	GCF_000936455.1
16172494	RefSeq	NZ_CP009053.1	42897	43526	-	WP_000621743.1	dispersin export ABC transporter ATP-binding protein AatC	Escherichia coli NCCP15648	NCCP15648	GCF_003433275.1
16172494	RefSeq	NZ_CP011332.1	31140	31769	-	WP_000621743.1	dispersin export ABC transporter ATP-binding protein AatC	Escherichia coli O104:H4 str. C227-11	C227-11	GCF_000986765.1
16172494	RefSeq	NZ_CP013186.1	27194	27823	-	WP_000621743.1	dispersin export ABC transporter ATP-binding protein AatC	Escherichia coli	FORC_029	GCF_001886895.1
16172494	RefSeq	NZ_CP022087.2	19916	20545	-	WP_000621743.1	dispersin export ABC transporter ATP-binding protein AatC	Escherichia coli O104:H4	FDAARGOS_348	GCF_002209105.2
16172494	RefSeq	NZ_CP023530.1	26014	26643	+	WP_000621743.1	dispersin export ABC transporter ATP-binding protein AatC	Escherichia coli	FDAARGOS_401	GCF_002393465.1
16172494	RefSeq	NZ_CP023533.1	43887	44516	+	WP_000621743.1	dispersin export ABC transporter ATP-binding protein AatC	Escherichia coli	FDAARGOS_403	GCF_002393365.1
16172494	RefSeq	NZ_CP023552.1	59468	60097	+	WP_000621743.1	dispersin export ABC transporter ATP-binding protein AatC	Escherichia coli	FORC_043	GCF_002214745.2
16172494	RefSeq	NZ_CP024994.1	18121	18750	+	WP_000621743.1	dispersin export ABC transporter ATP-binding protein AatC	Escherichia coli O104:H4	LB226692	GCF_003072445.1
16172494	RefSeq	NZ_CP026724.1	86894	87523	-	WP_000621743.1	dispersin export ABC transporter ATP-binding protein AatC	Escherichia coli	266917_2	GCF_002946715.1
16172494	RefSeq	NZ_CP027392.1	24040	24669	+	WP_000621743.1	dispersin export ABC transporter ATP-binding protein AatC	Escherichia coli O104:H4	FDAARGOS_349	GCF_002983645.1
16172494	RefSeq	NZ_CP031904.1	3092	3721	+	WP_000621743.1	dispersin export ABC transporter ATP-binding protein AatC	Escherichia coli O104:H4	FWSEC0009	GCF_005014075.1
16172494	RefSeq	NZ_CP041001.1	7436	8065	+	WP_000621743.1	dispersin export ABC transporter ATP-binding protein AatC	Escherichia coli	FDAARGOS_772	GCF_006364695.1
16172494	RefSeq	NZ_CU928159.1	37267	37896	-	WP_000621743.1	dispersin export ABC transporter ATP-binding protein AatC	Escherichia coli 55989	55989
16172494	RefSeq	NZ_GL988052.1	8014	8643	+	WP_000621743.1	dispersin export ABC transporter ATP-binding protein AatC	Escherichia coli O104:H4 str. H112180280	H112180280	GCF_000217975.1
16172494	RefSeq	NZ_GL989572.1	50692	51321	-	WP_000621743.1	dispersin export ABC transporter ATP-binding protein AatC	Escherichia coli O104:H4 str. TY-2482	TY-2482	GCF_000221885.1
16172494	RefSeq	NZ_HE603111.1	38351	38980	-	WP_000621743.1	dispersin export ABC transporter ATP-binding protein AatC	Escherichia coli	HUSEC41
16172494	RefSeq	NZ_JAABPR010000042.1	16547	17176	+	WP_000621743.1	dispersin export ABC transporter ATP-binding protein AatC	Escherichia coli	D11075	GCF_010078215.1
16172494	RefSeq	NZ_JAAFBT010000043.1	1876	2505	-	WP_000621743.1	dispersin export ABC transporter ATP-binding protein AatC	Escherichia coli	93R-A	GCF_013395755.1
16172494	RefSeq	NZ_JAANOR010000046.1	17203	17832	+	WP_000621743.1	dispersin export ABC transporter ATP-binding protein AatC	Escherichia coli	2019Y001	GCF_011250605.1
16172494	RefSeq	NZ_JABUFM010000035.1	9398	10027	+	WP_000621743.1	dispersin export ABC transporter ATP-binding protein AatC	Escherichia coli	HUM-543	GCF_013404205.1
16172494	RefSeq	NZ_JABUFV010000035.1	9398	10027	+	WP_000621743.1	dispersin export ABC transporter ATP-binding protein AatC	Escherichia coli	HUM-188	GCF_013404375.1
16172494	RefSeq	NZ_JFFO01000018.1	1646	2275	-	WP_000621743.1	dispersin export ABC transporter ATP-binding protein AatC	Escherichia coli	UCD_JA69	GCF_000599825.1
16172494	RefSeq	NZ_JH377987.1	9975	10604	+	WP_000621743.1	dispersin export ABC transporter ATP-binding protein AatC	Escherichia coli O104:H4 str. 11-4632 C5	11-4632 C5	GCF_000235045.1
16172494	RefSeq	NZ_JH377994.1	9303	9932	+	WP_000621743.1	dispersin export ABC transporter ATP-binding protein AatC	Escherichia coli O104:H4 str. 11-4632 C4	11-4632 C4	GCF_000235065.1
16172494	RefSeq	NZ_JH378003.1	64129	64758	+	WP_000621743.1	dispersin export ABC transporter ATP-binding protein AatC	Escherichia coli O104:H4 str. 11-4632 C3	11-4632 C3	GCF_000235085.1
16172494	RefSeq	NZ_JH378010.1	12167	12796	+	WP_000621743.1	dispersin export ABC transporter ATP-binding protein AatC	Escherichia coli O104:H4 str. 11-4632 C2	11-4632 C2	GCF_000235105.1
16172494	RefSeq	NZ_JH378019.1	10435	11064	+	WP_000621743.1	dispersin export ABC transporter ATP-binding protein AatC	Escherichia coli O104:H4 str. 11-4632 C1	11-4632 C1	GCF_000235125.1
16172494	RefSeq	NZ_JH378027.1	14761	15390	+	WP_000621743.1	dispersin export ABC transporter ATP-binding protein AatC	Escherichia coli O104:H4 str. 11-4623	11-4623	GCF_000235145.1
16172494	RefSeq	NZ_JH378035.1	10197	10826	+	WP_000621743.1	dispersin export ABC transporter ATP-binding protein AatC	Escherichia coli O104:H4 str. 11-4522	11-4522	GCF_000235165.1
16172494	RefSeq	NZ_JH378046.1	14125	14754	+	WP_000621743.1	dispersin export ABC transporter ATP-binding protein AatC	Escherichia coli O104:H4 str. 11-4404	11-4404	GCF_000235185.1
16172494	RefSeq	NZ_JH378060.1	18749	19378	+	WP_000621743.1	dispersin export ABC transporter ATP-binding protein AatC	Escherichia coli O104:H4 str. 11-3677	11-3677	GCF_000235205.1
16172494	RefSeq	NZ_JH378070.1	29503	30132	+	WP_000621743.1	dispersin export ABC transporter ATP-binding protein AatC	Escherichia coli O104:H4 str. 09-7901	09-7901	GCF_000235225.1
16172494	RefSeq	NZ_JH378078.1	21407	22036	+	WP_000621743.1	dispersin export ABC transporter ATP-binding protein AatC	Escherichia coli O104:H4 str. 04-8351	04-8351	GCF_000235245.1
16172494	RefSeq	NZ_JH378084.1	10922	11551	+	WP_000621743.1	dispersin export ABC transporter ATP-binding protein AatC	Escherichia coli O104:H4 str. C236-11	C236-11	GCF_000235265.1
16172494	RefSeq	NZ_JH378095.1	9760	10389	+	WP_000621743.1	dispersin export ABC transporter ATP-binding protein AatC	Escherichia coli O104:H4 str. C227-11	C227-11	GCF_000235285.1
16172494	RefSeq	NZ_JH648170.1	8507	9136	+	WP_000621743.1	dispersin export ABC transporter ATP-binding protein AatC	Escherichia coli O104:H4 str. ON2011	ON2011	GCF_000258615.1
16172494	RefSeq	NZ_JHJE01000146.1	3418	4047	+	WP_000621743.1	dispersin export ABC transporter ATP-binding protein AatC	Escherichia coli O15:H18 str. K1516	K1516	GCF_000617985.2
16172494	RefSeq	NZ_JHLJ01000108.1	4544	5173	+	WP_000621743.1	dispersin export ABC transporter ATP-binding protein AatC	Escherichia coli O104:H4 str. 2011EL-1675A	2011EL-1675A	GCF_000616385.2
16172494	RefSeq	NZ_JNMA01000059.1	5147	5776	-	WP_000621743.1	dispersin export ABC transporter ATP-binding protein AatC	Escherichia coli 3-105-05_S3_C1	3-105-05_S3_C1	GCF_000700185.1
16172494	RefSeq	NZ_JNMB01000063.1	4769	5398	+	WP_000621743.1	dispersin export ABC transporter ATP-binding protein AatC	Escherichia coli 3-105-05_S3_C2	3-105-05_S3_C2	GCF_000700205.1
16172494	RefSeq	NZ_JNPZ01000050.1	3991	4620	-	WP_000621743.1	dispersin export ABC transporter ATP-binding protein AatC	Escherichia coli 2-177-06_S4_C3	2-177-06_S4_C3	GCF_000703565.1
16172494	RefSeq	NZ_JNRS01000047.1	4676	5305	+	WP_000621743.1	dispersin export ABC transporter ATP-binding protein AatC	Escherichia coli 3-020-07_S4_C2	3-020-07_S4_C2	GCF_000704805.1
16172494	RefSeq	NZ_JNRT01000053.1	4708	5337	+	WP_000621743.1	dispersin export ABC transporter ATP-binding protein AatC	Escherichia coli 3-020-07_S4_C3	3-020-07_S4_C3	GCF_000704825.1
16172494	RefSeq	NZ_JOQY01000035.1	11771	12400	+	WP_000621743.1	dispersin export ABC transporter ATP-binding protein AatC	Escherichia coli 5-366-08_S3_C1	5-366-08_S3_C1	GCF_000714335.1
16172494	RefSeq	NZ_JOST01000142.1	3951	4580	-	WP_000621743.1	dispersin export ABC transporter ATP-binding protein AatC	Escherichia coli 5-366-08_S4_C1	5-366-08_S4_C1	GCF_000713855.1
16172494	RefSeq	NZ_JRJF01000082.1	1974	2603	-	WP_000621743.1	dispersin export ABC transporter ATP-binding protein AatC	Escherichia coli	338	GCF_000947945.1
16172494	RefSeq	NZ_JRKD01000129.1	4746	5375	+	WP_000621743.1	dispersin export ABC transporter ATP-binding protein AatC	Escherichia coli	381-1	GCF_000947985.1
16172494	RefSeq	NZ_JRKE01000095.1	4744	5373	+	WP_000621743.1	dispersin export ABC transporter ATP-binding protein AatC	Escherichia coli	7N	GCF_000947975.1
16172494	RefSeq	NZ_JRKF01000070.1	4752	5381	+	WP_000621743.1	dispersin export ABC transporter ATP-binding protein AatC	Escherichia coli	9Z	GCF_000948055.1
16172494	RefSeq	NZ_JRLD01000146.1	1975	2604	-	WP_000621743.1	dispersin export ABC transporter ATP-binding protein AatC	Escherichia coli	381-4	GCF_000947935.1
16172494	RefSeq	NZ_JRLN01000095.1	4746	5375	+	WP_000621743.1	dispersin export ABC transporter ATP-binding protein AatC	Escherichia coli	8G	GCF_000947995.1
16172494	RefSeq	NZ_KB021457.1	11776	12405	+	WP_000621743.1	dispersin export ABC transporter ATP-binding protein AatC	Escherichia coli O104:H4 str. Ec12-0466	Ec12-0466	GCF_000320275.1
16172494	RefSeq	NZ_KB021466.1	11809	12438	+	WP_000621743.1	dispersin export ABC transporter ATP-binding protein AatC	Escherichia coli O104:H4 str. Ec12-0465	Ec12-0465	GCF_000320255.1
16172494	RefSeq	NZ_KB021479.1	11348	11977	+	WP_000621743.1	dispersin export ABC transporter ATP-binding protein AatC	Escherichia coli O104:H4 str. Ec11-6006	Ec11-6006	GCF_000320235.1
16172494	RefSeq	NZ_KB021490.1	9784	10413	+	WP_000621743.1	dispersin export ABC transporter ATP-binding protein AatC	Escherichia coli O104:H4 str. Ec11-5603	Ec11-5603	GCF_000320215.1
16172494	RefSeq	NZ_KB021505.1	11111	11740	+	WP_000621743.1	dispersin export ABC transporter ATP-binding protein AatC	Escherichia coli O104:H4 str. Ec11-4988	Ec11-4988	GCF_000320195.1
16172494	RefSeq	NZ_KB021518.1	69785	70414	+	WP_000621743.1	dispersin export ABC transporter ATP-binding protein AatC	Escherichia coli O104:H4 str. Ec11-9941	Ec 11-9941	GCF_000320045.1
16172494	RefSeq	NZ_KB021531.1	2472	3101	-	WP_000621743.1	dispersin export ABC transporter ATP-binding protein AatC	Escherichia coli O104:H4 str. Ec11-4987	Ec11-4987	GCF_000319975.1
16172494	RefSeq	NZ_KB021550.1	11393	12022	+	WP_000621743.1	dispersin export ABC transporter ATP-binding protein AatC	Escherichia coli O104:H4 str. Ec11-5604	Ec11-5604	GCF_000319935.1
16172494	RefSeq	NZ_KB021563.1	10088	10717	+	WP_000621743.1	dispersin export ABC transporter ATP-binding protein AatC	Escherichia coli O104:H4 str. Ec11-4984	Ec11-4984	GCF_000319915.1
16172494	RefSeq	NZ_KB021576.1	10505	11134	+	WP_000621743.1	dispersin export ABC transporter ATP-binding protein AatC	Escherichia coli O104:H4 str. Ec11-4986	Ec11-4986	GCF_000319955.1
16172494	RefSeq	NZ_KB021592.1	13164	13793	+	WP_000621743.1	dispersin export ABC transporter ATP-binding protein AatC	Escherichia coli O104:H4 str. Ec11-9990	Ec11-9990	GCF_000319875.1
16172494	RefSeq	NZ_KB021638.1	4147	4776	+	WP_000621743.1	dispersin export ABC transporter ATP-binding protein AatC	Escherichia coli O104:H4 str. 11-02318	11-02318	GCF_000319835.1
16172494	RefSeq	NZ_KB732935.1	63079	63708	-	WP_000621743.1	dispersin export ABC transporter ATP-binding protein AatC	Escherichia coli KTE161	KTE161	GCF_000351985.1
16172494	RefSeq	NZ_LJZY01000062.1	4837	5466	+	WP_000621743.1	dispersin export ABC transporter ATP-binding protein AatC	Escherichia coli	ECGM-D3374	GCF_001440495.1
16172494	RefSeq	NZ_LJZZ01000074.1	8313	8942	+	WP_000621743.1	dispersin export ABC transporter ATP-binding protein AatC	Escherichia coli	ECGM-EL2071	GCF_001440525.1
16172494	RefSeq	NZ_LM995494.1	3336	3965	-	WP_000621743.1	dispersin export ABC transporter ATP-binding protein AatC	Escherichia coli	FHI102	GCF_000936495.1
16172494	RefSeq	NZ_MBRL01000202.1	3385	4014	+	WP_000621743.1	dispersin export ABC transporter ATP-binding protein AatC	Escherichia coli	E2	GCF_001693555.1
16172494	RefSeq	NZ_MKQI01000207.1	4051	4680	+	WP_000621743.1	dispersin export ABC transporter ATP-binding protein AatC	Escherichia coli	MN067	GCF_001881515.1
16172494	RefSeq	NZ_MOZM01000067.1	5213	5842	-	WP_000621743.1	dispersin export ABC transporter ATP-binding protein AatC	Escherichia coli	5.2-R2	GCF_002002105.1
16172494	RefSeq	NZ_MPAD01000025.1	67038	67667	-	WP_000621743.1	dispersin export ABC transporter ATP-binding protein AatC	Escherichia coli	3.6-R5	GCF_002001715.1
16172494	RefSeq	NZ_MPIJ01000015.1	16698	17327	+	WP_000621743.1	dispersin export ABC transporter ATP-binding protein AatC	Escherichia coli	17_Esco_HA-NL	GCF_002573375.1
16172494	RefSeq	NZ_MVIO01000004.1	16302	16931	+	WP_000621743.1	dispersin export ABC transporter ATP-binding protein AatC	Escherichia coli	NA090	GCF_002407385.1
16172494	RefSeq	NZ_NEOB01000043.1	2385	3014	-	WP_000621743.1	dispersin export ABC transporter ATP-binding protein AatC	Escherichia coli	OLC1259	GCF_002133765.1
16172494	RefSeq	NZ_NJKJ01000025.1	67184	67813	-	WP_000621743.1	dispersin export ABC transporter ATP-binding protein AatC	Escherichia coli	MOD1-EC703	GCF_002465465.1
16172494	RefSeq	NZ_NJVL01000088.1	4650	5279	+	WP_000621743.1	dispersin export ABC transporter ATP-binding protein AatC	Escherichia coli	MOD1-EC1560	GCF_002461825.1
16172494	RefSeq	NZ_NKNC01000070.1	3111	3740	-	WP_000621743.1	dispersin export ABC transporter ATP-binding protein AatC	Escherichia coli	MOD1-EC2006	GCF_002509865.1
16172494	RefSeq	NZ_NLHW01000045.1	1402	2031	-	WP_000621743.1	dispersin export ABC transporter ATP-binding protein AatC	Escherichia coli	MOD1-EC5689	GCF_002226775.1
16172494	RefSeq	NZ_NLNP01000045.1	14414	15043	+	WP_000621743.1	dispersin export ABC transporter ATP-binding protein AatC	Escherichia coli	MOD1-EC5501	GCF_002228775.1
16172494	RefSeq	NZ_NLNR01000068.1	1855	2484	-	WP_000621743.1	dispersin export ABC transporter ATP-binding protein AatC	Escherichia coli	MOD1-EC5499	GCF_002229245.1
16172494	RefSeq	NZ_NLQX01000041.1	16824	17453	+	WP_000621743.1	dispersin export ABC transporter ATP-binding protein AatC	Escherichia coli	MOD1-EC5199	GCF_002231655.1
16172494	RefSeq	NZ_NLTY01000052.1	10516	11145	-	WP_000621743.1	dispersin export ABC transporter ATP-binding protein AatC	Escherichia coli	MOD1-EC5052	GCF_002232935.1
16172494	RefSeq	NZ_NLXO01000080.1	4051	4680	+	WP_000621743.1	dispersin export ABC transporter ATP-binding protein AatC	Escherichia coli	MOD1-EC6441	GCF_002513535.1
16172494	RefSeq	NZ_NORY01000039.1	21508	22137	-	WP_000621743.1	dispersin export ABC transporter ATP-binding protein AatC	Escherichia coli	MOD1-EC6778	GCF_002521855.1
16172494	RefSeq	NZ_NORZ01000046.1	20771	21400	+	WP_000621743.1	dispersin export ABC transporter ATP-binding protein AatC	Escherichia coli	MOD1-EC6777	GCF_002521905.1
16172494	RefSeq	NZ_NOSK01000047.1	22635	23264	+	WP_000621743.1	dispersin export ABC transporter ATP-binding protein AatC	Escherichia coli	MOD1-EC6765	GCF_002522055.1
16172494	RefSeq	NZ_NWQU01000053.1	4368	4997	+	WP_000621743.1	dispersin export ABC transporter ATP-binding protein AatC	Escherichia coli	OLC1478	GCF_002353035.1
16172494	RefSeq	NZ_NXOU01000041.1	1053	1682	-	WP_000621743.1	dispersin export ABC transporter ATP-binding protein AatC	Escherichia coli	45_Esco_HA-DE	GCF_002442395.1
16172494	RefSeq	NZ_PDAS01000070.1	3716	4345	-	WP_000621743.1	dispersin export ABC transporter ATP-binding protein AatC	Escherichia coli	2009EL-2050	GCF_003418725.1
16172494	RefSeq	NZ_PDAT01000075.1	3716	4345	-	WP_000621743.1	dispersin export ABC transporter ATP-binding protein AatC	Escherichia coli	2009EL-2071	GCF_003418805.1
16172494	RefSeq	NZ_PDEE01000003.1	40386	41015	+	WP_000621743.1	dispersin export ABC transporter ATP-binding protein AatC	Escherichia coli	FDAARGOS_402	GCF_002554485.1
16172494	RefSeq	NZ_PNRS01000049.1	14765	15394	+	WP_000621743.1	dispersin export ABC transporter ATP-binding protein AatC	Escherichia coli	721266	GCF_003981245.1
16172494	RefSeq	NZ_PNVC01000057.1	16118	16747	+	WP_000621743.1	dispersin export ABC transporter ATP-binding protein AatC	Escherichia coli	310140	GCF_003982675.1
16172494	RefSeq	NZ_PNVD01000054.1	16875	17504	+	WP_000621743.1	dispersin export ABC transporter ATP-binding protein AatC	Escherichia coli	303227	GCF_003983865.1
16172494	RefSeq	NZ_SCGC01000037.1	21549	22178	-	WP_000621743.1	dispersin export ABC transporter ATP-binding protein AatC	Escherichia coli	EC330	GCF_004100285.1
16172494	RefSeq	NZ_SOMX01000044.1	32309	32938	+	WP_000621743.1	dispersin export ABC transporter ATP-binding protein AatC	Escherichia coli	203405	GCF_004523665.1
16172494	RefSeq	NZ_SPWA01000168.1	1921	2550	-	WP_000621743.1	dispersin export ABC transporter ATP-binding protein AatC	Escherichia coli	RUSPBB56	GCF_006229365.1
16172494	RefSeq	NZ_SPWP01000029.1	3369	3998	+	WP_000621743.1	dispersin export ABC transporter ATP-binding protein AatC	Escherichia coli	RUSPBB322	GCF_006230775.1
16172494	RefSeq	NZ_SPWY01000098.1	734	1363	+	WP_000621743.1	dispersin export ABC transporter ATP-binding protein AatC	Escherichia coli	RUSPBB29	GCF_006229635.1
16172494	RefSeq	NZ_SPXN01000012.1	1843	2472	-	WP_000621743.1	dispersin export ABC transporter ATP-binding protein AatC	Escherichia coli	RUSPBB250	GCF_006229875.1
16172494	RefSeq	NZ_SPYA01000059.1	1844	2473	-	WP_000621743.1	dispersin export ABC transporter ATP-binding protein AatC	Escherichia coli	RUSPBB217	GCF_006230955.1
16172494	RefSeq	NZ_SPYD01000075.1	15689	16318	+	WP_000621743.1	dispersin export ABC transporter ATP-binding protein AatC	Escherichia coli	RUSPBB214	GCF_006230965.1
16172494	RefSeq	NZ_SPYF01000030.1	11882	12511	+	WP_000621743.1	dispersin export ABC transporter ATP-binding protein AatC	Escherichia coli	RUSPBB212	GCF_006230105.1
16172494	RefSeq	NZ_SPYQ01000127.1	7019	7648	-	WP_000621743.1	dispersin export ABC transporter ATP-binding protein AatC	Escherichia coli	RUSPBB201	GCF_006231065.1
16172494	RefSeq	NZ_SPYR01000098.1	12291	12920	+	WP_000621743.1	dispersin export ABC transporter ATP-binding protein AatC	Escherichia coli	RUSPBB200	GCF_006231115.1
16172494	RefSeq	NZ_SPZL01000045.1	12177	12806	+	WP_000621743.1	dispersin export ABC transporter ATP-binding protein AatC	Escherichia coli	RUSPBB163	GCF_006231335.1
16172494	RefSeq	NZ_SPZM01000002.1	1285	1914	+	WP_000621743.1	dispersin export ABC transporter ATP-binding protein AatC	Escherichia coli	RUSPBB162	GCF_006231265.1
16172494	RefSeq	NZ_SPZN01000173.1	15379	16008	+	WP_000621743.1	dispersin export ABC transporter ATP-binding protein AatC	Escherichia coli	RUSPBB161	GCF_006241105.1
16172494	RefSeq	NZ_SQAN01000085.1	1923	2552	-	WP_000621743.1	dispersin export ABC transporter ATP-binding protein AatC	Escherichia coli	EELTKB261	GCF_006231645.1
16172494	RefSeq	NZ_SQCX01000199.1	3863	4492	+	WP_000621743.1	dispersin export ABC transporter ATP-binding protein AatC	Escherichia coli	RUSPBB141	GCF_006233755.1
16172494	RefSeq	NZ_SQNP01000053.1	3468	4097	+	WP_000621743.1	dispersin export ABC transporter ATP-binding protein AatC	Escherichia coli	EEPERB141	GCF_006352165.1
16172494	RefSeq	NZ_SWMO02000485.1	1354	1983	-	WP_000621743.1	dispersin export ABC transporter ATP-binding protein AatC	Escherichia coli	10	GCF_005146255.2
16172494	RefSeq	NZ_UGBU01000001.1	65977	66606	+	WP_000621743.1	dispersin export ABC transporter ATP-binding protein AatC	Escherichia coli	NCTC9065	GCF_900449025.1
16172494	RefSeq	NZ_UGCQ01000001.1	24617	25246	-	WP_000621743.1	dispersin export ABC transporter ATP-binding protein AatC	Escherichia coli	NCTC9003	GCF_900449135.1
16172494	RefSeq	NZ_UGCW01000002.1	15254	15883	-	WP_000621743.1	dispersin export ABC transporter ATP-binding protein AatC	Escherichia coli	NCTC9086	GCF_900449445.1
16172494	RefSeq	NZ_UIKU01000039.1	19017	19646	-	WP_000621743.1	dispersin export ABC transporter ATP-binding protein AatC	Escherichia coli		GCF_900499745.1
16172494	RefSeq	NZ_UIMJ01000061.1	16533	17162	+	WP_000621743.1	dispersin export ABC transporter ATP-binding protein AatC	Escherichia coli		GCF_900500485.1
16172494	RefSeq	NZ_VKIP01000394.1	11453	12082	+	WP_000621743.1	dispersin export ABC transporter ATP-binding protein AatC	Escherichia coli	HM21	GCF_009909835.1
16172494	RefSeq	NZ_VODD01000120.1	1039	1668	+	WP_000621743.1	dispersin export ABC transporter ATP-binding protein AatC	Escherichia coli	EC1488	GCF_007846625.1
16172494	RefSeq	NZ_WAGY01000185.1	3360	3989	+	WP_000621743.1	dispersin export ABC transporter ATP-binding protein AatC	Escherichia coli	102	GCF_009646075.1
16172494	RefSeq	NZ_WEPV01000039.1	10409	11038	-	WP_000621743.1	dispersin export ABC transporter ATP-binding protein AatC	Escherichia coli	P0073V1	GCF_013073485.1
16172494	RefSeq	NZ_WEQE01000041.1	8823	9452	+	WP_000621743.1	dispersin export ABC transporter ATP-binding protein AatC	Escherichia coli	E3V1C	GCF_013073655.1
16172494	RefSeq	NZ_WEQL01000071.1	4622	5251	+	WP_000621743.1	dispersin export ABC transporter ATP-binding protein AatC	Escherichia coli	E13V1E	GCF_013073465.1
16172494	RefSeq	NZ_WEQS01000045.1	24029	24658	+	WP_000621743.1	dispersin export ABC transporter ATP-binding protein AatC	Escherichia coli	E25V1B	GCF_013074075.1
16172494	RefSeq	NZ_WEQU01000080.1	8521	9150	+	WP_000621743.1	dispersin export ABC transporter ATP-binding protein AatC	Escherichia coli	E31V1B	GCF_013074045.1
16172494	RefSeq	NZ_WEQX01000039.1	2358	2987	-	WP_000621743.1	dispersin export ABC transporter ATP-binding protein AatC	Escherichia coli	K4V4	GCF_013074015.1
16172494	RefSeq	NZ_WERA01000053.1	8618	9247	-	WP_000621743.1	dispersin export ABC transporter ATP-binding protein AatC	Escherichia coli	K13V4	GCF_013073925.1
16172494	RefSeq	NZ_WERH01000065.1	5336	5965	-	WP_000621743.1	dispersin export ABC transporter ATP-binding protein AatC	Escherichia coli	K38V1	GCF_013074305.1
16172494	RefSeq	NZ_WERI01000064.1	8876	9505	+	WP_000621743.1	dispersin export ABC transporter ATP-binding protein AatC	Escherichia coli	K39V1	GCF_013074285.1
16172494	RefSeq	NZ_WNTO01000043.1	2045	2674	-	WP_000621743.1	dispersin export ABC transporter ATP-binding protein AatC	Escherichia coli	MEX-19	GCF_013358955.1
16172494	RefSeq	NZ_WNTP01000031.1	3622	4251	+	WP_000621743.1	dispersin export ABC transporter ATP-binding protein AatC	Escherichia coli	MEX-18	GCF_013358925.1
16172494	RefSeq	NZ_WNTQ01000041.1	16807	17436	+	WP_000621743.1	dispersin export ABC transporter ATP-binding protein AatC	Escherichia coli	MEX-17	GCF_013358915.1
16172494	RefSeq	NZ_WNTR01000020.1	47543	48172	-	WP_000621743.1	dispersin export ABC transporter ATP-binding protein AatC	Escherichia coli	MEX-16	GCF_013358935.1
16172494	RefSeq	NZ_WNTT01000065.1	4650	5279	+	WP_000621743.1	dispersin export ABC transporter ATP-binding protein AatC	Escherichia coli	MEX-14	GCF_013359035.1
16172494	RefSeq	NZ_WNTU01000033.1	26904	27533	-	WP_000621743.1	dispersin export ABC transporter ATP-binding protein AatC	Escherichia coli	MEX-13	GCF_013359015.1
16172494	RefSeq	NZ_WSWO01000130.1	774	1403	+	WP_000621743.1	dispersin export ABC transporter ATP-binding protein AatC	Escherichia coli	IM34c	GCF_009790725.1
16172494	RefSeq	NC_011752.1	37267	37896	-	YP_002415661.1	AatC ATB binding protein of ABC transporter	Escherichia coli 55989	55989
16172494	RefSeq	NC_019000.1	38351	38980	-	YP_006940444.1	ATB binding protein of ABC transporter	Escherichia coli	HUSEC41
16172494	INSDC	CP003299.1	36070	36699	+	AFS59864.1	AatC ATB binding protein of ABC transporter	Escherichia coli O104:H4 str. 2009EL-2050	2009EL-2050	GCA_000299255.1
16172494	INSDC	CP003291.1	66181	66810	-	AFS77079.1	AatC ATB binding protein of ABC transporter	Escherichia coli O104:H4 str. 2011C-3493	2011C-3493	GCA_000299455.1
16172494	INSDC	CP003302.1	38428	39057	-	AFS88876.1	AatC ATB binding protein of ABC transporter	Escherichia coli O104:H4 str. 2009EL-2071	2009EL-2071	GCA_000299475.1
16172494	INSDC	CP011332.1	31140	31769	-	AKE87754.1	macrolide ABC transporter ATP-binding protein	Escherichia coli O104:H4 str. C227-11	C227-11	GCA_000986765.1
16172494	INSDC	CP013186.1	27194	27823	-	APE82543.1	ABC transporter, ATP-binding protein	Escherichia coli	FORC_029	GCA_001886895.1
16172494	INSDC	CP022087.2	19916	20545	-	ASF05958.1	ABC transporter ATP-binding protein	Escherichia coli O104:H4	FDAARGOS_348	GCA_002209105.2
16172494	INSDC	CP009053.1	42897	43526	-	ASQ70314.1	AatC ATB binding protein of ABC transporter	Escherichia coli NCCP15648	NCCP15648	GCA_003433275.1
16172494	INSDC	CP023530.1	26014	26643	+	ATG04206.1	ABC transporter ATP-binding protein	Escherichia coli	FDAARGOS_401	GCA_002393465.1
16172494	INSDC	CP023533.1	43887	44516	+	ATG09474.1	ABC transporter ATP-binding protein	Escherichia coli	FDAARGOS_403	GCA_002393365.1
16172494	INSDC	CP023552.1	59468	60097	+	ATI10948.1	ABC transporter	Escherichia coli	FORC_043	GCA_002214745.2
16172494	INSDC	CP027392.1	24040	24669	+	AVL28832.1	ABC transporter ATP-binding protein	Escherichia coli O104:H4	FDAARGOS_349	GCA_002983645.1
16172494	INSDC	CP025574.1	64981	65610	+	AZZ29875.1	ABC transporter ATP-binding protein	Escherichia coli	E-1246	GCA_004011015.1
16172494	INSDC	CU928159.2	37267	37896	-	CAU95794.1	AatC ATB binding protein of ABC transporter	Escherichia coli 55989	55989
16172494	INSDC	HE603111.1	38351	38980	-	CCE21227.1	ATB binding protein of ABC transporter	Escherichia coli	HUSEC41
16172494	INSDC	HE610901.2	33846	34475	-	CCE57660.2	ATB binding protein of ABC transporter	Escherichia coli	HUSEC2011	GCA_000967155.1
16172494	INSDC	AAAAIF010000093.1	2550	3179	-	EAA0638564.1	ABC transporter ATP-binding protein	Escherichia coli	432756	GCA_004157795.1
16172494	INSDC	AAAANV010000079.1	1323	1952	-	EAA1351088.1	ABC transporter ATP-binding protein	Escherichia coli	358016	GCA_004160235.1
16172494	INSDC	AAAASC010000086.1	2244	2873	-	EAA1837191.1	ABC transporter ATP-binding protein	Escherichia coli	524333	GCA_004162515.1
16172494	INSDC	AAAATJ010000095.1	2141	2770	-	EAA2004851.1	ABC transporter ATP-binding protein	Escherichia coli	535309	GCA_004162975.1
16172494	INSDC	AAABPO010000058.1	13061	13690	+	EAA4791762.1	ABC transporter ATP-binding protein	Escherichia coli	419110	GCA_004182755.1
16172494	INSDC	AAABPW010000076.1	8719	9348	+	EAA4912248.1	ABC transporter ATP-binding protein	Escherichia coli	526176	GCA_004182915.1
16172494	INSDC	AAABWE010000095.1	1754	2383	-	EAA5574445.1	ABC transporter ATP-binding protein	Escherichia coli	556792	GCA_004185815.1
16172494	INSDC	AAADJN010000089.1	545	1174	-	EAB0392533.1	dispersin export ABC transporter ATP-binding protein AatC	Escherichia coli	PNUSAE020555	GCA_004230365.1
16172494	INSDC	AAADMX010000059.1	1250	1879	-	EAB0742420.1	dispersin export ABC transporter ATP-binding protein AatC	Escherichia coli	PNUSAE020182	GCA_004231225.1
16172494	INSDC	AAADMV010000165.1	360	989	-	EAB0768421.1	dispersin export ABC transporter ATP-binding protein AatC	Escherichia coli	PNUSAE018895	GCA_004232165.1
16172494	INSDC	AAADNO010000051.1	1332	1961	-	EAB0915845.1	dispersin export ABC transporter ATP-binding protein AatC	Escherichia coli	PNUSAE019788	GCA_004232445.1
16172494	INSDC	AAQWXB010000064.1	2244	2873	-	EEQ3755725.1	dispersin export ABC transporter ATP-binding protein AatC	Escherichia coli	PNUSAE043602
16172494	INSDC	AARMLK010000023.1	17271	17900	+	EEV5595214.1	dispersin export ABC transporter ATP-binding protein AatC	Escherichia coli	654718
16172494	INSDC	AARMMO010000056.1	8200	8829	+	EEV5710172.1	dispersin export ABC transporter ATP-binding protein AatC	Escherichia coli	PNUSAE021095
16172494	INSDC	AARMMQ010000055.1	891	1520	-	EEV5743873.1	dispersin export ABC transporter ATP-binding protein AatC	Escherichia coli	PNUSAE021096
16172494	INSDC	AARMMU010000053.1	4240	4869	+	EEV5748495.1	dispersin export ABC transporter ATP-binding protein AatC	Escherichia coli	PNUSAE020925
16172494	INSDC	AARMRN010000102.1	2549	3178	-	EEV6378239.1	dispersin export ABC transporter ATP-binding protein AatC	Escherichia coli	649913
16172494	INSDC	AARMXG010000107.1	1252	1881	-	EEV7152572.1	dispersin export ABC transporter ATP-binding protein AatC	Escherichia coli	PNUSAE020449
16172494	INSDC	AARNMU010000057.1	1604	2233	-	EEV9078562.1	dispersin export ABC transporter ATP-binding protein AatC	Escherichia coli	PNUSAE020047
16172494	INSDC	AARNMM010000026.1	21469	22098	-	EEV9390843.1	dispersin export ABC transporter ATP-binding protein AatC	Escherichia coli	PNUSAE020088
16172494	INSDC	AARNMI010000025.1	56564	57193	+	EEV9400720.1	dispersin export ABC transporter ATP-binding protein AatC	Escherichia coli	PNUSAE020092
16172494	INSDC	AARNYM010000100.1	4069	4698	-	EEW0785110.1	dispersin export ABC transporter ATP-binding protein AatC	Escherichia coli	632347
16172494	INSDC	AAROCM010000046.1	16098	16727	+	EEW1257760.1	dispersin export ABC transporter ATP-binding protein AatC	Escherichia coli	623210
16172494	INSDC	AARODJ010000059.1	16798	17427	+	EEW1409264.1	dispersin export ABC transporter ATP-binding protein AatC	Escherichia coli	623214
16172494	INSDC	AARONU010000045.1	17038	17667	+	EEW2729928.1	dispersin export ABC transporter ATP-binding protein AatC	Escherichia coli	PNUSAE019371
16172494	INSDC	AAROSY010000071.1	5215	5844	+	EEW3418227.1	dispersin export ABC transporter ATP-binding protein AatC	Escherichia coli	PNUSAE019312
16172494	INSDC	AAROTE010000036.1	27588	28217	+	EEW3449170.1	dispersin export ABC transporter ATP-binding protein AatC	Escherichia coli	PNUSAE019310
16172494	INSDC	AARPBC010000041.1	14363	14992	+	EEW4483456.1	dispersin export ABC transporter ATP-binding protein AatC	Escherichia coli	PNUSAE019114
16172494	INSDC	AARPCQ010000089.1	1892	2521	-	EEW4816816.1	dispersin export ABC transporter ATP-binding protein AatC	Escherichia coli	616987
16172494	INSDC	AARPII010000060.1	8783	9412	+	EEW5311843.1	dispersin export ABC transporter ATP-binding protein AatC	Escherichia coli	613781
16172494	INSDC	AARPNG010000018.1	56564	57193	+	EEW5734030.1	dispersin export ABC transporter ATP-binding protein AatC	Escherichia coli	PNUSAE018650
16172494	INSDC	AARPNQ010000080.1	16384	17013	-	EEW6176322.1	dispersin export ABC transporter ATP-binding protein AatC	Escherichia coli	PNUSAE018591
16172494	INSDC	AARPTY010000040.1	21121	21750	+	EEW7479393.1	dispersin export ABC transporter ATP-binding protein AatC	Escherichia coli	PNUSAE017944
16172494	INSDC	AARPTZ010000044.1	17038	17667	+	EEW7484178.1	dispersin export ABC transporter ATP-binding protein AatC	Escherichia coli	PNUSAE018043
16172494	INSDC	AARPTU010000041.1	21121	21750	+	EEW7494578.1	dispersin export ABC transporter ATP-binding protein AatC	Escherichia coli	PNUSAE018044
16172494	INSDC	AARQCJ010000064.1	13313	13942	+	EEW8040025.1	dispersin export ABC transporter ATP-binding protein AatC	Escherichia coli	PNUSAE018394
16172494	INSDC	AARQCG010000052.1	1254	1883	-	EEW8080820.1	dispersin export ABC transporter ATP-binding protein AatC	Escherichia coli	PNUSAE018346
16172494	INSDC	AARQKF010000064.1	6574	7203	+	EEW8253001.1	dispersin export ABC transporter ATP-binding protein AatC	Escherichia coli	603265
16172494	INSDC	AARTIJ010000089.1	425	1054	-	EEX9216840.1	dispersin export ABC transporter ATP-binding protein AatC	Escherichia coli	2018EL-1099a
16172494	INSDC	AARTLZ010000086.1	1195	1824	-	EEX9705378.1	dispersin export ABC transporter ATP-binding protein AatC	Escherichia coli	2018EL-1101a
16172494	INSDC	AARTMA010000102.1	537	1166	-	EEX9710227.1	dispersin export ABC transporter ATP-binding protein AatC	Escherichia coli	2018EL-1095a
16172494	INSDC	AARVGD010000064.1	1247	1876	-	EEY5219824.1	dispersin export ABC transporter ATP-binding protein AatC	Escherichia coli	PNUSAE021379
16172494	INSDC	AARVGH010000120.1	733	1362	+	EEY5224878.1	dispersin export ABC transporter ATP-binding protein AatC	Escherichia coli	PNUSAE021296
16172494	INSDC	AARVGF010000046.1	1376	2005	-	EEY5244204.1	dispersin export ABC transporter ATP-binding protein AatC	Escherichia coli	PNUSAE021294
16172494	INSDC	AARVGM010000081.1	112	741	-	EEY5253849.1	dispersin export ABC transporter ATP-binding protein AatC	Escherichia coli	PNUSAE021377
16172494	INSDC	AARVGS010000038.1	18284	18913	+	EEY5268490.1	dispersin export ABC transporter ATP-binding protein AatC	Escherichia coli	PNUSAE021323
16172494	INSDC	AARVGQ010000079.1	847	1476	-	EEY5273549.1	dispersin export ABC transporter ATP-binding protein AatC	Escherichia coli	PNUSAE021295
16172494	INSDC	AARVGV010000049.1	9527	10156	+	EEY5307747.1	dispersin export ABC transporter ATP-binding protein AatC	Escherichia coli	PNUSAE021330
16172494	INSDC	AARVIF010000072.1	1712	2341	-	EEY5772582.1	dispersin export ABC transporter ATP-binding protein AatC	Escherichia coli	PNUSAE021207
16172494	INSDC	AARVIK010000105.1	1316	1945	+	EEY5829340.1	dispersin export ABC transporter ATP-binding protein AatC	Escherichia coli	PNUSAE021239
16172494	INSDC	AARVEI010000042.1	16133	16762	+	EEY6210678.1	dispersin export ABC transporter ATP-binding protein AatC	Escherichia coli	M044x
16172494	INSDC	AARVEV010000075.1	396	1025	-	EEY6215598.1	dispersin export ABC transporter ATP-binding protein AatC	Escherichia coli	PNUSAE021398
16172494	INSDC	AARVUR010000235.1	1577	2206	+	EEY7595638.1	dispersin export ABC transporter ATP-binding protein AatC	Escherichia coli	PNUSAE021817
16172494	INSDC	AARVUS010000170.1	753	1382	+	EEY7645686.1	dispersin export ABC transporter ATP-binding protein AatC	Escherichia coli	PNUSAE021816
16172494	INSDC	AASAUX010000075.1	6498	7127	-	EFA4545818.1	dispersin export ABC transporter ATP-binding protein AatC	Escherichia coli	693379
16172494	INSDC	AASAZV010000068.1	980	1609	+	EFA5166365.1	dispersin export ABC transporter ATP-binding protein AatC	Escherichia coli	PNUSAE022056
16172494	INSDC	AASBAB010000095.1	1726	2355	+	EFA5195244.1	dispersin export ABC transporter ATP-binding protein AatC	Escherichia coli	PNUSAE022055
16172494	INSDC	AASBAK010000040.1	8783	9412	+	EFA5237773.1	dispersin export ABC transporter ATP-binding protein AatC	Escherichia coli	PNUSAE021747
16172494	INSDC	AASBIH010000058.1	1396	2025	-	EFA6239486.1	dispersin export ABC transporter ATP-binding protein AatC	Escherichia coli	PNUSAE022290
16172494	INSDC	AASBIG010000086.1	1594	2223	-	EFA6244266.1	dispersin export ABC transporter ATP-binding protein AatC	Escherichia coli	PNUSAE022054
16172494	INSDC	AASBIK010000086.1	117	746	-	EFA6263334.1	dispersin export ABC transporter ATP-binding protein AatC	Escherichia coli	PNUSAE022399
16172494	INSDC	AASBIN010000034.1	16897	17526	+	EFA6272560.1	dispersin export ABC transporter ATP-binding protein AatC	Escherichia coli	PNUSAE022276
16172494	INSDC	AASBRW010000129.1	263	892	+	EFA7502105.1	dispersin export ABC transporter ATP-binding protein AatC	Escherichia coli	PNUSAE022519
16172494	INSDC	AASCJB010000076.1	15984	16613	+	EFA9745904.1	dispersin export ABC transporter ATP-binding protein AatC	Escherichia coli	470197
16172494	INSDC	AASCIY010000086.1	2939	3568	-	EFA9798805.1	dispersin export ABC transporter ATP-binding protein AatC	Escherichia coli	470195
16172494	INSDC	AASDBD010000102.1	9569	10198	+	EFB1670161.1	dispersin export ABC transporter ATP-binding protein AatC	Escherichia coli	PNUSAE025430
16172494	INSDC	AASDDQ010000026.1	22531	23160	+	EFB1872301.1	dispersin export ABC transporter ATP-binding protein AatC	Escherichia coli	PNUSAE025126
16172494	INSDC	AASDEQ010000054.1	13202	13831	+	EFB2055502.1	dispersin export ABC transporter ATP-binding protein AatC	Escherichia coli	746905
16172494	INSDC	AASDFY010000085.1	8058	8687	+	EFB2239126.1	dispersin export ABC transporter ATP-binding protein AatC	Escherichia coli	755720
16172494	INSDC	AASFOW010000088.1	990	1619	-	EFB3090606.1	dispersin export ABC transporter ATP-binding protein AatC	Escherichia coli	PNUSAE026044
16172494	INSDC	AASFMU010000060.1	1428	2057	-	EFB3623772.1	dispersin export ABC transporter ATP-binding protein AatC	Escherichia coli	PNUSAE025861
16172494	INSDC	AASFPZ010000032.1	17645	18274	+	EFB3791591.1	dispersin export ABC transporter ATP-binding protein AatC	Escherichia coli	PNUSAE026922
16172494	INSDC	AASFUY010000057.1	1396	2025	-	EFB3945953.1	dispersin export ABC transporter ATP-binding protein AatC	Escherichia coli	PNUSAE027103
16172494	INSDC	AASFLC010000046.1	2385	3014	-	EFB5528338.1	dispersin export ABC transporter ATP-binding protein AatC	Escherichia coli	PNUSAE026331
16172494	INSDC	AASFLI010000036.1	22269	22898	+	EFB5549058.1	dispersin export ABC transporter ATP-binding protein AatC	Escherichia coli	PNUSAE026329
16172494	INSDC	AASGJW010000039.1	14790	15419	-	EFB6544727.1	dispersin export ABC transporter ATP-binding protein AatC	Escherichia coli	PNUSAE027528
16172494	INSDC	AASEWK010000099.1	2385	3014	-	EFB7149152.1	dispersin export ABC transporter ATP-binding protein AatC	Escherichia coli	254603
16172494	INSDC	AASEWX010000091.1	2748	3377	-	EFB7184844.1	dispersin export ABC transporter ATP-binding protein AatC	Escherichia coli	257381
16172494	INSDC	AASGSR010000068.1	3588	4217	-	EFB8658860.1	dispersin export ABC transporter ATP-binding protein AatC	Escherichia coli	PNUSAE010936
16172494	INSDC	AASELI010000056.1	15470	16099	+	EFB9127564.1	dispersin export ABC transporter ATP-binding protein AatC	Escherichia coli	722419
16172494	INSDC	AASERT010000052.1	1195	1824	-	EFB9523986.1	dispersin export ABC transporter ATP-binding protein AatC	Escherichia coli	PNUSAE022850
16172494	INSDC	AASGYE010000069.1	3588	4217	-	EFC0666777.1	dispersin export ABC transporter ATP-binding protein AatC	Escherichia coli	PNUSAE010931
16172494	INSDC	AASEFS010000040.1	1396	2025	-	EFC1829529.1	dispersin export ABC transporter ATP-binding protein AatC	Escherichia coli	PNUSAE023351
16172494	INSDC	AASEFN010000062.1	3682	4311	+	EFC1848084.1	dispersin export ABC transporter ATP-binding protein AatC	Escherichia coli	PNUSAE023584
16172494	INSDC	AASEOZ010000093.1	193	822	-	EFC2134223.1	dispersin export ABC transporter ATP-binding protein AatC	Escherichia coli	PNUSAE022927
16172494	INSDC	AASEOA010000148.1	1752	2381	-	EFC3980573.1	dispersin export ABC transporter ATP-binding protein AatC	Escherichia coli	720131
16172494	INSDC	AASEOO010000075.1	1634	2263	-	EFC4020942.1	dispersin export ABC transporter ATP-binding protein AatC	Escherichia coli	PNUSAE022930
16172494	INSDC	AASEMZ010000081.1	589	1218	-	EFC4098329.1	dispersin export ABC transporter ATP-binding protein AatC	Escherichia coli	PNUSAE023044
16172494	INSDC	AASENI010000041.1	21126	21755	+	EFC4150687.1	dispersin export ABC transporter ATP-binding protein AatC	Escherichia coli	PNUSAE023079
16172494	INSDC	AASENK010000052.1	2385	3014	-	EFC4188491.1	dispersin export ABC transporter ATP-binding protein AatC	Escherichia coli	PNUSAE023042
16172494	INSDC	AASDXW010000071.1	313	942	-	EFC4417158.1	dispersin export ABC transporter ATP-binding protein AatC	Escherichia coli	PSU-1670
16172494	INSDC	AASEFG010000114.1	2141	2770	-	EFC4557369.1	dispersin export ABC transporter ATP-binding protein AatC	Escherichia coli	PNUSAE023692
16172494	INSDC	AASEFL010000131.1	1311	1940	-	EFC4572162.1	dispersin export ABC transporter ATP-binding protein AatC	Escherichia coli	PNUSAE023688
16172494	INSDC	AASEFM010000163.1	1259	1888	-	EFC4581876.1	dispersin export ABC transporter ATP-binding protein AatC	Escherichia coli	PNUSAE023691
16172494	INSDC	AASEFJ010000053.1	1396	2025	-	EFC4611048.1	dispersin export ABC transporter ATP-binding protein AatC	Escherichia coli	PNUSAE023478
16172494	INSDC	AASDXF010000211.1	101	730	+	EFC6452177.1	dispersin export ABC transporter ATP-binding protein AatC	Escherichia coli	PNUSAE024183
16172494	INSDC	AASIHY010000082.1	8718	9347	+	EFC7005408.1	dispersin export ABC transporter ATP-binding protein AatC	Escherichia coli	378573
16172494	INSDC	AASIHW010000077.1	4411	5040	-	EFC7010316.1	dispersin export ABC transporter ATP-binding protein AatC	Escherichia coli	350665
16172494	INSDC	AASIHR010000046.1	15416	16045	+	EFC7042885.1	dispersin export ABC transporter ATP-binding protein AatC	Escherichia coli	365326
16172494	INSDC	AASIIL010000060.1	11539	12168	+	EFC7338036.1	dispersin export ABC transporter ATP-binding protein AatC	Escherichia coli	412053
16172494	INSDC	AASDRJ010000104.1	423	1052	-	EFD0823628.1	dispersin export ABC transporter ATP-binding protein AatC	Escherichia coli	PNUSAE023898
16172494	INSDC	AASDPJ010000094.1	659	1288	-	EFD1726228.1	dispersin export ABC transporter ATP-binding protein AatC	Escherichia coli	PNUSAE024748
16172494	INSDC	AASJGL010000030.1	21201	21830	+	EFD1810912.1	dispersin export ABC transporter ATP-binding protein AatC	Escherichia coli	3.3601
16172494	INSDC	AASJXO010000046.1	15757	16386	+	EFD4121032.1	dispersin export ABC transporter ATP-binding protein AatC	Escherichia coli	PNUSAE028768
16172494	INSDC	AASJYZ010000083.1	2385	3014	-	EFD4198834.1	dispersin export ABC transporter ATP-binding protein AatC	Escherichia coli	PNUSAE009019
16172494	INSDC	AASKGV010000046.1	1267	1896	+	EFD5095080.1	dispersin export ABC transporter ATP-binding protein AatC	Escherichia coli	PNUSAE031865
16172494	INSDC	AASLAU010000089.1	1797	2426	-	EFD7643326.1	dispersin export ABC transporter ATP-binding protein AatC	Escherichia coli	PNUSAE033594
16172494	INSDC	AASLBZ010000084.1	1751	2380	-	EFD7791231.1	dispersin export ABC transporter ATP-binding protein AatC	Escherichia coli	PNUSAE031355
16172494	INSDC	AASLNG010000073.1	15594	16223	+	EFD9275478.1	dispersin export ABC transporter ATP-binding protein AatC	Escherichia coli	PNUSAE031643
16172494	INSDC	AASMIS010000034.1	35922	36551	-	EFE2103362.1	dispersin export ABC transporter ATP-binding protein AatC	Escherichia coli	806203
16172494	INSDC	AASMIM010000067.1	1396	2025	-	EFE2109173.1	dispersin export ABC transporter ATP-binding protein AatC	Escherichia coli	PNUSAE035889
16172494	INSDC	AASMXS010000070.1	18329	18958	+	EFE4112302.1	dispersin export ABC transporter ATP-binding protein AatC	Escherichia coli	785024
16172494	INSDC	AASNYB010000035.1	17038	17667	+	EFE7321550.1	dispersin export ABC transporter ATP-binding protein AatC	Escherichia coli	PNUSAE034423
16172494	INSDC	AASOBY010000093.1	2237	2866	-	EFE7913025.1	dispersin export ABC transporter ATP-binding protein AatC	Escherichia coli	802810
16172494	INSDC	AASOEM010000026.1	8783	9412	+	EFE8267185.1	dispersin export ABC transporter ATP-binding protein AatC	Escherichia coli	PNUSAE031861
16172494	INSDC	AASOVQ010000040.1	13008	13637	+	EFF0503458.1	dispersin export ABC transporter ATP-binding protein AatC	Escherichia coli	2016C-3113
16172494	INSDC	AASOVH010000016.1	60655	61284	+	EFF0522145.1	dispersin export ABC transporter ATP-binding protein AatC	Escherichia coli	99-3006
16172494	INSDC	AASPCK010000057.1	403	1032	-	EFF1416361.1	dispersin export ABC transporter ATP-binding protein AatC	Escherichia coli	PNUSAE037428
16172494	INSDC	AASPIA010000047.1	16076	16705	+	EFF2167433.1	dispersin export ABC transporter ATP-binding protein AatC	Escherichia coli	318502
16172494	INSDC	AASPIM010000085.1	2237	2866	-	EFF2205645.1	dispersin export ABC transporter ATP-binding protein AatC	Escherichia coli	288996
16172494	INSDC	AASPIP010000085.1	1396	2025	-	EFF2215901.1	dispersin export ABC transporter ATP-binding protein AatC	Escherichia coli	288867
16172494	INSDC	AASPIN010000058.1	13258	13887	+	EFF2220545.1	dispersin export ABC transporter ATP-binding protein AatC	Escherichia coli	314967
16172494	INSDC	AASPIT010000046.1	32229	32858	+	EFF2244232.1	dispersin export ABC transporter ATP-binding protein AatC	Escherichia coli	317669
16172494	INSDC	AASPIZ010000039.1	18673	19302	+	EFF2272406.1	dispersin export ABC transporter ATP-binding protein AatC	Escherichia coli	254613
16172494	INSDC	AASPJG010000071.1	20136	20765	+	EFF2293107.1	dispersin export ABC transporter ATP-binding protein AatC	Escherichia coli	295005
16172494	INSDC	AASPJE010000048.1	19007	19636	+	EFF2302943.1	dispersin export ABC transporter ATP-binding protein AatC	Escherichia coli	313141
16172494	INSDC	AASPJJ010000181.1	292	921	-	EFF2313274.1	dispersin export ABC transporter ATP-binding protein AatC	Escherichia coli	143935
16172494	INSDC	AASPJI010000060.1	16798	17427	+	EFF2317858.1	dispersin export ABC transporter ATP-binding protein AatC	Escherichia coli	285519
16172494	INSDC	AASPJR010000076.1	7920	8549	+	EFF2351952.1	dispersin export ABC transporter ATP-binding protein AatC	Escherichia coli	317724
16172494	INSDC	AASPJV010000057.1	13008	13637	+	EFF2376561.1	dispersin export ABC transporter ATP-binding protein AatC	Escherichia coli	316295
16172494	INSDC	AASPKB010000073.1	16798	17427	+	EFF2386793.1	dispersin export ABC transporter ATP-binding protein AatC	Escherichia coli	266917
16172494	INSDC	AASPKA010000059.1	13008	13637	+	EFF2391771.1	dispersin export ABC transporter ATP-binding protein AatC	Escherichia coli	209969
16172494	INSDC	AASPKD010000139.1	2940	3569	-	EFF2406835.1	dispersin export ABC transporter ATP-binding protein AatC	Escherichia coli	255558
16172494	INSDC	AASPKC010000085.1	2525	3154	-	EFF2476295.1	dispersin export ABC transporter ATP-binding protein AatC	Escherichia coli	304563
16172494	INSDC	AASPOM010000050.1	10027	10656	+	EFF2986418.1	dispersin export ABC transporter ATP-binding protein AatC	Escherichia coli	PNUSAE036183
16172494	INSDC	AASPQT010000037.1	16018	16647	+	EFF3281001.1	dispersin export ABC transporter ATP-binding protein AatC	Escherichia coli	PNUSAE034421
16172494	INSDC	AASPYZ010000072.1	3588	4217	-	EFF4372865.1	dispersin export ABC transporter ATP-binding protein AatC	Escherichia coli	PNUSAE036952
16172494	INSDC	AASQNB010000069.1	2922	3551	-	EFF5965942.1	dispersin export ABC transporter ATP-binding protein AatC	Escherichia coli	PNUSAE005891
16172494	INSDC	AASRJQ010000036.1	2109	2738	-	EFF9267298.1	dispersin export ABC transporter ATP-binding protein AatC	Escherichia coli	PNUSAE044596
16172494	INSDC	AASRKA010000040.1	17038	17667	+	EFF9280910.1	dispersin export ABC transporter ATP-binding protein AatC	Escherichia coli	PNUSAE044194
16172494	INSDC	AASRJY010000038.1	15621	16250	+	EFF9286295.1	dispersin export ABC transporter ATP-binding protein AatC	Escherichia coli	PNUSAE044611
16172494	INSDC	AASRKI010000073.1	4350	4979	-	EFF9332999.1	dispersin export ABC transporter ATP-binding protein AatC	Escherichia coli	PNUSAE044126
16172494	INSDC	AASRKR010000057.1	2385	3014	-	EFF9374334.1	dispersin export ABC transporter ATP-binding protein AatC	Escherichia coli	PNUSAE043653
16172494	INSDC	AASRLA010000027.1	59160	59789	+	EFF9410766.1	dispersin export ABC transporter ATP-binding protein AatC	Escherichia coli	PNUSAE042504
16172494	INSDC	AASRLD010000095.1	4350	4979	-	EFF9430899.1	dispersin export ABC transporter ATP-binding protein AatC	Escherichia coli	PNUSAE042587
16172494	INSDC	AASRLK010000072.1	2085	2714	-	EFF9463123.1	dispersin export ABC transporter ATP-binding protein AatC	Escherichia coli	PNUSAE041411
16172494	INSDC	AASRLM010000077.1	2351	2980	-	EFF9473237.1	dispersin export ABC transporter ATP-binding protein AatC	Escherichia coli	PNUSAE041249
16172494	INSDC	AASRLV010000108.1	713	1342	-	EFF9502531.1	dispersin export ABC transporter ATP-binding protein AatC	Escherichia coli	PNUSAE040364
16172494	INSDC	AASRLU010000030.1	16225	16854	+	EFF9507112.1	dispersin export ABC transporter ATP-binding protein AatC	Escherichia coli	PNUSAE041025
16172494	INSDC	AASRLP010000088.1	2236	2865	-	EFF9515849.1	dispersin export ABC transporter ATP-binding protein AatC	Escherichia coli	PNUSAE041031
16172494	INSDC	AASRLW010000257.1	243	872	-	EFF9520961.1	dispersin export ABC transporter ATP-binding protein AatC	Escherichia coli	PNUSAE040361
16172494	INSDC	AASRLQ010000041.1	13956	14585	+	EFF9529746.1	dispersin export ABC transporter ATP-binding protein AatC	Escherichia coli	PNUSAE041021
16172494	INSDC	AASRMH010000103.1	290	919	-	EFF9572947.1	dispersin export ABC transporter ATP-binding protein AatC	Escherichia coli	PNUSAE040125
16172494	INSDC	AASRMM010000121.1	1560	2189	+	EFF9596637.1	dispersin export ABC transporter ATP-binding protein AatC	Escherichia coli	PNUSAE040128
16172494	INSDC	AASRMW010000087.1	302	931	-	EFF9644025.1	dispersin export ABC transporter ATP-binding protein AatC	Escherichia coli	PNUSAE039685
16172494	INSDC	AASRNV010000032.1	49329	49958	-	EFF9755419.1	dispersin export ABC transporter ATP-binding protein AatC	Escherichia coli	PNUSAE044196
16172494	INSDC	AASRNY010000036.1	17666	18295	+	EFF9785647.1	dispersin export ABC transporter ATP-binding protein AatC	Escherichia coli	PNUSAE038254
16172494	INSDC	AASROI010000137.1	738	1367	+	EFF9823997.1	dispersin export ABC transporter ATP-binding protein AatC	Escherichia coli	PNUSAE037424
16172494	INSDC	AASROJ010000043.1	8079	8708	+	EFF9828147.1	dispersin export ABC transporter ATP-binding protein AatC	Escherichia coli	PNUSAE037426
16172494	INSDC	AASROL010000046.1	13164	13793	+	EFF9837858.1	dispersin export ABC transporter ATP-binding protein AatC	Escherichia coli	PNUSAE037425
16172494	INSDC	AASRXG010000020.1	9536	10165	+	EFG1000860.1	dispersin export ABC transporter ATP-binding protein AatC	Escherichia coli	PNUSAE044608
16172494	INSDC	AASRXJ010000038.1	32668	33297	+	EFG1005346.1	dispersin export ABC transporter ATP-binding protein AatC	Escherichia coli	264095
16172494	INSDC	AASSCC010000087.1	338	967	-	EFG1624215.1	dispersin export ABC transporter ATP-binding protein AatC	Escherichia coli	142500
16172494	INSDC	AASSCU010000175.1	2927	3556	-	EFG1726540.1	dispersin export ABC transporter ATP-binding protein AatC	Escherichia coli	155721
16172494	INSDC	AASSGM010000053.1	7253	7882	+	EFG2173278.1	dispersin export ABC transporter ATP-binding protein AatC	Escherichia coli	132031
16172494	INSDC	AASSLV010000038.1	34126	34755	-	EFG2884638.1	dispersin export ABC transporter ATP-binding protein AatC	Escherichia coli	287551
16172494	INSDC	AASSNG010000058.1	2385	3014	-	EFG3043040.1	dispersin export ABC transporter ATP-binding protein AatC	Escherichia coli	302574
16172494	INSDC	AASTBF010000051.1	21121	21750	+	EFG4822254.1	dispersin export ABC transporter ATP-binding protein AatC	Escherichia coli	302507
16172494	INSDC	AASTCK010000096.1	2237	2866	-	EFG4974031.1	dispersin export ABC transporter ATP-binding protein AatC	Escherichia coli	294687
16172494	INSDC	AASTDQ010000020.1	21202	21831	+	EFG5217929.1	dispersin export ABC transporter ATP-binding protein AatC	Escherichia coli	PNUSAE031854
16172494	INSDC	AASTGM010000027.1	18284	18913	+	EFG5592958.1	dispersin export ABC transporter ATP-binding protein AatC	Escherichia coli	PNUSAE044459
16172494	INSDC	AASTHC010000070.1	1890	2519	-	EFG5649617.1	dispersin export ABC transporter ATP-binding protein AatC	Escherichia coli	254610
16172494	INSDC	AASTHT010000069.1	19107	19736	+	EFG5694148.1	dispersin export ABC transporter ATP-binding protein AatC	Escherichia coli	310175
16172494	INSDC	AASTKH010000047.1	17038	17667	+	EFG6094988.1	dispersin export ABC transporter ATP-binding protein AatC	Escherichia coli	301860
16172494	INSDC	AASTRR010000199.1	730	1359	+	EFG7090165.1	dispersin export ABC transporter ATP-binding protein AatC	Escherichia coli	PNUSAE044115
16172494	INSDC	AASTRU010000047.1	8288	8917	+	EFG7171419.1	dispersin export ABC transporter ATP-binding protein AatC	Escherichia coli	PNUSAE046118
16172494	INSDC	AASTUN010000047.1	9740	10369	+	EFG7443868.1	dispersin export ABC transporter ATP-binding protein AatC	Escherichia coli	PNUSAE044603
16172494	INSDC	AASTWX010000065.1	19347	19976	+	EFG7768958.1	dispersin export ABC transporter ATP-binding protein AatC	Escherichia coli	259269
16172494	INSDC	AASTXL010000037.1	17038	17667	+	EFG7892865.1	dispersin export ABC transporter ATP-binding protein AatC	Escherichia coli	PNUSAE044131
16172494	INSDC	AASTXP010000062.1	1892	2521	-	EFG7907968.1	dispersin export ABC transporter ATP-binding protein AatC	Escherichia coli	280293
16172494	INSDC	AASUFI010000072.1	16798	17427	+	EFG8860534.1	dispersin export ABC transporter ATP-binding protein AatC	Escherichia coli	268623
16172494	INSDC	AASUIO010000070.1	6937	7566	+	EFG9279449.1	dispersin export ABC transporter ATP-binding protein AatC	Escherichia coli	152655
16172494	INSDC	AASUKY010000061.1	1892	2521	-	EFG9603469.1	dispersin export ABC transporter ATP-binding protein AatC	Escherichia coli	298883
16172494	INSDC	AASVEI010000031.1	16897	17526	+	EFH2043618.1	dispersin export ABC transporter ATP-binding protein AatC	Escherichia coli	07-3560
16172494	INSDC	AASVGY010000033.1	8784	9413	+	EFH2495954.1	dispersin export ABC transporter ATP-binding protein AatC	Escherichia coli	PNUSAE047730
16172494	INSDC	AASVLQ010000093.1	7920	8549	+	EFH3063395.1	dispersin export ABC transporter ATP-binding protein AatC	Escherichia coli	866442
16172494	INSDC	AASVML010000040.1	39038	39667	-	EFH3170760.1	dispersin export ABC transporter ATP-binding protein AatC	Escherichia coli	862440
16172494	INSDC	AASVNQ010000067.1	4240	4869	+	EFH3318208.1	dispersin export ABC transporter ATP-binding protein AatC	Escherichia coli	860004
16172494	INSDC	AASVOF010000076.1	6805	7434	+	EFH3387762.1	dispersin export ABC transporter ATP-binding protein AatC	Escherichia coli	857250
16172494	INSDC	AASVOG010000080.1	15857	16486	+	EFH3392557.1	dispersin export ABC transporter ATP-binding protein AatC	Escherichia coli	857176
16172494	INSDC	AASVPI010000027.1	15864	16493	+	EFH3524934.1	dispersin export ABC transporter ATP-binding protein AatC	Escherichia coli	854902
16172494	INSDC	AASVPV010000070.1	18337	18966	+	EFH3581203.1	dispersin export ABC transporter ATP-binding protein AatC	Escherichia coli	853999
16172494	INSDC	AASVQJ010000073.1	2786	3415	-	EFH3658216.1	dispersin export ABC transporter ATP-binding protein AatC	Escherichia coli	854000
16172494	INSDC	AASVRC010000091.1	3585	4214	-	EFH3732245.1	dispersin export ABC transporter ATP-binding protein AatC	Escherichia coli	285561
16172494	INSDC	AASVRH010000065.1	1896	2525	-	EFH3752271.1	dispersin export ABC transporter ATP-binding protein AatC	Escherichia coli	298880
16172494	INSDC	AASWDL010000027.1	35174	35803	+	EFH5236964.1	dispersin export ABC transporter ATP-binding protein AatC	Escherichia coli	PNUSAE046119
16172494	INSDC	AASWNN010000083.1	2278	2907	-	EFH6569063.1	dispersin export ABC transporter ATP-binding protein AatC	Escherichia coli	844886
16172494	INSDC	AASWQY010000079.1	12866	13495	-	EFH6957504.1	dispersin export ABC transporter ATP-binding protein AatC	Escherichia coli	843994
16172494	INSDC	AASWQZ010000101.1	2236	2865	-	EFH6962443.1	dispersin export ABC transporter ATP-binding protein AatC	Escherichia coli	843993
16172494	INSDC	AASWUO010000077.1	2376	3005	-	EFH7393909.1	dispersin export ABC transporter ATP-binding protein AatC	Escherichia coli	838525
16172494	INSDC	AASXAU010000058.1	18924	19553	+	EFH8139118.1	dispersin export ABC transporter ATP-binding protein AatC	Escherichia coli	834777
16172494	INSDC	AASYVR010000040.1	35922	36551	-	EFI4216860.1	dispersin export ABC transporter ATP-binding protein AatC	Escherichia coli	877274
16172494	INSDC	AASZJG010000037.1	13738	14367	-	EFI5992300.1	dispersin export ABC transporter ATP-binding protein AatC	Escherichia coli	PNUSAE046115
16172494	INSDC	AASZJW010000051.1	18798	19427	+	EFI6058219.1	dispersin export ABC transporter ATP-binding protein AatC	Escherichia coli	872150
16172494	INSDC	AASZOK010000049.1	2385	3014	-	EFI6631198.1	dispersin export ABC transporter ATP-binding protein AatC	Escherichia coli	PNUSAE047734
16172494	INSDC	AASZYA010000048.1	3246	3875	-	EFI7880090.1	dispersin export ABC transporter ATP-binding protein AatC	Escherichia coli	2011C-3493
16172494	INSDC	AATAAQ010000079.1	1797	2426	-	EFI8227641.1	dispersin export ABC transporter ATP-binding protein AatC	Escherichia coli	PNUSAE047729
16172494	INSDC	AATAEL010000042.1	16897	17526	+	EFI8717491.1	dispersin export ABC transporter ATP-binding protein AatC	Escherichia coli	PNUSAE047398
16172494	INSDC	AATBQE010000076.1	2344	2973	-	EFJ3648694.1	dispersin export ABC transporter ATP-binding protein AatC	Escherichia coli	888049
16172494	INSDC	AATCFX010000052.1	3588	4217	-	EFJ5736970.1	dispersin export ABC transporter ATP-binding protein AatC	Escherichia coli	2011C-3510
16172494	INSDC	AATCHJ010000046.1	3588	4217	-	EFJ5935784.1	dispersin export ABC transporter ATP-binding protein AatC	Escherichia coli	2011C-3514
16172494	INSDC	AATDJG010000051.1	3588	4217	-	EFJ7914605.1	dispersin export ABC transporter ATP-binding protein AatC	Escherichia coli	2011EL-1675A
16172494	INSDC	AATDXP010000065.1	19379	20008	+	EFJ9436340.1	dispersin export ABC transporter ATP-binding protein AatC	Escherichia coli	186531
16172494	INSDC	AATDXT010000080.1	2085	2714	-	EFJ9472731.1	dispersin export ABC transporter ATP-binding protein AatC	Escherichia coli	188341
16172494	INSDC	AATDEM010000093.1	734	1363	-	EFK0488969.1	dispersin export ABC transporter ATP-binding protein AatC	Escherichia coli	2015EL-1494M1
16172494	INSDC	AATEOB010000060.1	11587	12216	+	EFK2006145.1	dispersin export ABC transporter ATP-binding protein AatC	Escherichia coli	181958
16172494	INSDC	AATENM010000068.1	4432	5061	+	EFK2126515.1	dispersin export ABC transporter ATP-binding protein AatC	Escherichia coli	153145
16172494	INSDC	AATEOJ010000062.1	22682	23311	+	EFK2571160.1	dispersin export ABC transporter ATP-binding protein AatC	Escherichia coli	166182
16172494	INSDC	AATEPP010000060.1	16225	16854	+	EFK2677444.1	dispersin export ABC transporter ATP-binding protein AatC	Escherichia coli	203373
16172494	INSDC	AATEQC010000077.1	2091	2720	-	EFK2737071.1	dispersin export ABC transporter ATP-binding protein AatC	Escherichia coli	178926
16172494	INSDC	AATEUF010000075.1	14379	15008	+	EFK3432481.1	dispersin export ABC transporter ATP-binding protein AatC	Escherichia coli	209671
16172494	INSDC	AATEUK010000083.1	2085	2714	-	EFK3477825.1	dispersin export ABC transporter ATP-binding protein AatC	Escherichia coli	188151
16172494	INSDC	AATEVQ010000086.1	1376	2005	-	EFK3769541.1	dispersin export ABC transporter ATP-binding protein AatC	Escherichia coli	155719
16172494	INSDC	AATEVP010000076.1	18993	19622	+	EFK3773547.1	dispersin export ABC transporter ATP-binding protein AatC	Escherichia coli	168294
16172494	INSDC	AATEWC010000071.1	2385	3014	-	EFK3817389.1	dispersin export ABC transporter ATP-binding protein AatC	Escherichia coli	192862
16172494	INSDC	AATETP010000090.1	2385	3014	-	EFK3832525.1	dispersin export ABC transporter ATP-binding protein AatC	Escherichia coli	157052
16172494	INSDC	AATEWY010000069.1	1396	2025	-	EFK3934402.1	dispersin export ABC transporter ATP-binding protein AatC	Escherichia coli	180530
16172494	INSDC	AATEYU010000084.1	2940	3569	-	EFK4090570.1	dispersin export ABC transporter ATP-binding protein AatC	Escherichia coli	147828
16172494	INSDC	AATEXS010000132.1	385	1014	-	EFK4138989.1	dispersin export ABC transporter ATP-binding protein AatC	Escherichia coli	206714
16172494	INSDC	AATEYD010000056.1	14625	15254	+	EFK4143814.1	dispersin export ABC transporter ATP-binding protein AatC	Escherichia coli	200628
16172494	INSDC	AATFAK010000067.1	16419	17048	+	EFK4271311.1	dispersin export ABC transporter ATP-binding protein AatC	Escherichia coli	249367
16172494	INSDC	AATFAW010000096.1	8719	9348	+	EFK4379540.1	dispersin export ABC transporter ATP-binding protein AatC	Escherichia coli	245103
16172494	INSDC	AATFAQ010000056.1	8784	9413	+	EFK4458399.1	dispersin export ABC transporter ATP-binding protein AatC	Escherichia coli	248617
16172494	INSDC	AATFBE010000069.1	4484	5113	+	EFK4497519.1	dispersin export ABC transporter ATP-binding protein AatC	Escherichia coli	221654
16172494	INSDC	AATFCP010000086.1	2945	3574	-	EFK4671222.1	dispersin export ABC transporter ATP-binding protein AatC	Escherichia coli	143508
16172494	INSDC	AATFDC010000033.1	39029	39658	-	EFK4733020.1	dispersin export ABC transporter ATP-binding protein AatC	Escherichia coli	240200
16172494	INSDC	AATFDK010000136.1	2141	2770	-	EFK6337460.1	dispersin export ABC transporter ATP-binding protein AatC	Escherichia coli	209696
16172494	INSDC	AATFDR010000065.1	4240	4869	+	EFK6362483.1	dispersin export ABC transporter ATP-binding protein AatC	Escherichia coli	249369
16172494	INSDC	AATHAP010000095.1	613	1242	-	EFL1716260.1	dispersin export ABC transporter ATP-binding protein AatC	Escherichia coli	PNUSAE001030
16172494	INSDC	AATIIT010000090.1	161	790	-	EFL6199697.1	dispersin export ABC transporter ATP-binding protein AatC	Escherichia coli	2012C-3196
16172494	INSDC	AATIKW010000083.1	689	1318	-	EFL6474139.1	dispersin export ABC transporter ATP-binding protein AatC	Escherichia coli	H 35
16172494	INSDC	AATKQP010000137.1	1752	2381	-	EFM3615844.1	dispersin export ABC transporter ATP-binding protein AatC	Escherichia coli	899031
16172494	INSDC	AATKRI010000039.1	13202	13831	+	EFM3704874.1	dispersin export ABC transporter ATP-binding protein AatC	Escherichia coli	899044
16172494	INSDC	AATKRN010000055.1	2385	3014	-	EFM3729938.1	dispersin export ABC transporter ATP-binding protein AatC	Escherichia coli	899039
16172494	INSDC	AATKSP010000040.1	39035	39664	-	EFM3860969.1	dispersin export ABC transporter ATP-binding protein AatC	Escherichia coli	899032
16172494	INSDC	AATKWS010000038.1	35671	36300	-	EFM4374887.1	dispersin export ABC transporter ATP-binding protein AatC	Escherichia coli	917888
16172494	INSDC	AATMFB010000060.1	16225	16854	+	EFM8974914.1	dispersin export ABC transporter ATP-binding protein AatC	Escherichia coli	924835
16172494	INSDC	AATMIH010000084.1	2919	3548	-	EFM9350954.1	dispersin export ABC transporter ATP-binding protein AatC	Escherichia coli	896001
16172494	INSDC	AATOBI010000123.1	727	1356	-	EFN3975746.1	dispersin export ABC transporter ATP-binding protein AatC	Escherichia coli	PNUSAE029950
16172494	INSDC	AATORM010000084.1	350	979	-	EFN5983782.1	dispersin export ABC transporter ATP-binding protein AatC	Escherichia coli	PNUSAE029514
16172494	INSDC	AATORR010000045.1	2385	3014	-	EFN6011896.1	dispersin export ABC transporter ATP-binding protein AatC	Escherichia coli	PNUSAE029512
16172494	INSDC	AATOZZ010000045.1	15772	16401	+	EFN7035800.1	dispersin export ABC transporter ATP-binding protein AatC	Escherichia coli	B179XC2
16172494	INSDC	AATPAC010000035.1	16133	16762	+	EFN7050960.1	dispersin export ABC transporter ATP-binding protein AatC	Escherichia coli	B181XC1
16172494	INSDC	AATPAH010000147.1	1657	2286	-	EFN7081113.1	dispersin export ABC transporter ATP-binding protein AatC	Escherichia coli	B011A
16172494	INSDC	AATPAX010000028.1	32223	32852	+	EFN7143093.1	dispersin export ABC transporter ATP-binding protein AatC	Escherichia coli	B011X
16172494	INSDC	AATPBB010000042.1	15800	16429	+	EFN7157937.1	dispersin export ABC transporter ATP-binding protein AatC	Escherichia coli	B011C
16172494	INSDC	AATPAY010000033.1	32223	32852	+	EFN7162896.1	dispersin export ABC transporter ATP-binding protein AatC	Escherichia coli	B011D
16172494	INSDC	AATPOY010000037.1	25787	26416	+	EFN8941293.1	dispersin export ABC transporter ATP-binding protein AatC	Escherichia coli	PSU-1328
16172494	INSDC	AATPQE010000044.1	16724	17353	+	EFN9086161.1	dispersin export ABC transporter ATP-binding protein AatC	Escherichia coli	PSU-1275
16172494	INSDC	AATPRL010000027.1	35174	35803	+	EFN9183763.1	dispersin export ABC transporter ATP-binding protein AatC	Escherichia coli	PNUSAE018045
16172494	INSDC	AATPYL010000039.1	22140	22769	+	EFO0141404.1	dispersin export ABC transporter ATP-binding protein AatC	Escherichia coli	PNUSAE017134
16172494	INSDC	AATPZK010000051.1	1396	2025	-	EFO0246409.1	dispersin export ABC transporter ATP-binding protein AatC	Escherichia coli	PNUSAE016969
16172494	INSDC	AATQCT010000034.1	16952	17581	+	EFO0731205.1	dispersin export ABC transporter ATP-binding protein AatC	Escherichia coli	PNUSAE015914
16172494	INSDC	AATQEB010000041.1	21121	21750	+	EFO0854937.1	dispersin export ABC transporter ATP-binding protein AatC	Escherichia coli	PNUSAE016169
16172494	INSDC	AATQFC010000078.1	696	1325	-	EFO0936162.1	dispersin export ABC transporter ATP-binding protein AatC	Escherichia coli	PNUSAE015697
16172494	INSDC	AATQFA010000035.1	14619	15248	+	EFO0941211.1	dispersin export ABC transporter ATP-binding protein AatC	Escherichia coli	PNUSAE015908
16172494	INSDC	AAUANE010000097.1	7653	8282	-	EFQ8212633.1	dispersin export ABC transporter ATP-binding protein AatC	Escherichia coli	961293
16172494	INSDC	AFPS01000102.1	37315	37944	-	EGR60585.1	AatC ATB binding protein of ABC transporter	Escherichia coli O104:H4 str. 01-09591	01-09591	GCA_000221065.2
16172494	INSDC	AFOB02000132.1	2078	2707	-	EGR71455.1	AatC ATB binding protein of ABC transporter	Escherichia coli O104:H4 str. LB226692	LB226692	GCA_000215685.3
16172494	INSDC	AFST01000020.2	13443	14072	+	EGT71189.1	hypothetical protein	Escherichia coli O104:H4 str. C227-11	C227-11	GCA_000220805.2
16172494	INSDC	AFRH01000026.1	8249	8878	+	EHF16246.1	hypothetical protein	Escherichia coli O104:H4 str. C227-11	C227-11	GCA_000235285.1
16172494	INSDC	JH378095.1	9760	10389	+	EHF16246.1	hypothetical protein	Escherichia coli O104:H4 str. C227-11	C227-11	GCA_000235285.1
16172494	INSDC	AFRL01000025.1	21407	22036	+	EHF16341.1	hypothetical protein	Escherichia coli O104:H4 str. 04-8351	04-8351	GCA_000235245.1
16172494	INSDC	JH378078.1	21407	22036	+	EHF16341.1	hypothetical protein	Escherichia coli O104:H4 str. 04-8351	04-8351	GCA_000235245.1
16172494	INSDC	AFRI01000017.1	8238	8867	+	EHF16413.1	hypothetical protein	Escherichia coli O104:H4 str. C236-11	C236-11	GCA_000235265.1
16172494	INSDC	JH378084.1	10922	11551	+	EHF16413.1	hypothetical protein	Escherichia coli O104:H4 str. C236-11	C236-11	GCA_000235265.1
16172494	INSDC	AFRK01000016.1	21406	22035	+	EHF28961.1	hypothetical protein	Escherichia coli O104:H4 str. 09-7901	09-7901	GCA_000235225.1
16172494	INSDC	JH378070.1	29503	30132	+	EHF28961.1	hypothetical protein	Escherichia coli O104:H4 str. 09-7901	09-7901	GCA_000235225.1
16172494	INSDC	AFRM01000027.1	8209	8838	+	EHF32744.1	hypothetical protein	Escherichia coli O104:H4 str. 11-3677	11-3677	GCA_000235205.1
16172494	INSDC	JH378060.1	18749	19378	+	EHF32744.1	hypothetical protein	Escherichia coli O104:H4 str. 11-3677	11-3677	GCA_000235205.1
16172494	INSDC	AFUX01000056.1	8385	9014	+	EHF33063.1	hypothetical protein	Escherichia coli O104:H4 str. 11-4404	11-4404	GCA_000235185.1
16172494	INSDC	JH378046.1	14125	14754	+	EHF33063.1	hypothetical protein	Escherichia coli O104:H4 str. 11-4404	11-4404	GCA_000235185.1
16172494	INSDC	AFUY01000053.1	4618	5247	+	EHF39418.1	hypothetical protein	Escherichia coli O104:H4 str. 11-4522	11-4522	GCA_000235165.1
16172494	INSDC	JH378035.1	10197	10826	+	EHF39418.1	hypothetical protein	Escherichia coli O104:H4 str. 11-4522	11-4522	GCA_000235165.1
16172494	INSDC	AFUZ01000048.1	8223	8852	+	EHF46370.1	hypothetical protein	Escherichia coli O104:H4 str. 11-4623	11-4623	GCA_000235145.1
16172494	INSDC	JH378027.1	14761	15390	+	EHF46370.1	hypothetical protein	Escherichia coli O104:H4 str. 11-4623	11-4623	GCA_000235145.1
16172494	INSDC	AFVA01000055.1	8207	8836	+	EHF52293.1	hypothetical protein	Escherichia coli O104:H4 str. 11-4632 C1	11-4632 C1	GCA_000235125.1
16172494	INSDC	JH378019.1	10435	11064	+	EHF52293.1	hypothetical protein	Escherichia coli O104:H4 str. 11-4632 C1	11-4632 C1	GCA_000235125.1
16172494	INSDC	AFVB01000049.1	8202	8831	+	EHF56370.1	hypothetical protein	Escherichia coli O104:H4 str. 11-4632 C2	11-4632 C2	GCA_000235105.1
16172494	INSDC	JH378010.1	12167	12796	+	EHF56370.1	hypothetical protein	Escherichia coli O104:H4 str. 11-4632 C2	11-4632 C2	GCA_000235105.1
16172494	INSDC	AFVC01000054.1	6042	6671	+	EHF62577.1	hypothetical protein	Escherichia coli O104:H4 str. 11-4632 C3	11-4632 C3	GCA_000235085.1
16172494	INSDC	JH378003.1	64129	64758	+	EHF62577.1	hypothetical protein	Escherichia coli O104:H4 str. 11-4632 C3	11-4632 C3	GCA_000235085.1
16172494	INSDC	AFVD01000049.1	8219	8848	+	EHF68918.1	hypothetical protein	Escherichia coli O104:H4 str. 11-4632 C4	11-4632 C4	GCA_000235065.1
16172494	INSDC	JH377994.1	9303	9932	+	EHF68918.1	hypothetical protein	Escherichia coli O104:H4 str. 11-4632 C4	11-4632 C4	GCA_000235065.1
16172494	INSDC	AFVE01000045.1	8374	9003	+	EHF70787.1	hypothetical protein	Escherichia coli O104:H4 str. 11-4632 C5	11-4632 C5	GCA_000235045.1
16172494	INSDC	JH377987.1	9975	10604	+	EHF70787.1	hypothetical protein	Escherichia coli O104:H4 str. 11-4632 C5	11-4632 C5	GCA_000235045.1
16172494	INSDC	AMVR01000035.1	9213	9842	+	EKY85515.1	hypothetical protein	Escherichia coli O104:H4 str. 11-02030	11-02030	GCA_000319995.1
16172494	INSDC	AMVS01000044.1	4521	5150	+	EKY85523.1	hypothetical protein	Escherichia coli O104:H4 str. 11-02033-1	11-02033-1	GCA_000320015.1
16172494	INSDC	AMVT01000025.1	10621	11250	+	EKY86204.1	hypothetical protein	Escherichia coli O104:H4 str. 11-02092	11-02092	GCA_000320035.1
16172494	INSDC	AMVU01000028.1	9212	9841	+	EKZ00134.1	hypothetical protein	Escherichia coli O104:H4 str. 11-02093	11-02093	GCA_000320075.1
16172494	INSDC	AMVV01000037.1	9213	9842	+	EKZ00780.1	hypothetical protein	Escherichia coli O104:H4 str. 11-02281	11-02281	GCA_000320095.1
16172494	INSDC	AMVW01000038.1	4147	4776	+	EKZ03809.1	hypothetical protein	Escherichia coli O104:H4 str. 11-02318	11-02318	GCA_000319835.1
16172494	INSDC	KB021638.1	4147	4776	+	EKZ03809.1	hypothetical protein	Escherichia coli O104:H4 str. 11-02318	11-02318	GCA_000319835.1
16172494	INSDC	AMVX01000026.1	5390	6019	+	EKZ15664.1	hypothetical protein	Escherichia coli O104:H4 str. 11-02913	11-02913	GCA_000320115.1
16172494	INSDC	AMVY01000032.1	4521	5150	+	EKZ18137.1	hypothetical protein	Escherichia coli O104:H4 str. 11-03439	11-03439	GCA_000320135.1
16172494	INSDC	AMWA01000032.1	5399	6028	+	EKZ18477.1	hypothetical protein	Escherichia coli O104:H4 str. 11-03943	11-03943	GCA_000320155.1
16172494	INSDC	AMVZ01000032.1	9213	9842	+	EKZ30459.1	hypothetical protein	Escherichia coli O104:H4 str. 11-04080	11-04080	GCA_000320175.1
16172494	INSDC	AGWG01000047.1	8376	9005	+	EKZ32481.1	hypothetical protein	Escherichia coli O104:H4 str. Ec11-9990	Ec11-9990	GCA_000319875.1
16172494	INSDC	KB021592.1	13164	13793	+	EKZ32481.1	hypothetical protein	Escherichia coli O104:H4 str. Ec11-9990	Ec11-9990	GCA_000319875.1
16172494	INSDC	AHOU01000037.1	8214	8843	+	EKZ44380.1	hypothetical protein	Escherichia coli O104:H4 str. Ec11-4984	Ec11-4984	GCA_000319915.1
16172494	INSDC	KB021563.1	10088	10717	+	EKZ44380.1	hypothetical protein	Escherichia coli O104:H4 str. Ec11-4984	Ec11-4984	GCA_000319915.1
16172494	INSDC	AHOW01000036.1	4530	5159	+	EKZ47706.1	hypothetical protein	Escherichia coli O104:H4 str. Ec11-4986	Ec11-4986	GCA_000319955.1
16172494	INSDC	KB021576.1	10505	11134	+	EKZ47706.1	hypothetical protein	Escherichia coli O104:H4 str. Ec11-4986	Ec11-4986	GCA_000319955.1
16172494	INSDC	AHOX01000031.1	2472	3101	-	EKZ51834.1	hypothetical protein	Escherichia coli O104:H4 str. Ec11-4987	Ec11-4987	GCA_000319975.1
16172494	INSDC	KB021531.1	2472	3101	-	EKZ51834.1	hypothetical protein	Escherichia coli O104:H4 str. Ec11-4987	Ec11-4987	GCA_000319975.1
16172494	INSDC	AHOY01000040.1	4655	5284	+	EKZ56860.1	hypothetical protein	Escherichia coli O104:H4 str. Ec11-4988	Ec11-4988	GCA_000320195.1
16172494	INSDC	KB021505.1	11111	11740	+	EKZ56860.1	hypothetical protein	Escherichia coli O104:H4 str. Ec11-4988	Ec11-4988	GCA_000320195.1
16172494	INSDC	AHOZ01000030.1	8320	8949	+	EKZ65189.1	hypothetical protein	Escherichia coli O104:H4 str. Ec11-5603	Ec11-5603	GCA_000320215.1
16172494	INSDC	KB021490.1	9784	10413	+	EKZ65189.1	hypothetical protein	Escherichia coli O104:H4 str. Ec11-5603	Ec11-5603	GCA_000320215.1
16172494	INSDC	AHOV01000041.1	4965	5594	+	EKZ66861.1	hypothetical protein	Escherichia coli O104:H4 str. Ec11-5604	Ec11-5604	GCA_000319935.1
16172494	INSDC	KB021550.1	11393	12022	+	EKZ66861.1	hypothetical protein	Escherichia coli O104:H4 str. Ec11-5604	Ec11-5604	GCA_000319935.1
16172494	INSDC	AHPA01000038.1	4706	5335	+	EKZ75168.1	hypothetical protein	Escherichia coli O104:H4 str. Ec11-6006	Ec11-6006	GCA_000320235.1
16172494	INSDC	KB021479.1	11348	11977	+	EKZ75168.1	hypothetical protein	Escherichia coli O104:H4 str. Ec11-6006	Ec11-6006	GCA_000320235.1
16172494	INSDC	AIPQ01000035.1	11809	12438	+	EKZ77211.1	hypothetical protein	Escherichia coli O104:H4 str. Ec12-0465	Ec12-0465	GCA_000320255.1
16172494	INSDC	KB021466.1	11809	12438	+	EKZ77211.1	hypothetical protein	Escherichia coli O104:H4 str. Ec12-0465	Ec12-0465	GCA_000320255.1
16172494	INSDC	AIPR01000047.1	11776	12405	+	EKZ82209.1	hypothetical protein	Escherichia coli O104:H4 str. Ec12-0466	Ec12-0466	GCA_000320275.1
16172494	INSDC	KB021457.1	11776	12405	+	EKZ82209.1	hypothetical protein	Escherichia coli O104:H4 str. Ec12-0466	Ec12-0466	GCA_000320275.1
16172494	INSDC	AGWH01000038.1	12095	12724	+	EKZ88876.1	hypothetical protein	Escherichia coli O104:H4 str. Ec11-9941	Ec 11-9941	GCA_000320045.1
16172494	INSDC	KB021518.1	69785	70414	+	EKZ88876.1	hypothetical protein	Escherichia coli O104:H4 str. Ec11-9941	Ec 11-9941	GCA_000320045.1
16172494	INSDC	ANVD01000031.1	52180	52809	-	ELF27539.1	hypothetical protein	Escherichia coli KTE161	KTE161	GCA_000351985.1
16172494	INSDC	KB732935.1	63079	63708	-	ELF27539.1	hypothetical protein	Escherichia coli KTE161	KTE161	GCA_000351985.1
16172494	INSDC	AHAU01000155.1	4389	5018	+	EMR91624.1	AatC ATB binding protein of ABC transporter	Escherichia coli O104:H4 str. E92/11	E92/11	GCA_000353545.1
16172494	INSDC	AHAV01000204.1	4342	4971	+	EMR91667.1	AatC ATB binding protein of ABC transporter	Escherichia coli O104:H4 str. E112/10	E112/10	GCA_000350005.1
16172494	INSDC	AHAX01000072.1	56434	57063	+	EMR92022.1	AatC ATB binding protein of ABC transporter	Escherichia coli ONT:H33 str. C48/93	C48/93	GCA_000350025.2
16172494	INSDC	AHAW01000075.1	19270	19899	+	EMS03303.1	AatC ATB binding protein of ABC transporter	Escherichia coli O127:H27 str. C43/90	C43/90	GCA_000350045.2
16172494	INSDC	JFFO01000018.1	1646	2275	-	EYB64799.1	macrolide ABC transporter ATP-binding protein	Escherichia coli	UCD_JA69	GCA_000599825.1
16172494	INSDC	JHLJ01000108.1	4544	5173	+	EYX59004.1	macrolide ABC transporter ATP-binding protein	Escherichia coli O104:H4 str. 2011EL-1675A	2011EL-1675A	GCA_000616385.2
16172494	INSDC	JHJE01000146.1	3418	4047	+	EZB48351.1	macrolide ABC transporter ATP-binding protein	Escherichia coli O15:H18 str. K1516	K1516	GCA_000617985.2
16172494	INSDC	DAAZPU010000051.1	14638	15267	+	HAG8647171.1	dispersin export ABC transporter ATP-binding protein AatC	Escherichia coli	AUSMDU00004890
16172494	INSDC	DAAZRD010000021.1	14638	15267	+	HAG8767333.1	dispersin export ABC transporter ATP-binding protein AatC	Escherichia coli
16172494	INSDC	DAAZSU010000039.1	25888	26517	+	HAG9029900.1	dispersin export ABC transporter ATP-binding protein AatC	Escherichia coli	AUSMDU00004796
16172494	INSDC	DABAMO010000036.1	18033	18662	+	HAH1525830.1	dispersin export ABC transporter ATP-binding protein AatC	Escherichia coli
16172494	INSDC	DABAPI010000054.1	12330	12959	+	HAH1919745.1	dispersin export ABC transporter ATP-binding protein AatC	Escherichia coli	EC00757
16172494	INSDC	DABBID010000049.1	16063	16692	+	HAH4309159.1	dispersin export ABC transporter ATP-binding protein AatC	Escherichia coli	EC00751
16172494	INSDC	DABBNZ010000040.1	15949	16578	+	HAH5030796.1	dispersin export ABC transporter ATP-binding protein AatC	Escherichia coli
16172494	INSDC	DABCBX010000039.1	16133	16762	+	HAH6817507.1	dispersin export ABC transporter ATP-binding protein AatC	Escherichia coli	HICF146
16172494	INSDC	DABCCB010000023.1	74798	75427	-	HAH6836753.1	dispersin export ABC transporter ATP-binding protein AatC	Escherichia coli	HICF137
16172494	INSDC	DABDFI010000081.1	3402	4031	-	HAH9816956.1	dispersin export ABC transporter ATP-binding protein AatC	Escherichia coli
16172494	INSDC	DABDFE010000051.1	1543	2172	-	HAH9830820.1	dispersin export ABC transporter ATP-binding protein AatC	Escherichia coli
16172494	INSDC	DABDFQ010000037.1	15994	16623	+	HAH9921490.1	dispersin export ABC transporter ATP-binding protein AatC	Escherichia coli
16172494	INSDC	DABCTD010000039.1	24771	25400	-	HAI0400361.1	dispersin export ABC transporter ATP-binding protein AatC	Escherichia coli	BCW_5113
16172494	INSDC	DABDRE010000048.1	16879	17508	+	HAI1999158.1	dispersin export ABC transporter ATP-binding protein AatC	Escherichia coli	BCW_4056
16172494	INSDC	DABDVB010000037.1	25494	26123	+	HAI2541407.1	dispersin export ABC transporter ATP-binding protein AatC	Escherichia coli	SCHI0016.S.116
16172494	INSDC	DABFBH010000029.1	34421	35050	+	HAI6544388.1	dispersin export ABC transporter ATP-binding protein AatC	Escherichia coli
16172494	INSDC	DABGTM010000140.1	1543	2172	-	HAJ0189748.1	dispersin export ABC transporter ATP-binding protein AatC	Escherichia coli	AUSMDU00007863
16172494	INSDC	DABHLH010000074.1	1890	2519	-	HAJ2513285.1	dispersin export ABC transporter ATP-binding protein AatC	Escherichia coli
16172494	INSDC	DABGAS010000042.1	3888	4517	-	HAJ4052416.1	dispersin export ABC transporter ATP-binding protein AatC	Escherichia coli
16172494	INSDC	DABGAT010000052.1	3888	4517	-	HAJ4084992.1	dispersin export ABC transporter ATP-binding protein AatC	Escherichia coli
16172494	INSDC	DABGCK010000044.1	3888	4517	-	HAJ4234286.1	dispersin export ABC transporter ATP-binding protein AatC	Escherichia coli
16172494	INSDC	DABGCW010000042.1	3888	4517	-	HAJ4303879.1	dispersin export ABC transporter ATP-binding protein AatC	Escherichia coli
16172494	INSDC	DABGCY010000043.1	3888	4517	-	HAJ4337326.1	dispersin export ABC transporter ATP-binding protein AatC	Escherichia coli
16172494	INSDC	DABGCZ010000045.1	3888	4517	-	HAJ4342025.1	dispersin export ABC transporter ATP-binding protein AatC	Escherichia coli
16172494	INSDC	DABGDA010000043.1	3888	4517	-	HAJ4351362.1	dispersin export ABC transporter ATP-binding protein AatC	Escherichia coli
16172494	INSDC	DABGDC010000044.1	3888	4517	-	HAJ4388710.1	dispersin export ABC transporter ATP-binding protein AatC	Escherichia coli
16172494	INSDC	DABGHJ010000053.1	14638	15267	+	HAJ4914245.1	dispersin export ABC transporter ATP-binding protein AatC	Escherichia coli	ecoli[ST-38]
16172494	INSDC	DABGIX010000058.1	14638	15267	+	HAJ5117174.1	dispersin export ABC transporter ATP-binding protein AatC	Escherichia coli	ecoli[ST-38]
16172494	INSDC	DABGLJ010000067.1	16016	16645	+	HAJ5127180.1	dispersin export ABC transporter ATP-binding protein AatC	Escherichia coli	ecoli[ST-38]
16172494	INSDC	DABGKA010000050.1	11574	12203	+	HAJ5282643.1	dispersin export ABC transporter ATP-binding protein AatC	Escherichia coli	ecoli[ST-38]
16172494	INSDC	DABGKH010000050.1	13258	13887	+	HAJ5416300.1	dispersin export ABC transporter ATP-binding protein AatC	Escherichia coli	ecoli[ST-38]
16172494	INSDC	DABGLH010000025.1	15970	16599	+	HAJ5576295.1	dispersin export ABC transporter ATP-binding protein AatC	Escherichia coli	ecoli[ST-38]
16172494	INSDC	DABHZL010000059.1	1797	2426	-	HAJ6292798.1	dispersin export ABC transporter ATP-binding protein AatC	Escherichia coli	EuSCAPE_SE002
16172494	INSDC	DABIQG010000059.1	1797	2426	-	HAJ8512381.1	dispersin export ABC transporter ATP-binding protein AatC	Escherichia coli	eo2118
16172494	INSDC	JRLD01000146.1	1975	2604	-	KJD59888.1	macrolide ABC transporter ATP-binding protein	Escherichia coli	381-4	GCA_000947935.1
16172494	INSDC	JRJF01000082.1	1974	2603	-	KJD64776.1	macrolide ABC transporter ATP-binding protein	Escherichia coli	338	GCA_000947945.1
16172494	INSDC	JRKD01000129.1	4746	5375	+	KJD70633.1	macrolide ABC transporter ATP-binding protein	Escherichia coli	381-1	GCA_000947985.1
16172494	INSDC	JRKE01000095.1	4744	5373	+	KJD70855.1	macrolide ABC transporter ATP-binding protein	Escherichia coli	7N	GCA_000947975.1
16172494	INSDC	JRKF01000070.1	4752	5381	+	KJD71948.1	macrolide ABC transporter ATP-binding protein	Escherichia coli	9Z	GCA_000948055.1
16172494	INSDC	JRLN01000095.1	4746	5375	+	KJD86913.1	macrolide ABC transporter ATP-binding protein	Escherichia coli	8G	GCA_000947995.1
16172494	INSDC	RNHQ01000097.1	1479	2108	-	MGA40165.1	dispersin export ABC transporter ATP-binding protein AatC	Escherichia coli	PNUSAE017874	GCA_003770145.1
16172494	INSDC	ROYK01000091.1	254	883	-	MHK64159.1	dispersin export ABC transporter ATP-binding protein AatC	Escherichia coli	PNUSAE019720	GCA_003787665.1
16172494	INSDC	RTBQ01000046.1	13258	13887	+	MJD56477.1	ABC transporter ATP-binding protein	Escherichia coli	336977	GCA_003880495.1
16172494	INSDC	RTJF01000051.1	11519	12148	+	MJL96063.1	ABC transporter ATP-binding protein	Escherichia coli	462023	GCA_003884515.1
16172494	INSDC	RUGN01000050.1	16800	17429	+	MKO05675.1	dispersin export ABC transporter ATP-binding protein AatC	Escherichia coli	568349	GCA_003897515.1
16172494	INSDC	WAGY01000185.1	3360	3989	+	MRA52035.1	dispersin export ABC transporter ATP-binding protein AatC	Escherichia coli	102	GCA_009646075.1
16172494	INSDC	WSWO01000130.1	774	1403	+	MWE39650.1	dispersin export ABC transporter ATP-binding protein AatC	Escherichia coli	IM34c
16172494	INSDC	JAABPR010000042.1	16547	17176	+	NDI92434.1	dispersin export ABC transporter ATP-binding protein AatC	Escherichia coli	D11075
16172494	INSDC	JAANOR010000046.1	17203	17832	+	NHC30205.1	dispersin export ABC transporter ATP-binding protein AatC	Escherichia coli	2019Y001	GCA_011250605.1
16172494	INSDC	JAAUJT010000052.1	1688	2317	-	NJW99123.1	dispersin export ABC transporter ATP-binding protein AatC	Escherichia coli	EC-C-ST001-17FEB15-0065I
16172494	INSDC	WEQL01000071.1	4622	5251	+	NNP88083.1	dispersin export ABC transporter ATP-binding protein AatC	Escherichia coli	E13V1E
16172494	INSDC	WEPV01000039.1	10409	11038	-	NNP92589.1	dispersin export ABC transporter ATP-binding protein AatC	Escherichia coli	P0073V1
16172494	INSDC	WEQE01000041.1	8823	9452	+	NNQ07318.1	dispersin export ABC transporter ATP-binding protein AatC	Escherichia coli	E3V1C
16172494	INSDC	WEQX01000039.1	2358	2987	-	NNQ86515.1	dispersin export ABC transporter ATP-binding protein AatC	Escherichia coli	K4V4
16172494	INSDC	WERA01000053.1	8618	9247	-	NNQ96467.1	dispersin export ABC transporter ATP-binding protein AatC	Escherichia coli	K13V4
16172494	INSDC	WEQS01000045.1	24029	24658	+	NNR01308.1	dispersin export ABC transporter ATP-binding protein AatC	Escherichia coli	E25V1B
16172494	INSDC	WEQU01000080.1	8521	9150	+	NNR06071.1	dispersin export ABC transporter ATP-binding protein AatC	Escherichia coli	E31V1B
16172494	INSDC	WERI01000064.1	8876	9505	+	NNR84567.1	dispersin export ABC transporter ATP-binding protein AatC	Escherichia coli	K39V1
16172494	INSDC	WERH01000065.1	5336	5965	-	NNR89586.1	dispersin export ABC transporter ATP-binding protein AatC	Escherichia coli	K38V1
16172494	INSDC	JAATZF010000056.1	16118	16747	+	NPG99747.1	dispersin export ABC transporter ATP-binding protein AatC	Escherichia coli	EF516
16172494	INSDC	JAAUAG010000066.1	1332	1961	-	NPI26371.1	dispersin export ABC transporter ATP-binding protein AatC	Escherichia coli	EF470
16172494	INSDC	JAAUAQ010000047.1	23498	24127	+	NPI55826.1	dispersin export ABC transporter ATP-binding protein AatC	Escherichia coli	EF460
16172494	INSDC	JAAUAW010000037.1	11484	12113	+	NPJ00296.1	dispersin export ABC transporter ATP-binding protein AatC	Escherichia coli	EF454
16172494	INSDC	JAAUAW010000037.1	26648	27277	-	NPJ00309.1	dispersin export ABC transporter ATP-binding protein AatC	Escherichia coli	EF454
16172494	INSDC	WNTP01000031.1	3622	4251	+	NUL53860.1	dispersin export ABC transporter ATP-binding protein AatC	Escherichia coli	MEX-18
16172494	INSDC	WNTR01000020.1	47543	48172	-	NUL57656.1	dispersin export ABC transporter ATP-binding protein AatC	Escherichia coli	MEX-16
16172494	INSDC	WNTO01000043.1	2045	2674	-	NUL70785.1	dispersin export ABC transporter ATP-binding protein AatC	Escherichia coli	MEX-19
16172494	INSDC	WNTT01000065.1	4650	5279	+	NUL80841.1	dispersin export ABC transporter ATP-binding protein AatC	Escherichia coli	MEX-14
16172494	INSDC	WNTQ01000041.1	16807	17436	+	NUL92685.1	dispersin export ABC transporter ATP-binding protein AatC	Escherichia coli	MEX-17
16172494	INSDC	WNTU01000033.1	26904	27533	-	NUM29901.1	dispersin export ABC transporter ATP-binding protein AatC	Escherichia coli	MEX-13
16172494	INSDC	JAAFBT010000043.1	1876	2505	-	NWP42666.1	dispersin export ABC transporter ATP-binding protein AatC	Escherichia coli	93R-A
16172494	INSDC	MBRL01000202.1	3385	4014	+	OCK68194.1	macrolide ABC transporter ATP-binding protein	Escherichia coli	E2	GCA_001693555.1
16172494	INSDC	MKQI01000207.1	4051	4680	+	OIZ58801.1	macrolide ABC transporter ATP-binding protein	Escherichia coli	MN067	GCA_001881515.1
16172494	INSDC	MOZM01000067.1	5213	5842	-	OOJ25745.1	macrolide ABC transporter ATP-binding protein	Escherichia coli	5.2-R2	GCA_002002105.1
16172494	INSDC	MPAD01000025.1	67038	67667	-	OOK11661.1	macrolide ABC transporter ATP-binding protein	Escherichia coli	3.6-R5	GCA_002001715.1
16172494	INSDC	NEOB01000043.1	2385	3014	-	OTD88529.1	macrolide ABC transporter ATP-binding protein	Escherichia coli	OLC1259	GCA_002133765.1
16172494	INSDC	NWQU01000053.1	4368	4997	+	PCD47197.1	ABC transporter ATP-binding protein	Escherichia coli	OLC1478	GCA_002353035.1
16172494	INSDC	MVIO01000004.1	16302	16931	+	PCM39569.1	macrolide ABC transporter ATP-binding protein	Escherichia coli	NA090	GCA_002407385.1
16172494	INSDC	NXOU01000041.1	1053	1682	-	PCT28191.1	ABC transporter ATP-binding protein	Escherichia coli	45_Esco_HA-DE	GCA_002442395.1
16172494	INSDC	PDEE01000003.1	40386	41015	+	PEI01978.1	ABC transporter ATP-binding protein	Escherichia coli	FDAARGOS_402	GCA_002554485.1
16172494	INSDC	MPIJ01000015.1	16698	17327	+	PGG22492.1	macrolide ABC transporter ATP-binding protein	Escherichia coli	17_Esco_HA-NL	GCA_002573375.1
16172494	INSDC	CP031904.1	3092	3721	+	QCH59434.1	dispersin export ABC transporter ATP-binding protein AatC	Escherichia coli O104:H4	FWSEC0009	GCA_005014075.1
16172494	INSDC	CP041001.1	7436	8065	+	QDD24047.1	dispersin export ABC transporter ATP-binding protein AatC	Escherichia coli	FDAARGOS_772	GCA_006364695.1
16172494	INSDC	PDAS01000070.1	3716	4345	-	RFQ91370.1	ABC transporter ATP-binding protein	Escherichia coli	2009EL-2050	GCA_003418725.1
16172494	INSDC	PDAT01000075.1	3716	4345	-	RFQ94924.1	ABC transporter ATP-binding protein	Escherichia coli	2009EL-2071	GCA_003418805.1
16172494	INSDC	SCGC01000037.1	21549	22178	-	RWZ97941.1	dispersin export ABC transporter ATP-binding protein AatC	Escherichia coli	EC330	GCA_004100285.1
16172494	INSDC	UGBU01000001.1	65977	66606	+	STH63945.1	ABC transporter ATP-binding protein	Escherichia coli	NCTC9065	GCA_900449025.1
16172494	INSDC	UGCQ01000001.1	24617	25246	-	STI88605.1	ABC transporter ATP-binding protein	Escherichia coli	NCTC9003	GCA_900449135.1
16172494	INSDC	UGCW01000002.1	15254	15883	-	STJ21337.1	ABC transporter ATP-binding protein	Escherichia coli	NCTC9086	GCA_900449445.1
16172494	INSDC	VODD01000120.1	1039	1668	+	TWP78003.1	dispersin export ABC transporter ATP-binding protein AatC	Escherichia coli	EC1488	GCA_007846625.1
16172494	INSDC	SWMO02000485.1	1354	1983	-	TXD35778.1	dispersin export ABC transporter ATP-binding protein AatC	Escherichia coli	10
16172494	INSDC	SJJP01000059.1	1865	2494	-	TYZ78308.1	dispersin export ABC transporter ATP-binding protein AatC	Escherichia coli	96I
20207415	RefSeq	NC_009786.1	63657	64283	+	WP_000593828.1	ABC transporter ATP-binding protein	Escherichia coli O139:H28 str. E24377A	E24377A	GCF_000017745.1
20207415	RefSeq	NC_014232.1	65834	66460	+	WP_000593828.1	ABC transporter ATP-binding protein	Escherichia coli ETEC 1392/75	ETEC 1392/75
20207415	RefSeq	NZ_AELA02000023.1	4611	5237	+	WP_000593828.1	ABC transporter ATP-binding protein	Escherichia coli TW10598	TW10598	GCF_000166535.2
20207415	RefSeq	NZ_APXD01000044.1	899	1525	-	WP_000593828.1	ABC transporter ATP-binding protein	Escherichia coli 2730350	2730350	GCF_000356325.2
20207415	RefSeq	NZ_APXE01000130.1	5618	6244	+	WP_000593828.1	ABC transporter ATP-binding protein	Escherichia coli 2730450	2730450	GCF_000356205.2
20207415	RefSeq	NZ_APXF01000131.1	4539	5165	+	WP_000593828.1	ABC transporter ATP-binding protein	Escherichia coli 2741950	2741950	GCF_000356225.2
20207415	RefSeq	NZ_APXN01000060.1	4540	5166	+	WP_000593828.1	ABC transporter ATP-binding protein	Escherichia coli BCE030_MS-09	BCE030_MS-09	GCF_000356385.1
20207415	RefSeq	NZ_APXO01000052.1	4721	5347	+	WP_000593828.1	ABC transporter ATP-binding protein	Escherichia coli BCE032_MS-12	BCE032_MS-12	GCF_000356405.2
20207415	RefSeq	NZ_APZM01000056.1	5724	6350	+	WP_000593828.1	ABC transporter ATP-binding protein	Escherichia coli BCE006_MS-23	BCE006_MS-23	GCF_000356885.2
20207415	RefSeq	NZ_APZV01000108.1	7677	8303	+	WP_000593828.1	ABC transporter ATP-binding protein	Escherichia coli P0301904.3	P0301904.3	GCF_000357645.1
20207415	RefSeq	NZ_AQCZ01000050.1	4516	5142	+	WP_000593828.1	ABC transporter ATP-binding protein	Escherichia coli BCE019_MS-13	BCE019_MS-13	GCF_000354315.2
20207415	RefSeq	NZ_AQDD01000044.1	6247	6873	+	WP_000593828.1	ABC transporter ATP-binding protein	Escherichia coli 2872000	2872000	GCF_000355475.2
20207415	RefSeq	NZ_AQDE01000048.1	6153	6779	+	WP_000593828.1	ABC transporter ATP-binding protein	Escherichia coli 2871950	2871950	GCF_000355455.2
20207415	RefSeq	NZ_AQEU01000004.1	4309	4935	-	WP_000593828.1	ABC transporter ATP-binding protein	Escherichia coli MP021566.1	MP021566.1	GCF_000354855.1
20207415	RefSeq	NZ_AQFJ01000032.1	29473	30099	+	WP_000593828.1	ABC transporter ATP-binding protein	Escherichia coli BCE007_MS-11	BCE007_MS-11	GCF_000356705.1
20207415	RefSeq	NZ_AQGG01000046.1	4590	5216	+	WP_000593828.1	ABC transporter ATP-binding protein	Escherichia coli 2846750	2846750	GCF_000356685.2
20207415	RefSeq	NZ_AUZS01000296.1	4462	5088	+	WP_000593828.1	ABC transporter ATP-binding protein	Escherichia coli O6:H16:CFA/II str. B2C	B2C	GCF_000517245.1
20207415	RefSeq	NZ_CP013191.1	6764	7390	+	WP_000593828.1	ABC transporter ATP-binding protein	Escherichia coli	FORC_031	GCF_001750845.1
20207415	RefSeq	NZ_CP017848.1	72554	73180	-	WP_000593828.1	ABC transporter ATP-binding protein	Escherichia coli	FMU073332	GCF_001888075.1
20207415	RefSeq	NZ_CP022914.1	6383	7009	+	WP_000593828.1	ABC transporter ATP-binding protein	Escherichia coli O6:H16	2011EL-1370-2	GCF_002269325.1
20207415	RefSeq	NZ_CP024237.1	3328	3954	-	WP_000593828.1	ABC transporter ATP-binding protein	Escherichia coli O6:H16	2014EL-1346-6	GCF_002741195.1
20207415	RefSeq	NZ_CP024238.1	63083	63709	-	WP_000593828.1	ABC transporter ATP-binding protein	Escherichia coli O15:H11	90-9272	GCF_002741215.1
20207415	RefSeq	NZ_CP024262.1	84319	84945	-	WP_000593828.1	ABC transporter ATP-binding protein	Escherichia coli	F5656C1	GCF_002741335.1
20207415	RefSeq	NZ_CP024268.1	4844	5470	-	WP_000593828.1	ABC transporter ATP-binding protein	Escherichia coli O6:H16	F6699	GCF_002741515.1
20207415	RefSeq	NZ_CP024277.1	62070	62696	-	WP_000593828.1	ABC transporter ATP-binding protein	Escherichia coli O6:H16	M9682-C1	GCF_002741575.1
20207415	RefSeq	NZ_CP029980.1	95408	96034	+	WP_000593828.1	ABC transporter ATP-binding protein	Escherichia coli	99-3165	GCF_003290205.1
20207415	RefSeq	NZ_FN822745.1	65834	66460	+	WP_000593828.1	ABC transporter ATP-binding protein	Escherichia coli ETEC 1392/75	ETEC 1392/75
20207415	RefSeq	NZ_JHJU01000012.1	4411	5037	+	WP_000593828.1	ABC transporter ATP-binding protein	Escherichia coli O6:H16 str. F5656C1	F5656C1	GCF_000618085.1
20207415	RefSeq	NZ_JHJW01000022.1	4411	5037	+	WP_000593828.1	ABC transporter ATP-binding protein	Escherichia coli O6:H16 str. 99-3165	99-3165	GCF_000614435.2
20207415	RefSeq	NZ_JOQM01000102.1	1327	1953	-	WP_000593828.1	ABC transporter ATP-binding protein	Escherichia coli 5-366-08_S4_C2	5-366-08_S4_C2	GCF_000714095.1
20207415	RefSeq	NZ_JPUT01000157.1	4410	5036	+	WP_000593828.1	ABC transporter ATP-binding protein	Escherichia coli	2011EL-1370-2	GCF_000770035.1
20207415	RefSeq	NZ_JPUU01000210.1	640	1266	-	WP_000593828.1	ABC transporter ATP-binding protein	Escherichia coli	2011EL-1497-2	GCF_000770055.1
20207415	RefSeq	NZ_JPXJ01000251.1	839	1465	+	WP_000593828.1	ABC transporter ATP-binding protein	Escherichia coli	F6097	GCF_000773555.1
20207415	RefSeq	NZ_JPXK01000105.1	640	1266	-	WP_000593828.1	ABC transporter ATP-binding protein	Escherichia coli	M9803	GCF_000773535.1
20207415	RefSeq	NZ_JPXL01000179.1	309	935	-	WP_000593828.1	ABC transporter ATP-binding protein	Escherichia coli	F5995	GCF_000773475.1
20207415	RefSeq	NZ_JPXM01000123.1	755	1381	-	WP_000593828.1	ABC transporter ATP-binding protein	Escherichia coli	2011EL-1251-4	GCF_000773595.1
20207415	RefSeq	NZ_JPXN01000109.1	4410	5036	+	WP_000593828.1	ABC transporter ATP-binding protein	Escherichia coli	2011EL-1640-5	GCF_000773575.1
20207415	RefSeq	NZ_JTGK01000070.1	683	1309	-	WP_000593828.1	ABC transporter ATP-binding protein	Escherichia coli	CE549	GCF_000806245.1
20207415	RefSeq	NZ_JYHX01000071.1	572	1198	-	WP_000593828.1	ABC transporter ATP-binding protein	Escherichia coli	F526	GCF_000935365.1
20207415	RefSeq	NZ_JYHY01000196.1	573	1199	-	WP_000593828.1	ABC transporter ATP-binding protein	Escherichia coli	F736-c1	GCF_000935425.1
20207415	RefSeq	NZ_JYIB01000120.1	641	1267	-	WP_000593828.1	ABC transporter ATP-binding protein	Escherichia coli	K1506-c2	GCF_000935345.1
20207415	RefSeq	NZ_JYIC01000108.1	640	1266	-	WP_000593828.1	ABC transporter ATP-binding protein	Escherichia coli	K1884 sc	GCF_000935445.1
20207415	RefSeq	NZ_JYID01000165.1	4410	5036	+	WP_000593828.1	ABC transporter ATP-binding protein	Escherichia coli	B144-c1	GCF_000935435.1
20207415	RefSeq	NZ_JYIE01000097.1	4410	5036	+	WP_000593828.1	ABC transporter ATP-binding protein	Escherichia coli	2014EL-1181-1	GCF_000935375.1
20207415	RefSeq	NZ_JYIF01000065.1	521	1147	-	WP_000593828.1	ABC transporter ATP-binding protein	Escherichia coli	B1020-2	GCF_000935515.1
20207415	RefSeq	NZ_JYIG01000172.1	310	936	-	WP_000593828.1	ABC transporter ATP-binding protein	Escherichia coli	F5524-c2	GCF_000935555.1
20207415	RefSeq	NZ_JYIH01000251.1	641	1267	-	WP_000593828.1	ABC transporter ATP-binding protein	Escherichia coli	F6339-c9	GCF_000935525.1
20207415	RefSeq	NZ_KI544436.1	746	1372	-	WP_000593828.1	ABC transporter ATP-binding protein	Escherichia coli CE549	CE549	GCF_000497015.1
20207415	RefSeq	NZ_LRKB01000114.1	4471	5097	+	WP_000593828.1	ABC transporter ATP-binding protein	Escherichia coli	202733	GCF_001912185.1
20207415	RefSeq	NZ_LRLU01000116.1	4745	5371	+	WP_000593828.1	ABC transporter ATP-binding protein	Escherichia coli	403456	GCF_001911315.1
20207415	RefSeq	NZ_MOED01000477.1	3605	4231	+	WP_000593828.1	ABC transporter ATP-binding protein	Escherichia coli	NCCP 15740	GCF_001865725.1
20207415	RefSeq	NZ_NJNI01000102.1	697	1323	-	WP_000593828.1	ABC transporter ATP-binding protein	Escherichia coli	MOD1-EC103	GCF_002466715.1
20207415	RefSeq	NZ_NKNW01000095.1	603	1229	-	WP_000593828.1	ABC transporter ATP-binding protein	Escherichia coli	MOD1-EC1837	GCF_002459295.1
20207415	RefSeq	NZ_NNTT01000096.1	697	1323	-	WP_000593828.1	ABC transporter ATP-binding protein	Escherichia coli	MOD1-EC6657	GCF_002484815.1
20207415	RefSeq	NC_014232.1	65834	66460	+	YP_003717601.1	putative ABC transporter (ATP-binding protein)	Escherichia coli ETEC 1392/75	ETEC 1392/75
20207415	INSDC	CP013191.1	6764	7390	+	AOT35271.1	Cell division transporter, ATP-binding protein FtsE	Escherichia coli	FORC_031	GCA_001750845.1
20207415	INSDC	CP017848.1	72554	73180	-	APG37938.1	macrolide ABC transporter ATP-binding protein	Escherichia coli	FMU073332	GCA_001888075.1
20207415	INSDC	FN822745.1	65834	66460	+	CBL93352.1	putative ABC transporter (ATP-binding protein)	Escherichia coli ETEC 1392/75	ETEC 1392/75
20207415	INSDC	AAAAMH010000142.1	619	1245	-	EAA1191094.1	ABC transporter ATP-binding protein	Escherichia coli	399356	GCA_004159455.1
20207415	INSDC	AAAGOA010000110.1	619	1245	-	EAC0244595.1	ABC transporter ATP-binding protein	Escherichia coli	588471	GCA_004289055.1
20207415	INSDC	AARPCZ010000116.1	619	1245	-	EEW4652678.1	ABC transporter ATP-binding protein	Escherichia coli	617632
20207415	INSDC	AARQLE010000129.1	619	1245	-	EEW9237914.1	ABC transporter ATP-binding protein	Escherichia coli	584579
20207415	INSDC	AARTBA010000163.1	701	1327	+	EEX8200785.1	ABC transporter ATP-binding protein	Escherichia coli	2018EL-1089a
20207415	INSDC	AARTAW010000106.1	619	1245	-	EEX8214558.1	ABC transporter ATP-binding protein	Escherichia coli	2018EL-1085a
20207415	INSDC	AARTLD010000101.1	619	1245	-	EEX9601447.1	ABC transporter ATP-binding protein	Escherichia coli	2018EL-1087b
20207415	INSDC	AARTLW010000109.1	619	1245	-	EEX9690676.1	ABC transporter ATP-binding protein	Escherichia coli	2018EL-1101b
20207415	INSDC	AARTLX010000183.1	436	1062	+	EEX9700364.1	ABC transporter ATP-binding protein	Escherichia coli	2018EL-1093c
20207415	INSDC	AARTMC010000108.1	619	1245	-	EEX9725382.1	ABC transporter ATP-binding protein	Escherichia coli	2018EL-1099b
20207415	INSDC	AARVGT010000092.1	619	1245	-	EEY5303211.1	ABC transporter ATP-binding protein	Escherichia coli	PNUSAE021499
20207415	INSDC	AARYXD010000091.1	619	1245	-	EEZ4739895.1	ABC transporter ATP-binding protein	Escherichia coli	PNUSAE013062
20207415	INSDC	AARZVH010000092.1	619	1245	-	EEZ9011831.1	ABC transporter ATP-binding protein	Escherichia coli O57:H16	PSU-0466
20207415	INSDC	AASEFR010000098.1	619	1245	-	EFC1838195.1	ABC transporter ATP-binding protein	Escherichia coli	PNUSAE023452
20207415	INSDC	AASDRC010000061.1	826	1452	-	EFD0614696.1	ABC transporter ATP-binding protein	Escherichia coli	2012EL-1654-1
20207415	INSDC	AASDRA010000056.1	816	1442	-	EFD0628783.1	ABC transporter ATP-binding protein	Escherichia coli	2016EL-1177a
20207415	INSDC	AASDQX010000061.1	826	1452	-	EFD0642506.1	ABC transporter ATP-binding protein	Escherichia coli	2016EL-1176a
20207415	INSDC	AASDQZ010000077.1	390	1016	+	EFD0661839.1	ABC transporter ATP-binding protein	Escherichia coli	2015EL-1532-1
20207415	INSDC	AASDRH010000054.1	826	1452	-	EFD0804287.1	ABC transporter ATP-binding protein	Escherichia coli	2012EL-1282-3
20207415	INSDC	AASJQA010000107.1	619	1245	-	EFD2953065.1	ABC transporter ATP-binding protein	Escherichia coli	2011EL-1497-2
20207415	INSDC	AASJPZ010000093.1	620	1246	-	EFD3027484.1	ABC transporter ATP-binding protein	Escherichia coli	K1506-c2
20207415	INSDC	AASJQB010000092.1	619	1245	-	EFD3046831.1	ABC transporter ATP-binding protein	Escherichia coli	2011EL-1640-5
20207415	INSDC	AASJQD010000097.1	552	1178	-	EFD3051424.1	ABC transporter ATP-binding protein	Escherichia coli	F736-c1
20207415	INSDC	AASJQC010000098.1	619	1245	-	EFD3055981.1	ABC transporter ATP-binding protein	Escherichia coli	2011EL-1369-1
20207415	INSDC	AASJQE010000080.1	619	1245	-	EFD3060607.1	ABC transporter ATP-binding protein	Escherichia coli	K1884
20207415	INSDC	AASJQG010000116.1	810	1436	+	EFD3065314.1	ABC transporter ATP-binding protein	Escherichia coli	2011EL-1251-4
20207415	INSDC	AASJQF010000084.1	619	1245	-	EFD3069914.1	ABC transporter ATP-binding protein	Escherichia coli	M9803
20207415	INSDC	AASJQH010000137.1	860	1486	+	EFD3074607.1	ABC transporter ATP-binding protein	Escherichia coli	F526
20207415	INSDC	AASJQJ010000111.1	619	1245	-	EFD3083832.1	ABC transporter ATP-binding protein	Escherichia coli	2012EL-1714-1
20207415	INSDC	AASJQK010000097.1	213	839	-	EFD3088535.1	ABC transporter ATP-binding protein	Escherichia coli	F6097
20207415	INSDC	AASJQL010000131.1	708	1334	+	EFD3093421.1	ABC transporter ATP-binding protein	Escherichia coli	F5524
20207415	INSDC	AASJQP010000129.1	2221	2847	+	EFD3098298.1	ABC transporter ATP-binding protein	Escherichia coli	F5995
20207415	INSDC	AASJQQ010000088.1	619	1245	-	EFD3102995.1	ABC transporter ATP-binding protein	Escherichia coli	EDL737
20207415	INSDC	AASJQR010000098.1	553	1179	-	EFD3112340.1	ABC transporter ATP-binding protein	Escherichia coli	SSU7785
20207415	INSDC	AASJQU010000105.1	619	1245	-	EFD3117290.1	ABC transporter ATP-binding protein	Escherichia coli	2014EL-1346-6
20207415	INSDC	AASJQW010000091.1	462	1088	-	EFD3131317.1	ABC transporter ATP-binding protein	Escherichia coli	2013EL-1377-9
20207415	INSDC	AASJQZ010000094.1	462	1088	-	EFD3135912.1	ABC transporter ATP-binding protein	Escherichia coli	2015EL-1280-1
20207415	INSDC	AASJQS010000105.1	619	1245	-	EFD3140607.1	ABC transporter ATP-binding protein	Escherichia coli	EDL1491
20207415	INSDC	AASJRC010000153.1	708	1334	+	EFD3154667.1	ABC transporter ATP-binding protein	Escherichia coli	2016EL-1014-a
20207415	INSDC	AASJQX010000104.1	619	1245	-	EFD3169686.1	ABC transporter ATP-binding protein	Escherichia coli	EDL1484
20207415	INSDC	AASNLF010000103.1	352	978	+	EFE5902420.1	ABC transporter ATP-binding protein	Escherichia coli	PNUSAE007599
20207415	INSDC	AASNZM010000112.1	619	1245	-	EFE7656088.1	ABC transporter ATP-binding protein	Escherichia coli	812326
20207415	INSDC	AASJQN010000106.1	619	1245	-	EFE8589697.1	ABC transporter ATP-binding protein	Escherichia coli	EDL1495
20207415	INSDC	AASJQM010000111.1	619	1245	-	EFE8594447.1	ABC transporter ATP-binding protein	Escherichia coli	2012EL-1638-1
20207415	INSDC	AASJQO010000118.1	682	1308	+	EFE8599187.1	ABC transporter ATP-binding protein	Escherichia coli	EDL1275
20207415	INSDC	AASRJT010000093.1	619	1245	-	EFF9295595.1	ATP-binding cassette domain-containing protein	Escherichia coli	PNUSAE044609
20207415	INSDC	AASSEH010000091.1	619	1245	-	EFG1901784.1	ATP-binding cassette domain-containing protein	Escherichia coli	PNUSAE044193
20207415	INSDC	AASTOC010000115.1	619	1245	-	EFG6588450.1	ABC transporter ATP-binding protein	Escherichia coli	287717
20207415	INSDC	AASVKF010000132.1	619	1245	-	EFH2897869.1	ATP-binding cassette domain-containing protein	Escherichia coli	843991
20207415	INSDC	AASVMK010000124.1	619	1245	-	EFH3167046.1	ATP-binding cassette domain-containing protein	Escherichia coli	862438
20207415	INSDC	AASWJN010000064.1	826	1452	-	EFH5998255.1	ATP-binding cassette domain-containing protein	Escherichia coli	868417
20207415	INSDC	AASWRD010000105.1	462	1088	-	EFH6976791.1	ATP-binding cassette domain-containing protein	Escherichia coli	843997
20207415	INSDC	AASXEU010000062.1	826	1452	-	EFH8646588.1	ATP-binding cassette domain-containing protein	Escherichia coli	862961
20207415	INSDC	AASZIP010000112.1	619	1245	-	EFI5941698.1	ABC transporter ATP-binding protein	Escherichia coli	PNUSAE046125
20207415	INSDC	AASZNM010000141.1	723	1349	+	EFI6503714.1	ATP-binding cassette domain-containing protein	Escherichia coli	PNUSAE044125
20207415	INSDC	AATCGF010000088.1	619	1245	-	EFJ5767117.1	ABC transporter ATP-binding protein	Escherichia coli	2012EL-2230m2
20207415	INSDC	AATGOL010000105.1	462	1088	-	EFL0185366.1	ABC transporter ATP-binding protein	Escherichia coli	899086
20207415	INSDC	AATKMT010000119.1	619	1245	-	EFM3087522.1	ABC transporter ATP-binding protein	Escherichia coli	914494
20207415	INSDC	AATKWP010000140.1	619	1245	-	EFM4361262.1	ABC transporter ATP-binding protein	Escherichia coli	917882
20207415	INSDC	AATOBN010000174.1	818	1444	+	EFN3990159.1	ABC transporter ATP-binding protein	Escherichia coli	PNUSAE029946
20207415	INSDC	AATPZF010000098.1	619	1245	-	EFO0225865.1	ABC transporter ATP-binding protein	Escherichia coli	PNUSAE016669
20207415	INSDC	AUZS01000296.1	4462	5088	+	ETS24488.1	macrolide ABC transporter ATP-binding protein	Escherichia coli O6:H16:CFA/II str. B2C	B2C	GCA_000517245.1
20207415	INSDC	JHJW01000022.1	4411	5037	+	EYV95922.1	macrolide ABC transporter ATP-binding protein	Escherichia coli O6:H16 str. 99-3165	99-3165	GCA_000614435.2
20207415	INSDC	JHJU01000012.1	4411	5037	+	EZA80638.1	macrolide ABC transporter ATP-binding protein	Escherichia coli O6:H16 str. F5656C1	F5656C1	GCA_000618085.1
20207415	INSDC	JPUT01000157.1	4410	5036	+	KGP08464.1	macrolide ABC transporter ATP-binding protein	Escherichia coli	2011EL-1370-2	GCA_000770035.1
20207415	INSDC	JPUU01000210.1	640	1266	-	KGP16980.1	macrolide ABC transporter ATP-binding protein	Escherichia coli	2011EL-1497-2	GCA_000770055.1
20207415	INSDC	JPXJ01000251.1	839	1465	+	KGT10473.1	macrolide ABC transporter ATP-binding protein	Escherichia coli	F6097	GCA_000773555.1
20207415	INSDC	JPXK01000105.1	640	1266	-	KGT10592.1	macrolide ABC transporter ATP-binding protein	Escherichia coli	M9803	GCA_000773535.1
20207415	INSDC	JPXL01000179.1	309	935	-	KGT11016.1	macrolide ABC transporter ATP-binding protein	Escherichia coli	F5995	GCA_000773475.1
20207415	INSDC	JPXM01000123.1	755	1381	-	KGT24229.1	macrolide ABC transporter ATP-binding protein	Escherichia coli	2011EL-1251-4	GCA_000773595.1
20207415	INSDC	JPXN01000109.1	4410	5036	+	KGT29492.1	macrolide ABC transporter ATP-binding protein	Escherichia coli	2011EL-1640-5	GCA_000773575.1
20207415	INSDC	JYHY01000196.1	573	1199	-	KIZ56652.1	macrolide ABC transporter ATP-binding protein	Escherichia coli	F736-c1	GCA_000935425.1
20207415	INSDC	JYHX01000071.1	572	1198	-	KIZ63167.1	macrolide ABC transporter ATP-binding protein	Escherichia coli	F526	GCA_000935365.1
20207415	INSDC	JYIB01000120.1	641	1267	-	KIZ73334.1	macrolide ABC transporter ATP-binding protein	Escherichia coli	K1506-c2	GCA_000935345.1
20207415	INSDC	JYIC01000108.1	640	1266	-	KIZ80471.1	macrolide ABC transporter ATP-binding protein	Escherichia coli	K1884 sc	GCA_000935445.1
20207415	INSDC	JYID01000165.1	4410	5036	+	KIZ82304.1	macrolide ABC transporter ATP-binding protein	Escherichia coli	B144-c1	GCA_000935435.1
20207415	INSDC	JYIE01000097.1	4410	5036	+	KIZ88460.1	macrolide ABC transporter ATP-binding protein	Escherichia coli	2014EL-1181-1	GCA_000935375.1
20207415	INSDC	JYIF01000065.1	521	1147	-	KIZ96079.1	macrolide ABC transporter ATP-binding protein	Escherichia coli	B1020-2	GCA_000935515.1
20207415	INSDC	JYIG01000172.1	310	936	-	KIZ96122.1	macrolide ABC transporter ATP-binding protein	Escherichia coli	F5524-c2	GCA_000935555.1
20207415	INSDC	JYIH01000251.1	641	1267	-	KIZ99548.1	macrolide ABC transporter ATP-binding protein	Escherichia coli	F6339-c9	GCA_000935525.1
20207415	INSDC	AELA02000023.1	4611	5237	+	KPQ45622.1	putative ABC transporter (ATP-binding protein)	Escherichia coli TW10598	TW10598	GCA_000166535.3
20207415	INSDC	RMNA01000091.1	619	1245	-	MFC02610.1	ABC transporter ATP-binding protein	Escherichia coli	PNUSAE019328	GCA_003757365.1
20207415	INSDC	RMNK01000104.1	619	1245	-	MFD05366.1	ABC transporter ATP-binding protein	Escherichia coli	PNUSAE019659	GCA_003757505.1
20207415	INSDC	RNHM01000084.1	6042	6668	+	MFX75417.1	ABC transporter ATP-binding protein	Escherichia coli	PNUSAE018728	GCA_003770045.1
20207415	INSDC	RTFT01000105.1	4389	5015	+	MJJ07281.1	ABC transporter ATP-binding protein	Escherichia coli	358012	GCA_003882455.1
20207415	INSDC	RUXU01000162.1	2587	3213	+	MLI09469.1	ABC transporter ATP-binding protein	Escherichia coli	357746	GCA_003907135.1
20207415	INSDC	RVTM01000127.1	619	1245	-	MMJ92354.1	ABC transporter ATP-binding protein	Escherichia coli	611445	GCA_003917475.1
20207415	INSDC	LRKB01000114.1	4471	5097	+	OKU93493.1	macrolide ABC transporter ATP-binding protein	Escherichia coli	202733	GCA_001912185.1
20207415	INSDC	LRLU01000116.1	4745	5371	+	OKX43791.1	macrolide ABC transporter ATP-binding protein	Escherichia coli	403456	GCA_001911315.1
274809667	RefSeq	NZ_JACBJD010000009.1	20728	21354	-	WP_179225939.1	ATP-binding cassette domain-containing protein	Salmonella enterica	UPMP2115	GCF_013401735.1
274809667	INSDC	AALJRX010000029.1	10432	11058	+	EDA3267887.1	ABC transporter ATP-binding protein	Salmonella enterica subsp. enterica serovar Bovismorbificans	193400	GCA_008852825.1
274809667	INSDC	JACBJD010000009.1	20728	21354	-	NYA57904.1	ABC transporter ATP-binding protein	Salmonella enterica	UPMP2115
27015717	RefSeq	NC_022333.1	119621	120247	-	WP_000593827.1	ABC transporter ATP-binding protein	Escherichia coli	4266 delta cssB::Km
27015717	RefSeq	NZ_AB702969.1	119621	120247	-	WP_000593827.1	ABC transporter ATP-binding protein	Escherichia coli	4266 delta cssB::Km
27015717	RefSeq	NZ_AELB01000194.1	150	776	-	WP_000593827.1	ABC transporter ATP-binding protein	Escherichia coli TW10722	TW10722	GCF_000166555.1
27015717	RefSeq	NZ_AIHN01000038.1	26906	27532	+	WP_000593827.1	ABC transporter ATP-binding protein	Escherichia coli DEC14D	DEC14D	GCF_000250475.1
27015717	RefSeq	NZ_APXG01000136.1	3183	3809	-	WP_000593827.1	ABC transporter ATP-binding protein	Escherichia coli 2860650	2860650	GCF_000356445.2
27015717	RefSeq	NZ_APXJ01000087.1	3134	3760	-	WP_000593827.1	ABC transporter ATP-binding protein	Escherichia coli 2866350	2866350	GCF_000356505.2
27015717	RefSeq	NZ_APZZ01000154.1	3050	3676	-	WP_000593827.1	ABC transporter ATP-binding protein	Escherichia coli p0305293.14	p0305293.14	GCF_000357485.2
27015717	RefSeq	NZ_AQBT01000146.1	3076	3702	-	WP_000593827.1	ABC transporter ATP-binding protein	Escherichia coli p0305293.10	p0305293.10	GCF_000358555.1
27015717	RefSeq	NZ_AQBV01000125.1	3049	3675	-	WP_000593827.1	ABC transporter ATP-binding protein	Escherichia coli p0305293.12	p0305293.12	GCF_000358595.2
27015717	RefSeq	NZ_AQBW01000061.1	3046	3672	-	WP_000593827.1	ABC transporter ATP-binding protein	Escherichia coli p0305293.15	p0305293.15	GCF_000358615.2
27015717	RefSeq	NZ_AQBX01000098.1	3184	3810	-	WP_000593827.1	ABC transporter ATP-binding protein	Escherichia coli p0305293.2	p0305293.2	GCF_000358635.2
27015717	RefSeq	NZ_AQBY01000106.1	3136	3762	-	WP_000593827.1	ABC transporter ATP-binding protein	Escherichia coli p0305293.3	p0305293.3	GCF_000358655.2
27015717	RefSeq	NZ_AQCA01000046.1	1556	2182	+	WP_000593827.1	ABC transporter ATP-binding protein	Escherichia coli p0305293.5	p0305293.5	GCF_000359055.2
27015717	RefSeq	NZ_AQCC01000185.1	3055	3681	-	WP_000593827.1	ABC transporter ATP-binding protein	Escherichia coli p0305293.7	p0305293.7	GCF_000359095.2
27015717	RefSeq	NZ_AQCD01000154.1	3136	3762	-	WP_000593827.1	ABC transporter ATP-binding protein	Escherichia coli p0305293.8	p0305293.8	GCF_000358695.2
27015717	RefSeq	NZ_AQDL01000088.1	2821	3447	-	WP_000593827.1	ABC transporter ATP-binding protein	Escherichia coli 2860050	2860050	GCF_000354995.2
27015717	RefSeq	NZ_AQDW01000038.1	3090	3716	-	WP_000593827.1	ABC transporter ATP-binding protein	Escherichia coli 2770900	2770900	GCF_000355615.2
27015717	RefSeq	NZ_AQDZ01000069.1	3083	3709	-	WP_000593827.1	ABC transporter ATP-binding protein	Escherichia coli 2749250	2749250	GCF_000354875.1
27015717	RefSeq	NZ_AQEA01000130.1	4511	5137	+	WP_000593827.1	ABC transporter ATP-binding protein	Escherichia coli 2747800	2747800	GCF_000354775.2
27015717	RefSeq	NZ_AQEC01000089.1	3023	3649	-	WP_000593827.1	ABC transporter ATP-binding protein	Escherichia coli 2729250	2729250	GCF_000356065.2
27015717	RefSeq	NZ_AQEK01000021.1	12768	13394	-	WP_000593827.1	ABC transporter ATP-binding protein	Escherichia coli p0305293.1	p0305293.1	GCF_000356605.2
27015717	RefSeq	NZ_AQFC01000043.1	10859	11485	-	WP_000593827.1	ABC transporter ATP-binding protein	Escherichia coli Envira 8/11	Envira 8/11	GCF_000355215.2
27015717	RefSeq	NZ_AQFD01000032.1	11878	12504	-	WP_000593827.1	ABC transporter ATP-binding protein	Escherichia coli Envira 10/1	Envira 10/1	GCF_000355195.2
27015717	RefSeq	NZ_CP023347.1	102220	102846	-	WP_000593827.1	ABC transporter ATP-binding protein	Escherichia coli	ETEC-2265	GCF_002302315.1
27015717	RefSeq	NZ_CP024668.1	82755	83381	-	WP_000593827.1	ABC transporter ATP-binding protein	Escherichia coli	F5176C6	GCF_002764175.1
27015717	RefSeq	NZ_CP025848.1	82188	82814	+	WP_000593827.1	ABC transporter ATP-binding protein	Escherichia coli	602354	GCF_003956365.1
27015717	RefSeq	NZ_CP025863.1	22482	23108	+	WP_000593827.1	ABC transporter ATP-binding protein	Escherichia coli	504237	GCF_003956185.1
27015717	RefSeq	NZ_CP025911.1	138011	138637	-	WP_000593827.1	ABC transporter ATP-binding protein	Escherichia coli	204446	GCF_003956205.1
27015717	RefSeq	NZ_CP025917.1	105892	106518	-	WP_000593827.1	ABC transporter ATP-binding protein	Escherichia coli	120899	GCF_003956485.1
27015717	RefSeq	NZ_CP025921.1	39045	39671	-	WP_000593827.1	ABC transporter ATP-binding protein	Escherichia coli	103605	GCF_003956325.1
27015717	RefSeq	NZ_JORD01000142.1	2981	3607	-	WP_000593827.1	ABC transporter ATP-binding protein	Escherichia coli 6-319-05_S1_C2	6-319-05_S1_C2	GCF_000713025.1
27015717	RefSeq	NZ_JORE01000030.1	13223	13849	+	WP_000593827.1	ABC transporter ATP-binding protein	Escherichia coli 6-319-05_S1_C3	6-319-05_S1_C3	GCF_000713015.1
27015717	RefSeq	NZ_JORE01000041.1	2974	3600	-	WP_000593827.1	ABC transporter ATP-binding protein	Escherichia coli 6-319-05_S1_C3	6-319-05_S1_C3	GCF_000713015.1
27015717	RefSeq	NZ_JORT01000032.1	13043	13669	+	WP_000593827.1	ABC transporter ATP-binding protein	Escherichia coli 6-319-05_S1_C1	6-319-05_S1_C1	GCF_000713335.1
27015717	RefSeq	NZ_JORT01000042.1	2976	3602	-	WP_000593827.1	ABC transporter ATP-binding protein	Escherichia coli 6-319-05_S1_C1	6-319-05_S1_C1	GCF_000713335.1
27015717	RefSeq	NZ_JORT01000109.1	2976	3602	-	WP_000593827.1	ABC transporter ATP-binding protein	Escherichia coli 6-319-05_S1_C1	6-319-05_S1_C1	GCF_000713335.1
27015717	RefSeq	NZ_JORT01000182.1	6558	7184	+	WP_000593827.1	ABC transporter ATP-binding protein	Escherichia coli 6-319-05_S1_C1	6-319-05_S1_C1	GCF_000713335.1
27015717	RefSeq	NZ_JORT01000190.1	5783	6409	+	WP_000593827.1	ABC transporter ATP-binding protein	Escherichia coli 6-319-05_S1_C1	6-319-05_S1_C1	GCF_000713335.1
27015717	RefSeq	NZ_JTHI01000107.1	4928	5554	+	WP_000593827.1	ABC transporter ATP-binding protein	Escherichia coli	E1777	GCF_000806265.1
27015717	RefSeq	NZ_JXBV01000046.1	2738	3364	-	WP_000593827.1	ABC transporter ATP-binding protein	Escherichia coli C691-71 (14b)	C691-71 (14b)	GCF_000818965.1
27015717	RefSeq	NZ_KE353242.1	4424	5050	+	WP_000593827.1	ABC transporter ATP-binding protein	Escherichia coli E2265	E2265	GCF_000415485.1
27015717	RefSeq	NZ_KI894150.1	4928	5554	+	WP_000593827.1	ABC transporter ATP-binding protein	Escherichia coli E1777	E1777	GCF_000512625.1
27015717	RefSeq	NZ_KN711528.1	4424	5050	+	WP_000593827.1	ABC transporter ATP-binding protein	Escherichia coli	E2265	GCF_000806255.1
27015717	RefSeq	NZ_NJYO01000110.1	3000	3626	-	WP_000593827.1	ABC transporter ATP-binding protein	Escherichia coli	MOD1-EC1838	GCF_002458245.1
27015717	RefSeq	NZ_NNUI01000064.1	5055	5681	+	WP_000593827.1	ABC transporter ATP-binding protein	Escherichia coli	MOD1-EC6636	GCF_002485105.1
27015717	RefSeq	NZ_PNSJ01000076.1	3000	3626	-	WP_000593827.1	ABC transporter ATP-binding protein	Escherichia coli	702782	GCF_003980635.1
27015717	RefSeq	NZ_PNSL01000065.1	2933	3559	-	WP_000593827.1	ABC transporter ATP-binding protein	Escherichia coli	702551	GCF_003980655.1
27015717	RefSeq	NZ_PNTV01000066.1	2933	3559	-	WP_000593827.1	ABC transporter ATP-binding protein	Escherichia coli	403625	GCF_003981955.1
27015717	RefSeq	NZ_PNUA01000075.1	3000	3626	-	WP_000593827.1	ABC transporter ATP-binding protein	Escherichia coli	402371	GCF_003983695.1
27015717	RefSeq	NZ_PNUB01000075.1	2933	3559	-	WP_000593827.1	ABC transporter ATP-binding protein	Escherichia coli	402216	GCF_003983685.1
27015717	RefSeq	NZ_PNUC01000067.1	2933	3559	-	WP_000593827.1	ABC transporter ATP-binding protein	Escherichia coli	402007	GCF_003982175.1
27015717	RefSeq	NZ_PNVE01000064.1	2933	3559	-	WP_000593827.1	ABC transporter ATP-binding protein	Escherichia coli	302921	GCF_003983885.1
27015717	RefSeq	NZ_PNVK01000062.1	2933	3559	-	WP_000593827.1	ABC transporter ATP-binding protein	Escherichia coli	220075	GCF_003983925.1
27015717	RefSeq	NZ_PNVV01000069.1	5005	5631	+	WP_000593827.1	ABC transporter ATP-binding protein	Escherichia coli	203886	GCF_003982995.1
27015717	RefSeq	NZ_PNVX01000070.1	2933	3559	-	WP_000593827.1	ABC transporter ATP-binding protein	Escherichia coli	203802	GCF_003983995.1
27015717	RefSeq	NZ_PNVZ01000063.1	2933	3559	-	WP_000593827.1	ABC transporter ATP-binding protein	Escherichia coli	203394	GCF_003983025.1
27015717	RefSeq	NZ_PNWB01000066.1	2933	3559	-	WP_000593827.1	ABC transporter ATP-binding protein	Escherichia coli	202942	GCF_003983055.1
27015717	RefSeq	NZ_PNWC01000067.1	2933	3559	-	WP_000593827.1	ABC transporter ATP-binding protein	Escherichia coli	202789	GCF_003983075.1
27015717	RefSeq	NZ_PNWD01000063.1	2933	3559	-	WP_000593827.1	ABC transporter ATP-binding protein	Escherichia coli	202709	GCF_003983125.1
27015717	RefSeq	NZ_PNWE01000071.1	2933	3559	-	WP_000593827.1	ABC transporter ATP-binding protein	Escherichia coli	202556	GCF_003983175.1
27015717	RefSeq	NZ_PNWF01000071.1	2933	3559	-	WP_000593827.1	ABC transporter ATP-binding protein	Escherichia coli	202141	GCF_003983215.1
27015717	RefSeq	NZ_PNWI01000073.1	2933	3559	-	WP_000593827.1	ABC transporter ATP-binding protein	Escherichia coli	201329	GCF_003983275.1
27015717	RefSeq	NZ_PNWP01000068.1	2933	3559	-	WP_000593827.1	ABC transporter ATP-binding protein	Escherichia coli	200065	GCF_003983365.1
27015717	RefSeq	NZ_PNXA01000070.1	2933	3559	-	WP_000593827.1	ABC transporter ATP-binding protein	Escherichia coli	100693	GCF_003984475.1
27015717	RefSeq	NZ_PNXJ01000067.1	2933	3559	-	WP_000593827.1	ABC transporter ATP-binding protein	Escherichia coli	100211	GCF_003984395.1
27015717	RefSeq	NZ_PNXK01000066.1	2933	3559	-	WP_000593827.1	ABC transporter ATP-binding protein	Escherichia coli	100045	GCF_003984405.1
27015717	RefSeq	NZ_PNYK01000064.1	2933	3559	-	WP_000593827.1	ABC transporter ATP-binding protein	Escherichia coli	100522	GCF_003984285.1
27015717	RefSeq	NZ_PNYL01000061.1	2933	3559	-	WP_000593827.1	ABC transporter ATP-binding protein	Escherichia coli	100421	GCF_003984385.1
27015717	RefSeq	NZ_PNYM01000071.1	2933	3559	-	WP_000593827.1	ABC transporter ATP-binding protein	Escherichia coli	100345	GCF_003984375.1
27015717	RefSeq	NZ_PNYN01000069.1	2933	3559	-	WP_000593827.1	ABC transporter ATP-binding protein	Escherichia coli	100324	GCF_003984575.1
27015717	RefSeq	NZ_PNYO01000061.1	2933	3559	-	WP_000593827.1	ABC transporter ATP-binding protein	Escherichia coli	100047	GCF_004001145.1
27015717	RefSeq	NZ_PNYT01000075.1	2933	3559	-	WP_000593827.1	ABC transporter ATP-binding protein	Escherichia coli	703595	GCF_003980565.1
27015717	RefSeq	NZ_PNZF01000063.1	5005	5631	+	WP_000593827.1	ABC transporter ATP-binding protein	Escherichia coli	410519	GCF_003981865.1
27015717	RefSeq	NZ_PNZG01000066.1	5005	5631	+	WP_000593827.1	ABC transporter ATP-binding protein	Escherichia coli	410343	GCF_003981885.1
27015717	RefSeq	NZ_PNZH01000072.1	3000	3626	-	WP_000593827.1	ABC transporter ATP-binding protein	Escherichia coli	403395	GCF_003981975.1
27015717	RefSeq	NZ_PNZI01000069.1	5005	5631	+	WP_000593827.1	ABC transporter ATP-binding protein	Escherichia coli	403047	GCF_003982035.1
27015717	RefSeq	NZ_PNZJ01000069.1	2933	3559	-	WP_000593827.1	ABC transporter ATP-binding protein	Escherichia coli	401715	GCF_003982235.1
27015717	RefSeq	NZ_PNZK01000070.1	3000	3626	-	WP_000593827.1	ABC transporter ATP-binding protein	Escherichia coli	401924	GCF_003982245.1
27015717	RefSeq	NZ_PNZL01000073.1	3000	3626	-	WP_000593827.1	ABC transporter ATP-binding protein	Escherichia coli	402245	GCF_003982065.1
27015717	RefSeq	NZ_PNZN01000070.1	2933	3559	-	WP_000593827.1	ABC transporter ATP-binding protein	Escherichia coli	400834	GCF_003982345.1
27015717	RefSeq	NZ_PNZO01000072.1	3000	3626	-	WP_000593827.1	ABC transporter ATP-binding protein	Escherichia coli	320321	GCF_003982545.1
27015717	RefSeq	NZ_PNZP01000066.1	3000	3626	-	WP_000593827.1	ABC transporter ATP-binding protein	Escherichia coli	310003	GCF_003983855.1
27015717	RefSeq	NZ_PNZR01000065.1	2933	3559	-	WP_000593827.1	ABC transporter ATP-binding protein	Escherichia coli	210056	GCF_003982805.1
27015717	RefSeq	NZ_PNZS01000071.1	2933	3559	-	WP_000593827.1	ABC transporter ATP-binding protein	Escherichia coli	204009	GCF_003982965.1
27015717	RefSeq	NZ_PNZU01000070.1	2933	3559	-	WP_000593827.1	ABC transporter ATP-binding protein	Escherichia coli	202733	GCF_003983115.1
27015717	RefSeq	NZ_PNZV01000068.1	2933	3559	-	WP_000593827.1	ABC transporter ATP-binding protein	Escherichia coli	202702	GCF_003983155.1
27015717	RefSeq	NZ_PNZY01000073.1	3000	3626	-	WP_000593827.1	ABC transporter ATP-binding protein	Escherichia coli	200434	GCF_003983335.1
27015717	RefSeq	NZ_POAE01000063.1	2933	3559	-	WP_000593827.1	ABC transporter ATP-binding protein	Escherichia coli	102221	GCF_003984175.1
27015717	RefSeq	NZ_POAN01000090.1	2841	3467	-	WP_000593827.1	ABC transporter ATP-binding protein	Escherichia coli	403030	GCF_003983655.1
27015717	RefSeq	NZ_POAR01000069.1	2933	3559	-	WP_000593827.1	ABC transporter ATP-binding protein	Escherichia coli	400584	GCF_003982365.1
27015717	RefSeq	NZ_POAV01000068.1	2933	3559	-	WP_000593827.1	ABC transporter ATP-binding protein	Escherichia coli	100563	GCF_003984275.1
27015717	RefSeq	NZ_UGCI01000001.1	760	1386	+	WP_000593827.1	ABC transporter ATP-binding protein	Escherichia coli	NCTC11474	GCF_900449205.1
27015717	RefSeq	NC_022333.1	119621	120247	-	YP_008531483.1	ABC transporter family protein	Escherichia coli	4266 delta cssB::Km
27015717	INSDC	CP023347.1	102220	102846	-	ATB11765.1	ABC transporter ATP-binding protein	Escherichia coli	ETEC-2265	GCA_002302315.1
27015717	INSDC	AB702969.1	119621	120247	-	BAN82952.1	ABC transporter family protein	Escherichia coli	4266 delta cssB::Km
27015717	INSDC	AASDTE010000083.1	2922	3548	-	EFD1589024.1	ABC transporter ATP-binding protein	Escherichia coli	738636
27015717	INSDC	AASKJP010000067.1	3422	4048	-	EFD5425738.1	ABC transporter ATP-binding protein	Escherichia coli	PNUSAE027028
27015717	INSDC	AIHN01000038.1	26906	27532	+	EHX95092.1	ABC transporter family protein	Escherichia coli DEC14D	DEC14D	GCA_000250475.2
27015717	INSDC	AQDL01000088.1	2821	3447	-	EMV86798.1	ABC transporter family protein	Escherichia coli 2860050	2860050	GCA_000354995.2
27015717	INSDC	AQDW01000038.1	3090	3716	-	EMW53639.1	ABC transporter family protein	Escherichia coli 2770900	2770900	GCA_000355615.2
27015717	INSDC	AQDZ01000069.1	3083	3709	-	EMW67100.1	ABC transporter family protein	Escherichia coli 2749250	2749250	GCA_000354875.1
27015717	INSDC	AQFC01000043.1	10859	11485	-	EMX69905.1	ABC transporter family protein	Escherichia coli Envira 8/11	Envira 8/11	GCA_000355215.2
27015717	INSDC	AQFD01000032.1	11878	12504	-	EMX71460.1	ABC transporter family protein	Escherichia coli Envira 10/1	Envira 10/1	GCA_000355195.2
27015717	INSDC	AQEK01000021.1	12768	13394	-	EMZ86442.1	ABC transporter family protein	Escherichia coli p0305293.1	p0305293.1	GCA_000356605.2
27015717	INSDC	AQEC01000089.1	3023	3649	-	ENA46925.1	ABC transporter family protein	Escherichia coli 2729250	2729250	GCA_000356065.2
27015717	INSDC	APXG01000136.1	3183	3809	-	ENA92452.1	ABC transporter family protein	Escherichia coli 2860650	2860650	GCA_000356445.2
27015717	INSDC	APXJ01000087.1	3134	3760	-	ENB08059.1	ABC transporter family protein	Escherichia coli 2866350	2866350	GCA_000356505.2
27015717	INSDC	APZZ01000154.1	3050	3676	-	ENE04909.1	ABC transporter family protein	Escherichia coli p0305293.14	p0305293.14	GCA_000357485.2
27015717	INSDC	AQBT01000146.1	3076	3702	-	ENG29786.1	ABC transporter family protein	Escherichia coli p0305293.10	p0305293.10	GCA_000358555.1
27015717	INSDC	AQBV01000125.1	3049	3675	-	ENG42102.1	ABC transporter family protein	Escherichia coli p0305293.12	p0305293.12	GCA_000358595.2
27015717	INSDC	AQBW01000061.1	3046	3672	-	ENG50546.1	ABC transporter family protein	Escherichia coli p0305293.15	p0305293.15	GCA_000358615.2
27015717	INSDC	AQBX01000098.1	3184	3810	-	ENG56628.1	ABC transporter family protein	Escherichia coli p0305293.2	p0305293.2	GCA_000358635.2
27015717	INSDC	AQBY01000106.1	3136	3762	-	ENG63297.1	ABC transporter family protein	Escherichia coli p0305293.3	p0305293.3	GCA_000358655.2
27015717	INSDC	AQCD01000154.1	3136	3762	-	ENG67621.1	ABC transporter family protein	Escherichia coli p0305293.8	p0305293.8	GCA_000358695.2
27015717	INSDC	AQCC01000185.1	3055	3681	-	ENH48456.1	ABC transporter family protein	Escherichia coli p0305293.7	p0305293.7	GCA_000359095.2
27015717	INSDC	DABDRQ010000069.1	2763	3389	-	HAI2096322.1	ABC transporter ATP-binding protein	Escherichia coli	BCW_4199
27015717	INSDC	JORE01000041.1	2974	3600	-	KEM29264.1	ABC transporter family protein	Escherichia coli 6-319-05_S1_C3	6-319-05_S1_C3	GCA_000713015.1
27015717	INSDC	JORE01000030.1	13223	13849	+	KEM31678.1	ABC transporter family protein	Escherichia coli 6-319-05_S1_C3	6-319-05_S1_C3	GCA_000713015.1
27015717	INSDC	JORT01000190.1	5783	6409	+	KEM88852.1	ABC transporter family protein	Escherichia coli 6-319-05_S1_C1	6-319-05_S1_C1	GCA_000713335.1
27015717	INSDC	JORT01000182.1	6558	7184	+	KEM89391.1	ABC transporter family protein	Escherichia coli 6-319-05_S1_C1	6-319-05_S1_C1	GCA_000713335.1
27015717	INSDC	JORT01000109.1	2976	3602	-	KEM95171.1	ABC transporter family protein	Escherichia coli 6-319-05_S1_C1	6-319-05_S1_C1	GCA_000713335.1
27015717	INSDC	JORT01000042.1	2976	3602	-	KEN06113.1	ABC transporter family protein	Escherichia coli 6-319-05_S1_C1	6-319-05_S1_C1	GCA_000713335.1
27015717	INSDC	JORT01000032.1	13043	13669	+	KEN07029.1	ABC transporter family protein	Escherichia coli 6-319-05_S1_C1	6-319-05_S1_C1	GCA_000713335.1
27015717	INSDC	JXBV01000046.1	2738	3364	-	KIG26778.1	macrolide ABC transporter ATP-binding protein	Escherichia coli C691-71 (14b)	C691-71 (14b)	GCA_000818965.1
27015717	INSDC	UGCI01000001.1	760	1386	+	STI41516.1	ABC transporter ATP-binding protein AatC	Escherichia coli	NCTC11474	GCA_900449205.1
6165922	RefSeq	NC_008460.1	29338	29967	+	WP_011666435.1	dispersin export ABC transporter ATP-binding protein AatC	Escherichia coli	DIJ1
6165922	RefSeq	NZ_AB255435.1	29338	29967	+	WP_011666435.1	dispersin export ABC transporter ATP-binding protein AatC	Escherichia coli	DIJ1
6165922	RefSeq	NZ_BFVO01000139.1	742	1371	-	WP_011666435.1	dispersin export ABC transporter ATP-binding protein AatC	Escherichia coli	JML297	GCF_005389785.1
6165922	RefSeq	NZ_CAAKOK010000108.1	1914	2543	-	WP_011666435.1	dispersin export ABC transporter ATP-binding protein AatC	Escherichia coli		GCF_901212605.1
6165922	RefSeq	NZ_CABVYO010000059.1	4559	5188	+	WP_011666435.1	dispersin export ABC transporter ATP-binding protein AatC	Escherichia coli		GCF_902502595.1
6165922	RefSeq	NZ_JJLH01000033.1	3726	4355	-	WP_011666435.1	dispersin export ABC transporter ATP-binding protein AatC	Escherichia coli 1-182-04_S4_C3	1-182-04_S4_C3	GCF_000627095.1
6165922	RefSeq	NZ_JJLM01000057.1	17432	18061	+	WP_011666435.1	dispersin export ABC transporter ATP-binding protein AatC	Escherichia coli 1-182-04_S4_C2	1-182-04_S4_C2	GCF_000627215.1
6165922	RefSeq	NZ_JJLP01000026.1	3634	4263	-	WP_011666435.1	dispersin export ABC transporter ATP-binding protein AatC	Escherichia coli 1-182-04_S4_C1	1-182-04_S4_C1	GCF_000627175.1
6165922	RefSeq	NZ_JNPA01000031.1	77467	78096	+	WP_011666435.1	dispersin export ABC transporter ATP-binding protein AatC	Escherichia coli 2-052-05_S4_C2	2-052-05_S4_C2	GCF_000703385.1
6165922	RefSeq	NZ_JNQK01000043.1	12777	13406	-	WP_011666435.1	dispersin export ABC transporter ATP-binding protein AatC	Escherichia coli 2-222-05_S1_C1	2-222-05_S1_C1	GCF_000703965.1
6165922	RefSeq	NZ_JNQL01000036.1	18646	19275	+	WP_011666435.1	dispersin export ABC transporter ATP-binding protein AatC	Escherichia coli 2-222-05_S1_C2	2-222-05_S1_C2	GCF_000704125.1
6165922	RefSeq	NZ_JNQM01000035.1	14253	14882	-	WP_011666435.1	dispersin export ABC transporter ATP-binding protein AatC	Escherichia coli 2-222-05_S1_C3	2-222-05_S1_C3	GCF_000704285.1
6165922	RefSeq	NZ_NJZO01000065.1	3152	3781	-	WP_011666435.1	dispersin export ABC transporter ATP-binding protein AatC	Escherichia coli	MOD1-EC1557	GCF_002461095.1
6165922	RefSeq	NZ_PNYQ01000076.1	11933	12562	+	WP_011666435.1	dispersin export ABC transporter ATP-binding protein AatC	Escherichia coli	721119	GCF_003981285.1
6165922	RefSeq	NZ_UGAG01000003.1	64410	65039	+	WP_011666435.1	dispersin export ABC transporter ATP-binding protein AatC	Escherichia coli	NCTC11472	GCF_900448895.1
6165922	RefSeq	NZ_UGDH01000002.1	70115	70744	+	WP_011666435.1	dispersin export ABC transporter ATP-binding protein AatC	Escherichia coli	NCTC9091	GCF_900449575.1
6165922	RefSeq	NZ_WEPZ01000035.1	17000	17629	+	WP_011666435.1	dispersin export ABC transporter ATP-binding protein AatC	Escherichia coli	P433V1	GCF_013073765.1
6165922	RefSeq	NZ_WEQG01000069.1	3104	3733	-	WP_011666435.1	dispersin export ABC transporter ATP-binding protein AatC	Escherichia coli	E8V1A	GCF_013073615.1
6165922	RefSeq	NZ_WEQN01000059.1	6267	6896	+	WP_011666435.1	dispersin export ABC transporter ATP-binding protein AatC	Escherichia coli	E16V1A	GCF_013074195.1
6165922	RefSeq	NZ_WEQO01000039.1	17000	17629	+	WP_011666435.1	dispersin export ABC transporter ATP-binding protein AatC	Escherichia coli	E17V1A	GCF_013074185.1
6165922	RefSeq	NZ_WERB01000047.1	5745	6374	+	WP_011666435.1	dispersin export ABC transporter ATP-binding protein AatC	Escherichia coli	K18V1	GCF_013073895.1
6165922	RefSeq	NZ_WERF01000058.1	2554	3183	-	WP_011666435.1	dispersin export ABC transporter ATP-binding protein AatC	Escherichia coli	K26V1	GCF_013074365.1
6165922	RefSeq	NZ_WERK01000051.1	5333	5962	+	WP_011666435.1	dispersin export ABC transporter ATP-binding protein AatC	Escherichia coli	K41V1	GCF_013074265.1
6165922	RefSeq	NZ_WERL01000046.1	4366	4995	+	WP_011666435.1	dispersin export ABC transporter ATP-binding protein AatC	Escherichia coli	K44V1	GCF_013074245.1
6165922	RefSeq	NZ_WERM01000071.1	2554	3183	-	WP_011666435.1	dispersin export ABC transporter ATP-binding protein AatC	Escherichia coli	K45V1	GCF_013074165.1
6165922	RefSeq	NZ_WSHP01000036.1	4292	4921	+	WP_011666435.1	dispersin export ABC transporter ATP-binding protein AatC	Escherichia coli	TzEc037	GCF_009767285.1
6165922	RefSeq	NZ_WSWN01000165.1	713	1342	-	WP_011666435.1	dispersin export ABC transporter ATP-binding protein AatC	Escherichia coli	IM36c	GCF_009790715.1
6165922	RefSeq	NC_008460.1	29338	29967	+	YP_788000.1	AatC, ATP binding protein of ABC transporter	Escherichia coli	DIJ1
6165922	INSDC	AB255435.1	29338	29967	+	BAF33903.1	AatC, ATP binding protein of ABC transporter	Escherichia coli	DIJ1
6165922	INSDC	AAAATN010000077.1	6695	7324	-	EAA2071243.1	ABC transporter ATP-binding protein	Escherichia coli	423826	GCA_004162255.1
6165922	INSDC	AAADLO010000048.1	21268	21897	-	EAB0668691.1	dispersin export ABC transporter ATP-binding protein AatC	Escherichia coli	PNUSAE020233	GCA_004231105.1
6165922	INSDC	AAAGGL010000058.1	7585	8214	-	EAB9360896.1	dispersin export ABC transporter ATP-binding protein AatC	Escherichia coli	623212	GCA_004270025.1
6165922	INSDC	AARNNM010000064.1	7151	7780	-	EEV9163664.1	dispersin export ABC transporter ATP-binding protein AatC	Escherichia coli	593562
6165922	INSDC	AARNNL010000066.1	7151	7780	-	EEV9244621.1	dispersin export ABC transporter ATP-binding protein AatC	Escherichia coli	606154
6165922	INSDC	AARNVS010000053.1	7575	8204	-	EEW0404666.1	dispersin export ABC transporter ATP-binding protein AatC	Escherichia coli	PNUSAE019882
6165922	INSDC	AAROOJ010000048.1	2878	3507	-	EEW2819624.1	dispersin export ABC transporter ATP-binding protein AatC	Escherichia coli	PNUSAE019509
6165922	INSDC	AARPFK010000063.1	17104	17733	-	EEW4982517.1	dispersin export ABC transporter ATP-binding protein AatC	Escherichia coli	PNUSAE018313
6165922	INSDC	AARPXC010000064.1	19771	20400	-	EEW7008779.1	dispersin export ABC transporter ATP-binding protein AatC	Escherichia coli	PNUSAE017876
6165922	INSDC	AARQIH010000113.1	3004	3633	-	EEW8994641.1	dispersin export ABC transporter ATP-binding protein AatC	Escherichia coli	577845
6165922	INSDC	AARTAV010000174.1	386	1015	-	EEX8182486.1	dispersin export ABC transporter ATP-binding protein AatC	Escherichia coli	2018EL-1093a
6165922	INSDC	AARTAZ010000052.1	9752	10381	-	EEX8205082.1	dispersin export ABC transporter ATP-binding protein AatC	Escherichia coli	2018EL-1091a
6165922	INSDC	AARVGI010000080.1	3251	3880	-	EEY5233979.1	dispersin export ABC transporter ATP-binding protein AatC	Escherichia coli	671954
6165922	INSDC	AARVDX010000073.1	2587	3216	-	EEY6133344.1	dispersin export ABC transporter ATP-binding protein AatC	Escherichia coli	PNUSAE021502
6165922	INSDC	AARVXM010000062.1	3500	4129	-	EEY7861603.1	dispersin export ABC transporter ATP-binding protein AatC	Escherichia coli	687641
6165922	INSDC	AASBAC010000043.1	3214	3843	-	EFA5199796.1	dispersin export ABC transporter ATP-binding protein AatC	Escherichia coli	PNUSAE022057
6165922	INSDC	AASBIF010000059.1	3004	3633	-	EFA6234645.1	dispersin export ABC transporter ATP-binding protein AatC	Escherichia coli	PNUSAE022336
6165922	INSDC	AASBIC010000040.1	26641	27270	-	EFA6253181.1	dispersin export ABC transporter ATP-binding protein AatC	Escherichia coli	PNUSAE022275
6165922	INSDC	AASBIJ010000143.1	686	1315	-	EFA6287750.1	dispersin export ABC transporter ATP-binding protein AatC	Escherichia coli	PNUSAE022053
6165922	INSDC	AASDES010000167.1	735	1364	-	EFB2119673.1	dispersin export ABC transporter ATP-binding protein AatC	Escherichia coli	PNUSAE025164
6165922	INSDC	AASFOK010000035.1	8600	9229	-	EFB3060539.1	dispersin export ABC transporter ATP-binding protein AatC	Escherichia coli	PNUSAE026152
6165922	INSDC	AASFRL010000071.1	6976	7605	-	EFB3267079.1	dispersin export ABC transporter ATP-binding protein AatC	Escherichia coli	777332
6165922	INSDC	AASGMX010000040.1	3076	3705	-	EFB7910090.1	dispersin export ABC transporter ATP-binding protein AatC	Escherichia coli	PNUSAE027530
6165922	INSDC	AASELN010000031.1	60974	61603	-	EFB9250250.1	dispersin export ABC transporter ATP-binding protein AatC	Escherichia coli	2015C-3131
6165922	INSDC	AASERS010000060.1	194	823	-	EFB9450636.1	dispersin export ABC transporter ATP-binding protein AatC	Escherichia coli	PNUSAE022852
6165922	INSDC	AASERZ010000030.1	29881	30510	-	EFB9547395.1	dispersin export ABC transporter ATP-binding protein AatC	Escherichia coli	PNUSAE022579
6165922	INSDC	AASIIQ010000050.1	20843	21472	-	EFC7361523.1	dispersin export ABC transporter ATP-binding protein AatC	Escherichia coli	369046
6165922	INSDC	AASIJO010000073.1	15698	16327	-	EFC7721732.1	dispersin export ABC transporter ATP-binding protein AatC	Escherichia coli	356072
6165922	INSDC	AASILL010000090.1	3134	3763	-	EFC7945673.1	dispersin export ABC transporter ATP-binding protein AatC	Escherichia coli	2017EL-1019a
6165922	INSDC	AASILQ010000029.1	6200	6829	+	EFC7955037.1	dispersin export ABC transporter ATP-binding protein AatC	Escherichia coli	2017EL-1034a
6165922	INSDC	AASKGR010000068.1	2587	3216	-	EFD5042846.1	dispersin export ABC transporter ATP-binding protein AatC	Escherichia coli	PNUSAE031853
6165922	INSDC	AASLXR010000061.1	16836	17465	-	EFE0616604.1	dispersin export ABC transporter ATP-binding protein AatC	Escherichia coli	300650
6165922	INSDC	AASODW010000057.1	3214	3843	-	EFE8176970.1	dispersin export ABC transporter ATP-binding protein AatC	Escherichia coli	PNUSAE032730
6165922	INSDC	AASOES010000068.1	2587	3216	-	EFE8297712.1	dispersin export ABC transporter ATP-binding protein AatC	Escherichia coli	PNUSAE031860
6165922	INSDC	AASOMX010000040.1	9752	10381	-	EFE9400803.1	dispersin export ABC transporter ATP-binding protein AatC	Escherichia coli	PNUSAE007297
6165922	INSDC	AASOVM010000071.1	3134	3763	-	EFF0494203.1	dispersin export ABC transporter ATP-binding protein AatC	Escherichia coli	98-3046
6165922	INSDC	AASPHU010000067.1	2991	3620	-	EFF2124666.1	dispersin export ABC transporter ATP-binding protein AatC	Escherichia coli	317671
6165922	INSDC	AASPHX010000042.1	6203	6832	+	EFF2129506.1	dispersin export ABC transporter ATP-binding protein AatC	Escherichia coli	288950
6165922	INSDC	AASPIK010000069.1	3135	3764	-	EFF2196085.1	dispersin export ABC transporter ATP-binding protein AatC	Escherichia coli	320309
6165922	INSDC	AASPIO010000052.1	7472	8101	-	EFF2210848.1	dispersin export ABC transporter ATP-binding protein AatC	Escherichia coli	294690
6165922	INSDC	AASPIU010000044.1	3004	3633	-	EFF2240009.1	dispersin export ABC transporter ATP-binding protein AatC	Escherichia coli	315231
6165922	INSDC	AASPIW010000063.1	7539	8168	-	EFF2254579.1	dispersin export ABC transporter ATP-binding protein AatC	Escherichia coli	311409
6165922	INSDC	AASPIX010000061.1	7523	8152	-	EFF2259420.1	dispersin export ABC transporter ATP-binding protein AatC	Escherichia coli	301616
6165922	INSDC	AASPJA010000087.1	3004	3633	-	EFF2264212.1	dispersin export ABC transporter ATP-binding protein AatC	Escherichia coli	283108
6165922	INSDC	AASPJF010000052.1	2587	3216	-	EFF2298330.1	dispersin export ABC transporter ATP-binding protein AatC	Escherichia coli	302905
6165922	INSDC	AASPJN010000061.1	16836	17465	-	EFF2342134.1	dispersin export ABC transporter ATP-binding protein AatC	Escherichia coli	290590
6165922	INSDC	AASPJQ010000073.1	3410	4039	-	EFF2357274.1	dispersin export ABC transporter ATP-binding protein AatC	Escherichia coli	257382
6165922	INSDC	AASPJT010000059.1	3301	3930	-	EFF2367171.1	dispersin export ABC transporter ATP-binding protein AatC	Escherichia coli	PNUSAE034419
6165922	INSDC	AASPJY010000073.1	3240	3869	-	EFF2421734.1	dispersin export ABC transporter ATP-binding protein AatC	Escherichia coli	266916
6165922	INSDC	AASPJX010000066.1	7416	8045	-	EFF2436374.1	dispersin export ABC transporter ATP-binding protein AatC	Escherichia coli	298882
6165922	INSDC	AASQFQ010000060.1	2112	2741	+	EFF5258316.1	dispersin export ABC transporter ATP-binding protein AatC	Escherichia coli	PNUSAE034648
6165922	INSDC	AASRKD010000051.1	232	861	-	EFF9309168.1	dispersin export ABC transporter ATP-binding protein AatC	Escherichia coli	PNUSAE044202
6165922	INSDC	AASRLS010000059.1	7604	8233	-	EFF9478036.1	dispersin export ABC transporter ATP-binding protein AatC	Escherichia coli	PNUSAE041030
6165922	INSDC	AASRML010000035.1	15507	16136	-	EFF9591450.1	dispersin export ABC transporter ATP-binding protein AatC	Escherichia coli	PNUSAE040126
6165922	INSDC	AASROA010000052.1	7585	8214	-	EFF9780876.1	dispersin export ABC transporter ATP-binding protein AatC	Escherichia coli	PNUSAE038252
6165922	INSDC	AASROK010000036.1	15507	16136	-	EFF9843312.1	dispersin export ABC transporter ATP-binding protein AatC	Escherichia coli	PNUSAE037419
6165922	INSDC	AASRVP010000071.1	9039	9668	-	EFG0779600.1	dispersin export ABC transporter ATP-binding protein AatC	Escherichia coli	231229
6165922	INSDC	AASSLS010000066.1	6991	7620	-	EFG2850227.1	dispersin export ABC transporter ATP-binding protein AatC	Escherichia coli	290601
6165922	INSDC	AASSYR010000053.1	3277	3906	-	EFG4558703.1	dispersin export ABC transporter ATP-binding protein AatC	Escherichia coli	274238
6165922	INSDC	AASSZN010000066.1	7434	8063	-	EFG4674476.1	dispersin export ABC transporter ATP-binding protein AatC	Escherichia coli	295012
6165922	INSDC	AASTJI010000090.1	3143	3772	-	EFG5973210.1	dispersin export ABC transporter ATP-binding protein AatC	Escherichia coli	271310
6165922	INSDC	AASTUT010000048.1	6206	6835	+	EFG7478539.1	dispersin export ABC transporter ATP-binding protein AatC	Escherichia coli	301861
6165922	INSDC	AASUIR010000057.1	3205	3834	-	EFG9299694.1	dispersin export ABC transporter ATP-binding protein AatC	Escherichia coli	293709
6165922	INSDC	AASVPY010000051.1	16465	17094	-	EFH3601206.1	dispersin export ABC transporter ATP-binding protein AatC	Escherichia coli	853966
6165922	INSDC	AASVQG010000095.1	3277	3906	-	EFH3641974.1	dispersin export ABC transporter ATP-binding protein AatC	Escherichia coli	853998
6165922	INSDC	AASWQX010000066.1	3256	3885	-	EFH6952964.1	dispersin export ABC transporter ATP-binding protein AatC	Escherichia coli	843995
6165922	INSDC	AASWUT010000070.1	3143	3772	-	EFH7412862.1	dispersin export ABC transporter ATP-binding protein AatC	Escherichia coli	838526
6165922	INSDC	AASXBW010000060.1	3134	3763	-	EFH8289471.1	dispersin export ABC transporter ATP-binding protein AatC	Escherichia coli	868408
6165922	INSDC	AASZIT010000043.1	8600	9229	-	EFI5962165.1	dispersin export ABC transporter ATP-binding protein AatC	Escherichia coli	PNUSAE046121
6165922	INSDC	AASZJF010000042.1	16465	17094	-	EFI5986953.1	dispersin export ABC transporter ATP-binding protein AatC	Escherichia coli	PNUSAE046122
6165922	INSDC	AASZMX010000042.1	3384	4013	-	EFI6442540.1	dispersin export ABC transporter ATP-binding protein AatC	Escherichia coli	PNUSAE044607
6165922	INSDC	AASZNF010000055.1	21702	22331	-	EFI6479640.1	dispersin export ABC transporter ATP-binding protein AatC	Escherichia coli	860005
6165922	INSDC	AASZQU010000045.1	3277	3906	-	EFI6928132.1	dispersin export ABC transporter ATP-binding protein AatC	Escherichia coli	PNUSAE047406
6165922	INSDC	AATAKV010000129.1	3123	3752	-	EFI9584160.1	dispersin export ABC transporter ATP-binding protein AatC	Escherichia coli	882834
6165922	INSDC	AATANW010000067.1	21019	21648	-	EFJ0006388.1	dispersin export ABC transporter ATP-binding protein AatC	Escherichia coli	882850
6165922	INSDC	AATARV010000086.1	7420	8049	-	EFJ0518052.1	dispersin export ABC transporter ATP-binding protein AatC	Escherichia coli	882887
6165922	INSDC	AATBSI010000056.1	8600	9229	-	EFJ3930511.1	dispersin export ABC transporter ATP-binding protein AatC	Escherichia coli	884449
6165922	INSDC	AATCFK010000037.1	3214	3843	-	EFJ5659741.1	dispersin export ABC transporter ATP-binding protein AatC	Escherichia coli	2014C-3860
6165922	INSDC	AATEOR010000075.1	6526	7155	-	EFK2585728.1	dispersin export ABC transporter ATP-binding protein AatC	Escherichia coli	193354
6165922	INSDC	AATERB010000064.1	7414	8043	-	EFK2909193.1	dispersin export ABC transporter ATP-binding protein AatC	Escherichia coli	154817
6165922	INSDC	AATEUW010000095.1	3099	3728	-	EFK3532472.1	dispersin export ABC transporter ATP-binding protein AatC	Escherichia coli	183722
6165922	INSDC	AATEUZ010000058.1	3277	3906	-	EFK3551324.1	dispersin export ABC transporter ATP-binding protein AatC	Escherichia coli	153146
6165922	INSDC	AATFAP010000110.1	3074	3703	-	EFK4321168.1	dispersin export ABC transporter ATP-binding protein AatC	Escherichia coli	143510
6165922	INSDC	AATFBG010000093.1	3004	3633	-	EFK4492694.1	dispersin export ABC transporter ATP-binding protein AatC	Escherichia coli	208722
6165922	INSDC	AATFCK010000100.1	3004	3633	-	EFK4636862.1	dispersin export ABC transporter ATP-binding protein AatC	Escherichia coli	229855
6165922	INSDC	AATFCY010000051.1	11546	12175	-	EFK4689674.1	dispersin export ABC transporter ATP-binding protein AatC	Escherichia coli	227794
6165922	INSDC	AATGSP010000066.1	11546	12175	-	EFL0619179.1	dispersin export ABC transporter ATP-binding protein AatC	Escherichia coli	894910
6165922	INSDC	AATIFQ010000081.1	3143	3772	-	EFL5802637.1	dispersin export ABC transporter ATP-binding protein AatC	Escherichia coli	E78634
6165922	INSDC	AATKPO010000043.1	26596	27225	-	EFM3473714.1	dispersin export ABC transporter ATP-binding protein AatC	Escherichia coli	907285
6165922	INSDC	AATKQI010000058.1	20755	21384	-	EFM3575312.1	dispersin export ABC transporter ATP-binding protein AatC	Escherichia coli	903412
6165922	INSDC	AATKTH010000047.1	3074	3703	-	EFM3960637.1	dispersin export ABC transporter ATP-binding protein AatC	Escherichia coli	PNUSAE046120
6165922	INSDC	AATPZM010000032.1	15507	16136	-	EFO0261995.1	dispersin export ABC transporter ATP-binding protein AatC	Escherichia coli	PNUSAE016672
6165922	INSDC	AATQFB010000041.1	9752	10381	-	EFO0950945.1	dispersin export ABC transporter ATP-binding protein AatC	Escherichia coli	PNUSAE015909
6165922	INSDC	AATRGK010000052.1	3277	3906	-	EFO4514874.1	dispersin export ABC transporter ATP-binding protein AatC	Escherichia coli	PNUSAE005556
6165922	INSDC	BFVO01000139.1	742	1371	-	GDF45600.1	ABC transporter ATP-binding protein	Escherichia coli	JML297	GCA_005389785.1
6165922	INSDC	DABDFD010000067.1	2992	3621	-	HAH9840298.1	dispersin export ABC transporter ATP-binding protein AatC	Escherichia coli
6165922	INSDC	DABDUG010000057.1	3143	3772	-	HAI2415142.1	dispersin export ABC transporter ATP-binding protein AatC	Escherichia coli	BCW_4134
6165922	INSDC	DABHJB010000048.1	3008	3637	-	HAJ2215106.1	dispersin export ABC transporter ATP-binding protein AatC	Escherichia coli	Escherichia coli
6165922	INSDC	WSHP01000036.1	4292	4921	+	KAE9940240.1	dispersin export ABC transporter ATP-binding protein AatC	Escherichia coli	TzEc037
6165922	INSDC	RNIZ01000046.1	3267	3896	-	MHG54624.1	dispersin export ABC transporter ATP-binding protein AatC	Escherichia coli	PNUSAE018740	GCA_003782245.1
6165922	INSDC	WSWN01000165.1	713	1342	-	MWE49163.1	dispersin export ABC transporter ATP-binding protein AatC	Escherichia coli	IM36c
6165922	INSDC	WEQG01000069.1	3104	3733	-	NNQ42477.1	dispersin export ABC transporter ATP-binding protein AatC	Escherichia coli	E8V1A
6165922	INSDC	WEPZ01000035.1	17000	17629	+	NNQ57536.1	dispersin export ABC transporter ATP-binding protein AatC	Escherichia coli	P433V1
6165922	INSDC	WERB01000047.1	5745	6374	+	NNQ90957.1	dispersin export ABC transporter ATP-binding protein AatC	Escherichia coli	K18V1
6165922	INSDC	WEQO01000039.1	17000	17629	+	NNR45002.1	dispersin export ABC transporter ATP-binding protein AatC	Escherichia coli	E17V1A
6165922	INSDC	WEQN01000059.1	6267	6896	+	NNR50073.1	dispersin export ABC transporter ATP-binding protein AatC	Escherichia coli	E16V1A
6165922	INSDC	WERK01000051.1	5333	5962	+	NNR59965.1	dispersin export ABC transporter ATP-binding protein AatC	Escherichia coli	K41V1
6165922	INSDC	WERL01000046.1	4366	4995	+	NNR69211.1	dispersin export ABC transporter ATP-binding protein AatC	Escherichia coli	K44V1
6165922	INSDC	WERM01000071.1	2554	3183	-	NNR74822.1	dispersin export ABC transporter ATP-binding protein AatC	Escherichia coli	K45V1
6165922	INSDC	WERF01000058.1	2554	3183	-	NNR95029.1	dispersin export ABC transporter ATP-binding protein AatC	Escherichia coli	K26V1
6165922	INSDC	UGAG01000003.1	64410	65039	+	STG98900.1	ABC transporter ATP-binding protein	Escherichia coli	NCTC11472	GCA_900448895.1
6165922	INSDC	UGDH01000002.1	70115	70744	+	STJ96145.1	ABC transporter ATP-binding protein	Escherichia coli	NCTC9091	GCA_900449575.1
74957172	RefSeq	NZ_BFLY01000034.1	78585	79217	-	WP_042199756.1	ATP-binding cassette domain-containing protein	Escherichia coli	HUST187	GCF_005384745.1
74957172	RefSeq	NZ_BFQA01000157.1	787	1419	-	WP_042199756.1	ATP-binding cassette domain-containing protein	Escherichia coli	JML115	GCF_005386865.1
74957172	RefSeq	NZ_CABVXC010000101.1	3669	4301	+	WP_042199756.1	ATP-binding cassette domain-containing protein	Shigella flexneri		GCF_902502185.1
74957172	RefSeq	NZ_JSNY01000090.1	2456	3088	-	WP_042199756.1	ATP-binding cassette domain-containing protein	Escherichia coli	upec-127	GCF_000780965.1
74957172	RefSeq	NZ_KZ269851.1	120944	121576	+	WP_042199756.1	ATP-binding cassette domain-containing protein	Escherichia coli	225-2935	GCF_002245075.1
74957172	RefSeq	NZ_LYBI01000268.1	2447	3079	-	WP_042199756.1	ATP-binding cassette domain-containing protein	Escherichia coli	ECOR02	GCF_002190145.1
74957172	RefSeq	NZ_LYBJ01000082.1	1507	2139	-	WP_042199756.1	ATP-binding cassette domain-containing protein	Escherichia coli	ECOR01	GCF_002190105.1
74957172	RefSeq	NZ_QOWN01000046.1	28529	29161	-	WP_042199756.1	ATP-binding cassette domain-containing protein	Escherichia coli	MOD1-ECOR2	GCF_003334385.1
74957172	RefSeq	NZ_SCIR01000087.1	3668	4300	+	WP_042199756.1	ATP-binding cassette domain-containing protein	Escherichia coli	52_rectal	GCF_004100485.1
74957172	RefSeq	NZ_UFYM01000001.1	76217	76849	+	WP_042199756.1	ATP-binding cassette domain-containing protein	Escherichia coli	NCTC9037	GCF_900447915.1
74957172	RefSeq	NZ_UGDE01000002.1	44314	44946	-	WP_042199756.1	ATP-binding cassette domain-containing protein	Escherichia coli	NCTC9029	GCF_900449675.1
74957172	RefSeq	NZ_VRXO01000072.1	3562	4194	+	WP_042199756.1	ATP-binding cassette domain-containing protein	Escherichia coli	1_37_1	GCF_008041545.1
74957172	INSDC	AASTMX010000089.1	4139	4771	-	EFG6464551.1	ATP-binding cassette domain-containing protein	Escherichia coli	191931
74957172	INSDC	AASYVS010000018.1	32870	33502	-	EFI4242936.1	ATP-binding cassette domain-containing protein	Escherichia coli	PNUSAE047192
74957172	INSDC	BFLY01000034.1	78585	79217	-	GCS69113.1	ABC transporter ATP-binding protein	Escherichia coli	HUST187	GCA_005384745.1
74957172	INSDC	BFQA01000157.1	787	1419	-	GCW31371.1	ABC transporter ATP-binding protein	Escherichia coli	JML115	GCA_005386865.1
74957172	INSDC	DABAMG010000087.1	2667	3299	-	HAH1515785.1	ABC transporter ATP-binding protein	Escherichia coli	ECOR-02
74957172	INSDC	DABCEI010000065.1	3575	4207	-	HAH7109162.1	ATP-binding cassette domain-containing protein	Escherichia coli	HICF45
74957172	INSDC	DABDAA010000081.1	2669	3301	-	HAH9036210.1	ATP-binding cassette domain-containing protein	Escherichia coli	BCW_2913
74957172	INSDC	DABCUW010000102.1	2499	3131	-	HAH9090349.1	ATP-binding cassette domain-containing protein	Escherichia coli	BCW_4082
74957172	INSDC	DABFRJ010000104.1	2412	3044	-	HAI8587781.1	ATP-binding cassette domain-containing protein	Escherichia coli	SCHI0016.S.295
74957172	INSDC	LYBI01000268.1	2447	3079	-	OWD70513.1	macrolide ABC transporter ATP-binding protein	Escherichia coli	ECOR02	GCA_002190145.1
74957172	INSDC	LYBJ01000082.1	1507	2139	-	OWD81129.1	macrolide ABC transporter ATP-binding protein	Escherichia coli	ECOR01	GCA_002190105.1
74957172	INSDC	KZ269851.1	120944	121576	+	OYC54361.1	ABC transporter ATP-binding protein	Escherichia coli	225-2935	GCA_002245075.1
74957172	INSDC	LEOP01000047.1	3917	4549	+	OYC54361.1	ABC transporter ATP-binding protein	Escherichia coli	225-2935	GCA_002245075.1
74957172	INSDC	QOWN01000046.1	28529	29161	-	RCQ58379.1	ATP-binding cassette domain-containing protein	Escherichia coli	MOD1-ECOR2	GCA_003334385.1
74957172	INSDC	SCIR01000087.1	3668	4300	+	RXB57496.1	ATP-binding cassette domain-containing protein	Escherichia coli	52_rectal	GCA_004100485.1
74957172	INSDC	UFYM01000001.1	76217	76849	+	STD40132.1	ABC transporter ATP-binding protein	Escherichia coli	NCTC9037	GCA_900447915.1
74957172	INSDC	UGDE01000002.1	44314	44946	-	STK06692.1	ABC transporter ATP-binding protein	Escherichia coli	NCTC9029	GCA_900449675.1
74957172	INSDC	VRXO01000072.1	3562	4194	+	TXQ62762.1	ATP-binding cassette domain-containing protein	Escherichia coli	1_37_1
43186966	RefSeq	NZ_BDRJ01000039.1	3192	3821	-	WP_021527210.1	ABC transporter ATP-binding protein	Escherichia coli	390	GCF_002207565.1
43186966	RefSeq	NZ_BDRM01000036.1	16969	17598	+	WP_021527210.1	ABC transporter ATP-binding protein	Escherichia coli	890	GCF_002207625.1
43186966	RefSeq	NZ_CABHFS010000063.1	15540	16169	+	WP_021527210.1	ABC transporter ATP-binding protein	Escherichia coli	4928STDY7387793	GCF_902165205.1
43186966	RefSeq	NZ_CABWJD010000037.1	5403	6032	-	WP_021527210.1	ABC transporter ATP-binding protein	Escherichia coli		GCF_902505145.1
43186966	RefSeq	NZ_CP019778.1	1069124	1069753	+	WP_021527210.1	ABC transporter ATP-binding protein	Escherichia coli	NCTC86	GCF_002007705.1
43186966	RefSeq	NZ_CP053284.1	1685337	1685966	+	WP_021527210.1	ABC transporter ATP-binding protein	Escherichia coli	SCU-104	GCF_013315995.1
43186966	RefSeq	NZ_JAADCC010000033.1	20452	21081	-	WP_021527210.1	ABC transporter ATP-binding protein	Escherichia coli	1802260022	GCF_013391235.1
43186966	RefSeq	NZ_JAATKU010000049.1	7489	8118	-	WP_021527210.1	ABC transporter ATP-binding protein	Escherichia coli	5134	GCF_011812865.1
43186966	RefSeq	NZ_JABACN010000058.1	7312	7941	-	WP_021527210.1	ABC transporter ATP-binding protein	Escherichia coli	N1(2020)	GCF_012524195.1
43186966	RefSeq	NZ_JJLW01000152.1	7433	8062	-	WP_021527210.1	ABC transporter ATP-binding protein	Escherichia coli 1-250-04_S1_C3	1-250-04_S1_C3	GCF_000627815.1
43186966	RefSeq	NZ_JJLZ01000062.1	4266	4895	-	WP_021527210.1	ABC transporter ATP-binding protein	Escherichia coli 2-005-03_S1_C3	2-005-03_S1_C3	GCF_000627925.1
43186966	RefSeq	NZ_JJMC01000061.1	3386	4015	-	WP_021527210.1	ABC transporter ATP-binding protein	Escherichia coli 2-005-03_S1_C2	2-005-03_S1_C2	GCF_000627985.1
43186966	RefSeq	NZ_JJME01000063.1	4273	4902	-	WP_021527210.1	ABC transporter ATP-binding protein	Escherichia coli 2-005-03_S1_C1	2-005-03_S1_C1	GCF_000627835.1
43186966	RefSeq	NZ_JMGT01000017.1	16632	17261	+	WP_021527210.1	ABC transporter ATP-binding protein	Escherichia coli 2-005-03_S3_C2	2-005-03_S3_C2	GCF_000687105.1
43186966	RefSeq	NZ_JNNE01000133.1	4273	4902	-	WP_021527210.1	ABC transporter ATP-binding protein	Escherichia coli 2-052-05_S1_C3	2-052-05_S1_C3	GCF_000700565.1
43186966	RefSeq	NZ_JNPH01000073.1	4192	4821	-	WP_021527210.1	ABC transporter ATP-binding protein	Escherichia coli 2-177-06_S1_C1	2-177-06_S1_C1	GCF_000703425.1
43186966	RefSeq	NZ_JNPL01000128.1	3575	4204	-	WP_021527210.1	ABC transporter ATP-binding protein	Escherichia coli 2-177-06_S1_C2	2-177-06_S1_C2	GCF_000703705.1
43186966	RefSeq	NZ_JNPM01000061.1	3404	4033	-	WP_021527210.1	ABC transporter ATP-binding protein	Escherichia coli 2-177-06_S1_C3	2-177-06_S1_C3	GCF_000703685.1
43186966	RefSeq	NZ_JNQB01000038.1	20147	20776	+	WP_021527210.1	ABC transporter ATP-binding protein	Escherichia coli 1-250-04_S1_C1	1-250-04_S1_C1	GCF_000704245.1
43186966	RefSeq	NZ_JNQC01000038.1	18975	19604	+	WP_021527210.1	ABC transporter ATP-binding protein	Escherichia coli 1-250-04_S1_C2	1-250-04_S1_C2	GCF_000704265.1
43186966	RefSeq	NZ_JOMW01000118.1	15710	16339	+	WP_021527210.1	ABC transporter ATP-binding protein	Escherichia coli 2-316-03_S1_C1	2-316-03_S1_C1	GCF_000711475.1
43186966	RefSeq	NZ_JOMX01000083.1	15710	16339	+	WP_021527210.1	ABC transporter ATP-binding protein	Escherichia coli 2-316-03_S1_C2	2-316-03_S1_C2	GCF_000711415.1
43186966	RefSeq	NZ_KE699643.1	240829	241458	+	WP_021527210.1	ABC transporter ATP-binding protein	Escherichia coli HVH 90 (4-3191362)	HVH 90 (4-3191362)	GCF_000457285.1
43186966	RefSeq	NZ_KE700789.1	1109552	1110181	+	WP_021527210.1	ABC transporter ATP-binding protein	Escherichia coli HVH 194 (4-2356805)	HVH 194 (4-2356805)	GCF_000458935.1
43186966	RefSeq	NZ_KE700857.1	749020	749649	+	WP_021527210.1	ABC transporter ATP-binding protein	Escherichia coli HVH 202 (4-3163997)	HVH 202 (4-3163997)	GCF_000459095.1
43186966	RefSeq	NZ_KI538659.1	39170	39799	-	WP_021527210.1	ABC transporter ATP-binding protein	Escherichia coli HVH 36 (4-5675286)	HVH 36 (4-5675286)	GCF_000494935.1
43186966	RefSeq	NZ_KQ087601.1	908337	908966	+	WP_021527210.1	ABC transporter ATP-binding protein	Escherichia coli	BWH49	GCF_001030245.1
43186966	RefSeq	NZ_KQ087667.1	910678	911307	+	WP_021527210.1	ABC transporter ATP-binding protein	Escherichia coli	BWH50	GCF_001030355.1
43186966	RefSeq	NZ_LIVE01000054.1	15510	16139	+	WP_021527210.1	ABC transporter ATP-binding protein	Escherichia coli	221	GCF_001419965.1
43186966	RefSeq	NZ_LQVB01000036.1	5629	6258	+	WP_021527210.1	ABC transporter ATP-binding protein	Escherichia coli	GN02681	GCF_001520595.1
43186966	RefSeq	NZ_LR134221.1	3041053	3041682	-	WP_021527210.1	ABC transporter ATP-binding protein	Escherichia coli	NCTC11113	GCF_900636065.1
43186966	RefSeq	NZ_LSEV01000129.1	5605	6234	-	WP_021527210.1	ABC transporter ATP-binding protein	Escherichia coli	U92	GCF_001638165.1
43186966	RefSeq	NZ_LYBY01000097.1	16866	17495	+	WP_021527210.1	ABC transporter ATP-binding protein	Escherichia coli	ECOR50	GCF_002191035.1
43186966	RefSeq	NZ_MCJQ01000050.1	5562	6191	-	WP_021527210.1	ABC transporter ATP-binding protein	Escherichia coli	HE-MDREc12	GCF_003730535.1
43186966	RefSeq	NZ_MOZB01000041.1	151	780	-	WP_021527210.1	ABC transporter ATP-binding protein	Escherichia coli	13.1-R1	GCF_002001965.1
43186966	RefSeq	NZ_NCSH01000002.1	1256427	1257056	+	WP_021527210.1	ABC transporter ATP-binding protein	Escherichia coli	OS_09_001_-1.0	GCF_002087785.1
43186966	RefSeq	NZ_NIHG01000095.1	1161	1790	+	WP_021527210.1	ABC transporter ATP-binding protein	Escherichia coli	ICBEc09	GCF_002240955.1
43186966	RefSeq	NZ_NIYK01000048.1	3290	3919	-	WP_021527210.1	ABC transporter ATP-binding protein	Escherichia coli	CFSAN061761	GCF_003399845.1
43186966	RefSeq	NZ_NJKG01000046.1	17698	18327	+	WP_021527210.1	ABC transporter ATP-binding protein	Escherichia coli	MOD1-EC706	GCF_002465385.1
43186966	RefSeq	NZ_NJLE01000045.1	17698	18327	+	WP_021527210.1	ABC transporter ATP-binding protein	Escherichia coli	MOD1-EC668	GCF_002465925.1
43186966	RefSeq	NZ_NJMF01000060.1	15531	16160	+	WP_021527210.1	ABC transporter ATP-binding protein	Escherichia coli	MOD1-EC317	GCF_002466365.1
43186966	RefSeq	NZ_NKEE01000030.1	6398	7027	-	WP_021527210.1	ABC transporter ATP-binding protein	Escherichia coli	MOD1-EC666	GCF_002456705.1
43186966	RefSeq	NZ_NNUZ01000048.1	15531	16160	+	WP_021527210.1	ABC transporter ATP-binding protein	Escherichia coli	MOD1-EC6610	GCF_002485435.1
43186966	RefSeq	NZ_NOTM01000082.1	4104	4733	+	WP_021527210.1	ABC transporter ATP-binding protein	Escherichia coli	MOD1-EC6734	GCF_002522395.1
43186966	RefSeq	NZ_NOWP01000041.1	15504	16133	+	WP_021527210.1	ABC transporter ATP-binding protein	Escherichia coli	MOD1-EC5283	GCF_002744515.1
43186966	RefSeq	NZ_NRTU01000011.1	3213	3842	-	WP_021527210.1	ABC transporter ATP-binding protein	Escherichia coli	A297	GCF_003292485.1
43186966	RefSeq	NZ_OEDS01000131.1	3595	4224	+	WP_021527210.1	ABC transporter ATP-binding protein	Escherichia coli		GCF_900236085.1
43186966	RefSeq	NZ_OEER01000159.1	3352	3981	-	WP_021527210.1	ABC transporter ATP-binding protein	Escherichia coli		GCF_900236075.1
43186966	RefSeq	NZ_OEEV01000047.1	3039	3668	-	WP_021527210.1	ABC transporter ATP-binding protein	Escherichia coli		GCF_900236095.1
43186966	RefSeq	NZ_OEEW01000091.1	265	894	+	WP_021527210.1	ABC transporter ATP-binding protein	Escherichia coli		GCF_900236105.1
43186966	RefSeq	NZ_OEEY01000038.1	3286	3915	-	WP_021527210.1	ABC transporter ATP-binding protein	Escherichia coli		GCF_900236135.1
43186966	RefSeq	NZ_OEEZ01000069.1	3615	4244	+	WP_021527210.1	ABC transporter ATP-binding protein	Escherichia coli		GCF_900236145.1
43186966	RefSeq	NZ_OEFB01000118.1	3595	4224	+	WP_021527210.1	ABC transporter ATP-binding protein	Escherichia coli		GCF_900236155.1
43186966	RefSeq	NZ_OEFC01000154.1	3312	3941	-	WP_021527210.1	ABC transporter ATP-binding protein	Escherichia coli		GCF_900236165.1
43186966	RefSeq	NZ_PJGN01000046.1	18595	19224	+	WP_021527210.1	ABC transporter ATP-binding protein	Escherichia coli	LN23	GCF_003290945.1
43186966	RefSeq	NZ_PNUV01000059.1	3125	3754	-	WP_021527210.1	ABC transporter ATP-binding protein	Escherichia coli	320277	GCF_003982555.1
43186966	RefSeq	NZ_PXIA01000036.1	20754	21383	-	WP_021527210.1	ABC transporter ATP-binding protein	Escherichia coli	ECM-2	GCF_003057445.1
43186966	RefSeq	NZ_QBFJ01000050.1	3086	3715	-	WP_021527210.1	ABC transporter ATP-binding protein	Enterobacter sp. EC-NT1	EC-NT1	GCF_003382475.1
43186966	RefSeq	NZ_QOYJ01000066.1	16875	17504	+	WP_021527210.1	ABC transporter ATP-binding protein	Escherichia coli	MOD1-ECOR50	GCF_003333675.1
43186966	RefSeq	NZ_RDUE01000038.1	21751	22380	+	WP_021527210.1	ABC transporter ATP-binding protein	Escherichia coli	EC302_ST349	GCF_008388815.1
43186966	RefSeq	NZ_RDUH01000043.1	15312	15941	+	WP_021527210.1	ABC transporter ATP-binding protein	Escherichia coli	EC285_ST648C	GCF_008388865.1
43186966	RefSeq	NZ_RDVJ01000044.1	5896	6525	-	WP_021527210.1	ABC transporter ATP-binding protein	Escherichia coli	EC173_ST12C	GCF_008389355.1
43186966	RefSeq	NZ_REBC01000027.1	17743	18372	+	WP_021527210.1	ABC transporter ATP-binding protein	Escherichia coli	EC7_ST144C	GCF_008385585.1
43186966	RefSeq	NZ_REBJ01000045.1	5484	6113	-	WP_021527210.1	ABC transporter ATP-binding protein	Escherichia coli	EC128_ST8197H	GCF_008385675.1
43186966	RefSeq	NZ_RRFC01000049.1	6348	6977	-	WP_021527210.1	ABC transporter ATP-binding protein	Escherichia coli	FWSEC0083	GCF_005045735.1
43186966	RefSeq	NZ_RZCN01000060.1	237	866	+	WP_021527210.1	ABC transporter ATP-binding protein	Escherichia coli	URMC_172	GCF_004568115.1
43186966	RefSeq	NZ_SAZN01000006.1	15553	16182	+	WP_021527210.1	ABC transporter ATP-binding protein	Escherichia coli	B14997	GCF_004025245.1
43186966	RefSeq	NZ_SCJB01000026.1	18046	18675	+	WP_021527210.1	ABC transporter ATP-binding protein	Escherichia coli	41_rectal	GCF_004100755.1
43186966	RefSeq	NZ_SCJJ01000046.1	17697	18326	+	WP_021527210.1	ABC transporter ATP-binding protein	Escherichia coli	33_CAASB	GCF_004100835.1
43186966	RefSeq	NZ_SEVB01000002.1	4143164	4143793	+	WP_021527210.1	ABC transporter ATP-binding protein	Escherichia coli O25b:H4	B1370-PB_2012	GCF_005670585.1
43186966	RefSeq	NZ_SHHN01000057.1	15304	15933	+	WP_021527210.1	ABC transporter ATP-binding protein	Escherichia coli	EC_75	GCF_004282635.1
43186966	RefSeq	NZ_UASI01000008.1	126863	127492	+	WP_021527210.1	ABC transporter ATP-binding protein	Escherichia coli	NCTC9028	GCF_900450305.1
43186966	RefSeq	NZ_UGBX01000001.1	909732	910361	-	WP_021527210.1	ABC transporter ATP-binding protein	Escherichia coli	NCTC9050	GCF_900448985.1
43186966	RefSeq	NZ_UGFM01000001.1	3151499	3152128	-	WP_021527210.1	ABC transporter ATP-binding protein	Escherichia coli	NCTC12950	GCF_900450185.1
43186966	RefSeq	NZ_VRWU01000045.1	3311	3940	-	WP_021527210.1	ABC transporter ATP-binding protein	Escherichia coli	3_188_1	GCF_008041115.1
43186966	RefSeq	NZ_WNUD01000036.1	32836	33465	-	WP_021527210.1	ABC transporter ATP-binding protein	Escherichia coli	MEX-4	GCF_013368385.1
43186966	INSDC	CP019778.1	1069124	1069753	+	AQT98530.1	macrolide ABC transporter ATP-binding protein	Escherichia coli	NCTC86	GCA_002007705.1
43186966	INSDC	AP021935.1	1761638	1762267	+	BBQ44035.1	macrolide ABC transporter ATP-binding protein	Escherichia coli	WP2-W18-ESBL-10
43186966	INSDC	AAAATG010000055.1	3358	3987	-	EAA1990028.1	ABC transporter ATP-binding protein	Escherichia coli	437050	GCA_004163395.1
43186966	INSDC	AAEHNU010000065.1	518	1147	-	EAY2625039.1	ABC transporter ATP-binding protein	Salmonella enterica subsp. enterica serovar Typhimurium	CFSAN083284	GCA_005999445.1
43186966	INSDC	AASELD010000013.1	16240	16869	+	EFB9841126.1	ABC transporter ATP-binding protein	Escherichia coli	2015C-3238
43186966	INSDC	AASKMO010000034.1	3572	4201	-	EFD5785348.1	ABC transporter ATP-binding protein	Escherichia coli	1.1936
43186966	INSDC	AATDYY010000067.1	5351	5980	-	EFJ9722712.1	ABC transporter ATP-binding protein	Escherichia coli	187588
43186966	INSDC	AATFAX010000064.1	5319	5948	-	EFK4399747.1	ABC transporter ATP-binding protein	Escherichia coli	243913
43186966	INSDC	AATFCJ010000054.1	5315	5944	-	EFK4641525.1	ABC transporter ATP-binding protein	Escherichia coli	216343
43186966	INSDC	AATIYN010000030.1	20398	21027	-	EFL8227516.1	ABC transporter ATP-binding protein	Escherichia coli	PNUSAE000160
43186966	INSDC	AATJTW010000103.1	668	1297	-	EFM0871356.1	ABC transporter ATP-binding protein	Escherichia coli	85.0848
43186966	INSDC	AATJVI010000056.1	3064	3693	-	EFM1072717.1	ABC transporter ATP-binding protein	Escherichia coli	1.1943
43186966	INSDC	AATNEQ010000051.1	3863	4492	-	EFN2002904.1	ABC transporter ATP-binding protein	Escherichia coli	u860eb
43186966	INSDC	AAUEOC010000046.1	4450	5079	-	EFS2008439.1	ABC transporter ATP-binding protein	Escherichia coli	954435
43186966	INSDC	AVVL01000008.1	166432	167061	+	EQQ17176.1	hypothetical protein	Escherichia coli HVH 90 (4-3191362)	HVH 90 (4-3191362)	GCA_000457285.1
43186966	INSDC	KE699643.1	240829	241458	+	EQQ17176.1	hypothetical protein	Escherichia coli HVH 90 (4-3191362)	HVH 90 (4-3191362)	GCA_000457285.1
43186966	INSDC	AVYU01000017.1	186686	187315	+	EQT97603.1	hypothetical protein	Escherichia coli HVH 194 (4-2356805)	HVH 194 (4-2356805)	GCA_000458935.1
43186966	INSDC	KE700789.1	1109552	1110181	+	EQT97603.1	hypothetical protein	Escherichia coli HVH 194 (4-2356805)	HVH 194 (4-2356805)	GCA_000458935.1
43186966	INSDC	AVZC01000009.1	199985	200614	+	EQU40405.1	hypothetical protein	Escherichia coli HVH 202 (4-3163997)	HVH 202 (4-3163997)	GCA_000459095.1
43186966	INSDC	KE700857.1	749020	749649	+	EQU40405.1	hypothetical protein	Escherichia coli HVH 202 (4-3163997)	HVH 202 (4-3163997)	GCA_000459095.1
43186966	INSDC	AYLQ01000002.1	20056	20685	-	ESP10657.1	hypothetical protein	Escherichia coli HVH 36 (4-5675286)	HVH 36 (4-5675286)	GCA_000494935.1
43186966	INSDC	KI538659.1	39170	39799	-	ESP10657.1	hypothetical protein	Escherichia coli HVH 36 (4-5675286)	HVH 36 (4-5675286)	GCA_000494935.1
43186966	INSDC	DAAZKG010000178.1	346	975	-	HAG8017804.1	ABC transporter ATP-binding protein	Escherichia coli	045
43186966	INSDC	DAAZYJ010000037.1	5282	5911	-	HAG9777943.1	ABC transporter ATP-binding protein	Escherichia coli	S104EC
43186966	INSDC	DAAZYN010000038.1	5282	5911	-	HAG9792614.1	ABC transporter ATP-binding protein	Escherichia coli	S105EC
43186966	INSDC	DAAZZE010000029.1	20104	20733	-	HAG9935080.1	ABC transporter ATP-binding protein	Escherichia coli	S26EC
43186966	INSDC	DABADM010000015.1	88988	89617	-	HAH0429886.1	ABC transporter ATP-binding protein	Escherichia coli
43186966	INSDC	DABARU010000044.1	5438	6067	-	HAH2232301.1	ATP-binding cassette domain-containing protein	Escherichia coli
43186966	INSDC	DABAVL010000072.1	6142	6771	-	HAH2693496.1	ABC transporter ATP-binding protein	Escherichia coli	Ecor-50
43186966	INSDC	DABBEY010000013.1	88988	89617	-	HAH3888210.1	ABC transporter ATP-binding protein	Escherichia coli
43186966	INSDC	DABBJT010000083.1	2862	3491	-	HAH4502892.1	ABC transporter ATP-binding protein	Escherichia coli	M256
43186966	INSDC	DABBOC010000043.1	537	1166	-	HAH5066253.1	ABC transporter ATP-binding protein	Escherichia coli
43186966	INSDC	DABBRC010000048.1	6274	6903	-	HAH5440285.1	ABC transporter ATP-binding protein	Escherichia coli	TM69
43186966	INSDC	DABCDH010000011.1	15556	16185	+	HAH6986410.1	ABC transporter ATP-binding protein	Escherichia coli	HICF78
43186966	INSDC	DABCET010000022.1	23941	24570	-	HAH7162756.1	ABC transporter ATP-binding protein	Escherichia coli	HICF29
43186966	INSDC	DABCVA010000057.1	6050	6679	-	HAH9129615.1	ABC transporter ATP-binding protein	Escherichia coli	BCW_4080
43186966	INSDC	DABDDN010000050.1	3068	3697	-	HAH9752054.1	ABC transporter ATP-binding protein	Escherichia coli
43186966	INSDC	DABDES010000041.1	3065	3694	-	HAH9941308.1	ABC transporter ATP-binding protein	Escherichia coli
43186966	INSDC	DABCSY010000068.1	6051	6680	-	HAI0305167.1	ABC transporter ATP-binding protein	Escherichia coli	BCW_5112
43186966	INSDC	DABDHE010000067.1	6051	6680	-	HAI0787210.1	ABC transporter ATP-binding protein	Escherichia coli	ESC0214
43186966	INSDC	DABDQT010000067.1	2301	2930	-	HAI2003671.1	ABC transporter ATP-binding protein	Escherichia coli	BCW_4038
43186966	INSDC	DABDYD010000042.1	4449	5078	-	HAI2919355.1	ABC transporter ATP-binding protein	Escherichia coli
43186966	INSDC	DABDZJ010000031.1	5378	6007	-	HAI3064598.1	ABC transporter ATP-binding protein	Escherichia coli
43186966	INSDC	DABECW010000025.1	5283	5912	-	HAI3522678.1	ABC transporter ATP-binding protein	Escherichia coli
43186966	INSDC	DABEEC010000032.1	18398	19027	-	HAI3658279.1	ABC transporter ATP-binding protein	Escherichia coli
43186966	INSDC	DABEGZ010000001.1	5549	6178	-	HAI4016548.1	ABC transporter ATP-binding protein	Escherichia coli
43186966	INSDC	DABELW010000001.1	18014	18643	+	HAI4619523.1	ABC transporter ATP-binding protein	Escherichia coli
43186966	INSDC	DABENP010000065.1	5369	5998	-	HAI4840903.1	ABC transporter ATP-binding protein	Escherichia coli
43186966	INSDC	DABENZ010000054.1	20400	21029	-	HAI4894221.1	ABC transporter ATP-binding protein	Escherichia coli
43186966	INSDC	DABEOF010000053.1	20400	21029	-	HAI4923664.1	ABC transporter ATP-binding protein	Escherichia coli
43186966	INSDC	DABESM010000034.1	3878	4507	-	HAI5459960.1	ABC transporter ATP-binding protein	Escherichia coli
43186966	INSDC	DABETS010000047.1	18872	19501	-	HAI5609193.1	ABC transporter ATP-binding protein	Escherichia coli
43186966	INSDC	DABEWG010000055.1	3112	3741	-	HAI5935527.1	ABC transporter ATP-binding protein	Escherichia coli
43186966	INSDC	DABFAA010000036.1	2125	2754	-	HAI6390272.1	ABC transporter ATP-binding protein	Escherichia coli
43186966	INSDC	DABFAN010000053.1	20400	21029	-	HAI6520165.1	ABC transporter ATP-binding protein	Escherichia coli
43186966	INSDC	DABFCM010000044.1	2126	2755	-	HAI6707755.1	ABC transporter ATP-binding protein	Escherichia coli
43186966	INSDC	DABFDN010000027.1	5353	5982	-	HAI6843183.1	ABC transporter ATP-binding protein	Escherichia coli
43186966	INSDC	DABFEI010000010.1	21178	21807	-	HAI6956571.1	ABC transporter ATP-binding protein	Escherichia coli
43186966	INSDC	DABFFA010000004.1	249413	250042	-	HAI7047192.1	ABC transporter ATP-binding protein	Escherichia coli
43186966	INSDC	DABGYN010000062.1	4431	5060	-	HAJ0836511.1	ABC transporter ATP-binding protein	Escherichia coli	EC00618
43186966	INSDC	DABHBA010000065.1	5437	6066	-	HAJ1102683.1	ABC transporter ATP-binding protein	Escherichia coli	EC00636
43186966	INSDC	DABHKW010000081.1	3270	3899	-	HAJ2463812.1	ABC transporter ATP-binding protein	Escherichia coli	Ec 7 IMP
43186966	INSDC	DABHQU010000037.1	4449	5078	-	HAJ3225098.1	ABC transporter ATP-binding protein	Escherichia coli	EuSCAPE_BE068
43186966	INSDC	DABHRZ010000061.1	7255	7884	-	HAJ3382574.1	ABC transporter ATP-binding protein	Escherichia coli	EuSCAPE_FI022
43186966	INSDC	DABGCR010000003.1	57847	58476	+	HAJ4285665.1	ATP-binding cassette domain-containing protein	Escherichia coli
43186966	INSDC	DABGCS010000003.1	15386	16015	+	HAJ4290471.1	ATP-binding cassette domain-containing protein	Escherichia coli
43186966	INSDC	DABGHE010000073.1	5438	6067	-	HAJ4835779.1	ATP-binding cassette domain-containing protein	Escherichia coli	ecoli[ST-38]
43186966	INSDC	DABGMN010000035.1	20274	20903	-	HAJ5292718.1	ATP-binding cassette domain-containing protein	Escherichia coli	ecoli[ST-131]
43186966	INSDC	DABHVE010000106.1	5438	6067	-	HAJ5787124.1	ABC transporter ATP-binding protein	Escherichia coli	EuSCAPE_ES038
43186966	INSDC	REBC01000027.1	17743	18372	+	KAA1827383.1	ABC transporter ATP-binding protein	Escherichia coli	EC7_ST144C
43186966	INSDC	RDUE01000038.1	21751	22380	+	KAA1955115.1	ABC transporter ATP-binding protein	Escherichia coli	EC302_ST349
43186966	INSDC	RDUH01000043.1	15312	15941	+	KAA1959886.1	ABC transporter ATP-binding protein	Escherichia coli	EC285_ST648C
43186966	INSDC	RDVJ01000044.1	5896	6525	-	KAA2115748.1	ABC transporter ATP-binding protein	Escherichia coli	EC173_ST12C
43186966	INSDC	REBJ01000045.1	5484	6113	-	KAA2156810.1	ABC transporter ATP-binding protein	Escherichia coli	EC128_ST8197H
43186966	INSDC	KQ087601.1	908337	908966	+	KLX06981.1	hypothetical protein	Escherichia coli	BWH49	GCA_001030245.1
43186966	INSDC	LETS01000003.1	47349	47978	+	KLX06981.1	hypothetical protein	Escherichia coli	BWH49	GCA_001030245.1
43186966	INSDC	KQ087667.1	910678	911307	+	KLX07365.1	hypothetical protein	Escherichia coli	BWH50	GCA_001030355.1
43186966	INSDC	LETT01000004.1	413688	414317	+	KLX07365.1	hypothetical protein	Escherichia coli	BWH50	GCA_001030355.1
43186966	INSDC	LIVE01000054.1	15510	16139	+	KQJ12384.1	macrolide ABC transporter ATP-binding protein	Escherichia coli	221	GCA_001419965.1
43186966	INSDC	LQVB01000036.1	5629	6258	+	KUW03546.1	macrolide ABC transporter ATP-binding protein	Escherichia coli	GN02681	GCA_001520595.1
43186966	INSDC	JACDVM010000053.1	704	1333	-	MBA1011293.1	ABC transporter ATP-binding protein	Escherichia coli	PE01_200
43186966	INSDC	JAANLI010000049.1	4122	4751	+	MBA1722679.1	ABC transporter ATP-binding protein	Escherichia coli	G24
43186966	INSDC	JAATKU010000049.1	7489	8118	-	NIZ79676.1	ABC transporter ATP-binding protein	Escherichia coli	5134
43186966	INSDC	JABACN010000058.1	7312	7941	-	NLP70314.1	ABC transporter ATP-binding protein	Escherichia coli	N1(2020)
43186966	INSDC	JAATYY010000058.1	15302	15931	+	NPG29507.1	ABC transporter ATP-binding protein	Escherichia coli	EF523
43186966	INSDC	JAATZO010000051.1	7314	7943	-	NPH29281.1	ABC transporter ATP-binding protein	Escherichia coli	EF506
43186966	INSDC	JAATZW010000037.1	16350	16979	+	NPH68466.1	ABC transporter ATP-binding protein	Escherichia coli	EF480
43186966	INSDC	JAAUAC010000081.1	7338	7967	-	NPH81666.1	ABC transporter ATP-binding protein	Escherichia coli	EF474
43186966	INSDC	JAAUBH010000054.1	15302	15931	+	NPJ44327.1	ABC transporter ATP-binding protein	Escherichia coli	EF442
43186966	INSDC	JAAUBS010000014.1	89067	89696	-	NPJ91943.1	ABC transporter ATP-binding protein	Escherichia coli	EF431
43186966	INSDC	JAAUCD010000059.1	15302	15931	+	NPK48317.1	ABC transporter ATP-binding protein	Escherichia coli	EF420
43186966	INSDC	JAATXH010000069.1	5600	6229	-	NPR54609.1	ABC transporter ATP-binding protein	Escherichia coli	EF566
43186966	INSDC	WNUD01000036.1	32836	33465	-	NUM19386.1	ATP-binding cassette domain-containing protein	Escherichia coli	MEX-4
43186966	INSDC	JAADCC010000033.1	20452	21081	-	NWK28547.1	ABC transporter ATP-binding protein	Escherichia coli	1802260022
43186966	INSDC	MOZB01000041.1	151	780	-	OOI74043.1	macrolide ABC transporter ATP-binding protein	Escherichia coli	13.1-R1	GCA_002001965.1
43186966	INSDC	NCSH01000002.1	1256427	1257056	+	ORD82173.1	macrolide ABC transporter ATP-binding protein	Escherichia coli	OS_09_001_-1.0	GCA_002087785.1
43186966	INSDC	LYBY01000097.1	16866	17495	+	OWD86934.1	macrolide ABC transporter ATP-binding protein	Escherichia coli	ECOR50	GCA_002191035.1
43186966	INSDC	NIHG01000095.1	1161	1790	+	OXV13636.1	macrolide ABC transporter ATP-binding protein	Escherichia coli	ICBEc09	GCA_002240955.1
43186966	INSDC	CP042903.1	2989171	2989800	-	QEF54995.1	ABC transporter ATP-binding protein	Escherichia coli	CFSAN061761
43186966	INSDC	CP053284.1	1685337	1685966	+	QKN53489.1	ABC transporter ATP-binding protein	Escherichia coli	SCU-104
43186966	INSDC	QOYJ01000066.1	16875	17504	+	RCO95877.1	ABC transporter ATP-binding protein	Escherichia coli	MOD1-ECOR50	GCA_003333675.1
43186966	INSDC	QBFJ01000050.1	3086	3715	-	RDZ21514.1	ABC transporter ATP-binding protein	Enterobacter sp. EC-NT1	EC-NT1	GCA_003382475.1
43186966	INSDC	MCJQ01000050.1	5562	6191	-	ROI58891.1	macrolide ABC transporter ATP-binding protein	Escherichia coli	HE-MDREc12	GCA_003730535.1
43186966	INSDC	SAZN01000006.1	15553	16182	+	RWV38055.1	ABC transporter ATP-binding protein	Escherichia coli	B14997	GCA_004025245.1
43186966	INSDC	SCJB01000026.1	18046	18675	+	RXB78795.1	ABC transporter ATP-binding protein	Escherichia coli	41_rectal	GCA_004100755.1
43186966	INSDC	SCJJ01000046.1	17697	18326	+	RXC00888.1	ABC transporter ATP-binding protein	Escherichia coli	33_CAASB	GCA_004100835.1
43186966	INSDC	SHHN01000057.1	15304	15933	+	RZW61990.1	ABC transporter ATP-binding protein	Escherichia coli	EC_75	GCA_004282635.1
43186966	INSDC	OEDS01000131.1	3595	4224	+	SOQ63987.1	Lipoprotein-releasing system ATP-binding protein LolD	Escherichia coli		GCA_900236085.1
43186966	INSDC	OEER01000159.1	3352	3981	-	SOQ70033.1	Lipoprotein-releasing system ATP-binding protein LolD	Escherichia coli		GCA_900236075.1
43186966	INSDC	OEEV01000047.1	3039	3668	-	SOQ71429.1	Lipoprotein-releasing system ATP-binding protein LolD	Escherichia coli		GCA_900236095.1
43186966	INSDC	OEEW01000091.1	265	894	+	SOQ76340.1	Lipoprotein-releasing system ATP-binding protein LolD	Escherichia coli		GCA_900236105.1
43186966	INSDC	OEEY01000038.1	3286	3915	-	SOQ80702.1	Lipoprotein-releasing system ATP-binding protein LolD	Escherichia coli		GCA_900236135.1
43186966	INSDC	OEEZ01000069.1	3615	4244	+	SOQ90850.1	Lipoprotein-releasing system ATP-binding protein LolD	Escherichia coli		GCA_900236145.1
43186966	INSDC	OEFB01000118.1	3595	4224	+	SOQ98456.1	Lipoprotein-releasing system ATP-binding protein LolD	Escherichia coli		GCA_900236155.1
43186966	INSDC	OEFC01000154.1	3312	3941	-	SOR03669.1	Lipoprotein-releasing system ATP-binding protein LolD	Escherichia coli		GCA_900236165.1
43186966	INSDC	UASI01000008.1	126863	127492	+	SPX35797.1	ABC transporter ATP-binding protein	Escherichia coli	NCTC9028	GCA_900450305.1
43186966	INSDC	UGBX01000001.1	909732	910361	-	STH85954.1	ABC transporter ATP-binding protein	Escherichia coli	NCTC9050	GCA_900448985.1
43186966	INSDC	UGFM01000001.1	3151499	3152128	-	STP51881.1	ABC transporter ATP-binding protein	Escherichia coli	NCTC12950	GCA_900450185.1
43186966	INSDC	RZCN01000060.1	237	866	+	TFQ12180.1	ABC transporter ATP-binding protein	Escherichia coli	URMC_172	GCA_004568115.1
43186966	INSDC	RRFC01000049.1	6348	6977	-	TJR92427.1	ABC transporter ATP-binding protein	Escherichia coli	FWSEC0083	GCA_005045735.1
43186966	INSDC	SEVB01000002.1	4143164	4143793	+	TLH06642.1	ABC transporter ATP-binding protein	Escherichia coli O25b:H4	B1370-PB_2012	GCA_005670585.1
43186966	INSDC	VRWU01000045.1	3311	3940	-	TXP57848.1	ABC transporter ATP-binding protein	Escherichia coli	3_188_1
43186966	INSDC	LR134221.1	3041053	3041682	-	VEC73631.1	ABC transporter ATP-binding protein	Escherichia coli	NCTC11113	GCA_900636065.1
21941416	RefSeq	NC_017564.1	2482046	2482675	-	WP_005160633.1	ATP-binding cassette domain-containing protein	Yersinia enterocolitica subsp. palearctica Y11	Y11	GCF_000253175.1
21941416	RefSeq	NZ_AGQO01000017.1	2311	2940	-	WP_005160633.1	ATP-binding cassette domain-containing protein	Yersinia enterocolitica subsp. palearctica PhRBD_Ye1	PhRBD_Ye1	GCF_000230775.1
21941416	RefSeq	NZ_ASHT01000034.1	183959	184588	-	WP_005160633.1	ATP-binding cassette domain-containing protein	Yersinia enterocolitica subsp. palearctica YE-P1	YE-P1	GCF_000401975.1
21941416	RefSeq	NZ_ASHU01000045.1	40212	40841	-	WP_005160633.1	ATP-binding cassette domain-containing protein	Yersinia enterocolitica subsp. palearctica YE-P4	YE-P4	GCF_000401955.1
21941416	RefSeq	NZ_ASHV01000047.1	2855	3484	-	WP_005160633.1	ATP-binding cassette domain-containing protein	Yersinia enterocolitica subsp. palearctica YE-149	YE-149	GCF_000401935.1
21941416	RefSeq	NZ_ASHW01000042.1	40209	40838	-	WP_005160633.1	ATP-binding cassette domain-containing protein	Yersinia enterocolitica subsp. palearctica YE-150	YE-150	GCF_000401995.1
21941416	RefSeq	NZ_CACU01000005.1	742466	743095	+	WP_005160633.1	ATP-binding cassette domain-containing protein	Yersinia enterocolitica subsp. palearctica 556/8265	556/8265	GCF_000284935.1
21941416	RefSeq	NZ_CACV01000017.1	366291	366920	-	WP_005160633.1	ATP-binding cassette domain-containing protein	Yersinia enterocolitica subsp. palearctica 647/5307	647/5307	GCF_000284955.1
21941416	RefSeq	NZ_CAOV01000009.1	319128	319757	+	WP_005160633.1	ATP-binding cassette domain-containing protein	Yersinia enterocolitica IP 10393	IP 10393	GCF_000330605.1
21941416	RefSeq	NZ_CGBC01000017.1	68765	69394	+	WP_005160633.1	ATP-binding cassette domain-containing protein	Yersinia enterocolitica	IP26656	GCF_001354615.1
21941416	RefSeq	NZ_CGHW01000024.1	61764	62393	-	WP_005160633.1	ATP-binding cassette domain-containing protein	Yersinia enterocolitica	ERL084574	GCF_001319365.1
21941416	RefSeq	NZ_CHYU01000019.1	68776	69405	+	WP_005160633.1	ATP-binding cassette domain-containing protein	Yersinia enterocolitica	IP10393	GCF_001354595.1
21941416	RefSeq	NZ_CP030980.1	3708811	3709440	-	WP_005160633.1	ATP-binding cassette domain-containing protein	Yersinia enterocolitica subsp. palearctica	Y1	GCF_004368055.1
21941416	RefSeq	NZ_CPWT01000023.1	68780	69409	+	WP_005160633.1	ATP-binding cassette domain-containing protein	Yersinia enterocolitica	IP22276	GCF_001107025.1
21941416	RefSeq	NZ_CPYE01000089.1	2433	3062	-	WP_005160633.1	ATP-binding cassette domain-containing protein	Yersinia enterocolitica	IP29610	GCF_001124705.1
21941416	RefSeq	NZ_CPYZ01000085.1	9352	9981	+	WP_005160633.1	ATP-binding cassette domain-containing protein	Yersinia enterocolitica	ERL022789	GCF_001116445.1
21941416	RefSeq	NZ_CQAU01000079.1	773	1402	-	WP_005160633.1	ATP-binding cassette domain-containing protein	Yersinia enterocolitica	ERL08109	GCF_001149865.1
21941416	RefSeq	NZ_CQAY01000006.1	76919	77548	-	WP_005160633.1	ATP-binding cassette domain-containing protein	Yersinia enterocolitica	ERL073627	GCF_001102185.1
21941416	RefSeq	NZ_CQBI01000080.1	9351	9980	+	WP_005160633.1	ATP-binding cassette domain-containing protein	Yersinia enterocolitica	ERL072344	GCF_001086365.1
21941416	RefSeq	NZ_CQBT01000098.1	858	1487	-	WP_005160633.1	ATP-binding cassette domain-containing protein	Yersinia enterocolitica	ERL063683	GCF_001170365.1
21941416	RefSeq	NZ_CQCZ01000078.1	10664	11293	+	WP_005160633.1	ATP-binding cassette domain-containing protein	Yersinia enterocolitica	ERL032770	GCF_001125325.1
21941416	RefSeq	NZ_CTEZ01000022.1	68755	69384	+	WP_005160633.1	ATP-binding cassette domain-containing protein	Yersinia enterocolitica	YE213/02	GCF_001220045.1
21941416	RefSeq	NZ_CTKM01000101.1	3683	4312	+	WP_005160633.1	ATP-binding cassette domain-containing protein	Yersinia enterocolitica	YE201/02	GCF_001222445.1
21941416	RefSeq	NZ_CTKR01000145.1	810	1439	-	WP_005160633.1	ATP-binding cassette domain-containing protein	Yersinia enterocolitica	YE07/03	GCF_001222285.1
21941416	RefSeq	NZ_CWIW01000035.1	787	1416	-	WP_005160633.1	ATP-binding cassette domain-containing protein	Yersinia enterocolitica	H469/87	GCF_001182125.1
21941416	RefSeq	NZ_CWIX01000091.1	753	1382	-	WP_005160633.1	ATP-binding cassette domain-containing protein	Yersinia enterocolitica	H450/87	GCF_001182245.1
21941416	RefSeq	NZ_FKKJ01000018.1	2417	3046	-	WP_005160633.1	ATP-binding cassette domain-containing protein	Yersinia enterocolitica		GCF_900079855.1
21941416	RefSeq	NZ_FKKK01000017.1	2426	3055	-	WP_005160633.1	ATP-binding cassette domain-containing protein	Yersinia enterocolitica		GCF_900079815.1
21941416	RefSeq	NZ_FKKL01000078.1	9377	10006	+	WP_005160633.1	ATP-binding cassette domain-containing protein	Yersinia enterocolitica		GCF_900079875.1
21941416	RefSeq	NZ_FKKM01000021.1	68843	69472	+	WP_005160633.1	ATP-binding cassette domain-containing protein	Yersinia enterocolitica		GCF_900079835.1
21941416	RefSeq	NZ_FKKN01000075.1	2426	3055	-	WP_005160633.1	ATP-binding cassette domain-containing protein	Yersinia enterocolitica		GCF_900079945.1
21941416	RefSeq	NZ_FKKO01000017.1	2426	3055	-	WP_005160633.1	ATP-binding cassette domain-containing protein	Yersinia enterocolitica		GCF_900079895.1
21941416	RefSeq	NZ_FKKP01000017.1	2426	3055	-	WP_005160633.1	ATP-binding cassette domain-containing protein	Yersinia enterocolitica		GCF_900079955.1
21941416	RefSeq	NZ_FKKR01000019.1	2426	3055	-	WP_005160633.1	ATP-binding cassette domain-containing protein	Yersinia enterocolitica		GCF_900079905.1
21941416	RefSeq	NZ_FKKS01000092.1	9377	10006	+	WP_005160633.1	ATP-binding cassette domain-containing protein	Yersinia enterocolitica		GCF_900079885.1
21941416	RefSeq	NZ_FKKT01000018.1	68843	69472	+	WP_005160633.1	ATP-binding cassette domain-containing protein	Yersinia enterocolitica		GCF_900079865.1
21941416	RefSeq	NZ_FKKU01000017.1	68662	69291	+	WP_005160633.1	ATP-binding cassette domain-containing protein	Yersinia enterocolitica		GCF_900079925.1
21941416	RefSeq	NZ_FKKV01000018.1	68844	69473	+	WP_005160633.1	ATP-binding cassette domain-containing protein	Yersinia enterocolitica		GCF_900079915.1
21941416	RefSeq	NZ_FKKW01000075.1	9377	10006	+	WP_005160633.1	ATP-binding cassette domain-containing protein	Yersinia enterocolitica		GCF_900079825.1
21941416	RefSeq	NZ_FKLN01000131.1	2417	3046	-	WP_005160633.1	ATP-binding cassette domain-containing protein	Yersinia enterocolitica		GCF_900080125.1
21941416	RefSeq	NZ_HF933425.1	777029	777658	+	WP_005160633.1	ATP-binding cassette domain-containing protein	Yersinia enterocolitica (type O:3) str. YE12/03	YE12/03	GCF_001050795.1
21941416	RefSeq	NZ_LR134161.1	4028218	4028847	-	WP_005160633.1	ATP-binding cassette domain-containing protein	Yersinia enterocolitica subsp. enterocolitica	NCTC13629	GCF_900635745.1
21941416	RefSeq	NZ_LR134335.1	1826016	1826645	-	WP_005160633.1	ATP-binding cassette domain-containing protein	Yersinia enterocolitica subsp. palearctica	NCTC13769	GCF_900637005.1
21941416	RefSeq	NZ_LR698980.1	777029	777658	+	WP_005160633.1	ATP-binding cassette domain-containing protein	Yersinia enterocolitica		GCF_902385945.1
21941416	RefSeq	NZ_LYBL01000011.1	255314	255943	-	WP_005160633.1	ATP-binding cassette domain-containing protein	Yersinia enterocolitica subsp. palearctica	YE19	GCF_001649555.1
21941416	INSDC	FR729477.2	2482046	2482675	-	CBY25739.1	cell division transporter, ATP-binding protein FtsE	Yersinia enterocolitica subsp. palearctica Y11	Y11	GCA_000253175.1
21941416	INSDC	HF933425.1	777029	777658	+	CCV52219.1	putative ABC transporter protein	Yersinia enterocolitica (type O:3) str. YE12/03	YE12/03	GCA_001050795.1
21941416	INSDC	CGBC01000017.1	68765	69394	+	CFQ16651.1	Macrolide export ATP-binding/permease MacB	Yersinia enterocolitica	IP26656	GCA_001354615.1
21941416	INSDC	CGHW01000024.1	61764	62393	-	CFW64134.1	Macrolide export ATP-binding/permease MacB	Yersinia enterocolitica	ERL084574	GCA_001319365.1
21941416	INSDC	CHYU01000019.1	68776	69405	+	CNB98123.1	Macrolide export ATP-binding/permease MacB	Yersinia enterocolitica	IP10393	GCA_001354595.1
21941416	INSDC	CPWT01000023.1	68780	69409	+	CND38591.1	Macrolide export ATP-binding/permease MacB	Yersinia enterocolitica	IP22276	GCA_001107025.1
21941416	INSDC	CPYE01000089.1	2433	3062	-	CNF55644.1	Macrolide export ATP-binding/permease MacB	Yersinia enterocolitica	IP29610	GCA_001124705.1
21941416	INSDC	CPYZ01000085.1	9352	9981	+	CNG43341.1	Macrolide export ATP-binding/permease MacB	Yersinia enterocolitica	ERL022789	GCA_001116445.1
21941416	INSDC	CQAY01000006.1	76919	77548	-	CNH23553.1	Macrolide export ATP-binding/permease MacB	Yersinia enterocolitica	ERL073627	GCA_001102185.1
21941416	INSDC	CQAU01000079.1	773	1402	-	CNI32856.1	Macrolide export ATP-binding/permease MacB	Yersinia enterocolitica	ERL08109	GCA_001149865.1
21941416	INSDC	CQBI01000080.1	9351	9980	+	CNI67908.1	Macrolide export ATP-binding/permease MacB	Yersinia enterocolitica	ERL072344	GCA_001086365.1
21941416	INSDC	CQBT01000098.1	858	1487	-	CNJ16973.1	Macrolide export ATP-binding/permease MacB	Yersinia enterocolitica	ERL063683	GCA_001170365.1
21941416	INSDC	CQCZ01000078.1	10664	11293	+	CNK52742.1	Macrolide export ATP-binding/permease MacB	Yersinia enterocolitica	ERL032770	GCA_001125325.1
21941416	INSDC	CTEZ01000022.1	68755	69384	+	CQD52187.1	Macrolide export ATP-binding/permease MacB	Yersinia enterocolitica	YE213/02	GCA_001220045.1
21941416	INSDC	CTKM01000101.1	3683	4312	+	CQJ40711.1	Macrolide export ATP-binding/permease MacB	Yersinia enterocolitica	YE201/02	GCA_001222445.1
21941416	INSDC	CTKR01000145.1	810	1439	-	CQJ47954.1	Macrolide export ATP-binding/permease MacB	Yersinia enterocolitica	YE07/03	GCA_001222285.1
21941416	INSDC	CWIW01000035.1	787	1416	-	CRY21189.1	Macrolide export ATP-binding/permease MacB	Yersinia enterocolitica	H469/87	GCA_001182125.1
21941416	INSDC	CWIX01000091.1	753	1382	-	CRY37013.1	Macrolide export ATP-binding/permease MacB	Yersinia enterocolitica	H450/87	GCA_001182245.1
21941416	INSDC	AGQO01000017.1	2311	2940	-	EHB21229.1	Macrolide export ATP-binding/permease protein MacB	Yersinia enterocolitica subsp. palearctica PhRBD_Ye1	PhRBD_Ye1	GCA_000230775.2
21941416	INSDC	ASHV01000047.1	2855	3484	-	EOR67476.1	cell division transporter ATP-binding protein FtsE	Yersinia enterocolitica subsp. palearctica YE-149	YE-149	GCA_000401935.1
21941416	INSDC	ASHW01000042.1	40209	40838	-	EOR75861.1	cell division transporter ATP-binding protein FtsE	Yersinia enterocolitica subsp. palearctica YE-150	YE-150	GCA_000401995.1
21941416	INSDC	ASHT01000034.1	183959	184588	-	EOR76547.1	cell division transporter ATP-binding protein FtsE	Yersinia enterocolitica subsp. palearctica YE-P1	YE-P1	GCA_000401975.1
21941416	INSDC	ASHU01000045.1	40212	40841	-	EOR81523.1	cell division transporter ATP-binding protein FtsE	Yersinia enterocolitica subsp. palearctica YE-P4	YE-P4	GCA_000401955.1
21941416	INSDC	LYBL01000011.1	255314	255943	-	OAM67657.1	macrolide ABC transporter ATP-binding protein	Yersinia enterocolitica subsp. palearctica	YE19	GCA_001649555.1
21941416	INSDC	CP030980.1	3708811	3709440	-	QBQ00403.1	ABC transporter ATP-binding protein	Yersinia enterocolitica subsp. palearctica	Y1	GCA_004368055.1
21941416	INSDC	LR134161.1	4028218	4028847	-	VEB08185.1	Macrolide export ATP-binding/permease MacB	Yersinia enterocolitica subsp. enterocolitica	NCTC13629	GCA_900635745.1
21941416	INSDC	LR134335.1	1826016	1826645	-	VEF81614.1	Macrolide export ATP-binding/permease MacB	Yersinia enterocolitica subsp. palearctica	NCTC13769	GCA_900637005.1
198949183	RefSeq	NZ_JAAFBA010000041.1	3928	4554	+	WP_134900759.1	ATP-binding cassette domain-containing protein	Escherichia coli	BS68R-1-B	GCF_013395365.1
198949183	RefSeq	NZ_UGBA01000003.1	57447	58073	-	WP_134900759.1	ATP-binding cassette domain-containing protein	Escherichia coli	NCTC11473	GCF_900448815.1
198949183	RefSeq	NZ_WTVC01000108.1	3153	3779	-	WP_134900759.1	ATP-binding cassette domain-containing protein	Escherichia coli	OM9c	GCF_009799295.1
198949183	INSDC	DABDRP010000055.1	4525	5151	+	HAI2091154.1	ATP-binding cassette domain-containing protein	Escherichia coli	BCW_4198
198949183	INSDC	WTVC01000108.1	3153	3779	-	MWS70155.1	ATP-binding cassette domain-containing protein	Escherichia coli	OM9c
198949183	INSDC	JAAFBA010000041.1	3928	4554	+	NWP33415.1	ATP-binding cassette domain-containing protein	Escherichia coli	BS68R-1-B
198949183	INSDC	UGBA01000003.1	57447	58073	-	STI31618.1	ABC transporter ATP-binding protein AatC	Escherichia coli	NCTC11473	GCA_900448815.1
63815300	RefSeq	NZ_JAAFBM010000042.1	4143	4772	-	WP_032208497.1	dispersin export ABC transporter ATP-binding protein AatC	Escherichia coli	ZH64R-C	GCF_013395605.1
63815300	RefSeq	NZ_JNQT01000052.1	20900	21529	+	WP_032208497.1	dispersin export ABC transporter ATP-binding protein AatC	Escherichia coli 2-316-03_S4_C2	2-316-03_S4_C2	GCF_000704325.1
63815300	RefSeq	NZ_QRII01000086.1	4686	5315	+	WP_032208497.1	dispersin export ABC transporter ATP-binding protein AatC	Escherichia coli	AM22-15AC	GCF_003471095.1
63815300	RefSeq	NZ_QSIC01000032.1	10416	11045	-	WP_032208497.1	dispersin export ABC transporter ATP-binding protein AatC	Escherichia coli	AM34-8	GCF_003467875.1
63815300	INSDC	AAADQT010000078.1	10702	11331	-	EAB1277975.1	dispersin export ABC transporter ATP-binding protein AatC	Escherichia coli	PNUSAE019961	GCA_004234405.1
63815300	INSDC	AARMZN010000123.1	169	798	-	EEV7462314.1	dispersin export ABC transporter ATP-binding protein AatC	Escherichia coli	PNUSAE020232
63815300	INSDC	AARNMB010000170.1	277	906	-	EEV9335471.1	dispersin export ABC transporter ATP-binding protein AatC	Escherichia coli	PNUSAE020180
63815300	INSDC	AARNMJ010000061.1	19307	19936	+	EEV9385725.1	dispersin export ABC transporter ATP-binding protein AatC	Escherichia coli	PNUSAE020093
63815300	INSDC	AARNMP010000058.1	19307	19936	+	EEV9410630.1	dispersin export ABC transporter ATP-binding protein AatC	Escherichia coli	PNUSAE020094
63815300	INSDC	AAROOF010000201.1	138	767	-	EEW2785989.1	dispersin export ABC transporter ATP-binding protein AatC	Escherichia coli	PNUSAE019511
63815300	INSDC	AARPNJ010000058.1	19307	19936	+	EEW5749429.1	dispersin export ABC transporter ATP-binding protein AatC	Escherichia coli	PNUSAE018646
63815300	INSDC	AARPNF010000061.1	19307	19936	+	EEW5775752.1	dispersin export ABC transporter ATP-binding protein AatC	Escherichia coli	PNUSAE018656
63815300	INSDC	AARPNR010000119.1	696	1325	-	EEW6202526.1	dispersin export ABC transporter ATP-binding protein AatC	Escherichia coli	PNUSAE018589
63815300	INSDC	AARQAX010000068.1	19307	19936	+	EEW7869229.1	dispersin export ABC transporter ATP-binding protein AatC	Escherichia coli	PNUSAE018310
63815300	INSDC	AARVGY010000123.1	4410	5039	-	EEY5366429.1	dispersin export ABC transporter ATP-binding protein AatC	Escherichia coli	PNUSAE021381
63815300	INSDC	AASBIO010000064.1	20440	21069	+	EFA6296213.1	dispersin export ABC transporter ATP-binding protein AatC	Escherichia coli	PNUSAE022292
63815300	INSDC	AASCXT010000137.1	302	931	-	EFB1096216.1	dispersin export ABC transporter ATP-binding protein AatC	Escherichia coli	PNUSAE025859
63815300	INSDC	AASGJQ010000065.1	1372	2001	-	EFB6669284.1	dispersin export ABC transporter ATP-binding protein AatC	Escherichia coli	PNUSAE027527
63815300	INSDC	AASESE010000128.1	231	860	-	EFB8795865.1	dispersin export ABC transporter ATP-binding protein AatC	Escherichia coli	PNUSAE022805
63815300	INSDC	AASESB010000054.1	24949	25578	+	EFB9532662.1	dispersin export ABC transporter ATP-binding protein AatC	Escherichia coli	PNUSAE022631
63815300	INSDC	AASHLO010000057.1	18985	19614	+	EFC3727182.1	dispersin export ABC transporter ATP-binding protein AatC	Escherichia coli	PNUSAE026550
63815300	INSDC	AASEFE010000194.1	624	1253	-	EFC4513755.1	dispersin export ABC transporter ATP-binding protein AatC	Escherichia coli	PNUSAE023480
63815300	INSDC	AASJXS010000066.1	19325	19954	+	EFD4095455.1	dispersin export ABC transporter ATP-binding protein AatC	Escherichia coli	PNUSAE028587
63815300	INSDC	AASKGX010000175.1	223	852	-	EFD5104672.1	dispersin export ABC transporter ATP-binding protein AatC	Escherichia coli	PNUSAE031863
63815300	INSDC	AASKJS010000066.1	19334	19963	+	EFD5433812.1	dispersin export ABC transporter ATP-binding protein AatC	Escherichia coli	PNUSAE028769
63815300	INSDC	AASKVL010000064.1	19325	19954	+	EFD7012820.1	dispersin export ABC transporter ATP-binding protein AatC	Escherichia coli	PNUSAE028766
63815300	INSDC	AASLQU010000065.1	19307	19936	+	EFD9745330.1	dispersin export ABC transporter ATP-binding protein AatC	Escherichia coli	PNUSAE032735
63815300	INSDC	AASNVS010000067.1	10867	11496	-	EFE7188891.1	dispersin export ABC transporter ATP-binding protein AatC	Escherichia coli	PNUSAE036757
63815300	INSDC	AASNXS010000066.1	19325	19954	+	EFE7335225.1	dispersin export ABC transporter ATP-binding protein AatC	Escherichia coli	PNUSAE034647
63815300	INSDC	AASNXZ010000067.1	19325	19954	+	EFE7340134.1	dispersin export ABC transporter ATP-binding protein AatC	Escherichia coli	PNUSAE034427
63815300	INSDC	AASNXV010000064.1	19307	19936	+	EFE7364256.1	dispersin export ABC transporter ATP-binding protein AatC	Escherichia coli	PNUSAE034418
63815300	INSDC	AASNXT010000090.1	6351	6980	-	EFE7378665.1	dispersin export ABC transporter ATP-binding protein AatC	Escherichia coli	PNUSAE035894
63815300	INSDC	AASNYX010000063.1	19316	19945	+	EFE7574178.1	dispersin export ABC transporter ATP-binding protein AatC	Escherichia coli	PNUSAE035309
63815300	INSDC	AASODV010000062.1	19307	19936	+	EFE8204476.1	dispersin export ABC transporter ATP-binding protein AatC	Escherichia coli	PNUSAE032733
63815300	INSDC	AASOEP010000158.1	245	874	-	EFE8282733.1	dispersin export ABC transporter ATP-binding protein AatC	Escherichia coli	PNUSAE031866
63815300	INSDC	AASPJS010000099.1	6603	7232	-	EFF2371693.1	dispersin export ABC transporter ATP-binding protein AatC	Escherichia coli	PNUSAE035885
63815300	INSDC	AASQFL010000066.1	19325	19954	+	EFF5232103.1	dispersin export ABC transporter ATP-binding protein AatC	Escherichia coli	PNUSAE034429
63815300	INSDC	AASQRX010000122.1	700	1329	-	EFF6895878.1	dispersin export ABC transporter ATP-binding protein AatC	Escherichia coli	PNUSAE037422
63815300	INSDC	AASRJW010000130.1	622	1251	-	EFF9276388.1	dispersin export ABC transporter ATP-binding protein AatC	Escherichia coli	PNUSAE044594
63815300	INSDC	AASRMI010000197.1	636	1265	-	EFF9577654.1	dispersin export ABC transporter ATP-binding protein AatC	Escherichia coli	PNUSAE040132
63815300	INSDC	AASRMP010000117.1	6603	7232	-	EFF9609928.1	dispersin export ABC transporter ATP-binding protein AatC	Escherichia coli	PNUSAE040127
63815300	INSDC	AASRNI010000079.1	10684	11313	-	EFF9700094.1	dispersin export ABC transporter ATP-binding protein AatC	Escherichia coli	PNUSAE039250
63815300	INSDC	AASRNM010000092.1	10794	11423	-	EFF9718803.1	dispersin export ABC transporter ATP-binding protein AatC	Escherichia coli	PNUSAE038799
63815300	INSDC	AASROD010000091.1	6603	7232	-	EFF9798869.1	dispersin export ABC transporter ATP-binding protein AatC	Escherichia coli	PNUSAE038109
63815300	INSDC	AASSEI010000096.1	6603	7232	-	EFG1940412.1	dispersin export ABC transporter ATP-binding protein AatC	Escherichia coli	PNUSAE044133
63815300	INSDC	AASSUT010000130.1	669	1298	-	EFG4111198.1	dispersin export ABC transporter ATP-binding protein AatC	Escherichia coli	PNUSAE044597
63815300	INSDC	AASRJP010000040.1	4445	5074	-	EFH2227056.1	dispersin export ABC transporter ATP-binding protein AatC	Escherichia coli	PNUSAE044599
63815300	INSDC	AASZFI010000147.1	138	767	-	EFI5422002.1	dispersin export ABC transporter ATP-binding protein AatC	Escherichia coli	PNUSAE047113
63815300	INSDC	AASZIU010000125.1	727	1356	-	EFI5911056.1	dispersin export ABC transporter ATP-binding protein AatC	Escherichia coli	PNUSAE046116
63815300	INSDC	AASZIS010000116.1	6603	7232	-	EFI5921018.1	dispersin export ABC transporter ATP-binding protein AatC	Escherichia coli	PNUSAE046117
63815300	INSDC	AATAGE010000193.1	231	860	-	EFI8965420.1	dispersin export ABC transporter ATP-binding protein AatC	Escherichia coli	PNUSAE047733
63815300	INSDC	AATFDN010000091.1	10717	11346	-	EFK6347418.1	dispersin export ABC transporter ATP-binding protein AatC	Escherichia coli	231984
63815300	INSDC	AATPZJ010000077.1	1372	2001	-	EFO0256821.1	dispersin export ABC transporter ATP-binding protein AatC	Escherichia coli	PNUSAE016956
63815300	INSDC	AATPZP010000066.1	19307	19936	+	EFO0266235.1	dispersin export ABC transporter ATP-binding protein AatC	Escherichia coli	PNUSAE016670
63815300	INSDC	AATQEG010000065.1	19394	20023	+	EFO0869054.1	dispersin export ABC transporter ATP-binding protein AatC	Escherichia coli	PNUSAE015998
63815300	INSDC	AATQFH010000124.1	6603	7232	-	EFO1005796.1	dispersin export ABC transporter ATP-binding protein AatC	Escherichia coli	PNUSAE015805
63815300	INSDC	DABDCW010000047.1	10948	11577	-	HAH9779242.1	dispersin export ABC transporter ATP-binding protein AatC	Escherichia coli
63815300	INSDC	DABDFW010000191.1	547	1176	-	HAH9960350.1	dispersin export ABC transporter ATP-binding protein AatC	Escherichia coli
63815300	INSDC	RMNH01000125.1	155	784	-	MFD78666.1	dispersin export ABC transporter ATP-binding protein AatC	Escherichia coli	PNUSAE017691	GCA_003758785.1
63815300	INSDC	JAAFBM010000042.1	4143	4772	-	NWP89029.1	dispersin export ABC transporter ATP-binding protein AatC	Escherichia coli	ZH64R-C
63815300	INSDC	QSIC01000032.1	10416	11045	-	RHC56627.1	dispersin export ABC transporter ATP-binding protein AatC	Escherichia coli	AM34-8	GCA_003467875.1
63815300	INSDC	QRII01000086.1	4686	5315	+	RHG46923.1	dispersin export ABC transporter ATP-binding protein AatC	Escherichia coli	AM22-15AC	GCA_003471095.1
33360310	RefSeq	NZ_AAMK02000010.1	36534	37160	-	WP_000593974.1	ABC transporter ATP-binding protein	Escherichia coli 101-1	101-1	GCF_000168095.1
33360310	RefSeq	NZ_JAAFCC010000056.1	17119	17745	-	WP_000593974.1	ABC transporter ATP-binding protein	Escherichia coli	53R-B	GCF_013395935.1
33360310	INSDC	JAAFCC010000056.1	17119	17745	-	NWQ29315.1	ABC transporter ATP-binding protein	Escherichia coli	53R-B
32273839	RefSeq	NZ_AP014654.1	60283	60909	-	WP_001595210.1	ABC transporter ATP-binding protein	Escherichia coli O169:H41	O169:H41
32273839	RefSeq	NZ_AQDR01000092.1	5143	5769	+	WP_001595210.1	ABC transporter ATP-binding protein	Escherichia coli 2845650	2845650	GCF_000355435.2
32273839	RefSeq	NZ_CP024227.1	96628	97254	-	WP_001595210.1	ABC transporter ATP-binding protein	Escherichia coli O169:H41	2014EL-1345-2	GCF_002741435.1
32273839	RefSeq	NZ_CP024248.1	134243	134869	-	WP_001595210.1	ABC transporter ATP-binding protein	Escherichia coli O27:H7	B4103-1	GCF_002741475.1
32273839	RefSeq	NZ_CP024265.1	76184	76810	-	WP_001595210.1	ABC transporter ATP-binding protein	Escherichia coli O169:H41	F6326-C1	GCF_002741495.1
32273839	RefSeq	NZ_CP024272.1	82409	83035	+	WP_001595210.1	ABC transporter ATP-binding protein	Escherichia coli	F8111-1SC3	GCF_002741535.1
32273839	RefSeq	NZ_CP024274.1	33110	33736	+	WP_001595210.1	ABC transporter ATP-binding protein	Escherichia coli	F9792	GCF_002741555.1
32273839	RefSeq	NZ_CP025841.1	6380	7006	+	WP_001595210.1	ABC transporter ATP-binding protein	Escherichia coli	214-4	GCF_003956245.1
32273839	RefSeq	NZ_JAAFBP010000035.1	12324	12950	+	WP_001595210.1	ABC transporter ATP-binding protein	Escherichia coli	BS28R-B	GCF_013395665.1
32273839	RefSeq	NZ_JHJJ01000077.1	4277	4903	+	WP_001595210.1	ABC transporter ATP-binding protein	Escherichia coli O169:H41 str. F9792	F9792	GCF_000618205.2
32273839	RefSeq	NZ_KB733080.1	129849	130475	+	WP_001595210.1	ABC transporter ATP-binding protein	Escherichia coli KTE101	KTE101	GCF_000352505.1
32273839	RefSeq	NZ_KN711412.1	1690	2316	-	WP_001595210.1	ABC transporter ATP-binding protein	Escherichia coli	CE516	GCF_000806275.1
32273839	RefSeq	NZ_LN908840.1	23131	23757	-	WP_001595210.1	ABC transporter ATP-binding protein	Escherichia coli	ETEC
32273839	INSDC	AP014654.2	60283	60909	-	BAT57128.1	ABC transporter ATP-binding protein AatC	Escherichia coli O169:H41	O169:H41
32273839	INSDC	AAAAKY010000056.1	1741	2367	-	EAA0965094.1	ABC transporter ATP-binding protein	Escherichia coli	312802	GCA_004159075.1
32273839	INSDC	AARNEF010000078.1	1629	2255	-	EEV8095063.1	ABC transporter ATP-binding protein	Escherichia coli	643228
32273839	INSDC	AAROYO010000111.1	349	975	+	EEW4124293.1	ABC transporter ATP-binding protein	Escherichia coli	F6325-c1
32273839	INSDC	AAROYK010000035.1	10962	11588	-	EEW4134560.1	ABC transporter ATP-binding protein	Escherichia coli	F4244-c1
32273839	INSDC	AAROYN010000043.1	4255	4881	+	EEW4139456.1	ABC transporter ATP-binding protein	Escherichia coli	F6324-c1
32273839	INSDC	AAROYP010000072.1	1974	2600	+	EEW4144272.1	ABC transporter ATP-binding protein	Escherichia coli	F4603
32273839	INSDC	AAROYQ010000069.1	1290	1916	+	EEW4262249.1	ABC transporter ATP-binding protein	Escherichia coli	F4243-c1
32273839	INSDC	AAROYV010000107.1	708	1334	+	EEW4276538.1	ABC transporter ATP-binding protein	Escherichia coli	F4196-c1
32273839	INSDC	AAROZG010000066.1	1301	1927	+	EEW4291221.1	ABC transporter ATP-binding protein	Escherichia coli	F3395-c2
32273839	INSDC	AAROYS010000054.1	1480	2106	-	EEW4301000.1	ABC transporter ATP-binding protein	Escherichia coli	F4601
32273839	INSDC	AAROZH010000054.1	1463	2089	-	EEW4315864.1	ABC transporter ATP-binding protein	Escherichia coli	F3384-c1
32273839	INSDC	AAROZF010000069.1	1397	2023	+	EEW4330954.1	ABC transporter ATP-binding protein	Escherichia coli	F3379-c1
32273839	INSDC	AAROZA010000037.1	1657	2283	-	EEW4335703.1	ABC transporter ATP-binding protein	Escherichia coli	F4198-c1
32273839	INSDC	AAROYR010000074.1	1322	1948	+	EEW4385892.1	ABC transporter ATP-binding protein	Escherichia coli	F4202-c3
32273839	INSDC	AARPDD010000086.1	1629	2255	-	EEW4702745.1	ABC transporter ATP-binding protein	Escherichia coli	617653
32273839	INSDC	AARPNK010000036.1	14245	14871	-	EEW5781452.1	ABC transporter ATP-binding protein	Escherichia coli	PNUSAE018647
32273839	INSDC	AARQAC010000077.1	2027	2653	-	EEW7793223.1	ABC transporter ATP-binding protein	Escherichia coli	607866
32273839	INSDC	AARQUR010000079.1	3164	3790	-	EEX0418675.1	ABC transporter ATP-binding protein	Escherichia coli	580449
32273839	INSDC	AARYIF010000047.1	11216	11842	-	EEZ3573054.1	ABC transporter ATP-binding protein	Escherichia coli	2017EL-1019b
32273839	INSDC	AARYJJ010000040.1	4255	4881	+	EEZ3665920.1	ABC transporter ATP-binding protein	Escherichia coli	F8652-C1
32273839	INSDC	AARYJI010000040.1	1657	2283	-	EEZ3670600.1	ABC transporter ATP-binding protein	Escherichia coli	F7228
32273839	INSDC	AARYJG010000046.1	4255	4881	+	EEZ3675098.1	ABC transporter ATP-binding protein	Escherichia coli	F9801-C1
32273839	INSDC	AARYJN010000045.1	1473	2099	-	EEZ3679793.1	ABC transporter ATP-binding protein	Escherichia coli	F8654-C1
32273839	INSDC	AARYJE010000047.1	10945	11571	-	EEZ3694675.1	ABC transporter ATP-binding protein	Escherichia coli	F7257-B2
32273839	INSDC	AARYJL010000035.1	4255	4881	+	EEZ3704012.1	ABC transporter ATP-binding protein	Escherichia coli	F8028-C1
32273839	INSDC	AARYJP010000036.1	4255	4881	+	EEZ3708696.1	ABC transporter ATP-binding protein	Escherichia coli	F8653-C1
32273839	INSDC	AARYJD010000042.1	4255	4881	+	EEZ3728109.1	ABC transporter ATP-binding protein	Escherichia coli	F9793-C1
32273839	INSDC	AARYJU010000027.1	12573	13199	+	EEZ3752834.1	ABC transporter ATP-binding protein	Escherichia coli	F7262-B2
32273839	INSDC	AARYJC010000032.1	11685	12311	-	EEZ3762743.1	ABC transporter ATP-binding protein	Escherichia coli	F7254-B1
32273839	INSDC	AARYIZ010000047.1	4255	4881	+	EEZ3772269.1	ABC transporter ATP-binding protein	Escherichia coli	F9794-C1
32273839	INSDC	AARYJV010000060.1	1657	2283	-	EEZ3777181.1	ABC transporter ATP-binding protein	Escherichia coli	F8111-4
32273839	INSDC	AARYJF010000043.1	1225	1851	+	EEZ3852783.1	ABC transporter ATP-binding protein	Escherichia coli	F7263-B3
32273839	INSDC	AARYKD010000037.1	4255	4881	+	EEZ3882343.1	ABC transporter ATP-binding protein	Escherichia coli	F8027-B1
32273839	INSDC	AARYJQ010000051.1	1249	1875	+	EEZ3891985.1	ABC transporter ATP-binding protein	Escherichia coli	F8028-B1
32273839	INSDC	AARYKB010000076.1	447	1073	+	EEZ3925312.1	ABC transporter ATP-binding protein	Escherichia coli	F7223
32273839	INSDC	AARYJY010000050.1	1657	2283	-	EEZ3944880.1	ABC transporter ATP-binding protein	Escherichia coli	F8108-1
32273839	INSDC	AARYWK010000146.1	1225	1851	+	EEZ4617451.1	ABC transporter ATP-binding protein	Escherichia coli	PNUSAE013334
32273839	INSDC	AARYWH010000072.1	1629	2255	-	EEZ4621837.1	ABC transporter ATP-binding protein	Escherichia coli	PNUSAE013200
32273839	INSDC	AARYWD010000062.1	1629	2255	-	EEZ4647115.1	ABC transporter ATP-binding protein	Escherichia coli	PNUSAE013195
32273839	INSDC	AARYYH010000060.1	1629	2255	-	EEZ4961320.1	ABC transporter ATP-binding protein	Escherichia coli	PNUSAE013335
32273839	INSDC	AARYYP010000037.1	14245	14871	-	EEZ5017521.1	ABC transporter ATP-binding protein	Escherichia coli	PNUSAE013199
32273839	INSDC	AASFPM010000081.1	1719	2345	-	EFB3719947.1	ABC transporter ATP-binding protein	Escherichia coli	777331
32273839	INSDC	AASELL010000085.1	1629	2255	-	EFB9206378.1	ABC transporter ATP-binding protein	Escherichia coli	722415
32273839	INSDC	AASERF010000081.1	1629	2255	-	EFB9417066.1	ABC transporter ATP-binding protein	Escherichia coli	712442
32273839	INSDC	AASERW010000035.1	14245	14871	-	EFB9464125.1	ABC transporter ATP-binding protein	Escherichia coli	PNUSAE022767
32273839	INSDC	AASEOV010000050.1	1658	2284	-	EFC2086947.1	ABC transporter ATP-binding protein	Escherichia coli	PNUSAE022929
32273839	INSDC	AASHII010000073.1	1657	2283	-	EFC2861550.1	ABC transporter ATP-binding protein	Escherichia coli	783208
32273839	INSDC	AASEOP010000070.1	2192	2818	+	EFC4030759.1	ABC transporter ATP-binding protein	Escherichia coli	PNUSAE022996
32273839	INSDC	AASDYP010000108.1	1513	2139	-	EFC4307863.1	ABC transporter ATP-binding protein	Escherichia coli	PNUSAE024047
32273839	INSDC	AASIEO010000034.1	4255	4881	+	EFC6265660.1	ABC transporter ATP-binding protein	Escherichia coli	2016EL-1097a
32273839	INSDC	AASKGQ010000036.1	14245	14871	-	EFD5071134.1	ABC transporter ATP-binding protein	Escherichia coli	PNUSAE031857
32273839	INSDC	AASNXY010000066.1	1629	2255	-	EFE7303105.1	ABC transporter ATP-binding protein	Escherichia coli	PNUSAE034652
32273839	INSDC	AASOEO010000083.1	1629	2255	-	EFE8278066.1	ABC transporter ATP-binding protein	Escherichia coli	PNUSAE031852
32273839	INSDC	AASOWC010000027.1	3510	4136	-	EFF0600922.1	ABC transporter ATP-binding protein	Escherichia coli	2016EL-1001a
32273839	INSDC	AASPWG010000035.1	12438	13064	+	EFF4021863.1	ATP-binding cassette domain-containing protein	Escherichia coli	PNUSAE037418
32273839	INSDC	AASRJR010000043.1	3510	4136	-	EFF9262604.1	ATP-binding cassette domain-containing protein	Escherichia coli	PNUSAE044604
32273839	INSDC	AASTBA010000071.1	1723	2349	-	EFG4898663.1	ABC transporter ATP-binding protein	Escherichia coli	285828
32273839	INSDC	AASTBR010000083.1	1629	2255	-	EFG5034899.1	ABC transporter ATP-binding protein	Escherichia coli	286780
32273839	INSDC	AASTJW010000095.1	1629	2255	-	EFG6039729.1	ABC transporter ATP-binding protein	Escherichia coli	279497
32273839	INSDC	AASTSM010000240.1	325	951	+	EFG7202220.1	ABC transporter ATP-binding protein	Escherichia coli	286779
32273839	INSDC	AASTWO010000056.1	4255	4881	+	EFG7708066.1	ABC transporter ATP-binding protein	Escherichia coli	289639
32273839	INSDC	AASUVH010000053.1	1629	2255	-	EFH0959346.1	ABC transporter ATP-binding protein	Escherichia coli	2016EL-1016a
32273839	INSDC	AASVKE010000057.1	1661	2287	-	EFH2884304.1	ATP-binding cassette domain-containing protein	Escherichia coli	841928
32273839	INSDC	AASVMQ010000067.1	1693	2319	-	EFH3195902.1	ATP-binding cassette domain-containing protein	Escherichia coli	862439
32273839	INSDC	AASVNX010000084.1	1804	2430	-	EFH3351106.1	ATP-binding cassette domain-containing protein	Escherichia coli	860006
32273839	INSDC	AASWQW010000062.1	1804	2430	-	EFH6948586.1	ATP-binding cassette domain-containing protein	Escherichia coli	843992
32273839	INSDC	AASXHO010000060.1	1721	2347	-	EFH8967396.1	ABC transporter ATP-binding protein	Escherichia coli	826305
32273839	INSDC	AATAMF010000047.1	3510	4136	-	EFI9785083.1	ABC transporter ATP-binding protein	Escherichia coli	PNUSAE047386
32273839	INSDC	AATCFT010000030.1	12573	13199	+	EFJ5707355.1	ABC transporter ATP-binding protein	Escherichia coli	2012EL-2225m5
32273839	INSDC	AATCTQ010000042.1	14245	14871	-	EFK5207488.1	ABC transporter ATP-binding protein	Escherichia coli	PNUSAE046130
32273839	INSDC	AATKFO010000105.1	1630	2256	-	EFM2303681.1	ABC transporter ATP-binding protein	Escherichia coli	909728
32273839	INSDC	AATMKM010000036.1	14267	14893	-	EFM9601732.1	ABC transporter ATP-binding protein	Escherichia coli	PNUSAE002678
32273839	INSDC	ANWD01000041.1	15234	15860	+	ELG40988.1	hypothetical protein	Escherichia coli KTE101	KTE101	GCA_000352505.1
32273839	INSDC	KB733080.1	129849	130475	+	ELG40988.1	hypothetical protein	Escherichia coli KTE101	KTE101	GCA_000352505.1
32273839	INSDC	JHJJ01000077.1	4277	4903	+	EZB21049.1	macrolide ABC transporter ATP-binding protein	Escherichia coli O169:H41 str. F9792	F9792	GCA_000618205.2
32273839	INSDC	DABDFN010000035.1	11072	11698	-	HAH9876209.1	ABC transporter ATP-binding protein	Escherichia coli
32273839	INSDC	RMMR01000031.1	14245	14871	-	MFB66795.1	ABC transporter ATP-binding protein	Escherichia coli	PNUSAE018733	GCA_003762585.1
32273839	INSDC	RTBP01000093.1	1629	2255	-	MJD52391.1	ABC transporter ATP-binding protein	Escherichia coli	362069	GCA_003880575.1
32273839	INSDC	RUUK01000072.1	1295	1921	+	MLE76253.1	ABC transporter ATP-binding protein	Escherichia coli	F3383-c1	GCA_003904855.1
32273839	INSDC	RVJS01000045.1	4255	4881	+	MLY03162.1	ABC transporter ATP-binding protein	Escherichia coli	623213	GCA_003913055.1
32273839	INSDC	JAAFBP010000035.1	12324	12950	+	NWO85969.1	ABC transporter ATP-binding protein	Escherichia coli	BS28R-B
18312241	RefSeq	NZ_CBWA010000343.1	292	921	+	WP_000621744.1	dispersin export ABC transporter ATP-binding protein AatC	Escherichia coli IS1	IS1	GCF_000513455.1
18312241	RefSeq	NZ_JAAFBQ010000034.1	16153	16782	+	WP_000621744.1	dispersin export ABC transporter ATP-binding protein AatC	Escherichia coli	BS28R-A	GCF_013395685.1
18312241	RefSeq	NZ_JH660546.1	17275	17904	+	WP_000621744.1	dispersin export ABC transporter ATP-binding protein AatC	Escherichia sp. 4_1_40B	4_1_40B	GCF_000158415.2
18312241	RefSeq	NZ_JNPT01000024.1	16774	17403	+	WP_000621744.1	dispersin export ABC transporter ATP-binding protein AatC	Escherichia coli 1-392-07_S1_C1	1-392-07_S1_C1	GCF_000703865.1
18312241	RefSeq	NZ_JNPU01000036.1	19062	19691	-	WP_000621744.1	dispersin export ABC transporter ATP-binding protein AatC	Escherichia coli 1-392-07_S1_C2	1-392-07_S1_C2	GCF_000703885.1
18312241	RefSeq	NZ_JOMS01000049.1	16424	17053	+	WP_000621744.1	dispersin export ABC transporter ATP-binding protein AatC	Escherichia coli 6-175-07_S1_C2	6-175-07_S1_C2	GCF_000711375.1
18312241	RefSeq	NZ_JSHJ01000034.1	19347	19976	+	WP_000621744.1	dispersin export ABC transporter ATP-binding protein AatC	Escherichia coli	upec-54	GCF_000776925.1
18312241	RefSeq	NZ_KE701897.1	30359	30988	-	WP_000621744.1	dispersin export ABC transporter ATP-binding protein AatC	Escherichia coli UMEA 3180-1	UMEA 3180-1	GCF_000460635.1
18312241	RefSeq	NZ_KY706108.1	81874	82503	+	WP_000621744.1	dispersin export ABC transporter ATP-binding protein AatC	Escherichia coli	pAA-ST131
18312241	RefSeq	NZ_LYBC01000012.1	13225	13854	+	WP_000621744.1	dispersin export ABC transporter ATP-binding protein AatC	Escherichia coli	ECOR08	GCF_002190275.1
18312241	RefSeq	NZ_NEMW01000046.1	4348	4977	-	WP_000621744.1	dispersin export ABC transporter ATP-binding protein AatC	Escherichia coli	OLC1072	GCF_002134345.1
18312241	RefSeq	NZ_NJLF01000025.1	27437	28066	+	WP_000621744.1	dispersin export ABC transporter ATP-binding protein AatC	Escherichia coli	MOD1-EC667	GCF_002466925.1
18312241	RefSeq	NZ_NJVO01000121.1	464	1093	-	WP_000621744.1	dispersin export ABC transporter ATP-binding protein AatC	Escherichia coli	MOD1-EC1555	GCF_002461875.1
18312241	RefSeq	NZ_NJZS01000114.1	1707	2336	-	WP_000621744.1	dispersin export ABC transporter ATP-binding protein AatC	Escherichia coli	MOD1-EC1543	GCF_002461955.1
18312241	RefSeq	NZ_NLNQ01000026.1	4149	4778	+	WP_000621744.1	dispersin export ABC transporter ATP-binding protein AatC	Escherichia coli	MOD1-EC5500	GCF_002229375.1
18312241	RefSeq	NZ_NOEF01000049.1	9492	10121	+	WP_000621744.1	dispersin export ABC transporter ATP-binding protein AatC	Escherichia coli	MOD1-EC5346	GCF_002517375.1
18312241	RefSeq	NZ_NOFG01000050.1	13595	14224	-	WP_000621744.1	dispersin export ABC transporter ATP-binding protein AatC	Escherichia coli	MOD1-EC5198	GCF_002474785.1
18312241	RefSeq	NZ_QOWT01000048.1	13140	13769	+	WP_000621744.1	dispersin export ABC transporter ATP-binding protein AatC	Escherichia coli	MOD1-ECOR8	GCF_003334765.1
18312241	RefSeq	NZ_RXYT01000123.1	16088	16717	+	WP_000621744.1	dispersin export ABC transporter ATP-binding protein AatC	Shigella sonnei	AP274	GCF_003968715.1
18312241	RefSeq	NZ_SPVP01000006.1	10174	10803	-	WP_000621744.1	dispersin export ABC transporter ATP-binding protein AatC	Escherichia coli	RUSPBB81	GCF_006230535.1
18312241	RefSeq	NZ_SPVQ01000175.1	3369	3998	+	WP_000621744.1	dispersin export ABC transporter ATP-binding protein AatC	Escherichia coli	RUSPBB79	GCF_006230545.1
[truncated: 2,412 more rows]
