# Supplementary material for: Glycine acylation and trafficking of a new class of bacterial lipoprotein by a composite secretion system
Source: eLife. 2021 Feb 24;10:e63762. doi: 10.7554/eLife.63762 (PMC7943197; doi:10.7554/eLife.63762)
Supplement: Figure 1—source data 4. [file elife-63762-fig1-data4.txt]

Id	Source	Nucleotide Accession	Start	Stop	Strand	Protein	Protein Name	Organism	Strain	Assembly
24137500	RefSeq	NC_018654.1	36716	37927	+	WP_000673201.1	dispersin export-associated protein AatD	Escherichia coli O104:H4 str. 2009EL-2050	2009EL-2050	GCF_000299255.1
24137500	RefSeq	NC_018662.1	37200	38411	-	WP_000673201.1	dispersin export-associated protein AatD	Escherichia coli O104:H4 str. 2009EL-2071	2009EL-2071	GCF_000299475.1
24137500	RefSeq	NC_018666.1	64953	66164	-	WP_000673201.1	dispersin export-associated protein AatD	Escherichia coli O104:H4 str. 2011C-3493	2011C-3493	GCF_000299455.1
24137500	RefSeq	NC_022743.1	32618	33829	-	WP_000673201.1	dispersin export-associated protein AatD	Escherichia coli	HUSEC2011	GCF_000967155.2
24137500	RefSeq	NZ_AFOG01000416.1	897	2108	-	WP_000673201.1	dispersin export-associated protein AatD	Escherichia coli O104:H4 str. TY-2482	TY-2482	GCF_000217695.1
24137500	RefSeq	NZ_AFSO01000044.1	8660	9871	+	WP_000673201.1	dispersin export-associated protein AatD	Escherichia coli O104:H4 str. H112180282	H112180282	GCF_000222505.1
24137500	RefSeq	NZ_AFWB01000512.1	8660	9871	+	WP_000673201.1	dispersin export-associated protein AatD	Escherichia coli O104:H4 str. H112180540	H112180540	GCF_000222525.1
24137500	RefSeq	NZ_AFWO01000085.1	1017	2228	-	WP_000673201.1	dispersin export-associated protein AatD	Escherichia coli O104:H4 str. GOS1	GOS1	GCF_000223015.1
24137500	RefSeq	NZ_AHAU01000155.1	5035	6246	+	WP_000673201.1	dispersin export-associated protein AatD	Escherichia coli O104:H4 str. E92/11	E92/11	GCF_000353545.1
24137500	RefSeq	NZ_AHAV01000204.1	4988	6199	+	WP_000673201.1	dispersin export-associated protein AatD	Escherichia coli O104:H4 str. E112/10	E112/10	GCF_000350005.1
24137500	RefSeq	NZ_AMVR01000035.1	9859	11070	+	WP_000673201.1	dispersin export-associated protein AatD	Escherichia coli O104:H4 str. 11-02030	11-02030	GCF_000319995.1
24137500	RefSeq	NZ_AMVS01000044.1	5167	6378	+	WP_000673201.1	dispersin export-associated protein AatD	Escherichia coli O104:H4 str. 11-02033-1	11-02033-1	GCF_000320015.1
24137500	RefSeq	NZ_AMVT01000025.1	11267	12478	+	WP_000673201.1	dispersin export-associated protein AatD	Escherichia coli O104:H4 str. 11-02092	11-02092	GCF_000320035.1
24137500	RefSeq	NZ_AMVU01000028.1	9858	11069	+	WP_000673201.1	dispersin export-associated protein AatD	Escherichia coli O104:H4 str. 11-02093	11-02093	GCF_000320075.1
24137500	RefSeq	NZ_AMVV01000037.1	9859	11070	+	WP_000673201.1	dispersin export-associated protein AatD	Escherichia coli O104:H4 str. 11-02281	11-02281	GCF_000320095.1
24137500	RefSeq	NZ_AMVX01000026.1	6036	7247	+	WP_000673201.1	dispersin export-associated protein AatD	Escherichia coli O104:H4 str. 11-02913	11-02913	GCF_000320115.1
24137500	RefSeq	NZ_AMVY01000032.1	5167	6378	+	WP_000673201.1	dispersin export-associated protein AatD	Escherichia coli O104:H4 str. 11-03439	11-03439	GCF_000320135.1
24137500	RefSeq	NZ_AMVZ01000032.1	9859	11070	+	WP_000673201.1	dispersin export-associated protein AatD	Escherichia coli O104:H4 str. 11-04080	11-04080	GCF_000320175.1
24137500	RefSeq	NZ_AMWA01000032.1	6045	7256	+	WP_000673201.1	dispersin export-associated protein AatD	Escherichia coli O104:H4 str. 11-03943	11-03943	GCF_000320155.1
24137500	RefSeq	NZ_CP011332.1	29912	31123	-	WP_000673201.1	dispersin export-associated protein AatD	Escherichia coli O104:H4 str. C227-11	C227-11	GCF_000986765.1
24137500	RefSeq	NZ_CP022087.2	18688	19899	-	WP_000673201.1	dispersin export-associated protein AatD	Escherichia coli O104:H4	FDAARGOS_348	GCF_002209105.2
24137500	RefSeq	NZ_CP023530.1	26660	27871	+	WP_000673201.1	dispersin export-associated protein AatD	Escherichia coli	FDAARGOS_401	GCF_002393465.1
24137500	RefSeq	NZ_CP023533.1	44533	45744	+	WP_000673201.1	dispersin export-associated protein AatD	Escherichia coli	FDAARGOS_403	GCF_002393365.1
24137500	RefSeq	NZ_CP024994.1	18767	19978	+	WP_000673201.1	dispersin export-associated protein AatD	Escherichia coli O104:H4	LB226692	GCF_003072445.1
24137500	RefSeq	NZ_CP027392.1	24686	25897	+	WP_000673201.1	dispersin export-associated protein AatD	Escherichia coli O104:H4	FDAARGOS_349	GCF_002983645.1
24137500	RefSeq	NZ_CP031904.1	3738	4949	+	WP_000673201.1	dispersin export-associated protein AatD	Escherichia coli O104:H4	FWSEC0009	GCF_005014075.1
24137500	RefSeq	NZ_CP041001.1	8082	9293	+	WP_000673201.1	dispersin export-associated protein AatD	Escherichia coli	FDAARGOS_772	GCF_006364695.1
24137500	RefSeq	NZ_GL988052.1	8660	9871	+	WP_000673201.1	dispersin export-associated protein AatD	Escherichia coli O104:H4 str. H112180280	H112180280	GCF_000217975.1
24137500	RefSeq	NZ_GL989572.1	49464	50675	-	WP_000673201.1	dispersin export-associated protein AatD	Escherichia coli O104:H4 str. TY-2482	TY-2482	GCF_000221885.1
24137500	RefSeq	NZ_JH377987.1	10621	11832	+	WP_000673201.1	dispersin export-associated protein AatD	Escherichia coli O104:H4 str. 11-4632 C5	11-4632 C5	GCF_000235045.1
24137500	RefSeq	NZ_JH377994.1	9949	11160	+	WP_000673201.1	dispersin export-associated protein AatD	Escherichia coli O104:H4 str. 11-4632 C4	11-4632 C4	GCF_000235065.1
24137500	RefSeq	NZ_JH378003.1	64775	65986	+	WP_000673201.1	dispersin export-associated protein AatD	Escherichia coli O104:H4 str. 11-4632 C3	11-4632 C3	GCF_000235085.1
24137500	RefSeq	NZ_JH378010.1	12813	14024	+	WP_000673201.1	dispersin export-associated protein AatD	Escherichia coli O104:H4 str. 11-4632 C2	11-4632 C2	GCF_000235105.1
24137500	RefSeq	NZ_JH378019.1	11081	12292	+	WP_000673201.1	dispersin export-associated protein AatD	Escherichia coli O104:H4 str. 11-4632 C1	11-4632 C1	GCF_000235125.1
24137500	RefSeq	NZ_JH378027.1	15407	16618	+	WP_000673201.1	dispersin export-associated protein AatD	Escherichia coli O104:H4 str. 11-4623	11-4623	GCF_000235145.1
24137500	RefSeq	NZ_JH378035.1	10843	12054	+	WP_000673201.1	dispersin export-associated protein AatD	Escherichia coli O104:H4 str. 11-4522	11-4522	GCF_000235165.1
24137500	RefSeq	NZ_JH378046.1	14771	15982	+	WP_000673201.1	dispersin export-associated protein AatD	Escherichia coli O104:H4 str. 11-4404	11-4404	GCF_000235185.1
24137500	RefSeq	NZ_JH378060.1	19395	20606	+	WP_000673201.1	dispersin export-associated protein AatD	Escherichia coli O104:H4 str. 11-3677	11-3677	GCF_000235205.1
24137500	RefSeq	NZ_JH378084.1	11568	12779	+	WP_000673201.1	dispersin export-associated protein AatD	Escherichia coli O104:H4 str. C236-11	C236-11	GCF_000235265.1
24137500	RefSeq	NZ_JH378095.1	10406	11617	+	WP_000673201.1	dispersin export-associated protein AatD	Escherichia coli O104:H4 str. C227-11	C227-11	GCF_000235285.1
24137500	RefSeq	NZ_JH648170.1	9153	10364	+	WP_000673201.1	dispersin export-associated protein AatD	Escherichia coli O104:H4 str. ON2011	ON2011	GCF_000258615.1
24137500	RefSeq	NZ_JHLJ01000108.1	5190	6401	+	WP_000673201.1	dispersin export-associated protein AatD	Escherichia coli O104:H4 str. 2011EL-1675A	2011EL-1675A	GCF_000616385.2
24137500	RefSeq	NZ_JNMA01000059.1	3919	5130	-	WP_000673201.1	dispersin export-associated protein AatD	Escherichia coli 3-105-05_S3_C1	3-105-05_S3_C1	GCF_000700185.1
24137500	RefSeq	NZ_JNMB01000063.1	5415	6626	+	WP_000673201.1	dispersin export-associated protein AatD	Escherichia coli 3-105-05_S3_C2	3-105-05_S3_C2	GCF_000700205.1
24137500	RefSeq	NZ_JRJF01000082.1	746	1957	-	WP_000673201.1	dispersin export-associated protein AatD	Escherichia coli	338	GCF_000947945.1
24137500	RefSeq	NZ_JRKD01000129.1	5392	6603	+	WP_000673201.1	dispersin export-associated protein AatD	Escherichia coli	381-1	GCF_000947985.1
24137500	RefSeq	NZ_JRKE01000095.1	5390	6601	+	WP_000673201.1	dispersin export-associated protein AatD	Escherichia coli	7N	GCF_000947975.1
24137500	RefSeq	NZ_JRKF01000070.1	5398	6609	+	WP_000673201.1	dispersin export-associated protein AatD	Escherichia coli	9Z	GCF_000948055.1
24137500	RefSeq	NZ_JRLD01000146.1	747	1958	-	WP_000673201.1	dispersin export-associated protein AatD	Escherichia coli	381-4	GCF_000947935.1
24137500	RefSeq	NZ_JRLN01000095.1	5392	6603	+	WP_000673201.1	dispersin export-associated protein AatD	Escherichia coli	8G	GCF_000947995.1
24137500	RefSeq	NZ_KB021457.1	12422	13633	+	WP_000673201.1	dispersin export-associated protein AatD	Escherichia coli O104:H4 str. Ec12-0466	Ec12-0466	GCF_000320275.1
24137500	RefSeq	NZ_KB021466.1	12455	13666	+	WP_000673201.1	dispersin export-associated protein AatD	Escherichia coli O104:H4 str. Ec12-0465	Ec12-0465	GCF_000320255.1
24137500	RefSeq	NZ_KB021479.1	11994	13205	+	WP_000673201.1	dispersin export-associated protein AatD	Escherichia coli O104:H4 str. Ec11-6006	Ec11-6006	GCF_000320235.1
24137500	RefSeq	NZ_KB021490.1	10430	11641	+	WP_000673201.1	dispersin export-associated protein AatD	Escherichia coli O104:H4 str. Ec11-5603	Ec11-5603	GCF_000320215.1
24137500	RefSeq	NZ_KB021505.1	11757	12968	+	WP_000673201.1	dispersin export-associated protein AatD	Escherichia coli O104:H4 str. Ec11-4988	Ec11-4988	GCF_000320195.1
24137500	RefSeq	NZ_KB021518.1	70431	71642	+	WP_000673201.1	dispersin export-associated protein AatD	Escherichia coli O104:H4 str. Ec11-9941	Ec 11-9941	GCF_000320045.1
24137500	RefSeq	NZ_KB021531.1	1244	2455	-	WP_000673201.1	dispersin export-associated protein AatD	Escherichia coli O104:H4 str. Ec11-4987	Ec11-4987	GCF_000319975.1
24137500	RefSeq	NZ_KB021550.1	12039	13250	+	WP_000673201.1	dispersin export-associated protein AatD	Escherichia coli O104:H4 str. Ec11-5604	Ec11-5604	GCF_000319935.1
24137500	RefSeq	NZ_KB021563.1	10734	11945	+	WP_000673201.1	dispersin export-associated protein AatD	Escherichia coli O104:H4 str. Ec11-4984	Ec11-4984	GCF_000319915.1
24137500	RefSeq	NZ_KB021576.1	11151	12362	+	WP_000673201.1	dispersin export-associated protein AatD	Escherichia coli O104:H4 str. Ec11-4986	Ec11-4986	GCF_000319955.1
24137500	RefSeq	NZ_KB021592.1	13810	15021	+	WP_000673201.1	dispersin export-associated protein AatD	Escherichia coli O104:H4 str. Ec11-9990	Ec11-9990	GCF_000319875.1
24137500	RefSeq	NZ_KB021638.1	4793	6004	+	WP_000673201.1	dispersin export-associated protein AatD	Escherichia coli O104:H4 str. 11-02318	11-02318	GCF_000319835.1
24137500	RefSeq	NZ_LJZY01000062.1	5483	6694	+	WP_000673201.1	dispersin export-associated protein AatD	Escherichia coli	ECGM-D3374	GCF_001440495.1
24137500	RefSeq	NZ_LJZZ01000074.1	8959	10170	+	WP_000673201.1	dispersin export-associated protein AatD	Escherichia coli	ECGM-EL2071	GCF_001440525.1
24137500	RefSeq	NZ_LM995494.1	2108	3319	-	WP_000673201.1	dispersin export-associated protein AatD	Escherichia coli	FHI102	GCF_000936495.1
24137500	RefSeq	NZ_MOZM01000067.1	3985	5196	-	WP_000673201.1	dispersin export-associated protein AatD	Escherichia coli	5.2-R2	GCF_002002105.1
24137500	RefSeq	NZ_NJVL01000088.1	5296	6507	+	WP_000673201.1	dispersin export-associated protein AatD	Escherichia coli	MOD1-EC1560	GCF_002461825.1
24137500	RefSeq	NZ_NKNC01000070.1	1883	3094	-	WP_000673201.1	dispersin export-associated protein AatD	Escherichia coli	MOD1-EC2006	GCF_002509865.1
24137500	RefSeq	NZ_PDAS01000070.1	2488	3699	-	WP_000673201.1	dispersin export-associated protein AatD	Escherichia coli	2009EL-2050	GCF_003418725.1
24137500	RefSeq	NZ_PDAT01000075.1	2488	3699	-	WP_000673201.1	dispersin export-associated protein AatD	Escherichia coli	2009EL-2071	GCF_003418805.1
24137500	RefSeq	NZ_PDEE01000003.1	41032	42243	+	WP_000673201.1	dispersin export-associated protein AatD	Escherichia coli	FDAARGOS_402	GCF_002554485.1
24137500	RefSeq	NZ_WEQL01000071.1	5268	6479	+	WP_000673201.1	dispersin export-associated protein AatD	Escherichia coli	E13V1E	GCF_013073465.1
24137500	RefSeq	NZ_WNTT01000065.1	5296	6507	+	WP_000673201.1	dispersin export-associated protein AatD	Escherichia coli	MEX-14	GCF_013359035.1
24137500	INSDC	CP003291.1	64953	66164	-	AFS77078.1	AatD	Escherichia coli O104:H4 str. 2011C-3493	2011C-3493	GCA_000299455.1
24137500	INSDC	CP003302.1	37200	38411	-	AFS88875.1	AatD	Escherichia coli O104:H4 str. 2009EL-2071	2009EL-2071	GCA_000299475.1
24137500	INSDC	CP011332.1	29912	31123	-	AKE87753.1	acyltransferase	Escherichia coli O104:H4 str. C227-11	C227-11	GCA_000986765.1
24137500	INSDC	CP022087.2	18688	19899	-	ASF05957.1	acyltransferase	Escherichia coli O104:H4	FDAARGOS_348	GCA_002209105.2
24137500	INSDC	CP023530.1	26660	27871	+	ATG04207.1	acyltransferase	Escherichia coli	FDAARGOS_401	GCA_002393465.1
24137500	INSDC	CP023533.1	44533	45744	+	ATG09475.1	acyltransferase	Escherichia coli	FDAARGOS_403	GCA_002393365.1
24137500	INSDC	CP027392.1	24686	25897	+	AVL28833.1	acyltransferase	Escherichia coli O104:H4	FDAARGOS_349	GCA_002983645.1
24137500	INSDC	HE610901.2	32618	33829	-	CCE57659.2	carbon-nitrogen hydrolase	Escherichia coli	HUSEC2011	GCA_000967155.1
24137500	INSDC	AAAAIF010000093.1	1322	2533	-	EAA0638563.1	acyltransferase	Escherichia coli	432756	GCA_004157795.1
24137500	INSDC	AAAASC010000086.1	1016	2227	-	EAA1837190.1	acyltransferase	Escherichia coli	524333	GCA_004162515.1
24137500	INSDC	AAAATJ010000095.1	913	2124	-	EAA2004850.1	acyltransferase	Escherichia coli	535309	GCA_004162975.1
24137500	INSDC	AAQWXB010000064.1	1016	2227	-	EEQ3755724.1	dispersin export-associated protein AatD	Escherichia coli	PNUSAE043602
24137500	INSDC	AARMRN010000102.1	1321	2532	-	EEV6378238.1	dispersin export-associated protein AatD	Escherichia coli	649913
24137500	INSDC	AAROSY010000071.1	5861	7072	+	EEW3418228.1	dispersin export-associated protein AatD	Escherichia coli	PNUSAE019312
24137500	INSDC	AASCIY010000086.1	1711	2922	-	EFA9798804.1	dispersin export-associated protein AatD	Escherichia coli	470195
24137500	INSDC	AASEWX010000091.1	1520	2731	-	EFB7184843.1	dispersin export-associated protein AatD	Escherichia coli	257381
24137500	INSDC	AASGSR010000068.1	2360	3571	-	EFB8658859.1	dispersin export-associated protein AatD	Escherichia coli	PNUSAE010936
24137500	INSDC	AASGYE010000069.1	2360	3571	-	EFC0666776.1	dispersin export-associated protein AatD	Escherichia coli	PNUSAE010931
24137500	INSDC	AASEFG010000114.1	913	2124	-	EFC4557368.1	dispersin export-associated protein AatD	Escherichia coli	PNUSAE023692
24137500	INSDC	AASEFM010000163.1	31	1242	-	EFC4581875.1	dispersin export-associated protein AatD	Escherichia coli	PNUSAE023691
24137500	INSDC	AASPKD010000139.1	1712	2923	-	EFF2406834.1	dispersin export-associated protein AatD	Escherichia coli	255558
24137500	INSDC	AASPKC010000085.1	1297	2508	-	EFF2476294.1	dispersin export-associated protein AatD	Escherichia coli	304563
24137500	INSDC	AASPYZ010000072.1	2360	3571	-	EFF4372864.1	dispersin export-associated protein AatD	Escherichia coli	PNUSAE036952
24137500	INSDC	AASQNH010000105.1	1694	2905	-	EFF5934714.1	dispersin export-associated protein AatD	Escherichia coli	PNUSAE005897
24137500	INSDC	AASQNB010000069.1	1694	2905	-	EFF5965941.1	dispersin export-associated protein AatD	Escherichia coli	PNUSAE005891
24137500	INSDC	AASSCU010000175.1	1699	2910	-	EFG1726539.1	dispersin export-associated protein AatD	Escherichia coli	155721
24137500	INSDC	AASVRC010000091.1	2357	3568	-	EFH3732244.1	dispersin export-associated protein AatD	Escherichia coli	285561
24137500	INSDC	AASWNN010000083.1	1050	2261	-	EFH6569062.1	dispersin export-associated protein AatD	Escherichia coli	844886
24137500	INSDC	AASZYA010000048.1	2018	3229	-	EFI7880089.1	dispersin export-associated protein AatD	Escherichia coli	2011C-3493
24137500	INSDC	AATBQE010000076.1	1116	2327	-	EFJ3648693.1	dispersin export-associated protein AatD	Escherichia coli	888049
24137500	INSDC	AATCFX010000052.1	2360	3571	-	EFJ5736969.1	dispersin export-associated protein AatD	Escherichia coli	2011C-3510
24137500	INSDC	AATCHJ010000046.1	2360	3571	-	EFJ5935783.1	dispersin export-associated protein AatD	Escherichia coli	2011C-3514
24137500	INSDC	AATDJG010000051.1	2360	3571	-	EFJ7914604.1	dispersin export-associated protein AatD	Escherichia coli	2011EL-1675A
24137500	INSDC	AATEYU010000084.1	1712	2923	-	EFK4090569.1	dispersin export-associated protein AatD	Escherichia coli	147828
24137500	INSDC	AATFCP010000086.1	1717	2928	-	EFK4671221.1	dispersin export-associated protein AatD	Escherichia coli	143508
24137500	INSDC	AATFDK010000136.1	913	2124	-	EFK6337459.1	dispersin export-associated protein AatD	Escherichia coli	209696
24137500	INSDC	AATMIH010000084.1	1691	2902	-	EFM9350953.1	dispersin export-associated protein AatD	Escherichia coli	896001
24137500	INSDC	AFOB02000132.1	855	2066	-	EGR71454.1	AatD	Escherichia coli O104:H4 str. LB226692	LB226692	GCA_000215685.3
24137500	INSDC	AFRH01000026.1	8895	10106	+	EHF16247.1	hypothetical protein	Escherichia coli O104:H4 str. C227-11	C227-11	GCA_000235285.1
24137500	INSDC	JH378095.1	10406	11617	+	EHF16247.1	hypothetical protein	Escherichia coli O104:H4 str. C227-11	C227-11	GCA_000235285.1
24137500	INSDC	AFRI01000017.1	8884	10095	+	EHF16414.1	hypothetical protein	Escherichia coli O104:H4 str. C236-11	C236-11	GCA_000235265.1
24137500	INSDC	JH378084.1	11568	12779	+	EHF16414.1	hypothetical protein	Escherichia coli O104:H4 str. C236-11	C236-11	GCA_000235265.1
24137500	INSDC	AFRM01000027.1	8855	10066	+	EHF32745.1	hypothetical protein	Escherichia coli O104:H4 str. 11-3677	11-3677	GCA_000235205.1
24137500	INSDC	JH378060.1	19395	20606	+	EHF32745.1	hypothetical protein	Escherichia coli O104:H4 str. 11-3677	11-3677	GCA_000235205.1
24137500	INSDC	AFUX01000056.1	9031	10242	+	EHF33064.1	hypothetical protein	Escherichia coli O104:H4 str. 11-4404	11-4404	GCA_000235185.1
24137500	INSDC	JH378046.1	14771	15982	+	EHF33064.1	hypothetical protein	Escherichia coli O104:H4 str. 11-4404	11-4404	GCA_000235185.1
24137500	INSDC	AFUY01000053.1	5264	6475	+	EHF39419.1	hypothetical protein	Escherichia coli O104:H4 str. 11-4522	11-4522	GCA_000235165.1
24137500	INSDC	JH378035.1	10843	12054	+	EHF39419.1	hypothetical protein	Escherichia coli O104:H4 str. 11-4522	11-4522	GCA_000235165.1
24137500	INSDC	AFUZ01000048.1	8869	10080	+	EHF46371.1	hypothetical protein	Escherichia coli O104:H4 str. 11-4623	11-4623	GCA_000235145.1
24137500	INSDC	JH378027.1	15407	16618	+	EHF46371.1	hypothetical protein	Escherichia coli O104:H4 str. 11-4623	11-4623	GCA_000235145.1
24137500	INSDC	AFVA01000055.1	8853	10064	+	EHF52294.1	hypothetical protein	Escherichia coli O104:H4 str. 11-4632 C1	11-4632 C1	GCA_000235125.1
24137500	INSDC	JH378019.1	11081	12292	+	EHF52294.1	hypothetical protein	Escherichia coli O104:H4 str. 11-4632 C1	11-4632 C1	GCA_000235125.1
24137500	INSDC	AFVB01000049.1	8848	10059	+	EHF56371.1	hypothetical protein	Escherichia coli O104:H4 str. 11-4632 C2	11-4632 C2	GCA_000235105.1
24137500	INSDC	JH378010.1	12813	14024	+	EHF56371.1	hypothetical protein	Escherichia coli O104:H4 str. 11-4632 C2	11-4632 C2	GCA_000235105.1
24137500	INSDC	AFVC01000054.1	6688	7899	+	EHF62578.1	hypothetical protein	Escherichia coli O104:H4 str. 11-4632 C3	11-4632 C3	GCA_000235085.1
24137500	INSDC	JH378003.1	64775	65986	+	EHF62578.1	hypothetical protein	Escherichia coli O104:H4 str. 11-4632 C3	11-4632 C3	GCA_000235085.1
24137500	INSDC	AFVD01000049.1	8865	10076	+	EHF68919.1	hypothetical protein	Escherichia coli O104:H4 str. 11-4632 C4	11-4632 C4	GCA_000235065.1
24137500	INSDC	JH377994.1	9949	11160	+	EHF68919.1	hypothetical protein	Escherichia coli O104:H4 str. 11-4632 C4	11-4632 C4	GCA_000235065.1
24137500	INSDC	AFVE01000045.1	9020	10231	+	EHF70788.1	hypothetical protein	Escherichia coli O104:H4 str. 11-4632 C5	11-4632 C5	GCA_000235045.1
24137500	INSDC	JH377987.1	10621	11832	+	EHF70788.1	hypothetical protein	Escherichia coli O104:H4 str. 11-4632 C5	11-4632 C5	GCA_000235045.1
24137500	INSDC	AMVR01000035.1	9859	11070	+	EKY85516.1	hypothetical protein	Escherichia coli O104:H4 str. 11-02030	11-02030	GCA_000319995.1
24137500	INSDC	AMVS01000044.1	5167	6378	+	EKY85524.1	hypothetical protein	Escherichia coli O104:H4 str. 11-02033-1	11-02033-1	GCA_000320015.1
24137500	INSDC	AMVT01000025.1	11267	12478	+	EKY86205.1	hypothetical protein	Escherichia coli O104:H4 str. 11-02092	11-02092	GCA_000320035.1
24137500	INSDC	AMVU01000028.1	9858	11069	+	EKZ00135.1	hypothetical protein	Escherichia coli O104:H4 str. 11-02093	11-02093	GCA_000320075.1
24137500	INSDC	AMVV01000037.1	9859	11070	+	EKZ00781.1	hypothetical protein	Escherichia coli O104:H4 str. 11-02281	11-02281	GCA_000320095.1
24137500	INSDC	AMVW01000038.1	4793	6004	+	EKZ03810.1	hypothetical protein	Escherichia coli O104:H4 str. 11-02318	11-02318	GCA_000319835.1
24137500	INSDC	KB021638.1	4793	6004	+	EKZ03810.1	hypothetical protein	Escherichia coli O104:H4 str. 11-02318	11-02318	GCA_000319835.1
24137500	INSDC	AMVX01000026.1	6036	7247	+	EKZ15665.1	hypothetical protein	Escherichia coli O104:H4 str. 11-02913	11-02913	GCA_000320115.1
24137500	INSDC	AMVY01000032.1	5167	6378	+	EKZ18138.1	hypothetical protein	Escherichia coli O104:H4 str. 11-03439	11-03439	GCA_000320135.1
24137500	INSDC	AMWA01000032.1	6045	7256	+	EKZ18478.1	hypothetical protein	Escherichia coli O104:H4 str. 11-03943	11-03943	GCA_000320155.1
24137500	INSDC	AMVZ01000032.1	9859	11070	+	EKZ30460.1	hypothetical protein	Escherichia coli O104:H4 str. 11-04080	11-04080	GCA_000320175.1
24137500	INSDC	AGWG01000047.1	9022	10233	+	EKZ32482.1	hypothetical protein	Escherichia coli O104:H4 str. Ec11-9990	Ec11-9990	GCA_000319875.1
24137500	INSDC	KB021592.1	13810	15021	+	EKZ32482.1	hypothetical protein	Escherichia coli O104:H4 str. Ec11-9990	Ec11-9990	GCA_000319875.1
24137500	INSDC	AHOU01000037.1	8860	10071	+	EKZ44381.1	hypothetical protein	Escherichia coli O104:H4 str. Ec11-4984	Ec11-4984	GCA_000319915.1
24137500	INSDC	KB021563.1	10734	11945	+	EKZ44381.1	hypothetical protein	Escherichia coli O104:H4 str. Ec11-4984	Ec11-4984	GCA_000319915.1
24137500	INSDC	AHOW01000036.1	5176	6387	+	EKZ47707.1	hypothetical protein	Escherichia coli O104:H4 str. Ec11-4986	Ec11-4986	GCA_000319955.1
24137500	INSDC	KB021576.1	11151	12362	+	EKZ47707.1	hypothetical protein	Escherichia coli O104:H4 str. Ec11-4986	Ec11-4986	GCA_000319955.1
24137500	INSDC	AHOX01000031.1	1244	2455	-	EKZ51833.1	hypothetical protein	Escherichia coli O104:H4 str. Ec11-4987	Ec11-4987	GCA_000319975.1
24137500	INSDC	KB021531.1	1244	2455	-	EKZ51833.1	hypothetical protein	Escherichia coli O104:H4 str. Ec11-4987	Ec11-4987	GCA_000319975.1
24137500	INSDC	AHOY01000040.1	5301	6512	+	EKZ56861.1	hypothetical protein	Escherichia coli O104:H4 str. Ec11-4988	Ec11-4988	GCA_000320195.1
24137500	INSDC	KB021505.1	11757	12968	+	EKZ56861.1	hypothetical protein	Escherichia coli O104:H4 str. Ec11-4988	Ec11-4988	GCA_000320195.1
24137500	INSDC	AHOZ01000030.1	8966	10177	+	EKZ65190.1	hypothetical protein	Escherichia coli O104:H4 str. Ec11-5603	Ec11-5603	GCA_000320215.1
24137500	INSDC	KB021490.1	10430	11641	+	EKZ65190.1	hypothetical protein	Escherichia coli O104:H4 str. Ec11-5603	Ec11-5603	GCA_000320215.1
24137500	INSDC	AHOV01000041.1	5611	6822	+	EKZ66862.1	hypothetical protein	Escherichia coli O104:H4 str. Ec11-5604	Ec11-5604	GCA_000319935.1
24137500	INSDC	KB021550.1	12039	13250	+	EKZ66862.1	hypothetical protein	Escherichia coli O104:H4 str. Ec11-5604	Ec11-5604	GCA_000319935.1
24137500	INSDC	AHPA01000038.1	5352	6563	+	EKZ75169.1	hypothetical protein	Escherichia coli O104:H4 str. Ec11-6006	Ec11-6006	GCA_000320235.1
24137500	INSDC	KB021479.1	11994	13205	+	EKZ75169.1	hypothetical protein	Escherichia coli O104:H4 str. Ec11-6006	Ec11-6006	GCA_000320235.1
24137500	INSDC	AIPQ01000035.1	12455	13666	+	EKZ77212.1	hypothetical protein	Escherichia coli O104:H4 str. Ec12-0465	Ec12-0465	GCA_000320255.1
24137500	INSDC	KB021466.1	12455	13666	+	EKZ77212.1	hypothetical protein	Escherichia coli O104:H4 str. Ec12-0465	Ec12-0465	GCA_000320255.1
24137500	INSDC	AIPR01000047.1	12422	13633	+	EKZ82210.1	hypothetical protein	Escherichia coli O104:H4 str. Ec12-0466	Ec12-0466	GCA_000320275.1
24137500	INSDC	KB021457.1	12422	13633	+	EKZ82210.1	hypothetical protein	Escherichia coli O104:H4 str. Ec12-0466	Ec12-0466	GCA_000320275.1
24137500	INSDC	AGWH01000038.1	12741	13952	+	EKZ88877.1	hypothetical protein	Escherichia coli O104:H4 str. Ec11-9941	Ec 11-9941	GCA_000320045.1
24137500	INSDC	KB021518.1	70431	71642	+	EKZ88877.1	hypothetical protein	Escherichia coli O104:H4 str. Ec11-9941	Ec 11-9941	GCA_000320045.1
24137500	INSDC	AHAU01000155.1	5035	6246	+	EMR91625.1	AatD	Escherichia coli O104:H4 str. E92/11	E92/11	GCA_000353545.1
24137500	INSDC	AHAV01000204.1	4988	6199	+	EMR91668.1	AatD	Escherichia coli O104:H4 str. E112/10	E112/10	GCA_000350005.1
24137500	INSDC	JHLJ01000108.1	5190	6401	+	EYX59005.1	acyltransferase	Escherichia coli O104:H4 str. 2011EL-1675A	2011EL-1675A	GCA_000616385.2
24137500	INSDC	JNMA01000059.1	3919	5130	-	KDT31992.1	carbon-nitrogen hydrolase family protein	Escherichia coli 3-105-05_S3_C1	3-105-05_S3_C1	GCA_000700185.1
24137500	INSDC	JNMB01000063.1	5415	6626	+	KDT42895.1	carbon-nitrogen hydrolase family protein	Escherichia coli 3-105-05_S3_C2	3-105-05_S3_C2	GCA_000700205.1
24137500	INSDC	JRLD01000146.1	747	1958	-	KJD59887.1	acyltransferase	Escherichia coli	381-4	GCA_000947935.1
24137500	INSDC	JRJF01000082.1	746	1957	-	KJD64775.1	acyltransferase	Escherichia coli	338	GCA_000947945.1
24137500	INSDC	JRKD01000129.1	5392	6603	+	KJD70634.1	acyltransferase	Escherichia coli	381-1	GCA_000947985.1
24137500	INSDC	JRKE01000095.1	5390	6601	+	KJD70856.1	acyltransferase	Escherichia coli	7N	GCA_000947975.1
24137500	INSDC	JRKF01000070.1	5398	6609	+	KJD71949.1	acyltransferase	Escherichia coli	9Z	GCA_000948055.1
24137500	INSDC	JRLN01000095.1	5392	6603	+	KJD86914.1	acyltransferase	Escherichia coli	8G	GCA_000947995.1
24137500	INSDC	WEQL01000071.1	5268	6479	+	NNP88084.1	dispersin export-associated protein AatD	Escherichia coli	E13V1E
24137500	INSDC	WNTT01000065.1	5296	6507	+	NUL80842.1	dispersin export-associated protein AatD	Escherichia coli	MEX-14
24137500	INSDC	MOZM01000067.1	3985	5196	-	OOJ25744.1	acyltransferase	Escherichia coli	5.2-R2	GCA_002002105.1
24137500	INSDC	PDEE01000003.1	41032	42243	+	PEI01979.1	acyltransferase	Escherichia coli	FDAARGOS_402	GCA_002554485.1
24137500	INSDC	CP031904.1	3738	4949	+	QCH59435.1	dispersin export-associated protein AatD	Escherichia coli O104:H4	FWSEC0009	GCA_005014075.1
24137500	INSDC	CP041001.1	8082	9293	+	QDD24048.1	dispersin export-associated protein AatD	Escherichia coli	FDAARGOS_772	GCA_006364695.1
24137500	INSDC	PDAS01000070.1	2488	3699	-	RFQ91369.1	acyltransferase	Escherichia coli	2009EL-2050	GCA_003418725.1
24137500	INSDC	PDAT01000075.1	2488	3699	-	RFQ94923.1	acyltransferase	Escherichia coli	2009EL-2071	GCA_003418805.1
20207420	RefSeq	NC_009786.1	69998	71242	-	WP_001416764.1	hypothetical protein	Escherichia coli O139:H28 str. E24377A	E24377A	GCF_000017745.1
20207420	RefSeq	NC_014232.1	72177	73421	-	WP_001416764.1	hypothetical protein	Escherichia coli ETEC 1392/75	ETEC 1392/75
20207420	RefSeq	NZ_APXN01000088.1	806	2050	-	WP_001416764.1	hypothetical protein	Escherichia coli BCE030_MS-09	BCE030_MS-09	GCF_000356385.1
20207420	RefSeq	NZ_APZM01000167.1	365	1609	+	WP_001416764.1	hypothetical protein	Escherichia coli BCE006_MS-23	BCE006_MS-23	GCF_000356885.2
20207420	RefSeq	NZ_APZV01000135.1	652	1896	+	WP_001416764.1	hypothetical protein	Escherichia coli P0301904.3	P0301904.3	GCF_000357645.1
20207420	RefSeq	NZ_AQCZ01000076.1	576	1820	+	WP_001416764.1	hypothetical protein	Escherichia coli BCE019_MS-13	BCE019_MS-13	GCF_000354315.2
20207420	RefSeq	NZ_AQDD01000072.1	605	1849	+	WP_001416764.1	hypothetical protein	Escherichia coli 2872000	2872000	GCF_000355475.2
20207420	RefSeq	NZ_AQDE01000049.1	657	1901	+	WP_001416764.1	hypothetical protein	Escherichia coli 2871950	2871950	GCF_000355455.2
20207420	RefSeq	NZ_AQEU01000007.1	24929	26173	-	WP_001416764.1	hypothetical protein	Escherichia coli MP021566.1	MP021566.1	GCF_000354855.1
20207420	RefSeq	NZ_AQFJ01000008.1	3659	4903	-	WP_001416764.1	hypothetical protein	Escherichia coli BCE007_MS-11	BCE007_MS-11	GCF_000356705.1
20207420	RefSeq	NZ_AQGG01000076.1	584	1828	+	WP_001416764.1	hypothetical protein	Escherichia coli 2846750	2846750	GCF_000356685.2
20207420	RefSeq	NZ_AUZS01000060.1	129	1373	-	WP_001416764.1	hypothetical protein	Escherichia coli O6:H16:CFA/II str. B2C	B2C	GCF_000517245.1
20207420	RefSeq	NZ_CP013191.1	12873	14117	+	WP_001416764.1	hypothetical protein	Escherichia coli	FORC_031	GCF_001750845.1
20207420	RefSeq	NZ_CP017848.1	65824	67068	-	WP_001416764.1	hypothetical protein	Escherichia coli	FMU073332	GCF_001888075.1
20207420	RefSeq	NZ_CP022914.1	12494	13738	+	WP_001416764.1	hypothetical protein	Escherichia coli O6:H16	2011EL-1370-2	GCF_002269325.1
20207420	RefSeq	NZ_CP024237.1	149313	150557	-	WP_001416764.1	hypothetical protein	Escherichia coli O6:H16	2014EL-1346-6	GCF_002741195.1
20207420	RefSeq	NZ_CP024238.1	56354	57598	-	WP_001416764.1	hypothetical protein	Escherichia coli O15:H11	90-9272	GCF_002741215.1
20207420	RefSeq	NZ_CP024262.1	77589	78833	-	WP_001416764.1	hypothetical protein	Escherichia coli	F5656C1	GCF_002741335.1
20207420	RefSeq	NZ_CP024277.1	55341	56585	-	WP_001416764.1	hypothetical protein	Escherichia coli O6:H16	M9682-C1	GCF_002741575.1
20207420	RefSeq	NZ_CP029980.1	101748	102992	-	WP_001416764.1	hypothetical protein	Escherichia coli	99-3165	GCF_003290205.1
20207420	RefSeq	NZ_FN822745.1	72177	73421	-	WP_001416764.1	hypothetical protein	Escherichia coli ETEC 1392/75	ETEC 1392/75
20207420	RefSeq	NZ_JHJU01000144.1	361	1605	-	WP_001416764.1	hypothetical protein	Escherichia coli O6:H16 str. F5656C1	F5656C1	GCF_000618085.1
20207420	RefSeq	NZ_JHJW01000086.1	488	1732	-	WP_001416764.1	hypothetical protein	Escherichia coli O6:H16 str. 99-3165	99-3165	GCF_000614435.2
20207420	RefSeq	NZ_JOQM01000139.1	988	2232	+	WP_001416764.1	hypothetical protein	Escherichia coli 5-366-08_S4_C2	5-366-08_S4_C2	GCF_000714095.1
20207420	RefSeq	NZ_JPUT01000191.1	360	1604	-	WP_001416764.1	hypothetical protein	Escherichia coli	2011EL-1370-2	GCF_000770035.1
20207420	RefSeq	NZ_JPUU01000197.1	360	1604	-	WP_001416764.1	hypothetical protein	Escherichia coli	2011EL-1497-2	GCF_000770055.1
20207420	RefSeq	NZ_JPXK01000129.1	487	1731	-	WP_001416764.1	hypothetical protein	Escherichia coli	M9803	GCF_000773535.1
20207420	RefSeq	NZ_JPXL01000195.1	470	1714	-	WP_001416764.1	hypothetical protein	Escherichia coli	F5995	GCF_000773475.1
20207420	RefSeq	NZ_JPXM01000092.1	259	1503	+	WP_001416764.1	hypothetical protein	Escherichia coli	2011EL-1251-4	GCF_000773595.1
20207420	RefSeq	NZ_JPXN01000140.1	360	1604	-	WP_001416764.1	hypothetical protein	Escherichia coli	2011EL-1640-5	GCF_000773575.1
20207420	RefSeq	NZ_JTGK01000026.1	403	1647	-	WP_001416764.1	hypothetical protein	Escherichia coli	CE549	GCF_000806245.1
20207420	RefSeq	NZ_JYHY01000110.1	259	1503	+	WP_001416764.1	hypothetical protein	Escherichia coli	F736-c1	GCF_000935425.1
20207420	RefSeq	NZ_JYIB01000145.1	612	1856	-	WP_001416764.1	hypothetical protein	Escherichia coli	K1506-c2	GCF_000935345.1
20207420	RefSeq	NZ_JYID01000217.1	259	1503	+	WP_001416764.1	hypothetical protein	Escherichia coli	B144-c1	GCF_000935435.1
20207420	RefSeq	NZ_JYIE01000185.1	304	1548	+	WP_001416764.1	hypothetical protein	Escherichia coli	2014EL-1181-1	GCF_000935375.1
20207420	RefSeq	NZ_JYIF01000118.1	740	1984	-	WP_001416764.1	hypothetical protein	Escherichia coli	B1020-2	GCF_000935515.1
20207420	RefSeq	NZ_JYIG01000157.1	259	1503	+	WP_001416764.1	hypothetical protein	Escherichia coli	F5524-c2	GCF_000935555.1
20207420	RefSeq	NZ_JYIH01000257.1	259	1503	+	WP_001416764.1	hypothetical protein	Escherichia coli	F6339-c9	GCF_000935525.1
20207420	RefSeq	NZ_KI544364.1	317	1561	-	WP_001416764.1	hypothetical protein	Escherichia coli CE549	CE549	GCF_000497015.1
20207420	RefSeq	NZ_LRKB01000132.1	595	1839	-	WP_001416764.1	hypothetical protein	Escherichia coli	202733	GCF_001912185.1
20207420	RefSeq	NZ_LRLU01000233.1	586	1830	+	WP_001416764.1	hypothetical protein	Escherichia coli	403456	GCF_001911315.1
20207420	RefSeq	NZ_MOED01000538.1	184	1428	+	WP_001416764.1	hypothetical protein	Escherichia coli	NCCP 15740	GCF_001865725.1
20207420	RefSeq	NZ_NJNI01000140.1	439	1683	+	WP_001416764.1	hypothetical protein	Escherichia coli	MOD1-EC103	GCF_002466715.1
20207420	RefSeq	NZ_NKNW01000122.1	440	1684	+	WP_001416764.1	hypothetical protein	Escherichia coli	MOD1-EC1837	GCF_002459295.1
20207420	RefSeq	NZ_NNTT01000124.1	365	1609	+	WP_001416764.1	hypothetical protein	Escherichia coli	MOD1-EC6657	GCF_002484815.1
20207420	RefSeq	NC_014232.1	72177	73421	-	YP_003717609.1	AatD, apolipoprotein N-acyltransferase	Escherichia coli ETEC 1392/75	ETEC 1392/75
20207420	INSDC	CP017848.1	65824	67068	-	APG38008.1	acyltransferase	Escherichia coli	FMU073332	GCA_001888075.1
20207420	INSDC	FN822745.1	72177	73421	-	CBL93363.1	AatD, apolipoprotein N-acyltransferase	Escherichia coli ETEC 1392/75	ETEC 1392/75
20207420	INSDC	AAAAMH010000190.1	468	1712	-	EAA1191323.1	acyltransferase	Escherichia coli	399356	GCA_004159455.1
20207420	INSDC	AAAGOA010000154.1	468	1712	-	EAC0244826.1	acyltransferase	Escherichia coli	588471	GCA_004289055.1
20207420	INSDC	AARPCZ010000156.1	526	1770	-	EEW4652867.1	acyltransferase	Escherichia coli	617632
20207420	INSDC	AARQLE010000165.1	747	1991	-	EEW9238094.1	acyltransferase	Escherichia coli	584579
20207420	INSDC	AARTAW010000132.1	468	1712	-	EEX8214668.1	acyltransferase	Escherichia coli	2018EL-1085a
20207420	INSDC	AARTLD010000122.1	513	1757	-	EEX9601529.1	acyltransferase	Escherichia coli	2018EL-1087b
20207420	INSDC	AARTLW010000134.1	513	1757	-	EEX9690764.1	acyltransferase	Escherichia coli	2018EL-1101b
20207420	INSDC	AARVGT010000123.1	513	1757	-	EEY5303346.1	acyltransferase	Escherichia coli	PNUSAE021499
20207420	INSDC	AARZVH010000114.1	526	1770	-	EEZ9011917.1	acyltransferase	Escherichia coli O57:H16	PSU-0466
20207420	INSDC	AASEFR010000120.1	468	1712	-	EFC1838294.1	acyltransferase	Escherichia coli	PNUSAE023452
20207420	INSDC	AASDRA010000069.1	513	1757	-	EFD0628846.1	acyltransferase	Escherichia coli	2016EL-1177a
20207420	INSDC	AASDRH010000065.1	513	1757	-	EFD0804343.1	acyltransferase	Escherichia coli	2012EL-1282-3
20207420	INSDC	AASJPZ010000115.1	592	1836	-	EFD3027568.1	acyltransferase	Escherichia coli	K1506-c2
20207420	INSDC	AASJQG010000125.1	56	1300	-	EFD3065333.1	acyltransferase	Escherichia coli	2011EL-1251-4
20207420	INSDC	AASJQQ010000107.1	526	1770	-	EFD3103066.1	acyltransferase	Escherichia coli	EDL737
20207420	INSDC	AASJQR010000130.1	468	1712	-	EFD3112463.1	acyltransferase	Escherichia coli	SSU7785
20207420	INSDC	AASJQU010000132.1	468	1712	-	EFD3117391.1	acyltransferase	Escherichia coli	2014EL-1346-6
20207420	INSDC	AASJQW010000112.1	526	1770	-	EFD3131399.1	acyltransferase	Escherichia coli	2013EL-1377-9
20207420	INSDC	AASJQZ010000114.1	513	1757	-	EFD3135993.1	acyltransferase	Escherichia coli	2015EL-1280-1
20207420	INSDC	AASJQS010000126.1	526	1770	-	EFD3140689.1	acyltransferase	Escherichia coli	EDL1491
20207420	INSDC	AASJQX010000132.1	526	1770	-	EFD3169800.1	acyltransferase	Escherichia coli	EDL1484
20207420	INSDC	AASNZM010000152.1	468	1712	-	EFE7656277.1	acyltransferase	Escherichia coli	812326
20207420	INSDC	AASJQN010000135.1	526	1770	-	EFE8589808.1	acyltransferase	Escherichia coli	EDL1495
20207420	INSDC	AASJQO010000115.1	592	1836	-	EFE8599180.1	acyltransferase	Escherichia coli	EDL1275
20207420	INSDC	AASRJT010000114.1	468	1712	-	EFF9295666.1	acyltransferase	Escherichia coli	PNUSAE044609
20207420	INSDC	AASSEH010000115.1	513	1757	-	EFG1901856.1	acyltransferase	Escherichia coli	PNUSAE044193
20207420	INSDC	AASTOC010000147.1	526	1770	-	EFG6588588.1	acyltransferase	Escherichia coli	287717
20207420	INSDC	AASVKF010000178.1	468	1712	-	EFH2898034.1	acyltransferase	Escherichia coli	843991
20207420	INSDC	AASWJN010000081.1	468	1712	-	EFH5998315.1	acyltransferase	Escherichia coli	868417
20207420	INSDC	AASWRD010000133.1	513	1757	-	EFH6976916.1	acyltransferase	Escherichia coli	843997
20207420	INSDC	AASXEU010000085.1	454	1698	-	EFH8646670.1	acyltransferase	Escherichia coli	862961
20207420	INSDC	AASZIP010000148.1	592	1836	-	EFI5941844.1	acyltransferase	Escherichia coli	PNUSAE046125
20207420	INSDC	AATCGF010000106.1	526	1770	-	EFJ5767181.1	acyltransferase	Escherichia coli	2012EL-2230m2
20207420	INSDC	AATGOL010000135.1	513	1757	-	EFL0185496.1	acyltransferase	Escherichia coli	899086
20207420	INSDC	AATKMT010000161.1	468	1712	-	EFM3087682.1	acyltransferase	Escherichia coli	914494
20207420	INSDC	AATKWP010000182.1	468	1712	-	EFM4361441.1	acyltransferase	Escherichia coli	917882
20207420	INSDC	AATOBN010000185.1	56	1300	-	EFN3990182.1	acyltransferase	Escherichia coli	PNUSAE029946
20207420	INSDC	AATPZF010000126.1	468	1712	-	EFO0225978.1	acyltransferase	Escherichia coli	PNUSAE016669
20207420	INSDC	AQCZ01000076.1	576	1820	+	EMV39869.1	putative membrane protein	Escherichia coli BCE019_MS-13	BCE019_MS-13	GCA_000354315.2
20207420	INSDC	AQDD01000072.1	605	1849	+	EMV55941.1	putative membrane protein	Escherichia coli 2872000	2872000	GCA_000355475.2
20207420	INSDC	AQDE01000049.1	657	1901	+	EMV61198.1	putative membrane protein	Escherichia coli 2871950	2871950	GCA_000355455.2
20207420	INSDC	AQEU01000007.1	24929	26173	-	EMX25058.1	putative membrane protein	Escherichia coli MP021566.1	MP021566.1	GCA_000354855.1
20207420	INSDC	AQGG01000076.1	584	1828	+	EMZ68287.1	putative membrane protein	Escherichia coli 2846750	2846750	GCA_000356685.2
20207420	INSDC	AQFJ01000008.1	3659	4903	-	ENA33343.1	putative membrane protein	Escherichia coli BCE007_MS-11	BCE007_MS-11	GCA_000356705.1
20207420	INSDC	APXN01000088.1	806	2050	-	ENB26727.1	putative membrane protein	Escherichia coli BCE030_MS-09	BCE030_MS-09	GCA_000356385.1
20207420	INSDC	APZM01000167.1	365	1609	+	END49404.1	putative membrane protein	Escherichia coli BCE006_MS-23	BCE006_MS-23	GCA_000356885.2
20207420	INSDC	APZV01000135.1	652	1896	+	END91770.1	putative membrane protein	Escherichia coli P0301904.3	P0301904.3	GCA_000357645.1
20207420	INSDC	JHJW01000086.1	488	1732	-	EYV87565.1	acyltransferase	Escherichia coli O6:H16 str. 99-3165	99-3165	GCA_000614435.2
20207420	INSDC	JHJU01000144.1	361	1605	-	EZA67931.1	acyltransferase	Escherichia coli O6:H16 str. F5656C1	F5656C1	GCA_000618085.1
20207420	INSDC	JOQM01000139.1	988	2232	+	KEL20351.1	putative membrane protein	Escherichia coli 5-366-08_S4_C2	5-366-08_S4_C2	GCA_000714095.1
20207420	INSDC	JPUT01000191.1	360	1604	-	KGP08270.1	acyltransferase	Escherichia coli	2011EL-1370-2	GCA_000770035.1
20207420	INSDC	JPUU01000197.1	360	1604	-	KGP17015.1	acyltransferase	Escherichia coli	2011EL-1497-2	GCA_000770055.1
20207420	INSDC	JPXK01000129.1	487	1731	-	KGT10459.1	acyltransferase	Escherichia coli	M9803	GCA_000773535.1
20207420	INSDC	JPXL01000195.1	470	1714	-	KGT10749.1	acyltransferase	Escherichia coli	F5995	GCA_000773475.1
20207420	INSDC	JPXM01000092.1	259	1503	+	KGT24984.1	acyltransferase	Escherichia coli	2011EL-1251-4	GCA_000773595.1
20207420	INSDC	JPXN01000140.1	360	1604	-	KGT28789.1	acyltransferase	Escherichia coli	2011EL-1640-5	GCA_000773575.1
20207420	INSDC	JYHY01000110.1	259	1503	+	KIZ57548.1	acyltransferase	Escherichia coli	F736-c1	GCA_000935425.1
20207420	INSDC	JYIB01000145.1	612	1856	-	KIZ72115.1	acyltransferase	Escherichia coli	K1506-c2	GCA_000935345.1
20207420	INSDC	JYID01000217.1	259	1503	+	KIZ80834.1	acyltransferase	Escherichia coli	B144-c1	GCA_000935435.1
20207420	INSDC	JYIE01000185.1	304	1548	+	KIZ84943.1	acyltransferase	Escherichia coli	2014EL-1181-1	GCA_000935375.1
20207420	INSDC	JYIF01000118.1	740	1984	-	KIZ93480.1	acyltransferase	Escherichia coli	B1020-2	GCA_000935515.1
20207420	INSDC	JYIG01000157.1	259	1503	+	KIZ96648.1	acyltransferase	Escherichia coli	F5524-c2	GCA_000935555.1
20207420	INSDC	JYIH01000257.1	259	1503	+	KIZ99352.1	acyltransferase	Escherichia coli	F6339-c9	GCA_000935525.1
20207420	INSDC	RMNA01000114.1	468	1712	-	MFC02716.1	acyltransferase	Escherichia coli	PNUSAE019328	GCA_003757365.1
20207420	INSDC	RMNK01000125.1	503	1747	-	MFD05445.1	acyltransferase	Escherichia coli	PNUSAE019659	GCA_003757505.1
20207420	INSDC	RNHM01000120.1	513	1757	-	MFX75588.1	acyltransferase	Escherichia coli	PNUSAE018728	GCA_003770045.1
20207420	INSDC	RTFT01000140.1	498	1742	-	MJJ07424.1	acyltransferase	Escherichia coli	358012	GCA_003882455.1
20207420	INSDC	RUXU01000197.1	498	1742	-	MLI09586.1	acyltransferase	Escherichia coli	357746	GCA_003907135.1
20207420	INSDC	RVTM01000172.1	468	1712	-	MMJ92566.1	acyltransferase	Escherichia coli	611445	GCA_003917475.1
20207420	INSDC	LRKB01000132.1	595	1839	-	OKU91248.1	acyltransferase	Escherichia coli	202733	GCA_001912185.1
20207420	INSDC	LRLU01000233.1	586	1830	+	OKX30793.1	acyltransferase	Escherichia coli	403456	GCA_001911315.1
16172493	RefSeq	NC_011752.1	36044	37255	-	WP_001390768.1	dispersin export-associated protein AatD	Escherichia coli 55989	55989
16172493	RefSeq	NC_019000.1	37128	38339	-	WP_001390768.1	dispersin export-associated protein AatD	Escherichia coli	HUSEC41
16172493	RefSeq	NZ_AHAW01000075.1	19911	21122	+	WP_001390768.1	dispersin export-associated protein AatD	Escherichia coli O127:H27 str. C43/90	C43/90	GCF_000350045.2
16172493	RefSeq	NZ_AHAX01000072.1	57075	58286	+	WP_001390768.1	dispersin export-associated protein AatD	Escherichia coli ONT:H33 str. C48/93	C48/93	GCF_000350025.2
16172493	RefSeq	NZ_AHZE01000077.1	36050	37261	-	WP_001390768.1	dispersin export-associated protein AatD	Escherichia coli O104:H4 str. ON2010	ON2010	GCF_000258635.1
16172493	RefSeq	NZ_CABHOE010000120.1	16817	18028	+	WP_001390768.1	dispersin export-associated protein AatD	Escherichia coli		GCF_902167515.1
16172493	RefSeq	NZ_CCBT01000161.1	7797	9008	+	WP_001390768.1	dispersin export-associated protein AatD	Escherichia coli		GCF_000939335.1
16172493	RefSeq	NZ_CDRL01000298.1	7797	9008	+	WP_001390768.1	dispersin export-associated protein AatD	Escherichia coli	46A_S2	GCF_000936455.1
16172493	RefSeq	NZ_CP009053.1	41674	42885	-	WP_001390768.1	dispersin export-associated protein AatD	Escherichia coli NCCP15648	NCCP15648	GCF_003433275.1
16172493	RefSeq	NZ_CP013186.1	25971	27182	-	WP_001390768.1	dispersin export-associated protein AatD	Escherichia coli	FORC_029	GCF_001886895.1
16172493	RefSeq	NZ_CP023552.1	60109	61320	+	WP_001390768.1	dispersin export-associated protein AatD	Escherichia coli	FORC_043	GCF_002214745.2
16172493	RefSeq	NZ_CP026724.1	85671	86882	-	WP_001390768.1	dispersin export-associated protein AatD	Escherichia coli	266917_2	GCF_002946715.1
16172493	RefSeq	NZ_CU928159.1	36044	37255	-	WP_001390768.1	dispersin export-associated protein AatD	Escherichia coli 55989	55989
16172493	RefSeq	NZ_HE603111.1	37128	38339	-	WP_001390768.1	dispersin export-associated protein AatD	Escherichia coli	HUSEC41
16172493	RefSeq	NZ_JAABPR010000042.1	17188	18399	+	WP_001390768.1	dispersin export-associated protein AatD	Escherichia coli	D11075	GCF_010078215.1
16172493	RefSeq	NZ_JAAFBT010000043.1	653	1864	-	WP_001390768.1	dispersin export-associated protein AatD	Escherichia coli	93R-A	GCF_013395755.1
16172493	RefSeq	NZ_JAANOR010000046.1	17844	19055	+	WP_001390768.1	dispersin export-associated protein AatD	Escherichia coli	2019Y001	GCF_011250605.1
16172493	RefSeq	NZ_JABUFM010000035.1	10039	11250	+	WP_001390768.1	dispersin export-associated protein AatD	Escherichia coli	HUM-543	GCF_013404205.1
16172493	RefSeq	NZ_JABUFV010000035.1	10039	11250	+	WP_001390768.1	dispersin export-associated protein AatD	Escherichia coli	HUM-188	GCF_013404375.1
16172493	RefSeq	NZ_JFFO01000018.1	423	1634	-	WP_001390768.1	dispersin export-associated protein AatD	Escherichia coli	UCD_JA69	GCF_000599825.1
16172493	RefSeq	NZ_JH378070.1	30144	31355	+	WP_001390768.1	dispersin export-associated protein AatD	Escherichia coli O104:H4 str. 09-7901	09-7901	GCF_000235225.1
16172493	RefSeq	NZ_JH378078.1	22048	23259	+	WP_001390768.1	dispersin export-associated protein AatD	Escherichia coli O104:H4 str. 04-8351	04-8351	GCF_000235245.1
16172493	RefSeq	NZ_JHJE01000146.1	4059	5270	+	WP_001390768.1	dispersin export-associated protein AatD	Escherichia coli O15:H18 str. K1516	K1516	GCF_000617985.2
16172493	RefSeq	NZ_JNPT01000024.1	17415	18626	+	WP_001390768.1	dispersin export-associated protein AatD	Escherichia coli 1-392-07_S1_C1	1-392-07_S1_C1	GCF_000703865.1
16172493	RefSeq	NZ_JNPU01000036.1	17839	19050	-	WP_001390768.1	dispersin export-associated protein AatD	Escherichia coli 1-392-07_S1_C2	1-392-07_S1_C2	GCF_000703885.1
16172493	RefSeq	NZ_JNPZ01000050.1	2768	3979	-	WP_001390768.1	dispersin export-associated protein AatD	Escherichia coli 2-177-06_S4_C3	2-177-06_S4_C3	GCF_000703565.1
16172493	RefSeq	NZ_JNRS01000047.1	5317	6528	+	WP_001390768.1	dispersin export-associated protein AatD	Escherichia coli 3-020-07_S4_C2	3-020-07_S4_C2	GCF_000704805.1
16172493	RefSeq	NZ_JNRT01000053.1	5349	6560	+	WP_001390768.1	dispersin export-associated protein AatD	Escherichia coli 3-020-07_S4_C3	3-020-07_S4_C3	GCF_000704825.1
16172493	RefSeq	NZ_JOMS01000049.1	17065	18276	+	WP_001390768.1	dispersin export-associated protein AatD	Escherichia coli 6-175-07_S1_C2	6-175-07_S1_C2	GCF_000711375.1
16172493	RefSeq	NZ_JOQY01000035.1	12412	13623	+	WP_001390768.1	dispersin export-associated protein AatD	Escherichia coli 5-366-08_S3_C1	5-366-08_S3_C1	GCF_000714335.1
16172493	RefSeq	NZ_JOST01000142.1	2728	3939	-	WP_001390768.1	dispersin export-associated protein AatD	Escherichia coli 5-366-08_S4_C1	5-366-08_S4_C1	GCF_000713855.1
16172493	RefSeq	NZ_JSHJ01000034.1	19988	21199	+	WP_001390768.1	dispersin export-associated protein AatD	Escherichia coli	upec-54	GCF_000776925.1
16172493	RefSeq	NZ_KB732935.1	61856	63067	-	WP_001390768.1	dispersin export-associated protein AatD	Escherichia coli KTE161	KTE161	GCF_000351985.1
16172493	RefSeq	NZ_KE701897.1	29136	30347	-	WP_001390768.1	dispersin export-associated protein AatD	Escherichia coli UMEA 3180-1	UMEA 3180-1	GCF_000460635.1
16172493	RefSeq	NZ_KY706108.1	82515	83726	+	WP_001390768.1	dispersin export-associated protein AatD	Escherichia coli	pAA-ST131
16172493	RefSeq	NZ_MBRL01000202.1	4026	5237	+	WP_001390768.1	dispersin export-associated protein AatD	Escherichia coli	E2	GCF_001693555.1
16172493	RefSeq	NZ_MKQI01000207.1	4692	5903	+	WP_001390768.1	dispersin export-associated protein AatD	Escherichia coli	MN067	GCF_001881515.1
16172493	RefSeq	NZ_MPIJ01000015.1	17339	18550	+	WP_001390768.1	dispersin export-associated protein AatD	Escherichia coli	17_Esco_HA-NL	GCF_002573375.1
16172493	RefSeq	NZ_MVIO01000004.1	16943	18154	+	WP_001390768.1	dispersin export-associated protein AatD	Escherichia coli	NA090	GCF_002407385.1
16172493	RefSeq	NZ_NJKJ01000025.1	65961	67172	-	WP_001390768.1	dispersin export-associated protein AatD	Escherichia coli	MOD1-EC703	GCF_002465465.1
16172493	RefSeq	NZ_NJLF01000025.1	28078	29289	+	WP_001390768.1	dispersin export-associated protein AatD	Escherichia coli	MOD1-EC667	GCF_002466925.1
16172493	RefSeq	NZ_NLHW01000045.1	179	1390	-	WP_001390768.1	dispersin export-associated protein AatD	Escherichia coli	MOD1-EC5689	GCF_002226775.1
16172493	RefSeq	NZ_NLNP01000045.1	15055	16266	+	WP_001390768.1	dispersin export-associated protein AatD	Escherichia coli	MOD1-EC5501	GCF_002228775.1
16172493	RefSeq	NZ_NLNR01000068.1	632	1843	-	WP_001390768.1	dispersin export-associated protein AatD	Escherichia coli	MOD1-EC5499	GCF_002229245.1
16172493	RefSeq	NZ_NLQX01000041.1	17465	18676	+	WP_001390768.1	dispersin export-associated protein AatD	Escherichia coli	MOD1-EC5199	GCF_002231655.1
16172493	RefSeq	NZ_NLXO01000080.1	4692	5903	+	WP_001390768.1	dispersin export-associated protein AatD	Escherichia coli	MOD1-EC6441	GCF_002513535.1
16172493	RefSeq	NZ_NOEF01000049.1	10133	11344	+	WP_001390768.1	dispersin export-associated protein AatD	Escherichia coli	MOD1-EC5346	GCF_002517375.1
16172493	RefSeq	NZ_NORY01000039.1	20285	21496	-	WP_001390768.1	dispersin export-associated protein AatD	Escherichia coli	MOD1-EC6778	GCF_002521855.1
16172493	RefSeq	NZ_NORZ01000046.1	21412	22623	+	WP_001390768.1	dispersin export-associated protein AatD	Escherichia coli	MOD1-EC6777	GCF_002521905.1
16172493	RefSeq	NZ_NOSK01000047.1	23276	24487	+	WP_001390768.1	dispersin export-associated protein AatD	Escherichia coli	MOD1-EC6765	GCF_002522055.1
16172493	RefSeq	NZ_PNRS01000049.1	15406	16617	+	WP_001390768.1	dispersin export-associated protein AatD	Escherichia coli	721266	GCF_003981245.1
16172493	RefSeq	NZ_PNVC01000057.1	16759	17970	+	WP_001390768.1	dispersin export-associated protein AatD	Escherichia coli	310140	GCF_003982675.1
16172493	RefSeq	NZ_PNVD01000054.1	17516	18727	+	WP_001390768.1	dispersin export-associated protein AatD	Escherichia coli	303227	GCF_003983865.1
16172493	RefSeq	NZ_SCGC01000037.1	20326	21537	-	WP_001390768.1	dispersin export-associated protein AatD	Escherichia coli	EC330	GCF_004100285.1
16172493	RefSeq	NZ_SOMX01000044.1	32950	34161	+	WP_001390768.1	dispersin export-associated protein AatD	Escherichia coli	203405	GCF_004523665.1
16172493	RefSeq	NZ_SPWA01000168.1	698	1909	-	WP_001390768.1	dispersin export-associated protein AatD	Escherichia coli	RUSPBB56	GCF_006229365.1
16172493	RefSeq	NZ_SPWP01000029.1	4010	5221	+	WP_001390768.1	dispersin export-associated protein AatD	Escherichia coli	RUSPBB322	GCF_006230775.1
16172493	RefSeq	NZ_SPWY01000098.1	1375	2586	+	WP_001390768.1	dispersin export-associated protein AatD	Escherichia coli	RUSPBB29	GCF_006229635.1
16172493	RefSeq	NZ_SPYA01000059.1	621	1832	-	WP_001390768.1	dispersin export-associated protein AatD	Escherichia coli	RUSPBB217	GCF_006230955.1
16172493	RefSeq	NZ_SPYD01000075.1	16330	17541	+	WP_001390768.1	dispersin export-associated protein AatD	Escherichia coli	RUSPBB214	GCF_006230965.1
16172493	RefSeq	NZ_SPYF01000030.1	12523	13734	+	WP_001390768.1	dispersin export-associated protein AatD	Escherichia coli	RUSPBB212	GCF_006230105.1
16172493	RefSeq	NZ_SPYQ01000127.1	5796	7007	-	WP_001390768.1	dispersin export-associated protein AatD	Escherichia coli	RUSPBB201	GCF_006231065.1
16172493	RefSeq	NZ_SPYR01000098.1	12932	14143	+	WP_001390768.1	dispersin export-associated protein AatD	Escherichia coli	RUSPBB200	GCF_006231115.1
16172493	RefSeq	NZ_SPZL01000045.1	12818	14029	+	WP_001390768.1	dispersin export-associated protein AatD	Escherichia coli	RUSPBB163	GCF_006231335.1
16172493	RefSeq	NZ_SPZM01000002.1	1926	3137	+	WP_001390768.1	dispersin export-associated protein AatD	Escherichia coli	RUSPBB162	GCF_006231265.1
16172493	RefSeq	NZ_SPZN01000173.1	16020	17231	+	WP_001390768.1	dispersin export-associated protein AatD	Escherichia coli	RUSPBB161	GCF_006241105.1
16172493	RefSeq	NZ_SQAN01000085.1	700	1911	-	WP_001390768.1	dispersin export-associated protein AatD	Escherichia coli	EELTKB261	GCF_006231645.1
16172493	RefSeq	NZ_SQCX01000199.1	4504	5715	+	WP_001390768.1	dispersin export-associated protein AatD	Escherichia coli	RUSPBB141	GCF_006233755.1
16172493	RefSeq	NZ_SQNP01000053.1	4109	5320	+	WP_001390768.1	dispersin export-associated protein AatD	Escherichia coli	EEPERB141	GCF_006352165.1
16172493	RefSeq	NZ_SWMO02000485.1	131	1342	-	WP_001390768.1	dispersin export-associated protein AatD	Escherichia coli	10	GCF_005146255.2
16172493	RefSeq	NZ_UGCW01000002.1	14031	15242	-	WP_001390768.1	dispersin export-associated protein AatD	Escherichia coli	NCTC9086	GCF_900449445.1
16172493	RefSeq	NZ_UIKU01000039.1	17794	19005	-	WP_001390768.1	dispersin export-associated protein AatD	Escherichia coli		GCF_900499745.1
16172493	RefSeq	NZ_UIMJ01000061.1	17174	18385	+	WP_001390768.1	dispersin export-associated protein AatD	Escherichia coli		GCF_900500485.1
16172493	RefSeq	NZ_VKIP01000394.1	12094	13305	+	WP_001390768.1	dispersin export-associated protein AatD	Escherichia coli	HM21	GCF_009909835.1
16172493	RefSeq	NZ_VRWV01000036.1	1417	2628	-	WP_001390768.1	dispersin export-associated protein AatD	Escherichia coli	27k_9	GCF_008041155.1
16172493	RefSeq	NZ_WCEW01000024.1	17551	18762	+	WP_001390768.1	dispersin export-associated protein AatD	Escherichia coli	SE161	GCF_009709745.1
16172493	RefSeq	NZ_WEPV01000039.1	9186	10397	-	WP_001390768.1	dispersin export-associated protein AatD	Escherichia coli	P0073V1	GCF_013073485.1
16172493	RefSeq	NZ_WERA01000053.1	7395	8606	-	WP_001390768.1	dispersin export-associated protein AatD	Escherichia coli	K13V4	GCF_013073925.1
16172493	RefSeq	NZ_WNTO01000043.1	822	2033	-	WP_001390768.1	dispersin export-associated protein AatD	Escherichia coli	MEX-19	GCF_013358955.1
16172493	RefSeq	NZ_WNTP01000031.1	4263	5474	+	WP_001390768.1	dispersin export-associated protein AatD	Escherichia coli	MEX-18	GCF_013358925.1
16172493	RefSeq	NZ_WNTR01000020.1	46320	47531	-	WP_001390768.1	dispersin export-associated protein AatD	Escherichia coli	MEX-16	GCF_013358935.1
16172493	RefSeq	NZ_WNTS01000037.1	15754	16965	-	WP_001390768.1	dispersin export-associated protein AatD	Escherichia coli	MEX-15	GCF_013359025.1
16172493	RefSeq	NZ_WNTU01000033.1	25681	26892	-	WP_001390768.1	dispersin export-associated protein AatD	Escherichia coli	MEX-13	GCF_013359015.1
16172493	RefSeq	NZ_WSWO01000130.1	1415	2626	+	WP_001390768.1	dispersin export-associated protein AatD	Escherichia coli	IM34c	GCF_009790725.1
16172493	RefSeq	NC_011752.1	36044	37255	-	YP_002415660.1	AatD	Escherichia coli 55989	55989
16172493	RefSeq	NC_019000.1	37128	38339	-	YP_006940443.1	carbon-nitrogen hydrolase	Escherichia coli	HUSEC41
16172493	INSDC	CP013186.1	25971	27182	-	APE82542.1	acyltransferase	Escherichia coli	FORC_029	GCA_001886895.1
16172493	INSDC	KY706108.1	82515	83726	+	ASK37446.1	AatD	Escherichia coli	pAA-ST131
16172493	INSDC	CP009053.1	41674	42885	-	ASQ70313.1	Unassigned protein	Escherichia coli NCCP15648	NCCP15648	GCA_003433275.1
16172493	INSDC	CP023552.1	60109	61320	+	ATI10949.1	hypothetical protein	Escherichia coli	FORC_043	GCA_002214745.2
16172493	INSDC	CP025574.1	65622	66833	+	AZZ29876.1	acyltransferase	Escherichia coli	E-1246	GCA_004011015.1
16172493	INSDC	CU928159.2	36044	37255	-	CAU95793.1	AatD	Escherichia coli 55989	55989
16172493	INSDC	HE603111.1	37128	38339	-	CCE21226.1	carbon-nitrogen hydrolase	Escherichia coli	HUSEC41
16172493	INSDC	AAAANV010000079.1	100	1311	-	EAA1351087.1	acyltransferase	Escherichia coli	358016	GCA_004160235.1
16172493	INSDC	AAABWE010000095.1	531	1742	-	EAA5574444.1	acyltransferase	Escherichia coli	556792	GCA_004185815.1
16172493	INSDC	AAADMX010000059.1	27	1238	-	EAB0742419.1	dispersin export-associated protein AatD	Escherichia coli	PNUSAE020182	GCA_004231225.1
16172493	INSDC	AAADNO010000051.1	109	1320	-	EAB0915844.1	dispersin export-associated protein AatD	Escherichia coli	PNUSAE019788	GCA_004232445.1
16172493	INSDC	AARMLK010000023.1	17912	19123	+	EEV5595215.1	dispersin export-associated protein AatD	Escherichia coli	654718
16172493	INSDC	AARMMV010000130.1	174	1385	-	EEV5753808.1	dispersin export-associated protein AatD	Escherichia coli	PNUSAE020851
16172493	INSDC	AARNMU010000057.1	381	1592	-	EEV9078561.1	dispersin export-associated protein AatD	Escherichia coli	PNUSAE020047
16172493	INSDC	AARNMM010000026.1	20246	21457	-	EEV9390842.1	dispersin export-associated protein AatD	Escherichia coli	PNUSAE020088
16172493	INSDC	AARNMI010000025.1	57205	58416	+	EEV9400721.1	dispersin export-associated protein AatD	Escherichia coli	PNUSAE020092
16172493	INSDC	AAROCM010000046.1	16739	17950	+	EEW1257761.1	dispersin export-associated protein AatD	Escherichia coli	623210
16172493	INSDC	AARODJ010000059.1	17439	18650	+	EEW1409265.1	dispersin export-associated protein AatD	Escherichia coli	623214
16172493	INSDC	AAROTE010000036.1	28229	29440	+	EEW3449171.1	dispersin export-associated protein AatD	Escherichia coli	PNUSAE019310
16172493	INSDC	AARPBC010000041.1	15004	16215	+	EEW4483457.1	dispersin export-associated protein AatD	Escherichia coli	PNUSAE019114
16172493	INSDC	AARPBK010000043.1	10104	11315	+	EEW4524720.1	dispersin export-associated protein AatD	Escherichia coli	PNUSAE019085
16172493	INSDC	AARPCQ010000089.1	669	1880	-	EEW4816815.1	dispersin export-associated protein AatD	Escherichia coli	616987
16172493	INSDC	AARPII010000060.1	9424	10635	+	EEW5311844.1	dispersin export-associated protein AatD	Escherichia coli	613781
16172493	INSDC	AARPNG010000018.1	57205	58416	+	EEW5734031.1	dispersin export-associated protein AatD	Escherichia coli	PNUSAE018650
16172493	INSDC	AARPTY010000040.1	21762	22973	+	EEW7479394.1	dispersin export-associated protein AatD	Escherichia coli	PNUSAE017944
16172493	INSDC	AARPTU010000041.1	21762	22973	+	EEW7494579.1	dispersin export-associated protein AatD	Escherichia coli	PNUSAE018044
16172493	INSDC	AARQCG010000052.1	31	1242	-	EEW8080819.1	dispersin export-associated protein AatD	Escherichia coli	PNUSAE018346
16172493	INSDC	AARQKF010000064.1	7215	8426	+	EEW8253002.1	dispersin export-associated protein AatD	Escherichia coli	603265
16172493	INSDC	AARQEX010000071.1	1553	2764	+	EEW8714111.1	dispersin export-associated protein AatD	Escherichia coli	604881
16172493	INSDC	AARVGD010000064.1	24	1235	-	EEY5219823.1	dispersin export-associated protein AatD	Escherichia coli	PNUSAE021379
16172493	INSDC	AARVGF010000046.1	153	1364	-	EEY5244203.1	dispersin export-associated protein AatD	Escherichia coli	PNUSAE021294
16172493	INSDC	AARVGS010000038.1	18925	20136	+	EEY5268491.1	dispersin export-associated protein AatD	Escherichia coli	PNUSAE021323
16172493	INSDC	AARVHC010000034.1	16223	17434	+	EEY5336116.1	dispersin export-associated protein AatD	Escherichia coli	PNUSAE021297
16172493	INSDC	AARVIF010000072.1	489	1700	-	EEY5772581.1	dispersin export-associated protein AatD	Escherichia coli	PNUSAE021207
16172493	INSDC	AARVEI010000042.1	16774	17985	+	EEY6210679.1	dispersin export-associated protein AatD	Escherichia coli	M044x
16172493	INSDC	AASBAK010000040.1	9424	10635	+	EFA5237774.1	dispersin export-associated protein AatD	Escherichia coli	PNUSAE021747
16172493	INSDC	AASBIH010000058.1	173	1384	-	EFA6239485.1	dispersin export-associated protein AatD	Escherichia coli	PNUSAE022290
16172493	INSDC	AASBIN010000034.1	17538	18749	+	EFA6272561.1	dispersin export-associated protein AatD	Escherichia coli	PNUSAE022276
16172493	INSDC	AASCJB010000076.1	16625	17836	+	EFA9745905.1	dispersin export-associated protein AatD	Escherichia coli	470197
16172493	INSDC	AASDDQ010000026.1	23172	24383	+	EFB1872302.1	dispersin export-associated protein AatD	Escherichia coli	PNUSAE025126
16172493	INSDC	AASDFY010000085.1	8699	9910	+	EFB2239127.1	dispersin export-associated protein AatD	Escherichia coli	755720
16172493	INSDC	AASFMU010000060.1	205	1416	-	EFB3623771.1	dispersin export-associated protein AatD	Escherichia coli	PNUSAE025861
16172493	INSDC	AASFPZ010000032.1	18286	19497	+	EFB3791592.1	dispersin export-associated protein AatD	Escherichia coli	PNUSAE026922
16172493	INSDC	AASFUY010000057.1	173	1384	-	EFB3945952.1	dispersin export-associated protein AatD	Escherichia coli	PNUSAE027103
16172493	INSDC	AASFLC010000046.1	1162	2373	-	EFB5528337.1	dispersin export-associated protein AatD	Escherichia coli	PNUSAE026331
16172493	INSDC	AASFLI010000036.1	22910	24121	+	EFB5549059.1	dispersin export-associated protein AatD	Escherichia coli	PNUSAE026329
16172493	INSDC	AASEWK010000099.1	1162	2373	-	EFB7149151.1	dispersin export-associated protein AatD	Escherichia coli	254603
16172493	INSDC	AASELI010000056.1	16111	17322	+	EFB9127565.1	dispersin export-associated protein AatD	Escherichia coli	722419
16172493	INSDC	AASEFS010000040.1	173	1384	-	EFC1829528.1	dispersin export-associated protein AatD	Escherichia coli	PNUSAE023351
16172493	INSDC	AASHLH010000045.1	19831	21042	+	EFC3688070.1	dispersin export-associated protein AatD	Escherichia coli	PNUSAE028207
16172493	INSDC	AASEOO010000075.1	411	1622	-	EFC4020941.1	dispersin export-associated protein AatD	Escherichia coli	PNUSAE022930
16172493	INSDC	AASENF010000058.1	223	1434	-	EFC4093465.1	dispersin export-associated protein AatD	Escherichia coli	PNUSAE023043
16172493	INSDC	AASENI010000041.1	21767	22978	+	EFC4150688.1	dispersin export-associated protein AatD	Escherichia coli	PNUSAE023079
16172493	INSDC	AASENK010000052.1	1162	2373	-	EFC4188490.1	dispersin export-associated protein AatD	Escherichia coli	PNUSAE023042
16172493	INSDC	AASEFL010000131.1	88	1299	-	EFC4572161.1	dispersin export-associated protein AatD	Escherichia coli	PNUSAE023688
16172493	INSDC	AASEFJ010000053.1	173	1384	-	EFC4611047.1	dispersin export-associated protein AatD	Escherichia coli	PNUSAE023478
16172493	INSDC	AASHRP010000053.1	891	2102	-	EFC4750106.1	dispersin export-associated protein AatD	Escherichia coli	3.3596
16172493	INSDC	AASIHR010000046.1	16057	17268	+	EFC7042886.1	dispersin export-associated protein AatD	Escherichia coli	365326
16172493	INSDC	AASIIL010000060.1	12180	13391	+	EFC7338037.1	dispersin export-associated protein AatD	Escherichia coli	412053
16172493	INSDC	AASJGL010000030.1	21842	23053	+	EFD1810913.1	dispersin export-associated protein AatD	Escherichia coli	3.3601
16172493	INSDC	AASJYZ010000083.1	1162	2373	-	EFD4198833.1	dispersin export-associated protein AatD	Escherichia coli	PNUSAE009019
16172493	INSDC	AASKGV010000046.1	1908	3119	+	EFD5095081.1	dispersin export-associated protein AatD	Escherichia coli	PNUSAE031865
16172493	INSDC	AASLBZ010000084.1	528	1739	-	EFD7791230.1	dispersin export-associated protein AatD	Escherichia coli	PNUSAE031355
16172493	INSDC	AASLPY010000044.1	5714	6925	+	EFD9631704.1	dispersin export-associated protein AatD	Escherichia coli	PNUSAE032729
16172493	INSDC	AASMIS010000034.1	34699	35910	-	EFE2103361.1	dispersin export-associated protein AatD	Escherichia coli	806203
16172493	INSDC	AASMIM010000067.1	173	1384	-	EFE2109172.1	dispersin export-associated protein AatD	Escherichia coli	PNUSAE035889
16172493	INSDC	AASMXS010000070.1	18970	20181	+	EFE4112303.1	dispersin export-associated protein AatD	Escherichia coli	785024
16172493	INSDC	AASNXW010000055.1	4090	5301	+	EFE7317173.1	dispersin export-associated protein AatD	Escherichia coli	PNUSAE034651
16172493	INSDC	AASOBY010000093.1	1014	2225	-	EFE7913024.1	dispersin export-associated protein AatD	Escherichia coli	802810
16172493	INSDC	AASOEM010000026.1	9424	10635	+	EFE8267186.1	dispersin export-associated protein AatD	Escherichia coli	PNUSAE031861
16172493	INSDC	AASONK010000051.1	16757	17968	+	EFE9471077.1	dispersin export-associated protein AatD	Escherichia coli	818955
16172493	INSDC	AASOVH010000016.1	61296	62507	+	EFF0522146.1	dispersin export-associated protein AatD	Escherichia coli	99-3006
16172493	INSDC	AASOZT010000036.1	19659	20870	+	EFF1099958.1	dispersin export-associated protein AatD	Escherichia coli	PNUSAE036760
16172493	INSDC	AASPIM010000085.1	1014	2225	-	EFF2205644.1	dispersin export-associated protein AatD	Escherichia coli	288996
16172493	INSDC	AASPIP010000085.1	173	1384	-	EFF2215900.1	dispersin export-associated protein AatD	Escherichia coli	288867
16172493	INSDC	AASPIN010000058.1	13899	15110	+	EFF2220546.1	dispersin export-associated protein AatD	Escherichia coli	314967
16172493	INSDC	AASPIS010000018.1	39269	40480	+	EFF2233423.1	dispersin export-associated protein AatD	Escherichia coli	296153
16172493	INSDC	AASPIT010000046.1	32870	34081	+	EFF2244233.1	dispersin export-associated protein AatD	Escherichia coli	317669
16172493	INSDC	AASPIZ010000039.1	19314	20525	+	EFF2272407.1	dispersin export-associated protein AatD	Escherichia coli	254613
16172493	INSDC	AASPJG010000071.1	20777	21988	+	EFF2293108.1	dispersin export-associated protein AatD	Escherichia coli	295005
16172493	INSDC	AASPJE010000048.1	19648	20859	+	EFF2302944.1	dispersin export-associated protein AatD	Escherichia coli	313141
16172493	INSDC	AASPJI010000060.1	17439	18650	+	EFF2317859.1	dispersin export-associated protein AatD	Escherichia coli	285519
16172493	INSDC	AASPKB010000073.1	17439	18650	+	EFF2386794.1	dispersin export-associated protein AatD	Escherichia coli	266917
16172493	INSDC	AASPOM010000050.1	10668	11879	+	EFF2986419.1	dispersin export-associated protein AatD	Escherichia coli	PNUSAE036183
16172493	INSDC	AASPQT010000037.1	16659	17870	+	EFF3281002.1	dispersin export-associated protein AatD	Escherichia coli	PNUSAE034421
16172493	INSDC	AASRJQ010000036.1	886	2097	-	EFF9267297.1	dispersin export-associated protein AatD	Escherichia coli	PNUSAE044596
16172493	INSDC	AASRKE010000050.1	15570	16781	+	EFF9313922.1	dispersin export-associated protein AatD	Escherichia coli	PNUSAE044199
16172493	INSDC	AASRKR010000057.1	1162	2373	-	EFF9374333.1	dispersin export-associated protein AatD	Escherichia coli	PNUSAE043653
16172493	INSDC	AASRLA010000027.1	59801	61012	+	EFF9410767.1	dispersin export-associated protein AatD	Escherichia coli	PNUSAE042504
16172493	INSDC	AASRLK010000072.1	862	2073	-	EFF9463122.1	dispersin export-associated protein AatD	Escherichia coli	PNUSAE041411
16172493	INSDC	AASRLM010000077.1	1128	2339	-	EFF9473236.1	dispersin export-associated protein AatD	Escherichia coli	PNUSAE041249
16172493	INSDC	AASRLU010000030.1	16866	18077	+	EFF9507113.1	dispersin export-associated protein AatD	Escherichia coli	PNUSAE041025
16172493	INSDC	AASRLP010000088.1	1013	2224	-	EFF9515848.1	dispersin export-associated protein AatD	Escherichia coli	PNUSAE041031
16172493	INSDC	AASRLQ010000041.1	14597	15808	+	EFF9529747.1	dispersin export-associated protein AatD	Escherichia coli	PNUSAE041021
16172493	INSDC	AASRNY010000036.1	18307	19518	+	EFF9785648.1	dispersin export-associated protein AatD	Escherichia coli	PNUSAE038254
16172493	INSDC	AASROJ010000043.1	8720	9931	+	EFF9828148.1	dispersin export-associated protein AatD	Escherichia coli	PNUSAE037426
16172493	INSDC	AASROS010000055.1	1543	2754	+	EFF9871644.1	dispersin export-associated protein AatD	Escherichia coli	PNUSAE036191
16172493	INSDC	AASRXG010000020.1	10177	11388	+	EFG1000861.1	dispersin export-associated protein AatD	Escherichia coli	PNUSAE044608
16172493	INSDC	AASSLV010000038.1	32903	34114	-	EFG2884637.1	dispersin export-associated protein AatD	Escherichia coli	287551
16172493	INSDC	AASSNG010000058.1	1162	2373	-	EFG3043039.1	dispersin export-associated protein AatD	Escherichia coli	302574
16172493	INSDC	AASSOR010000042.1	12515	13726	-	EFG3262127.1	dispersin export-associated protein AatD	Escherichia coli	PNUSAE044610
16172493	INSDC	AASSRP010000098.1	1610	2821	+	EFG3646900.1	dispersin export-associated protein AatD	Escherichia coli	164652
16172493	INSDC	AASTBF010000051.1	21762	22973	+	EFG4822255.1	dispersin export-associated protein AatD	Escherichia coli	302507
16172493	INSDC	AASTCK010000096.1	1014	2225	-	EFG4974030.1	dispersin export-associated protein AatD	Escherichia coli	294687
16172493	INSDC	AASTDQ010000020.1	21843	23054	+	EFG5217930.1	dispersin export-associated protein AatD	Escherichia coli	PNUSAE031854
16172493	INSDC	AASTGM010000027.1	18925	20136	+	EFG5592959.1	dispersin export-associated protein AatD	Escherichia coli	PNUSAE044459
16172493	INSDC	AASTHC010000070.1	667	1878	-	EFG5649616.1	dispersin export-associated protein AatD	Escherichia coli	254610
16172493	INSDC	AASTHT010000069.1	19748	20959	+	EFG5694149.1	dispersin export-associated protein AatD	Escherichia coli	310175
16172493	INSDC	AASTRU010000047.1	8929	10140	+	EFG7171420.1	dispersin export-associated protein AatD	Escherichia coli	PNUSAE046118
16172493	INSDC	AASTUN010000047.1	10381	11592	+	EFG7443869.1	dispersin export-associated protein AatD	Escherichia coli	PNUSAE044603
16172493	INSDC	AASTWX010000065.1	19988	21199	+	EFG7768959.1	dispersin export-associated protein AatD	Escherichia coli	259269
16172493	INSDC	AASTXP010000062.1	669	1880	-	EFG7907967.1	dispersin export-associated protein AatD	Escherichia coli	280293
16172493	INSDC	AASUFI010000072.1	17439	18650	+	EFG8860535.1	dispersin export-associated protein AatD	Escherichia coli	268623
16172493	INSDC	AASUKY010000061.1	669	1880	-	EFG9603468.1	dispersin export-associated protein AatD	Escherichia coli	298883
16172493	INSDC	AASVEI010000031.1	17538	18749	+	EFH2043619.1	dispersin export-associated protein AatD	Escherichia coli	07-3560
16172493	INSDC	AASVGY010000033.1	9425	10636	+	EFH2495955.1	dispersin export-associated protein AatD	Escherichia coli	PNUSAE047730
16172493	INSDC	AASVMV010000061.1	7553	8764	+	EFH3219763.1	dispersin export-associated protein AatD	Escherichia coli	862441
16172493	INSDC	AASVOG010000080.1	16498	17709	+	EFH3392558.1	dispersin export-associated protein AatD	Escherichia coli	857176
16172493	INSDC	AASVPV010000070.1	18978	20189	+	EFH3581204.1	dispersin export-associated protein AatD	Escherichia coli	853999
16172493	INSDC	AASVQJ010000073.1	1563	2774	-	EFH3658215.1	dispersin export-associated protein AatD	Escherichia coli	854000
16172493	INSDC	AASVRH010000065.1	673	1884	-	EFH3752270.1	dispersin export-associated protein AatD	Escherichia coli	298880
16172493	INSDC	AASWDL010000027.1	35815	37026	+	EFH5236965.1	dispersin export-associated protein AatD	Escherichia coli	PNUSAE046119
16172493	INSDC	AASWQY010000079.1	11643	12854	-	EFH6957503.1	dispersin export-associated protein AatD	Escherichia coli	843994
16172493	INSDC	AASWQZ010000101.1	1013	2224	-	EFH6962442.1	dispersin export-associated protein AatD	Escherichia coli	843993
16172493	INSDC	AASWUO010000077.1	1153	2364	-	EFH7393908.1	dispersin export-associated protein AatD	Escherichia coli	838525
16172493	INSDC	AASXAU010000058.1	19565	20776	+	EFH8139119.1	dispersin export-associated protein AatD	Escherichia coli	834777
16172493	INSDC	AASYVR010000040.1	34699	35910	-	EFI4216859.1	dispersin export-associated protein AatD	Escherichia coli	877274
16172493	INSDC	AASZJG010000037.1	12515	13726	-	EFI5992299.1	dispersin export-associated protein AatD	Escherichia coli	PNUSAE046115
16172493	INSDC	AASZJW010000051.1	19439	20650	+	EFI6058220.1	dispersin export-associated protein AatD	Escherichia coli	872150
16172493	INSDC	AASZOK010000049.1	1162	2373	-	EFI6631197.1	dispersin export-associated protein AatD	Escherichia coli	PNUSAE047734
16172493	INSDC	AATAAQ010000079.1	574	1785	-	EFI8227640.1	dispersin export-associated protein AatD	Escherichia coli	PNUSAE047729
16172493	INSDC	AATAGR010000038.1	19643	20854	+	EFI9031486.1	dispersin export-associated protein AatD	Escherichia coli	PNUSAE047399
16172493	INSDC	AATDXP010000065.1	20020	21231	+	EFJ9436341.1	dispersin export-associated protein AatD	Escherichia coli	186531
16172493	INSDC	AATDXT010000080.1	862	2073	-	EFJ9472730.1	dispersin export-associated protein AatD	Escherichia coli	188341
16172493	INSDC	AATEOB010000060.1	12228	13439	+	EFK2006146.1	dispersin export-associated protein AatD	Escherichia coli	181958
16172493	INSDC	AATEOJ010000062.1	23323	24534	+	EFK2571161.1	dispersin export-associated protein AatD	Escherichia coli	166182
16172493	INSDC	AATEPP010000060.1	16866	18077	+	EFK2677445.1	dispersin export-associated protein AatD	Escherichia coli	203373
16172493	INSDC	AATEQC010000077.1	868	2079	-	EFK2737070.1	dispersin export-associated protein AatD	Escherichia coli	178926
16172493	INSDC	AATEUF010000075.1	15020	16231	+	EFK3432482.1	dispersin export-associated protein AatD	Escherichia coli	209671
16172493	INSDC	AATEUK010000083.1	862	2073	-	EFK3477824.1	dispersin export-associated protein AatD	Escherichia coli	188151
16172493	INSDC	AATEVQ010000086.1	153	1364	-	EFK3769540.1	dispersin export-associated protein AatD	Escherichia coli	155719
16172493	INSDC	AATEVP010000076.1	19634	20845	+	EFK3773548.1	dispersin export-associated protein AatD	Escherichia coli	168294
16172493	INSDC	AATEWC010000071.1	1162	2373	-	EFK3817388.1	dispersin export-associated protein AatD	Escherichia coli	192862
16172493	INSDC	AATETP010000090.1	1162	2373	-	EFK3832524.1	dispersin export-associated protein AatD	Escherichia coli	157052
16172493	INSDC	AATEWY010000069.1	173	1384	-	EFK3934401.1	dispersin export-associated protein AatD	Escherichia coli	180530
16172493	INSDC	AATEYW010000106.1	877	2088	-	EFK4100289.1	dispersin export-associated protein AatD	Escherichia coli	201488
16172493	INSDC	AATEXN010000055.1	16379	17590	+	EFK4118893.1	dispersin export-associated protein AatD	Escherichia coli	205710
16172493	INSDC	AATEYD010000056.1	15266	16477	+	EFK4143815.1	dispersin export-associated protein AatD	Escherichia coli	200628
16172493	INSDC	AATFAK010000067.1	17060	18271	+	EFK4271312.1	dispersin export-associated protein AatD	Escherichia coli	249367
16172493	INSDC	AATFAQ010000056.1	9425	10636	+	EFK4458400.1	dispersin export-associated protein AatD	Escherichia coli	248617
16172493	INSDC	AATKRN010000055.1	1162	2373	-	EFM3729937.1	dispersin export-associated protein AatD	Escherichia coli	899039
16172493	INSDC	AATKWS010000038.1	34448	35659	-	EFM4374886.1	dispersin export-associated protein AatD	Escherichia coli	917888
16172493	INSDC	AATMFB010000060.1	16866	18077	+	EFM8974915.1	dispersin export-associated protein AatD	Escherichia coli	924835
16172493	INSDC	AATORR010000045.1	1162	2373	-	EFN6011895.1	dispersin export-associated protein AatD	Escherichia coli	PNUSAE029512
16172493	INSDC	AATOZZ010000045.1	16413	17624	+	EFN7035801.1	dispersin export-associated protein AatD	Escherichia coli	B179XC2
16172493	INSDC	AATPAC010000035.1	16774	17985	+	EFN7050961.1	dispersin export-associated protein AatD	Escherichia coli	B181XC1
16172493	INSDC	AATPAH010000147.1	434	1645	-	EFN7081112.1	dispersin export-associated protein AatD	Escherichia coli	B011A
16172493	INSDC	AATPAX010000028.1	32864	34075	+	EFN7143094.1	dispersin export-associated protein AatD	Escherichia coli	B011X
16172493	INSDC	AATPBB010000042.1	16441	17652	+	EFN7157938.1	dispersin export-associated protein AatD	Escherichia coli	B011C
16172493	INSDC	AATPAY010000033.1	32864	34075	+	EFN7162897.1	dispersin export-associated protein AatD	Escherichia coli	B011D
16172493	INSDC	AATPOY010000037.1	26428	27639	+	EFN8941294.1	dispersin export-associated protein AatD	Escherichia coli	PSU-1328
16172493	INSDC	AATPQJ010000080.1	508	1719	-	EFN8996806.1	dispersin export-associated protein AatD	Escherichia coli	PSU-1285
16172493	INSDC	AATPRL010000027.1	35815	37026	+	EFN9183764.1	dispersin export-associated protein AatD	Escherichia coli	PNUSAE018045
16172493	INSDC	AATPYL010000039.1	22781	23992	+	EFO0141405.1	dispersin export-associated protein AatD	Escherichia coli	PNUSAE017134
16172493	INSDC	AATPZD010000044.1	2335	3546	+	EFO0215522.1	dispersin export-associated protein AatD	Escherichia coli	PNUSAE016525
16172493	INSDC	AATPZI010000046.1	19643	20854	+	EFO0231166.1	dispersin export-associated protein AatD	Escherichia coli	PNUSAE016967
16172493	INSDC	AATPZH010000075.1	6140	7351	+	EFO0241452.1	dispersin export-associated protein AatD	Escherichia coli	PNUSAE016851
16172493	INSDC	AATPZK010000051.1	173	1384	-	EFO0246408.1	dispersin export-associated protein AatD	Escherichia coli	PNUSAE016969
16172493	INSDC	AATQCT010000034.1	17593	18804	+	EFO0731206.1	dispersin export-associated protein AatD	Escherichia coli	PNUSAE015914
16172493	INSDC	AATQEB010000041.1	21762	22973	+	EFO0854938.1	dispersin export-associated protein AatD	Escherichia coli	PNUSAE016169
16172493	INSDC	AATQFA010000035.1	15260	16471	+	EFO0941212.1	dispersin export-associated protein AatD	Escherichia coli	PNUSAE015908
16172493	INSDC	AFRL01000025.1	22048	23259	+	EHF16342.1	hypothetical protein	Escherichia coli O104:H4 str. 04-8351	04-8351	GCA_000235245.1
16172493	INSDC	JH378078.1	22048	23259	+	EHF16342.1	hypothetical protein	Escherichia coli O104:H4 str. 04-8351	04-8351	GCA_000235245.1
16172493	INSDC	AFRK01000016.1	22047	23258	+	EHF28962.1	hypothetical protein	Escherichia coli O104:H4 str. 09-7901	09-7901	GCA_000235225.1
16172493	INSDC	JH378070.1	30144	31355	+	EHF28962.1	hypothetical protein	Escherichia coli O104:H4 str. 09-7901	09-7901	GCA_000235225.1
16172493	INSDC	ANVD01000031.1	50957	52168	-	ELF27538.1	hypothetical protein	Escherichia coli KTE161	KTE161	GCA_000351985.1
16172493	INSDC	KB732935.1	61856	63067	-	ELF27538.1	hypothetical protein	Escherichia coli KTE161	KTE161	GCA_000351985.1
16172493	INSDC	AHAX01000072.1	57075	58286	+	EMR92023.1	AatD	Escherichia coli ONT:H33 str. C48/93	C48/93	GCA_000350025.2
16172493	INSDC	AHAW01000075.1	19911	21122	+	EMS03304.1	AatD	Escherichia coli O127:H27 str. C43/90	C43/90	GCA_000350045.2
16172493	INSDC	AWCC01000052.1	29136	30347	-	EQX61692.1	hypothetical protein	Escherichia coli UMEA 3180-1	UMEA 3180-1	GCA_000460635.1
16172493	INSDC	KE701897.1	29136	30347	-	EQX61692.1	hypothetical protein	Escherichia coli UMEA 3180-1	UMEA 3180-1	GCA_000460635.1
16172493	INSDC	JFFO01000018.1	423	1634	-	EYB64798.1	acyltransferase	Escherichia coli	UCD_JA69	GCA_000599825.1
16172493	INSDC	JHJE01000146.1	4059	5270	+	EZB48352.1	acyltransferase	Escherichia coli O15:H18 str. K1516	K1516	GCA_000617985.2
16172493	INSDC	DAAZPU010000051.1	15279	16490	+	HAG8647172.1	dispersin export-associated protein AatD	Escherichia coli	AUSMDU00004890
16172493	INSDC	DAAZRD010000021.1	15279	16490	+	HAG8767334.1	dispersin export-associated protein AatD	Escherichia coli
16172493	INSDC	DAAZSU010000039.1	26529	27740	+	HAG9029901.1	dispersin export-associated protein AatD	Escherichia coli	AUSMDU00004796
16172493	INSDC	DABAMO010000036.1	18674	19885	+	HAH1525831.1	dispersin export-associated protein AatD	Escherichia coli
16172493	INSDC	DABAPI010000054.1	12971	14182	+	HAH1919746.1	dispersin export-associated protein AatD	Escherichia coli	EC00757
16172493	INSDC	DABBID010000049.1	16704	17915	+	HAH4309160.1	dispersin export-associated protein AatD	Escherichia coli	EC00751
16172493	INSDC	DABBNZ010000040.1	16590	17801	+	HAH5030797.1	dispersin export-associated protein AatD	Escherichia coli
16172493	INSDC	DABCBX010000039.1	16774	17985	+	HAH6817508.1	dispersin export-associated protein AatD	Escherichia coli	HICF146
16172493	INSDC	DABCCB010000023.1	73575	74786	-	HAH6836752.1	dispersin export-associated protein AatD	Escherichia coli	HICF137
16172493	INSDC	DABCCP010000045.1	19673	20884	+	HAH6901511.1	dispersin export-associated protein AatD	Escherichia coli	HICF124
16172493	INSDC	DABDFE010000051.1	320	1531	-	HAH9830819.1	dispersin export-associated protein AatD	Escherichia coli
16172493	INSDC	DABDFQ010000037.1	16635	17846	+	HAH9921491.1	dispersin export-associated protein AatD	Escherichia coli
16172493	INSDC	DABCTD010000039.1	23548	24759	-	HAI0400360.1	dispersin export-associated protein AatD	Escherichia coli	BCW_5113
16172493	INSDC	DABDRO010000021.1	25650	26861	+	HAI2084904.1	dispersin export-associated protein AatD	Escherichia coli	BCW_4200
16172493	INSDC	DABDUM010000035.1	4090	5301	+	HAI2492048.1	dispersin export-associated protein AatD	Escherichia coli	SCHI0016.S.270
16172493	INSDC	DABDVB010000037.1	26135	27346	+	HAI2541408.1	dispersin export-associated protein AatD	Escherichia coli	SCHI0016.S.116
16172493	INSDC	DABELZ010000048.1	33646	34857	+	HAI4680761.1	dispersin export-associated protein AatD	Escherichia coli
16172493	INSDC	DABFBH010000029.1	35062	36273	+	HAI6544389.1	dispersin export-associated protein AatD	Escherichia coli
16172493	INSDC	DABFCF010000044.1	33640	34851	+	HAI6598447.1	dispersin export-associated protein AatD	Escherichia coli
16172493	INSDC	DABFEQ010000037.1	33640	34851	+	HAI7083899.1	dispersin export-associated protein AatD	Escherichia coli
16172493	INSDC	DABGPQ010000060.1	1103	2314	-	HAI9699302.1	dispersin export-associated protein AatD	Escherichia coli
16172493	INSDC	DABGTM010000140.1	320	1531	-	HAJ0189747.1	dispersin export-associated protein AatD	Escherichia coli	AUSMDU00007863
16172493	INSDC	DABHLH010000074.1	667	1878	-	HAJ2513284.1	dispersin export-associated protein AatD	Escherichia coli
16172493	INSDC	DABGHJ010000053.1	15279	16490	+	HAJ4914246.1	dispersin export-associated protein AatD	Escherichia coli	ecoli[ST-38]
16172493	INSDC	DABGIH010000090.1	4090	5301	+	HAJ5043257.1	dispersin export-associated protein AatD	Escherichia coli	ecoli[ST-1312]
16172493	INSDC	DABGIX010000058.1	15279	16490	+	HAJ5117175.1	dispersin export-associated protein AatD	Escherichia coli	ecoli[ST-38]
16172493	INSDC	DABGLJ010000067.1	16657	17868	+	HAJ5127181.1	dispersin export-associated protein AatD	Escherichia coli	ecoli[ST-38]
16172493	INSDC	DABGKA010000050.1	12215	13426	+	HAJ5282644.1	dispersin export-associated protein AatD	Escherichia coli	ecoli[ST-38]
16172493	INSDC	DABGKH010000050.1	13899	15110	+	HAJ5416301.1	dispersin export-associated protein AatD	Escherichia coli	ecoli[ST-38]
16172493	INSDC	DABGLH010000025.1	16611	17822	+	HAJ5576296.1	dispersin export-associated protein AatD	Escherichia coli	ecoli[ST-38]
16172493	INSDC	DABHZL010000059.1	574	1785	-	HAJ6292797.1	dispersin export-associated protein AatD	Escherichia coli	EuSCAPE_SE002
16172493	INSDC	DABIPY010000051.1	17096	18307	+	HAJ8468105.1	dispersin export-associated protein AatD	Escherichia coli	eo2312
16172493	INSDC	DABIQG010000059.1	574	1785	-	HAJ8512380.1	dispersin export-associated protein AatD	Escherichia coli	eo2118
16172493	INSDC	JNPT01000024.1	17415	18626	+	KDW71765.1	carbon-nitrogen hydrolase family protein	Escherichia coli 1-392-07_S1_C1	1-392-07_S1_C1	GCA_000703865.1
16172493	INSDC	JNPU01000036.1	17839	19050	-	KDW78549.1	carbon-nitrogen hydrolase family protein	Escherichia coli 1-392-07_S1_C2	1-392-07_S1_C2	GCA_000703885.1
16172493	INSDC	JNPZ01000050.1	2768	3979	-	KDX03913.1	carbon-nitrogen hydrolase family protein	Escherichia coli 2-177-06_S4_C3	2-177-06_S4_C3	GCA_000703565.1
16172493	INSDC	JNRS01000047.1	5317	6528	+	KDZ36784.1	carbon-nitrogen hydrolase family protein	Escherichia coli 3-020-07_S4_C2	3-020-07_S4_C2	GCA_000704805.1
16172493	INSDC	JNRT01000053.1	5349	6560	+	KDZ44530.1	carbon-nitrogen hydrolase family protein	Escherichia coli 3-020-07_S4_C3	3-020-07_S4_C3	GCA_000704825.1
16172493	INSDC	JOMS01000049.1	17065	18276	+	KEJ19563.1	carbon-nitrogen hydrolase family protein	Escherichia coli 6-175-07_S1_C2	6-175-07_S1_C2	GCA_000711375.1
16172493	INSDC	JOQY01000035.1	12412	13623	+	KEL86942.1	carbon-nitrogen hydrolase family protein	Escherichia coli 5-366-08_S3_C1	5-366-08_S3_C1	GCA_000714335.1
16172493	INSDC	JOST01000142.1	2728	3939	-	KEO26794.1	carbon-nitrogen hydrolase family protein	Escherichia coli 5-366-08_S4_C1	5-366-08_S4_C1	GCA_000713855.1
16172493	INSDC	RNHR01000054.1	16430	17641	+	MFY29812.1	dispersin export-associated protein AatD	Escherichia coli	PNUSAE017873	GCA_003770225.1
16172493	INSDC	RNHQ01000097.1	256	1467	-	MGA40164.1	dispersin export-associated protein AatD	Escherichia coli	PNUSAE017874	GCA_003770145.1
16172493	INSDC	RTBQ01000046.1	13899	15110	+	MJD56478.1	acyltransferase	Escherichia coli	336977	GCA_003880495.1
16172493	INSDC	RTJF01000051.1	12160	13371	+	MJL96064.1	acyltransferase	Escherichia coli	462023	GCA_003884515.1
16172493	INSDC	RUGN01000050.1	17441	18652	+	MKO05676.1	dispersin export-associated protein AatD	Escherichia coli	568349	GCA_003897515.1
16172493	INSDC	WCEW01000024.1	17551	18762	+	MTE90786.1	dispersin export-associated protein AatD	Escherichia coli	SE161	GCA_009709745.1
16172493	INSDC	WSWO01000130.1	1415	2626	+	MWE39651.1	dispersin export-associated protein AatD	Escherichia coli	IM34c
16172493	INSDC	JAABPR010000042.1	17188	18399	+	NDI92435.1	dispersin export-associated protein AatD	Escherichia coli	D11075
16172493	INSDC	JAANOR010000046.1	17844	19055	+	NHC30206.1	dispersin export-associated protein AatD	Escherichia coli	2019Y001	GCA_011250605.1
16172493	INSDC	JAAUJT010000052.1	465	1676	-	NJW99122.1	dispersin export-associated protein AatD	Escherichia coli	EC-C-ST001-17FEB15-0065I
16172493	INSDC	WEPV01000039.1	9186	10397	-	NNP92588.1	dispersin export-associated protein AatD	Escherichia coli	P0073V1
16172493	INSDC	WERA01000053.1	7395	8606	-	NNQ96466.1	dispersin export-associated protein AatD	Escherichia coli	K13V4
16172493	INSDC	JAATZF010000056.1	16759	17970	+	NPG99748.1	dispersin export-associated protein AatD	Escherichia coli	EF516
16172493	INSDC	JAAUAG010000066.1	109	1320	-	NPI26370.1	dispersin export-associated protein AatD	Escherichia coli	EF470
16172493	INSDC	JAAUAQ010000047.1	24139	25350	+	NPI55827.1	dispersin export-associated protein AatD	Escherichia coli	EF460
16172493	INSDC	JAAUAW010000037.1	12125	13336	+	NPJ00297.1	dispersin export-associated protein AatD	Escherichia coli	EF454
16172493	INSDC	JAAUAW010000037.1	25425	26636	-	NPJ00308.1	dispersin export-associated protein AatD	Escherichia coli	EF454
16172493	INSDC	WNTP01000031.1	4263	5474	+	NUL53861.1	dispersin export-associated protein AatD	Escherichia coli	MEX-18
16172493	INSDC	WNTR01000020.1	46320	47531	-	NUL57655.1	dispersin export-associated protein AatD	Escherichia coli	MEX-16
16172493	INSDC	WNTO01000043.1	822	2033	-	NUL70784.1	dispersin export-associated protein AatD	Escherichia coli	MEX-19
16172493	INSDC	WNTS01000037.1	15754	16965	-	NUM02519.1	dispersin export-associated protein AatD	Escherichia coli	MEX-15
16172493	INSDC	WNTU01000033.1	25681	26892	-	NUM29900.1	dispersin export-associated protein AatD	Escherichia coli	MEX-13
16172493	INSDC	JAAFBT010000043.1	653	1864	-	NWP42665.1	dispersin export-associated protein AatD	Escherichia coli	93R-A
16172493	INSDC	MBRL01000202.1	4026	5237	+	OCK68195.1	acyltransferase	Escherichia coli	E2	GCA_001693555.1
16172493	INSDC	MKQI01000207.1	4692	5903	+	OIZ58802.1	acyltransferase	Escherichia coli	MN067	GCA_001881515.1
16172493	INSDC	MVIO01000004.1	16943	18154	+	PCM39570.1	acyltransferase	Escherichia coli	NA090	GCA_002407385.1
16172493	INSDC	MPIJ01000015.1	17339	18550	+	PGG22493.1	acyltransferase	Escherichia coli	17_Esco_HA-NL	GCA_002573375.1
16172493	INSDC	SCGC01000037.1	20326	21537	-	RWZ97940.1	dispersin export-associated protein AatD	Escherichia coli	EC330	GCA_004100285.1
16172493	INSDC	UGCW01000002.1	14031	15242	-	STJ21336.1	AatD	Escherichia coli	NCTC9086	GCA_900449445.1
16172493	INSDC	SWMO02000485.1	131	1342	-	TXD35777.1	dispersin export-associated protein AatD	Escherichia coli	10
16172493	INSDC	VRWV01000036.1	1417	2628	-	TXP44647.1	dispersin export-associated protein AatD	Escherichia coli	27k_9
16172493	INSDC	SJJP01000059.1	642	1853	-	TYZ78307.1	dispersin export-associated protein AatD	Escherichia coli	96I
27015719	RefSeq	NC_022333.1	117336	118580	+	WP_000115575.1	hypothetical protein	Escherichia coli	4266 delta cssB::Km
27015719	RefSeq	NZ_AB702969.1	117336	118580	+	WP_000115575.1	hypothetical protein	Escherichia coli	4266 delta cssB::Km
27015719	RefSeq	NZ_AIHN01000038.1	28573	29817	-	WP_000115575.1	hypothetical protein	Escherichia coli DEC14D	DEC14D	GCF_000250475.1
27015719	RefSeq	NZ_APXG01000136.1	898	2142	+	WP_000115575.1	hypothetical protein	Escherichia coli 2860650	2860650	GCF_000356445.2
27015719	RefSeq	NZ_APXJ01000087.1	849	2093	+	WP_000115575.1	hypothetical protein	Escherichia coli 2866350	2866350	GCF_000356505.2
27015719	RefSeq	NZ_APZZ01000154.1	765	2009	+	WP_000115575.1	hypothetical protein	Escherichia coli p0305293.14	p0305293.14	GCF_000357485.2
27015719	RefSeq	NZ_AQBT01000146.1	791	2035	+	WP_000115575.1	hypothetical protein	Escherichia coli p0305293.10	p0305293.10	GCF_000358555.1
27015719	RefSeq	NZ_AQBV01000125.1	764	2008	+	WP_000115575.1	hypothetical protein	Escherichia coli p0305293.12	p0305293.12	GCF_000358595.2
27015719	RefSeq	NZ_AQBW01000061.1	761	2005	+	WP_000115575.1	hypothetical protein	Escherichia coli p0305293.15	p0305293.15	GCF_000358615.2
27015719	RefSeq	NZ_AQBX01000098.1	899	2143	+	WP_000115575.1	hypothetical protein	Escherichia coli p0305293.2	p0305293.2	GCF_000358635.2
27015719	RefSeq	NZ_AQBY01000106.1	851	2095	+	WP_000115575.1	hypothetical protein	Escherichia coli p0305293.3	p0305293.3	GCF_000358655.2
27015719	RefSeq	NZ_AQCA01000046.1	3223	4467	-	WP_000115575.1	hypothetical protein	Escherichia coli p0305293.5	p0305293.5	GCF_000359055.2
27015719	RefSeq	NZ_AQCC01000185.1	770	2014	+	WP_000115575.1	hypothetical protein	Escherichia coli p0305293.7	p0305293.7	GCF_000359095.2
27015719	RefSeq	NZ_AQCD01000154.1	851	2095	+	WP_000115575.1	hypothetical protein	Escherichia coli p0305293.8	p0305293.8	GCF_000358695.2
27015719	RefSeq	NZ_AQDL01000088.1	536	1780	+	WP_000115575.1	hypothetical protein	Escherichia coli 2860050	2860050	GCF_000354995.2
27015719	RefSeq	NZ_AQDW01000038.1	805	2049	+	WP_000115575.1	hypothetical protein	Escherichia coli 2770900	2770900	GCF_000355615.2
27015719	RefSeq	NZ_AQDZ01000069.1	798	2042	+	WP_000115575.1	hypothetical protein	Escherichia coli 2749250	2749250	GCF_000354875.1
27015719	RefSeq	NZ_AQEA01000130.1	6178	7422	-	WP_000115575.1	hypothetical protein	Escherichia coli 2747800	2747800	GCF_000354775.2
27015719	RefSeq	NZ_AQEC01000089.1	738	1982	+	WP_000115575.1	hypothetical protein	Escherichia coli 2729250	2729250	GCF_000356065.2
27015719	RefSeq	NZ_AQEK01000021.1	10483	11727	+	WP_000115575.1	hypothetical protein	Escherichia coli p0305293.1	p0305293.1	GCF_000356605.2
27015719	RefSeq	NZ_AQFC01000043.1	8574	9818	+	WP_000115575.1	hypothetical protein	Escherichia coli Envira 8/11	Envira 8/11	GCF_000355215.2
27015719	RefSeq	NZ_AQFD01000032.1	9593	10837	+	WP_000115575.1	hypothetical protein	Escherichia coli Envira 10/1	Envira 10/1	GCF_000355195.2
27015719	RefSeq	NZ_CP023347.1	99935	101179	+	WP_000115575.1	hypothetical protein	Escherichia coli	ETEC-2265	GCF_002302315.1
27015719	RefSeq	NZ_CP024668.1	80470	81714	+	WP_000115575.1	hypothetical protein	Escherichia coli	F5176C6	GCF_002764175.1
27015719	RefSeq	NZ_CP025848.1	83855	85099	-	WP_000115575.1	hypothetical protein	Escherichia coli	602354	GCF_003956365.1
27015719	RefSeq	NZ_CP025863.1	24149	25393	-	WP_000115575.1	hypothetical protein	Escherichia coli	504237	GCF_003956185.1
27015719	RefSeq	NZ_CP025911.1	135726	136970	+	WP_000115575.1	hypothetical protein	Escherichia coli	204446	GCF_003956205.1
27015719	RefSeq	NZ_CP025917.1	103607	104851	+	WP_000115575.1	hypothetical protein	Escherichia coli	120899	GCF_003956485.1
27015719	RefSeq	NZ_CP025921.1	36760	38004	+	WP_000115575.1	hypothetical protein	Escherichia coli	103605	GCF_003956325.1
27015719	RefSeq	NZ_JORD01000142.1	696	1940	+	WP_000115575.1	hypothetical protein	Escherichia coli 6-319-05_S1_C2	6-319-05_S1_C2	GCF_000713025.1
27015719	RefSeq	NZ_JORE01000030.1	14890	16134	-	WP_000115575.1	hypothetical protein	Escherichia coli 6-319-05_S1_C3	6-319-05_S1_C3	GCF_000713015.1
27015719	RefSeq	NZ_JORE01000041.1	689	1933	+	WP_000115575.1	hypothetical protein	Escherichia coli 6-319-05_S1_C3	6-319-05_S1_C3	GCF_000713015.1
27015719	RefSeq	NZ_JORT01000032.1	14710	15954	-	WP_000115575.1	hypothetical protein	Escherichia coli 6-319-05_S1_C1	6-319-05_S1_C1	GCF_000713335.1
27015719	RefSeq	NZ_JORT01000042.1	691	1935	+	WP_000115575.1	hypothetical protein	Escherichia coli 6-319-05_S1_C1	6-319-05_S1_C1	GCF_000713335.1
27015719	RefSeq	NZ_JORT01000109.1	691	1935	+	WP_000115575.1	hypothetical protein	Escherichia coli 6-319-05_S1_C1	6-319-05_S1_C1	GCF_000713335.1
27015719	RefSeq	NZ_JORT01000182.1	8225	9469	-	WP_000115575.1	hypothetical protein	Escherichia coli 6-319-05_S1_C1	6-319-05_S1_C1	GCF_000713335.1
27015719	RefSeq	NZ_JORT01000190.1	7450	8694	-	WP_000115575.1	hypothetical protein	Escherichia coli 6-319-05_S1_C1	6-319-05_S1_C1	GCF_000713335.1
27015719	RefSeq	NZ_JTHI01000107.1	6595	7839	-	WP_000115575.1	hypothetical protein	Escherichia coli	E1777	GCF_000806265.1
27015719	RefSeq	NZ_KE353242.1	6091	7335	-	WP_000115575.1	hypothetical protein	Escherichia coli E2265	E2265	GCF_000415485.1
27015719	RefSeq	NZ_KI894150.1	6595	7839	-	WP_000115575.1	hypothetical protein	Escherichia coli E1777	E1777	GCF_000512625.1
27015719	RefSeq	NZ_KN711528.1	6091	7335	-	WP_000115575.1	hypothetical protein	Escherichia coli	E2265	GCF_000806255.1
27015719	RefSeq	NZ_NJYO01000110.1	715	1959	+	WP_000115575.1	hypothetical protein	Escherichia coli	MOD1-EC1838	GCF_002458245.1
27015719	RefSeq	NZ_NNUI01000064.1	6722	7966	-	WP_000115575.1	hypothetical protein	Escherichia coli	MOD1-EC6636	GCF_002485105.1
27015719	RefSeq	NZ_PNSJ01000076.1	715	1959	+	WP_000115575.1	hypothetical protein	Escherichia coli	702782	GCF_003980635.1
27015719	RefSeq	NZ_PNSL01000065.1	648	1892	+	WP_000115575.1	hypothetical protein	Escherichia coli	702551	GCF_003980655.1
27015719	RefSeq	NZ_PNST01000063.1	648	1892	+	WP_000115575.1	hypothetical protein	Escherichia coli	700052	GCF_003981645.1
27015719	RefSeq	NZ_PNTV01000066.1	648	1892	+	WP_000115575.1	hypothetical protein	Escherichia coli	403625	GCF_003981955.1
27015719	RefSeq	NZ_PNUA01000075.1	715	1959	+	WP_000115575.1	hypothetical protein	Escherichia coli	402371	GCF_003983695.1
27015719	RefSeq	NZ_PNUB01000075.1	648	1892	+	WP_000115575.1	hypothetical protein	Escherichia coli	402216	GCF_003983685.1
27015719	RefSeq	NZ_PNUC01000067.1	648	1892	+	WP_000115575.1	hypothetical protein	Escherichia coli	402007	GCF_003982175.1
27015719	RefSeq	NZ_PNVE01000064.1	648	1892	+	WP_000115575.1	hypothetical protein	Escherichia coli	302921	GCF_003983885.1
27015719	RefSeq	NZ_PNVK01000062.1	648	1892	+	WP_000115575.1	hypothetical protein	Escherichia coli	220075	GCF_003983925.1
27015719	RefSeq	NZ_PNVO01000088.1	759	2003	+	WP_000115575.1	hypothetical protein	Escherichia coli	204548	GCF_003982855.1
27015719	RefSeq	NZ_PNVV01000069.1	6672	7916	-	WP_000115575.1	hypothetical protein	Escherichia coli	203886	GCF_003982995.1
27015719	RefSeq	NZ_PNVX01000070.1	648	1892	+	WP_000115575.1	hypothetical protein	Escherichia coli	203802	GCF_003983995.1
27015719	RefSeq	NZ_PNVZ01000063.1	648	1892	+	WP_000115575.1	hypothetical protein	Escherichia coli	203394	GCF_003983025.1
27015719	RefSeq	NZ_PNWB01000066.1	648	1892	+	WP_000115575.1	hypothetical protein	Escherichia coli	202942	GCF_003983055.1
27015719	RefSeq	NZ_PNWC01000067.1	648	1892	+	WP_000115575.1	hypothetical protein	Escherichia coli	202789	GCF_003983075.1
27015719	RefSeq	NZ_PNWD01000063.1	648	1892	+	WP_000115575.1	hypothetical protein	Escherichia coli	202709	GCF_003983125.1
27015719	RefSeq	NZ_PNWE01000071.1	648	1892	+	WP_000115575.1	hypothetical protein	Escherichia coli	202556	GCF_003983175.1
27015719	RefSeq	NZ_PNWF01000071.1	648	1892	+	WP_000115575.1	hypothetical protein	Escherichia coli	202141	GCF_003983215.1
27015719	RefSeq	NZ_PNWI01000073.1	648	1892	+	WP_000115575.1	hypothetical protein	Escherichia coli	201329	GCF_003983275.1
27015719	RefSeq	NZ_PNWP01000068.1	648	1892	+	WP_000115575.1	hypothetical protein	Escherichia coli	200065	GCF_003983365.1
27015719	RefSeq	NZ_PNXA01000070.1	648	1892	+	WP_000115575.1	hypothetical protein	Escherichia coli	100693	GCF_003984475.1
27015719	RefSeq	NZ_PNXJ01000067.1	648	1892	+	WP_000115575.1	hypothetical protein	Escherichia coli	100211	GCF_003984395.1
27015719	RefSeq	NZ_PNXK01000066.1	648	1892	+	WP_000115575.1	hypothetical protein	Escherichia coli	100045	GCF_003984405.1
27015719	RefSeq	NZ_PNYK01000064.1	648	1892	+	WP_000115575.1	hypothetical protein	Escherichia coli	100522	GCF_003984285.1
27015719	RefSeq	NZ_PNYL01000061.1	648	1892	+	WP_000115575.1	hypothetical protein	Escherichia coli	100421	GCF_003984385.1
27015719	RefSeq	NZ_PNYM01000071.1	648	1892	+	WP_000115575.1	hypothetical protein	Escherichia coli	100345	GCF_003984375.1
27015719	RefSeq	NZ_PNYN01000069.1	648	1892	+	WP_000115575.1	hypothetical protein	Escherichia coli	100324	GCF_003984575.1
27015719	RefSeq	NZ_PNYO01000061.1	648	1892	+	WP_000115575.1	hypothetical protein	Escherichia coli	100047	GCF_004001145.1
27015719	RefSeq	NZ_PNYR01000071.1	648	1892	+	WP_000115575.1	hypothetical protein	Escherichia coli	721040	GCF_003981275.1
27015719	RefSeq	NZ_PNYT01000075.1	648	1892	+	WP_000115575.1	hypothetical protein	Escherichia coli	703595	GCF_003980565.1
27015719	RefSeq	NZ_PNYZ01000065.1	648	1892	+	WP_000115575.1	hypothetical protein	Escherichia coli	700004	GCF_003980795.1
27015719	RefSeq	NZ_PNZE01000067.1	715	1959	+	WP_000115575.1	hypothetical protein	Escherichia coli	503606	GCF_003981095.1
27015719	RefSeq	NZ_PNZF01000063.1	6672	7916	-	WP_000115575.1	hypothetical protein	Escherichia coli	410519	GCF_003981865.1
27015719	RefSeq	NZ_PNZG01000066.1	6672	7916	-	WP_000115575.1	hypothetical protein	Escherichia coli	410343	GCF_003981885.1
27015719	RefSeq	NZ_PNZH01000072.1	715	1959	+	WP_000115575.1	hypothetical protein	Escherichia coli	403395	GCF_003981975.1
27015719	RefSeq	NZ_PNZI01000069.1	6672	7916	-	WP_000115575.1	hypothetical protein	Escherichia coli	403047	GCF_003982035.1
27015719	RefSeq	NZ_PNZJ01000069.1	648	1892	+	WP_000115575.1	hypothetical protein	Escherichia coli	401715	GCF_003982235.1
27015719	RefSeq	NZ_PNZK01000070.1	715	1959	+	WP_000115575.1	hypothetical protein	Escherichia coli	401924	GCF_003982245.1
27015719	RefSeq	NZ_PNZL01000073.1	715	1959	+	WP_000115575.1	hypothetical protein	Escherichia coli	402245	GCF_003982065.1
27015719	RefSeq	NZ_PNZN01000070.1	648	1892	+	WP_000115575.1	hypothetical protein	Escherichia coli	400834	GCF_003982345.1
27015719	RefSeq	NZ_PNZO01000072.1	715	1959	+	WP_000115575.1	hypothetical protein	Escherichia coli	320321	GCF_003982545.1
27015719	RefSeq	NZ_PNZP01000066.1	715	1959	+	WP_000115575.1	hypothetical protein	Escherichia coli	310003	GCF_003983855.1
27015719	RefSeq	NZ_PNZR01000065.1	648	1892	+	WP_000115575.1	hypothetical protein	Escherichia coli	210056	GCF_003982805.1
27015719	RefSeq	NZ_PNZS01000071.1	648	1892	+	WP_000115575.1	hypothetical protein	Escherichia coli	204009	GCF_003982965.1
27015719	RefSeq	NZ_PNZU01000070.1	648	1892	+	WP_000115575.1	hypothetical protein	Escherichia coli	202733	GCF_003983115.1
27015719	RefSeq	NZ_PNZV01000068.1	648	1892	+	WP_000115575.1	hypothetical protein	Escherichia coli	202702	GCF_003983155.1
27015719	RefSeq	NZ_PNZY01000073.1	715	1959	+	WP_000115575.1	hypothetical protein	Escherichia coli	200434	GCF_003983335.1
27015719	RefSeq	NZ_POAE01000063.1	648	1892	+	WP_000115575.1	hypothetical protein	Escherichia coli	102221	GCF_003984175.1
27015719	RefSeq	NZ_POAN01000090.1	556	1800	+	WP_000115575.1	hypothetical protein	Escherichia coli	403030	GCF_003983655.1
27015719	RefSeq	NZ_POAR01000069.1	648	1892	+	WP_000115575.1	hypothetical protein	Escherichia coli	400584	GCF_003982365.1
27015719	RefSeq	NZ_POAV01000068.1	648	1892	+	WP_000115575.1	hypothetical protein	Escherichia coli	100563	GCF_003984275.1
27015719	RefSeq	NZ_UGCI01000001.1	2427	3671	-	WP_000115575.1	hypothetical protein	Escherichia coli	NCTC11474	GCF_900449205.1
27015719	RefSeq	NC_022333.1	117336	118580	+	YP_008531482.1	hypothetical protein	Escherichia coli	4266 delta cssB::Km
27015719	INSDC	CP023347.1	99935	101179	+	ATB11763.1	acyltransferase	Escherichia coli	ETEC-2265	GCA_002302315.1
27015719	INSDC	AB702969.1	117336	118580	+	BAN82951.1	putative membrane protein	Escherichia coli	4266 delta cssB::Km
27015719	INSDC	AASDTE010000083.1	637	1881	+	EFD1589021.1	acyltransferase	Escherichia coli	738636
27015719	INSDC	AASKJP010000067.1	1137	2381	+	EFD5425735.1	acyltransferase	Escherichia coli	PNUSAE027028
27015719	INSDC	AIHN01000038.1	28573	29817	-	EHX95094.1	putative membrane protein	Escherichia coli DEC14D	DEC14D	GCA_000250475.2
27015719	INSDC	AQDL01000088.1	536	1780	+	EMV86797.1	putative membrane protein	Escherichia coli 2860050	2860050	GCA_000354995.2
27015719	INSDC	AQDW01000038.1	805	2049	+	EMW53637.1	putative membrane protein	Escherichia coli 2770900	2770900	GCA_000355615.2
27015719	INSDC	AQDZ01000069.1	798	2042	+	EMW67097.1	putative membrane protein	Escherichia coli 2749250	2749250	GCA_000354875.1
27015719	INSDC	AQEA01000130.1	6178	7422	-	EMW67660.1	putative membrane protein	Escherichia coli 2747800	2747800	GCA_000354775.2
27015719	INSDC	AQFC01000043.1	8574	9818	+	EMX69902.1	putative membrane protein	Escherichia coli Envira 8/11	Envira 8/11	GCA_000355215.2
27015719	INSDC	AQFD01000032.1	9593	10837	+	EMX71457.1	putative membrane protein	Escherichia coli Envira 10/1	Envira 10/1	GCA_000355195.2
27015719	INSDC	AQEK01000021.1	10483	11727	+	EMZ86439.1	putative membrane protein	Escherichia coli p0305293.1	p0305293.1	GCA_000356605.2
27015719	INSDC	AQEC01000089.1	738	1982	+	ENA46928.1	putative membrane protein	Escherichia coli 2729250	2729250	GCA_000356065.2
27015719	INSDC	APXG01000136.1	898	2142	+	ENA92450.1	putative membrane protein	Escherichia coli 2860650	2860650	GCA_000356445.2
27015719	INSDC	APXJ01000087.1	849	2093	+	ENB08057.1	putative membrane protein	Escherichia coli 2866350	2866350	GCA_000356505.2
27015719	INSDC	APZZ01000154.1	765	2009	+	ENE04907.1	putative membrane protein	Escherichia coli p0305293.14	p0305293.14	GCA_000357485.2
27015719	INSDC	AQBT01000146.1	791	2035	+	ENG29784.1	putative membrane protein	Escherichia coli p0305293.10	p0305293.10	GCA_000358555.1
27015719	INSDC	AQBV01000125.1	764	2008	+	ENG42100.1	putative membrane protein	Escherichia coli p0305293.12	p0305293.12	GCA_000358595.2
27015719	INSDC	AQBW01000061.1	761	2005	+	ENG50544.1	putative membrane protein	Escherichia coli p0305293.15	p0305293.15	GCA_000358615.2
27015719	INSDC	AQBX01000098.1	899	2143	+	ENG56626.1	putative membrane protein	Escherichia coli p0305293.2	p0305293.2	GCA_000358635.2
27015719	INSDC	AQBY01000106.1	851	2095	+	ENG63295.1	putative membrane protein	Escherichia coli p0305293.3	p0305293.3	GCA_000358655.2
27015719	INSDC	AQCD01000154.1	851	2095	+	ENG67619.1	putative membrane protein	Escherichia coli p0305293.8	p0305293.8	GCA_000358695.2
27015719	INSDC	AQCC01000185.1	770	2014	+	ENH48454.1	putative membrane protein	Escherichia coli p0305293.7	p0305293.7	GCA_000359095.2
27015719	INSDC	AQCA01000046.1	3223	4467	-	ENH50986.1	putative membrane protein	Escherichia coli p0305293.5	p0305293.5	GCA_000359055.2
27015719	INSDC	ASRW01000479.1	5553	6797	-	EPH47666.1	AatD	Escherichia coli E2265	E2265	GCA_000415485.1
27015719	INSDC	KE353242.1	6091	7335	-	EPH47666.1	AatD	Escherichia coli E2265	E2265	GCA_000415485.1
27015719	INSDC	ASYQ02000152.1	6595	7839	-	ESV03052.1	hypothetical protein	Escherichia coli E1777	E1777	GCA_000512625.1
27015719	INSDC	KI894150.1	6595	7839	-	ESV03052.1	hypothetical protein	Escherichia coli E1777	E1777	GCA_000512625.1
27015719	INSDC	DABDRQ010000069.1	478	1722	+	HAI2096319.1	acyltransferase	Escherichia coli	BCW_4199
27015719	INSDC	JORD01000142.1	696	1940	+	KEM15002.1	putative membrane protein	Escherichia coli 6-319-05_S1_C2	6-319-05_S1_C2	GCA_000713025.1
27015719	INSDC	JORE01000041.1	689	1933	+	KEM29262.1	putative membrane protein	Escherichia coli 6-319-05_S1_C3	6-319-05_S1_C3	GCA_000713015.1
27015719	INSDC	JORE01000030.1	14890	16134	-	KEM31680.1	putative membrane protein	Escherichia coli 6-319-05_S1_C3	6-319-05_S1_C3	GCA_000713015.1
27015719	INSDC	JORT01000190.1	7450	8694	-	KEM88854.1	putative membrane protein	Escherichia coli 6-319-05_S1_C1	6-319-05_S1_C1	GCA_000713335.1
27015719	INSDC	JORT01000182.1	8225	9469	-	KEM89393.1	putative membrane protein	Escherichia coli 6-319-05_S1_C1	6-319-05_S1_C1	GCA_000713335.1
27015719	INSDC	JORT01000109.1	691	1935	+	KEM95169.1	putative membrane protein	Escherichia coli 6-319-05_S1_C1	6-319-05_S1_C1	GCA_000713335.1
27015719	INSDC	JORT01000042.1	691	1935	+	KEN06111.1	putative membrane protein	Escherichia coli 6-319-05_S1_C1	6-319-05_S1_C1	GCA_000713335.1
27015719	INSDC	JORT01000032.1	14710	15954	-	KEN07031.1	putative membrane protein	Escherichia coli 6-319-05_S1_C1	6-319-05_S1_C1	GCA_000713335.1
27015719	INSDC	UGCI01000001.1	2427	3671	-	STI41517.1	ABC transporter protein AatD	Escherichia coli	NCTC11474	GCA_900449205.1
6166071	RefSeq	NC_008460.1	29979	31187	+	WP_011666436.1	AatD, apolipoprotein N-acyltransferase	Escherichia coli	DIJ1
6166071	RefSeq	NZ_AB255435.1	29979	31187	+	WP_011666436.1	AatD, apolipoprotein N-acyltransferase	Escherichia coli	DIJ1
6166071	RefSeq	NC_008460.1	29979	31187	+	YP_788001.1	AatD, apolipoprotein N-acyltransferase	Escherichia coli	DIJ1
6166071	INSDC	AB255435.1	29979	31187	+	BAF33904.1	AatD, apolipoprotein N-acyltransferase	Escherichia coli	DIJ1
6166071	INSDC	AASBIC010000040.1	25421	26629	-	EFA6253180.1	acyltransferase	Escherichia coli	PNUSAE022275
6166071	INSDC	AASLXR010000061.1	15616	16824	-	EFE0616603.1	acyltransferase	Escherichia coli	300650
48464853	RefSeq	NZ_BDOY01000040.1	17076	18287	+	WP_024188913.1	acyltransferase	Escherichia coli	2348	GCF_002206845.1
48464853	RefSeq	NZ_BDPD01000046.1	3885	5096	-	WP_024188913.1	acyltransferase	Escherichia coli	1526	GCF_002206925.1
48464853	RefSeq	NZ_BDPO01000032.1	3645	4856	-	WP_024188913.1	acyltransferase	Escherichia coli	1674	GCF_002207145.1
48464853	RefSeq	NZ_BDPV01000032.1	3639	4850	-	WP_024188913.1	acyltransferase	Escherichia coli	1637	GCF_002207285.1
48464853	RefSeq	NZ_BDRF01000010.1	166179	167390	-	WP_024188913.1	acyltransferase	Escherichia coli	1623	GCF_002207485.1
48464853	RefSeq	NZ_BDRJ01000039.1	1968	3179	-	WP_024188913.1	acyltransferase	Escherichia coli	390	GCF_002207565.1
48464853	RefSeq	NZ_BDRM01000036.1	17611	18822	+	WP_024188913.1	acyltransferase	Escherichia coli	890	GCF_002207625.1
48464853	RefSeq	NZ_CABHFS010000063.1	16182	17393	+	WP_024188913.1	acyltransferase	Escherichia coli	4928STDY7387793	GCF_902165205.1
48464853	RefSeq	NZ_CP019778.1	1069766	1070977	+	WP_024188913.1	acyltransferase	Escherichia coli	NCTC86	GCF_002007705.1
48464853	RefSeq	NZ_CP053284.1	1685979	1687190	+	WP_024188913.1	acyltransferase	Escherichia coli	SCU-104	GCF_013315995.1
48464853	RefSeq	NZ_JAADCC010000033.1	19228	20439	-	WP_024188913.1	acyltransferase	Escherichia coli	1802260022	GCF_013391235.1
48464853	RefSeq	NZ_JAATKU010000049.1	6265	7476	-	WP_024188913.1	acyltransferase	Escherichia coli	5134	GCF_011812865.1
48464853	RefSeq	NZ_JABACN010000058.1	6088	7299	-	WP_024188913.1	acyltransferase	Escherichia coli	N1(2020)	GCF_012524195.1
48464853	RefSeq	NZ_JJLW01000152.1	6209	7420	-	WP_024188913.1	acyltransferase	Escherichia coli 1-250-04_S1_C3	1-250-04_S1_C3	GCF_000627815.1
48464853	RefSeq	NZ_JJLZ01000062.1	3042	4253	-	WP_024188913.1	acyltransferase	Escherichia coli 2-005-03_S1_C3	2-005-03_S1_C3	GCF_000627925.1
48464853	RefSeq	NZ_JJMC01000061.1	2162	3373	-	WP_024188913.1	acyltransferase	Escherichia coli 2-005-03_S1_C2	2-005-03_S1_C2	GCF_000627985.1
48464853	RefSeq	NZ_JJME01000063.1	3049	4260	-	WP_024188913.1	acyltransferase	Escherichia coli 2-005-03_S1_C1	2-005-03_S1_C1	GCF_000627835.1
48464853	RefSeq	NZ_JMGR01000071.1	2951	4162	-	WP_024188913.1	acyltransferase	Escherichia coli 2-052-05_S1_C1	2-052-05_S1_C1	GCF_000687085.1
48464853	RefSeq	NZ_JMGT01000017.1	17274	18485	+	WP_024188913.1	acyltransferase	Escherichia coli 2-005-03_S3_C2	2-005-03_S3_C2	GCF_000687105.1
48464853	RefSeq	NZ_JNNE01000133.1	3049	4260	-	WP_024188913.1	acyltransferase	Escherichia coli 2-052-05_S1_C3	2-052-05_S1_C3	GCF_000700565.1
48464853	RefSeq	NZ_JNPH01000073.1	2968	4179	-	WP_024188913.1	acyltransferase	Escherichia coli 2-177-06_S1_C1	2-177-06_S1_C1	GCF_000703425.1
48464853	RefSeq	NZ_JNPL01000128.1	2351	3562	-	WP_024188913.1	acyltransferase	Escherichia coli 2-177-06_S1_C2	2-177-06_S1_C2	GCF_000703705.1
48464853	RefSeq	NZ_JNPM01000061.1	2180	3391	-	WP_024188913.1	acyltransferase	Escherichia coli 2-177-06_S1_C3	2-177-06_S1_C3	GCF_000703685.1
48464853	RefSeq	NZ_JNQB01000038.1	20789	22000	+	WP_024188913.1	acyltransferase	Escherichia coli 1-250-04_S1_C1	1-250-04_S1_C1	GCF_000704245.1
48464853	RefSeq	NZ_JNQC01000038.1	19617	20828	+	WP_024188913.1	acyltransferase	Escherichia coli 1-250-04_S1_C2	1-250-04_S1_C2	GCF_000704265.1
48464853	RefSeq	NZ_JNQS01000038.1	25095	26306	+	WP_024188913.1	acyltransferase	Escherichia coli 2-316-03_S4_C1	2-316-03_S4_C1	GCF_000704305.1
48464853	RefSeq	NZ_JOMW01000118.1	16352	17563	+	WP_024188913.1	acyltransferase	Escherichia coli 2-316-03_S1_C1	2-316-03_S1_C1	GCF_000711475.1
48464853	RefSeq	NZ_JOMX01000083.1	16352	17563	+	WP_024188913.1	acyltransferase	Escherichia coli 2-316-03_S1_C2	2-316-03_S1_C2	GCF_000711415.1
48464853	RefSeq	NZ_KE700857.1	749662	750873	+	WP_024188913.1	acyltransferase	Escherichia coli HVH 202 (4-3163997)	HVH 202 (4-3163997)	GCF_000459095.1
48464853	RefSeq	NZ_KI538659.1	37946	39157	-	WP_024188913.1	acyltransferase	Escherichia coli HVH 36 (4-5675286)	HVH 36 (4-5675286)	GCF_000494935.1
48464853	RefSeq	NZ_KQ087601.1	908979	910190	+	WP_024188913.1	acyltransferase	Escherichia coli	BWH49	GCF_001030245.1
48464853	RefSeq	NZ_KQ087667.1	911320	912531	+	WP_024188913.1	acyltransferase	Escherichia coli	BWH50	GCF_001030355.1
48464853	RefSeq	NZ_LIVE01000054.1	16152	17363	+	WP_024188913.1	acyltransferase	Escherichia coli	221	GCF_001419965.1
48464853	RefSeq	NZ_LQVB01000036.1	6271	7482	+	WP_024188913.1	acyltransferase	Escherichia coli	GN02681	GCF_001520595.1
48464853	RefSeq	NZ_LRWV01000220.1	20616	21827	+	WP_024188913.1	acyltransferase	Escherichia coli	B107	GCF_001561735.1
48464853	RefSeq	NZ_LSEL01000149.1	22128	23339	-	WP_024188913.1	acyltransferase	Escherichia coli	MB1074	GCF_001637845.1
48464853	RefSeq	NZ_LSEV01000129.1	4381	5592	-	WP_024188913.1	acyltransferase	Escherichia coli	U92	GCF_001638165.1
48464853	RefSeq	NZ_LYBF01000090.1	16092	17303	+	WP_024188913.1	acyltransferase	Escherichia coli	ECOR05	GCF_002190205.1
48464853	RefSeq	NZ_LYBY01000097.1	17508	18719	+	WP_024188913.1	acyltransferase	Escherichia coli	ECOR50	GCF_002191035.1
48464853	RefSeq	NZ_MCJQ01000050.1	4338	5549	-	WP_024188913.1	acyltransferase	Escherichia coli	HE-MDREc12	GCF_003730535.1
48464853	RefSeq	NZ_MWIQ01000085.1	4228	5439	-	WP_024188913.1	acyltransferase	Escherichia coli	ICBECAM5	GCF_002018815.1
48464853	RefSeq	NZ_NOSF01000059.1	863	2074	+	WP_024188913.1	acyltransferase	Escherichia coli	MOD1-EC6770	GCF_002521955.1
48464853	RefSeq	NZ_NOSN01000059.1	1919	3130	-	WP_024188913.1	acyltransferase	Escherichia coli	MOD1-EC6761	GCF_002522095.1
48464853	RefSeq	NZ_NOWP01000041.1	16146	17357	+	WP_024188913.1	acyltransferase	Escherichia coli	MOD1-EC5283	GCF_002744515.1
48464853	RefSeq	NZ_NRTU01000011.1	1989	3200	-	WP_024188913.1	acyltransferase	Escherichia coli	A297	GCF_003292485.1
48464853	RefSeq	NZ_NXML01000115.1	336	1547	+	WP_024188913.1	acyltransferase	Escherichia coli	MOD1-EC6207	GCF_002464445.1
48464853	RefSeq	NZ_OEDS01000131.1	4237	5448	+	WP_024188913.1	acyltransferase	Escherichia coli		GCF_900236085.1
48464853	RefSeq	NZ_OEER01000159.1	2128	3339	-	WP_024188913.1	acyltransferase	Escherichia coli		GCF_900236075.1
48464853	RefSeq	NZ_OEEW01000091.1	907	2118	+	WP_024188913.1	acyltransferase	Escherichia coli		GCF_900236105.1
48464853	RefSeq	NZ_OEEY01000038.1	2062	3273	-	WP_024188913.1	acyltransferase	Escherichia coli		GCF_900236135.1
48464853	RefSeq	NZ_PJGN01000046.1	19237	20448	+	WP_024188913.1	acyltransferase	Escherichia coli	LN23	GCF_003290945.1
48464853	RefSeq	NZ_PNUV01000059.1	1901	3112	-	WP_024188913.1	acyltransferase	Escherichia coli	320277	GCF_003982555.1
48464853	RefSeq	NZ_PXIA01000036.1	19530	20741	-	WP_024188913.1	acyltransferase	Escherichia coli	ECM-2	GCF_003057445.1
48464853	RefSeq	NZ_PXLG01000073.1	4744	5955	+	WP_024188913.1	acyltransferase	Escherichia coli	CRE16	GCF_003400975.1
48464853	RefSeq	NZ_QBFJ01000050.1	1862	3073	-	WP_024188913.1	acyltransferase	Enterobacter sp. EC-NT1	EC-NT1	GCF_003382475.1
48464853	RefSeq	NZ_QOWQ01000054.1	16148	17359	+	WP_024188913.1	acyltransferase	Escherichia coli	MOD1-ECOR5	GCF_003334335.1
48464853	RefSeq	NZ_QOYJ01000066.1	17517	18728	+	WP_024188913.1	acyltransferase	Escherichia coli	MOD1-ECOR50	GCF_003333675.1
48464853	RefSeq	NZ_RDUE01000038.1	22393	23604	+	WP_024188913.1	acyltransferase	Escherichia coli	EC302_ST349	GCF_008388815.1
48464853	RefSeq	NZ_RDUH01000043.1	15954	17165	+	WP_024188913.1	acyltransferase	Escherichia coli	EC285_ST648C	GCF_008388865.1
48464853	RefSeq	NZ_RRFC01000049.1	5124	6335	-	WP_024188913.1	acyltransferase	Escherichia coli	FWSEC0083	GCF_005045735.1
48464853	RefSeq	NZ_SAZN01000006.1	16195	17406	+	WP_024188913.1	acyltransferase	Escherichia coli	B14997	GCF_004025245.1
48464853	RefSeq	NZ_SEVB01000002.1	4143806	4145017	+	WP_024188913.1	acyltransferase	Escherichia coli O25b:H4	B1370-PB_2012	GCF_005670585.1
48464853	RefSeq	NZ_SHHN01000057.1	15946	17157	+	WP_024188913.1	acyltransferase	Escherichia coli	EC_75	GCF_004282635.1
48464853	RefSeq	NZ_UASI01000008.1	127505	128716	+	WP_024188913.1	acyltransferase	Escherichia coli	NCTC9028	GCF_900450305.1
48464853	RefSeq	NZ_UGBX01000001.1	908508	909719	-	WP_024188913.1	acyltransferase	Escherichia coli	NCTC9050	GCF_900448985.1
48464853	RefSeq	NZ_VRWU01000045.1	2087	3298	-	WP_024188913.1	acyltransferase	Escherichia coli	3_188_1	GCF_008041115.1
48464853	RefSeq	NZ_WNUD01000036.1	31612	32823	-	WP_024188913.1	acyltransferase	Escherichia coli	MEX-4	GCF_013368385.1
48464853	RefSeq	NZ_WSWS01000053.1	393	1604	+	WP_024188913.1	acyltransferase	Escherichia coli	IM24c	GCF_009790825.1
48464853	INSDC	CP019778.1	1069766	1070977	+	AQT98531.1	acyltransferase	Escherichia coli	NCTC86	GCA_002007705.1
48464853	INSDC	AAAATG010000055.1	2134	3345	-	EAA1990027.1	acyltransferase	Escherichia coli	437050	GCA_004163395.1
48464853	INSDC	AASELD010000013.1	16882	18093	+	EFB9841127.1	acyltransferase	Escherichia coli	2015C-3238
48464853	INSDC	AASKMO010000034.1	2348	3559	-	EFD5785347.1	acyltransferase	Escherichia coli	1.1936
48464853	INSDC	AASXBT010000018.1	35556	36767	-	EFH8441635.1	acyltransferase	Escherichia coli	862385
48464853	INSDC	AATIYN010000030.1	19174	20385	-	EFL8227515.1	acyltransferase	Escherichia coli	PNUSAE000160
48464853	INSDC	AATJVI010000056.1	1840	3051	-	EFM1072716.1	acyltransferase	Escherichia coli	1.1943
48464853	INSDC	AATNEQ010000051.1	2639	3850	-	EFN2002903.1	acyltransferase	Escherichia coli	u860eb
48464853	INSDC	AATPAZ010000052.1	4214	5425	-	EFN7168208.1	acyltransferase	Escherichia coli	M004XC2
48464853	INSDC	JJLW01000152.1	6209	7420	-	EZJ94249.1	putative aatD	Escherichia coli 1-250-04_S1_C3	1-250-04_S1_C3	GCA_000627815.1
48464853	INSDC	JJLZ01000062.1	3042	4253	-	EZK11627.1	putative aatD	Escherichia coli 2-005-03_S1_C3	2-005-03_S1_C3	GCA_000627925.1
48464853	INSDC	JJMC01000061.1	2162	3373	-	EZK29080.1	putative aatD	Escherichia coli 2-005-03_S1_C2	2-005-03_S1_C2	GCA_000627985.1
48464853	INSDC	JJME01000063.1	3049	4260	-	EZK37459.1	putative aatD	Escherichia coli 2-005-03_S1_C1	2-005-03_S1_C1	GCA_000627835.1
48464853	INSDC	DAAZEU010000082.1	1974	3185	-	HAG8539025.1	acyltransferase	Escherichia coli
48464853	INSDC	DAAZZE010000029.1	18880	20091	-	HAG9935079.1	acyltransferase	Escherichia coli	S26EC
48464853	INSDC	DABADM010000015.1	87764	88975	-	HAH0429885.1	acyltransferase	Escherichia coli
48464853	INSDC	DABARU010000044.1	4214	5425	-	HAH2232300.1	acyltransferase	Escherichia coli
48464853	INSDC	DABAVL010000072.1	4918	6129	-	HAH2693495.1	acyltransferase	Escherichia coli	Ecor-50
48464853	INSDC	DABAWV010000060.1	1839	3050	-	HAH2857824.1	acyltransferase	Escherichia coli	ECOR-05
48464853	INSDC	DABBEY010000013.1	87764	88975	-	HAH3888209.1	acyltransferase	Escherichia coli
48464853	INSDC	DABBJT010000083.1	1638	2849	-	HAH4502891.1	acyltransferase	Escherichia coli	M256
48464853	INSDC	DABBRC010000048.1	5050	6261	-	HAH5440284.1	acyltransferase	Escherichia coli	TM69
48464853	INSDC	DABCZV010000060.1	1963	3174	-	HAH9021842.1	acyltransferase	Escherichia coli	BCW_2916
48464853	INSDC	DABCVA010000057.1	4826	6037	-	HAH9129614.1	acyltransferase	Escherichia coli	BCW_4080
48464853	INSDC	DABDDN010000050.1	1844	3055	-	HAH9752053.1	acyltransferase	Escherichia coli
48464853	INSDC	DABDES010000041.1	1841	3052	-	HAH9941307.1	acyltransferase	Escherichia coli
48464853	INSDC	DABCSY010000068.1	4827	6038	-	HAI0305166.1	acyltransferase	Escherichia coli	BCW_5112
48464853	INSDC	DABDHE010000067.1	4827	6038	-	HAI0787209.1	acyltransferase	Escherichia coli	ESC0214
48464853	INSDC	DABDPE010000035.1	20432	21643	-	HAI1794781.1	acyltransferase	Escherichia coli	UPEC
48464853	INSDC	DABDQT010000067.1	1077	2288	-	HAI2003670.1	acyltransferase	Escherichia coli	BCW_4038
48464853	INSDC	DABEGZ010000001.1	4325	5536	-	HAI4016547.1	acyltransferase	Escherichia coli
48464853	INSDC	DABENZ010000054.1	19176	20387	-	HAI4894220.1	acyltransferase	Escherichia coli
48464853	INSDC	DABEOF010000053.1	19176	20387	-	HAI4923663.1	acyltransferase	Escherichia coli
48464853	INSDC	DABEUW010000010.1	4848	6059	-	HAI5762771.1	acyltransferase	Escherichia coli
48464853	INSDC	DABEWG010000055.1	1888	3099	-	HAI5935526.1	acyltransferase	Escherichia coli
48464853	INSDC	DABFAN010000053.1	19176	20387	-	HAI6520164.1	acyltransferase	Escherichia coli
48464853	INSDC	DABFEI010000010.1	19954	21165	-	HAI6956570.1	acyltransferase	Escherichia coli
48464853	INSDC	DABGYN010000062.1	3207	4418	-	HAJ0836510.1	acyltransferase	Escherichia coli	EC00618
48464853	INSDC	DABHBA010000065.1	4213	5424	-	HAJ1102682.1	acyltransferase	Escherichia coli	EC00636
48464853	INSDC	DABHKW010000081.1	2046	3257	-	HAJ2463811.1	acyltransferase	Escherichia coli	Ec 7 IMP
48464853	INSDC	DABHRZ010000061.1	6031	7242	-	HAJ3382573.1	acyltransferase	Escherichia coli	EuSCAPE_FI022
48464853	INSDC	DABFZK010000014.1	104561	105772	-	HAJ3912728.1	acyltransferase	Escherichia coli
48464853	INSDC	DABFZV010000013.1	104561	105772	-	HAJ3932256.1	acyltransferase	Escherichia coli
48464853	INSDC	DABFZS010000014.1	104561	105772	-	HAJ3941672.1	acyltransferase	Escherichia coli
48464853	INSDC	DABFZU010000015.1	104561	105772	-	HAJ3946929.1	acyltransferase	Escherichia coli
48464853	INSDC	DABFZW010000015.1	104561	105772	-	HAJ3951788.1	acyltransferase	Escherichia coli
48464853	INSDC	DABGBA010000014.1	104787	105998	-	HAJ4060895.1	acyltransferase	Escherichia coli
48464853	INSDC	DABGAX010000014.1	104797	106008	-	HAJ4065666.1	acyltransferase	Escherichia coli
48464853	INSDC	DABGBB010000013.1	104752	105963	-	HAJ4097920.1	acyltransferase	Escherichia coli
48464853	INSDC	DABGAY010000013.1	104797	106008	-	HAJ4107170.1	acyltransferase	Escherichia coli
48464853	INSDC	DABGAZ010000014.1	104794	106005	-	HAJ4126509.1	acyltransferase	Escherichia coli
48464853	INSDC	DABGCR010000003.1	58489	59700	+	HAJ4285666.1	acyltransferase	Escherichia coli
48464853	INSDC	DABGCS010000003.1	16028	17239	+	HAJ4290472.1	acyltransferase	Escherichia coli
48464853	INSDC	DABGDW010000014.1	104797	106008	-	HAJ4401648.1	acyltransferase	Escherichia coli
48464853	INSDC	DABGDV010000013.1	104561	105772	-	HAJ4405535.1	acyltransferase	Escherichia coli
48464853	INSDC	DABGDU010000013.1	104562	105773	-	HAJ4410529.1	acyltransferase	Escherichia coli
48464853	INSDC	DABGDR010000013.1	104561	105772	-	HAJ4420541.1	acyltransferase	Escherichia coli
48464853	INSDC	DABGDT010000016.1	104562	105773	-	HAJ4453660.1	acyltransferase	Escherichia coli
48464853	INSDC	DABGFD010000013.1	104797	106008	-	HAJ4575196.1	acyltransferase	Escherichia coli
48464853	INSDC	DABGFF010000013.1	104797	106008	-	HAJ4594321.1	acyltransferase	Escherichia coli
48464853	INSDC	DABGFE010000013.1	104797	106008	-	HAJ4618030.1	acyltransferase	Escherichia coli
48464853	INSDC	DABGFI010000014.1	104797	106008	-	HAJ4623029.1	acyltransferase	Escherichia coli
48464853	INSDC	DABGFG010000014.1	104797	106008	-	HAJ4642590.1	acyltransferase	Escherichia coli
48464853	INSDC	DABGFO010000012.1	104561	105772	-	HAJ4666976.1	acyltransferase	Escherichia coli
48464853	INSDC	DABGHE010000073.1	4214	5425	-	HAJ4835778.1	acyltransferase	Escherichia coli	ecoli[ST-38]
48464853	INSDC	DABGMN010000035.1	19050	20261	-	HAJ5292717.1	acyltransferase	Escherichia coli	ecoli[ST-131]
48464853	INSDC	DABHVE010000106.1	4214	5425	-	HAJ5787123.1	acyltransferase	Escherichia coli	EuSCAPE_ES038
48464853	INSDC	DABIUA010000059.1	4458	5669	-	HAJ9015411.1	acyltransferase	Escherichia coli
48464853	INSDC	RDUE01000038.1	22393	23604	+	KAA1955116.1	acyltransferase	Escherichia coli	EC302_ST349
48464853	INSDC	RDUH01000043.1	15954	17165	+	KAA1959887.1	acyltransferase	Escherichia coli	EC285_ST648C
48464853	INSDC	JMGR01000071.1	2951	4162	-	KDA61843.1	putative aatD	Escherichia coli 2-052-05_S1_C1	2-052-05_S1_C1	GCA_000687085.1
48464853	INSDC	JMGT01000017.1	17274	18485	+	KDA74780.1	putative aatD	Escherichia coli 2-005-03_S3_C2	2-005-03_S3_C2	GCA_000687105.1
48464853	INSDC	JNNE01000133.1	3049	4260	-	KDT10604.1	putative aatD	Escherichia coli 2-052-05_S1_C3	2-052-05_S1_C3	GCA_000700565.1
48464853	INSDC	JNPH01000073.1	2968	4179	-	KDW15789.1	putative aatD	Escherichia coli 2-177-06_S1_C1	2-177-06_S1_C1	GCA_000703425.1
48464853	INSDC	JNPL01000128.1	2351	3562	-	KDW29010.1	putative aatD	Escherichia coli 2-177-06_S1_C2	2-177-06_S1_C2	GCA_000703705.1
48464853	INSDC	JNPM01000061.1	2180	3391	-	KDW38099.1	putative aatD	Escherichia coli 2-177-06_S1_C3	2-177-06_S1_C3	GCA_000703685.1
48464853	INSDC	JNQC01000038.1	19617	20828	+	KDX25097.1	putative aatD	Escherichia coli 1-250-04_S1_C2	1-250-04_S1_C2	GCA_000704265.1
48464853	INSDC	JNQB01000038.1	20789	22000	+	KDX25370.1	putative aatD	Escherichia coli 1-250-04_S1_C1	1-250-04_S1_C1	GCA_000704245.1
48464853	INSDC	JNQS01000038.1	25095	26306	+	KDY08418.1	putative aatD	Escherichia coli 2-316-03_S4_C1	2-316-03_S4_C1	GCA_000704305.1
48464853	INSDC	JOMW01000118.1	16352	17563	+	KEJ30252.1	putative aatD	Escherichia coli 2-316-03_S1_C1	2-316-03_S1_C1	GCA_000711475.1
48464853	INSDC	JOMX01000083.1	16352	17563	+	KEJ31540.1	putative aatD	Escherichia coli 2-316-03_S1_C2	2-316-03_S1_C2	GCA_000711415.1
48464853	INSDC	LIVE01000054.1	16152	17363	+	KQJ12385.1	acyltransferase	Escherichia coli	221	GCA_001419965.1
48464853	INSDC	LQVB01000036.1	6271	7482	+	KUW03547.1	acyltransferase	Escherichia coli	GN02681	GCA_001520595.1
48464853	INSDC	JAANLI010000049.1	4764	5975	+	MBA1722680.1	acyltransferase	Escherichia coli	G24
48464853	INSDC	WSWS01000053.1	393	1604	+	MWD72539.1	acyltransferase	Escherichia coli	IM24c
48464853	INSDC	JAATKU010000049.1	6265	7476	-	NIZ79675.1	acyltransferase	Escherichia coli	5134
48464853	INSDC	JABACN010000058.1	6088	7299	-	NLP70313.1	acyltransferase	Escherichia coli	N1(2020)
48464853	INSDC	JAATYY010000058.1	15944	17155	+	NPG29508.1	acyltransferase	Escherichia coli	EF523
48464853	INSDC	JAATZO010000051.1	6090	7301	-	NPH29280.1	acyltransferase	Escherichia coli	EF506
48464853	INSDC	JAATZW010000037.1	16992	18203	+	NPH68467.1	acyltransferase	Escherichia coli	EF480
48464853	INSDC	JAAUAC010000081.1	6114	7325	-	NPH81665.1	acyltransferase	Escherichia coli	EF474
48464853	INSDC	JAAUAD010000083.1	607	1818	+	NPH93010.1	acyltransferase	Escherichia coli	EF473
48464853	INSDC	JAAUBH010000054.1	15944	17155	+	NPJ44328.1	acyltransferase	Escherichia coli	EF442
48464853	INSDC	JAAUBS010000014.1	87843	89054	-	NPJ91942.1	acyltransferase	Escherichia coli	EF431
48464853	INSDC	JAAUCD010000059.1	15944	17155	+	NPK48318.1	acyltransferase	Escherichia coli	EF420
48464853	INSDC	JAATXH010000069.1	4376	5587	-	NPR54608.1	acyltransferase	Escherichia coli	EF566
48464853	INSDC	WNUD01000036.1	31612	32823	-	NUM19385.1	acyltransferase	Escherichia coli	MEX-4
48464853	INSDC	JAADCC010000033.1	19228	20439	-	NWK28546.1	acyltransferase	Escherichia coli	1802260022
48464853	INSDC	MWIQ01000085.1	4228	5439	-	OOW09630.1	acyltransferase	Escherichia coli	ICBECAM5	GCA_002018815.1
48464853	INSDC	LYBF01000090.1	16092	17303	+	OWD60323.1	acyltransferase	Escherichia coli	ECOR05	GCA_002190205.1
48464853	INSDC	LYBY01000097.1	17508	18719	+	OWD86935.1	acyltransferase	Escherichia coli	ECOR50	GCA_002191035.1
48464853	INSDC	CP053284.1	1685979	1687190	+	QKN53490.1	acyltransferase	Escherichia coli	SCU-104
48464853	INSDC	QOYJ01000066.1	17517	18728	+	RCO95878.1	acyltransferase	Escherichia coli	MOD1-ECOR50	GCA_003333675.1
48464853	INSDC	QOWQ01000054.1	16148	17359	+	RCQ56741.1	acyltransferase	Escherichia coli	MOD1-ECOR5	GCA_003334335.1
48464853	INSDC	QBFJ01000050.1	1862	3073	-	RDZ21513.1	acyltransferase	Enterobacter sp. EC-NT1	EC-NT1	GCA_003382475.1
48464853	INSDC	MCJQ01000050.1	4338	5549	-	ROI58890.1	acyltransferase	Escherichia coli	HE-MDREc12	GCA_003730535.1
48464853	INSDC	SAZN01000006.1	16195	17406	+	RWV38056.1	acyltransferase	Escherichia coli	B14997	GCA_004025245.1
48464853	INSDC	SHHN01000057.1	15946	17157	+	RZW61991.1	acyltransferase	Escherichia coli	EC_75	GCA_004282635.1
48464853	INSDC	OEDS01000131.1	4237	5448	+	SOQ63988.1	conserved membrane hypothetical protein	Escherichia coli		GCA_900236085.1
48464853	INSDC	OEER01000159.1	2128	3339	-	SOQ70031.1	conserved membrane hypothetical protein	Escherichia coli		GCA_900236075.1
48464853	INSDC	OEEW01000091.1	907	2118	+	SOQ76341.1	conserved membrane hypothetical protein	Escherichia coli		GCA_900236105.1
48464853	INSDC	OEEY01000038.1	2062	3273	-	SOQ80701.1	conserved membrane hypothetical protein	Escherichia coli		GCA_900236135.1
48464853	INSDC	RRFC01000049.1	5124	6335	-	TJR92426.1	acyltransferase	Escherichia coli	FWSEC0083	GCA_005045735.1
48464853	INSDC	SEVB01000002.1	4143806	4145017	+	TLH06643.1	acyltransferase	Escherichia coli O25b:H4	B1370-PB_2012	GCA_005670585.1
48464853	INSDC	VRWU01000045.1	2087	3298	-	TXP57847.1	acyltransferase	Escherichia coli	3_188_1
21941407	RefSeq	NC_017564.1	2489062	2490288	-	WP_014609170.1	hypothetical protein	Yersinia enterocolitica subsp. palearctica Y11	Y11	GCF_000253175.1
21941407	RefSeq	NZ_ASHT01000034.1	190976	192202	-	WP_014609170.1	hypothetical protein	Yersinia enterocolitica subsp. palearctica YE-P1	YE-P1	GCF_000401975.1
21941407	RefSeq	NZ_ASHU01000045.1	47229	48455	-	WP_014609170.1	hypothetical protein	Yersinia enterocolitica subsp. palearctica YE-P4	YE-P4	GCF_000401955.1
21941407	RefSeq	NZ_ASHV01000047.1	9872	11098	-	WP_014609170.1	hypothetical protein	Yersinia enterocolitica subsp. palearctica YE-149	YE-149	GCF_000401935.1
21941407	RefSeq	NZ_ASHW01000042.1	47226	48452	-	WP_014609170.1	hypothetical protein	Yersinia enterocolitica subsp. palearctica YE-150	YE-150	GCF_000401995.1
21941407	RefSeq	NZ_CACU01000005.1	734852	736078	+	WP_014609170.1	hypothetical protein	Yersinia enterocolitica subsp. palearctica 556/8265	556/8265	GCF_000284935.1
21941407	RefSeq	NZ_CGBC01000017.1	61151	62377	+	WP_014609170.1	hypothetical protein	Yersinia enterocolitica	IP26656	GCF_001354615.1
21941407	RefSeq	NZ_CGHW01000024.1	68781	70007	-	WP_014609170.1	hypothetical protein	Yersinia enterocolitica	ERL084574	GCF_001319365.1
21941407	RefSeq	NZ_CHYU01000019.1	61162	62388	+	WP_014609170.1	hypothetical protein	Yersinia enterocolitica	IP10393	GCF_001354595.1
21941407	RefSeq	NZ_CP030980.1	3715828	3717054	-	WP_014609170.1	hypothetical protein	Yersinia enterocolitica subsp. palearctica	Y1	GCF_004368055.1
21941407	RefSeq	NZ_CPWT01000023.1	61166	62392	+	WP_014609170.1	hypothetical protein	Yersinia enterocolitica	IP22276	GCF_001107025.1
21941407	RefSeq	NZ_CPYE01000023.1	61194	62420	+	WP_014609170.1	hypothetical protein	Yersinia enterocolitica	IP29610	GCF_001124705.1
21941407	RefSeq	NZ_CPYZ01000085.1	1738	2964	+	WP_014609170.1	hypothetical protein	Yersinia enterocolitica	ERL022789	GCF_001116445.1
21941407	RefSeq	NZ_CQAU01000079.1	7790	9016	-	WP_014609170.1	hypothetical protein	Yersinia enterocolitica	ERL08109	GCF_001149865.1
21941407	RefSeq	NZ_CQAY01000006.1	83978	85204	-	WP_014609170.1	hypothetical protein	Yersinia enterocolitica	ERL073627	GCF_001102185.1
21941407	RefSeq	NZ_CQBI01000080.1	1737	2963	+	WP_014609170.1	hypothetical protein	Yersinia enterocolitica	ERL072344	GCF_001086365.1
21941407	RefSeq	NZ_CQBT01000026.1	2408	3634	-	WP_014609170.1	hypothetical protein	Yersinia enterocolitica	ERL063683	GCF_001170365.1
21941407	RefSeq	NZ_CQCZ01000078.1	3050	4276	+	WP_014609170.1	hypothetical protein	Yersinia enterocolitica	ERL032770	GCF_001125325.1
21941407	RefSeq	NZ_CTEZ01000022.1	61141	62367	+	WP_014609170.1	hypothetical protein	Yersinia enterocolitica	YE213/02	GCF_001220045.1
21941407	RefSeq	NZ_CTKM01000099.1	2056	3282	+	WP_014609170.1	hypothetical protein	Yersinia enterocolitica	YE201/02	GCF_001222445.1
21941407	RefSeq	NZ_CWIW01000035.1	7804	9030	-	WP_014609170.1	hypothetical protein	Yersinia enterocolitica	H469/87	GCF_001182125.1
21941407	RefSeq	NZ_CWIX01000091.1	7770	8996	-	WP_014609170.1	hypothetical protein	Yersinia enterocolitica	H450/87	GCF_001182245.1
21941407	RefSeq	NZ_FKKK01000017.1	9443	10669	-	WP_014609170.1	hypothetical protein	Yersinia enterocolitica		GCF_900079815.1
21941407	RefSeq	NZ_FKKL01000078.1	1763	2989	+	WP_014609170.1	hypothetical protein	Yersinia enterocolitica		GCF_900079875.1
21941407	RefSeq	NZ_FKKN01000075.1	9443	10669	-	WP_014609170.1	hypothetical protein	Yersinia enterocolitica		GCF_900079945.1
21941407	RefSeq	NZ_FKKO01000017.1	9443	10669	-	WP_014609170.1	hypothetical protein	Yersinia enterocolitica		GCF_900079895.1
21941407	RefSeq	NZ_FKKP01000017.1	9443	10669	-	WP_014609170.1	hypothetical protein	Yersinia enterocolitica		GCF_900079955.1
21941407	RefSeq	NZ_FKKQ01000020.1	61230	62456	+	WP_014609170.1	hypothetical protein	Yersinia enterocolitica		GCF_900079935.1
21941407	RefSeq	NZ_FKKR01000019.1	9443	10669	-	WP_014609170.1	hypothetical protein	Yersinia enterocolitica		GCF_900079905.1
21941407	RefSeq	NZ_FKKS01000092.1	1763	2989	+	WP_014609170.1	hypothetical protein	Yersinia enterocolitica		GCF_900079885.1
21941407	RefSeq	NZ_FKKU01000017.1	61048	62274	+	WP_014609170.1	hypothetical protein	Yersinia enterocolitica		GCF_900079925.1
21941407	RefSeq	NZ_FKKV01000018.1	61230	62456	+	WP_014609170.1	hypothetical protein	Yersinia enterocolitica		GCF_900079915.1
21941407	RefSeq	NZ_FKKW01000075.1	1763	2989	+	WP_014609170.1	hypothetical protein	Yersinia enterocolitica		GCF_900079825.1
21941407	RefSeq	NZ_HF933425.1	769415	770641	+	WP_014609170.1	hypothetical protein	Yersinia enterocolitica (type O:3) str. YE12/03	YE12/03	GCF_001050795.1
21941407	RefSeq	NZ_LR134161.1	4035235	4036461	-	WP_014609170.1	hypothetical protein	Yersinia enterocolitica subsp. enterocolitica	NCTC13629	GCF_900635745.1
21941407	RefSeq	NZ_LR134335.1	1833033	1834259	-	WP_014609170.1	hypothetical protein	Yersinia enterocolitica subsp. palearctica	NCTC13769	GCF_900637005.1
21941407	RefSeq	NZ_LR698980.1	769415	770641	+	WP_014609170.1	hypothetical protein	Yersinia enterocolitica		GCF_902385945.1
21941407	RefSeq	NZ_LYBL01000011.1	262331	263557	-	WP_014609170.1	hypothetical protein	Yersinia enterocolitica subsp. palearctica	YE19	GCF_001649555.1
21941407	INSDC	FR729477.2	2489062	2490288	-	CBY25730.1	aatd	Yersinia enterocolitica subsp. palearctica Y11	Y11	GCA_000253175.1
21941407	INSDC	CGBC01000017.1	61151	62377	+	CFQ16630.1	aatd	Yersinia enterocolitica	IP26656	GCA_001354615.1
21941407	INSDC	CGHW01000024.1	68781	70007	-	CFW64160.1	aatd	Yersinia enterocolitica	ERL084574	GCA_001319365.1
21941407	INSDC	CHYU01000019.1	61162	62388	+	CNB97922.1	aatd	Yersinia enterocolitica	IP10393	GCA_001354595.1
21941407	INSDC	CPWT01000023.1	61166	62392	+	CND38307.1	aatd	Yersinia enterocolitica	IP22276	GCA_001107025.1
21941407	INSDC	CPYE01000023.1	61194	62420	+	CNE75180.1	aatd	Yersinia enterocolitica	IP29610	GCA_001124705.1
21941407	INSDC	CPYZ01000085.1	1738	2964	+	CNG43104.1	aatd	Yersinia enterocolitica	ERL022789	GCA_001116445.1
21941407	INSDC	CQAY01000006.1	83978	85204	-	CNH23742.1	aatd	Yersinia enterocolitica	ERL073627	GCA_001102185.1
21941407	INSDC	CQBT01000026.1	2408	3634	-	CNI58333.1	aatd	Yersinia enterocolitica	ERL063683	GCA_001170365.1
21941407	INSDC	CQBI01000080.1	1737	2963	+	CNI67717.1	aatd	Yersinia enterocolitica	ERL072344	GCA_001086365.1
21941407	INSDC	CQCZ01000078.1	3050	4276	+	CNK52586.1	aatd	Yersinia enterocolitica	ERL032770	GCA_001125325.1
21941407	INSDC	CTEZ01000022.1	61141	62367	+	CQD52170.1	aatd	Yersinia enterocolitica	YE213/02	GCA_001220045.1
21941407	INSDC	CTKM01000099.1	2056	3282	+	CQJ40588.1	aatd	Yersinia enterocolitica	YE201/02	GCA_001222445.1
21941407	INSDC	CWIW01000035.1	7804	9030	-	CRY21253.1	aatd	Yersinia enterocolitica	H469/87	GCA_001182125.1
21941407	INSDC	CWIX01000091.1	7770	8996	-	CRY37077.1	aatd	Yersinia enterocolitica	H450/87	GCA_001182245.1
21941407	INSDC	ASHV01000047.1	9872	11098	-	EOR67484.1	aatd	Yersinia enterocolitica subsp. palearctica YE-149	YE-149	GCA_000401935.1
21941407	INSDC	ASHW01000042.1	47226	48452	-	EOR75869.1	aatd	Yersinia enterocolitica subsp. palearctica YE-150	YE-150	GCA_000401995.1
21941407	INSDC	ASHT01000034.1	190976	192202	-	EOR76555.1	aatd	Yersinia enterocolitica subsp. palearctica YE-P1	YE-P1	GCA_000401975.1
21941407	INSDC	ASHU01000045.1	47229	48455	-	EOR81531.1	aatd	Yersinia enterocolitica subsp. palearctica YE-P4	YE-P4	GCA_000401955.1
21941407	INSDC	LYBL01000011.1	262331	263557	-	OAM67663.1	hypothetical protein	Yersinia enterocolitica subsp. palearctica	YE19	GCA_001649555.1
21941407	INSDC	CP030980.1	3715828	3717054	-	QBQ00408.1	hypothetical protein	Yersinia enterocolitica subsp. palearctica	Y1	GCA_004368055.1
336998997	RefSeq	NZ_JAAFCC010000061.1	2841	4055	+	WP_179147869.1	acyltransferase	Escherichia coli	53R-B	GCF_013395935.1
336998997	INSDC	JAAFCC010000061.1	2841	4055	+	NWQ29399.1	acyltransferase	Escherichia coli	53R-B
313595074	RefSeq	NZ_JAAFAX010000037.1	37105	38319	+	WP_179146108.1	acyltransferase	Escherichia coli	BS76R-1-A	GCF_013395295.1
313595074	INSDC	DAAZFX010000027.1	7992	9206	-	HAG7720138.1	acyltransferase	Escherichia coli	1270-ESBL
313595074	INSDC	JAAFAX010000037.1	37105	38319	+	NWO71574.1	acyltransferase	Escherichia coli	BS76R-1-A
145519909	RefSeq	NZ_NCSH01000002.1	1257069	1258280	+	WP_083583141.1	acyltransferase	Escherichia coli	OS_09_001_-1.0	GCF_002087785.1
145519909	RefSeq	NZ_NIYK01000048.1	2066	3277	-	WP_083583141.1	acyltransferase	Escherichia coli	CFSAN061761	GCF_003399845.1
145519909	INSDC	NCSH01000002.1	1257069	1258280	+	ORD82174.1	acyltransferase	Escherichia coli	OS_09_001_-1.0	GCA_002087785.1
145519909	INSDC	CP042903.1	2987947	2989158	-	QEF54994.1	acyltransferase	Escherichia coli	CFSAN061761
54640339	RefSeq	NZ_JAAFBM010000042.1	2917	4131	-	WP_032208498.1	acyltransferase	Escherichia coli	ZH64R-C	GCF_013395605.1
54640339	RefSeq	NZ_JNQT01000052.1	21541	22755	+	WP_032208498.1	acyltransferase	Escherichia coli 2-316-03_S4_C2	2-316-03_S4_C2	GCF_000704325.1
54640339	INSDC	AASGJQ010000065.1	146	1360	-	EFB6669283.1	acyltransferase	Escherichia coli	PNUSAE027527
54640339	INSDC	AATPZJ010000077.1	146	1360	-	EFO0256820.1	acyltransferase	Escherichia coli	PNUSAE016956
54640339	INSDC	JNQT01000052.1	21541	22755	+	KDY14255.1	carbon-nitrogen hydrolase family protein	Escherichia coli 2-316-03_S4_C2	2-316-03_S4_C2	GCA_000704325.1
54640339	INSDC	JAAFBM010000042.1	2917	4131	-	NWP89028.1	acyltransferase	Escherichia coli	ZH64R-C
54637644	RefSeq	NZ_JAAFAU010000064.1	1156	2370	+	WP_032201746.1	acyltransferase	Escherichia coli	ZH87R-B	GCF_013395255.1
54637644	RefSeq	NZ_JAAFBA010000051.1	2826	4040	-	WP_032201746.1	acyltransferase	Escherichia coli	BS68R-1-B	GCF_013395365.1
54637644	RefSeq	NZ_JNQO01000024.1	60658	61872	-	WP_032201746.1	acyltransferase	Escherichia coli 2-222-05_S4_C2	2-222-05_S4_C2	GCF_000704165.1
54637644	RefSeq	NZ_JNQO01000032.1	46305	47519	+	WP_032201746.1	acyltransferase	Escherichia coli 2-222-05_S4_C2	2-222-05_S4_C2	GCF_000704165.1
54637644	RefSeq	NZ_JNQO01000039.1	32632	33846	+	WP_032201746.1	acyltransferase	Escherichia coli 2-222-05_S4_C2	2-222-05_S4_C2	GCF_000704165.1
54637644	RefSeq	NZ_JOSP01000142.1	10258	11472	-	WP_032201746.1	acyltransferase	Escherichia coli 2-222-05_S4_C3	2-222-05_S4_C3	GCF_000713785.1
54637644	RefSeq	NZ_UGBA01000003.1	66321	67535	+	WP_032201746.1	acyltransferase	Escherichia coli	NCTC11473	GCF_900448815.1
54637644	INSDC	DABDRP010000037.1	32951	34165	-	HAI2090647.1	acyltransferase	Escherichia coli	BCW_4198
54637644	INSDC	DABGBV010000138.1	3447	4661	-	HAJ4113293.1	acyltransferase	Escherichia coli
54637644	INSDC	DABGBM010000066.1	3447	4661	-	HAJ4147486.1	acyltransferase	Escherichia coli
54637644	INSDC	JNQO01000039.1	32632	33846	+	KDX86535.1	putative aatD	Escherichia coli 2-222-05_S4_C2	2-222-05_S4_C2	GCA_000704165.1
54637644	INSDC	JNQO01000032.1	46305	47519	+	KDX87438.1	putative aatD	Escherichia coli 2-222-05_S4_C2	2-222-05_S4_C2	GCA_000704165.1
54637644	INSDC	JNQO01000024.1	60658	61872	-	KDX89137.1	putative aatD	Escherichia coli 2-222-05_S4_C2	2-222-05_S4_C2	GCA_000704165.1
54637644	INSDC	JOSP01000142.1	10258	11472	-	KEO06326.1	putative aatD	Escherichia coli 2-222-05_S4_C3	2-222-05_S4_C3	GCA_000713785.1
54637644	INSDC	JAAFAU010000064.1	1156	2370	+	NWP14752.1	acyltransferase	Escherichia coli	ZH87R-B
54637644	INSDC	JAAFBA010000051.1	2826	4040	-	NWP33566.1	acyltransferase	Escherichia coli	BS68R-1-B
48441144	RefSeq	NZ_AP014654.1	95435	96679	-	WP_024171601.1	hypothetical protein	Escherichia coli O169:H41	O169:H41
48441144	RefSeq	NZ_AQDR01000114.1	2615	3859	+	WP_024171601.1	hypothetical protein	Escherichia coli 2845650	2845650	GCF_000355435.2
48441144	RefSeq	NZ_CP024227.1	131782	133026	-	WP_024171601.1	hypothetical protein	Escherichia coli O169:H41	2014EL-1345-2	GCF_002741435.1
48441144	RefSeq	NZ_CP024265.1	113983	115227	-	WP_024171601.1	hypothetical protein	Escherichia coli O169:H41	F6326-C1	GCF_002741495.1
48441144	RefSeq	NZ_CP024274.1	142430	143674	+	WP_024171601.1	hypothetical protein	Escherichia coli	F9792	GCF_002741555.1
48441144	RefSeq	NZ_JAAFBP010000054.1	4220	5464	-	WP_024171601.1	hypothetical protein	Escherichia coli	BS28R-B	GCF_013395665.1
48441144	RefSeq	NZ_JHJJ01000073.1	9423	10667	+	WP_024171601.1	hypothetical protein	Escherichia coli O169:H41 str. F9792	F9792	GCF_000618205.2
48441144	RefSeq	NZ_LN908840.1	58285	59529	-	WP_024171601.1	hypothetical protein	Escherichia coli	ETEC
48441144	INSDC	AP014654.2	95435	96679	-	BAT57173.2	ABC transporter protein AatD	Escherichia coli O169:H41	O169:H41
48441144	INSDC	AAAAKY010000058.1	1438	2682	+	EAA0965103.1	acyltransferase	Escherichia coli	312802	GCA_004159075.1
48441144	INSDC	AARPNK010000045.1	2425	3669	-	EEW5781642.1	acyltransferase	Escherichia coli	PNUSAE018647
48441144	INSDC	AARYJL010000038.1	2425	3669	-	EEZ3704057.1	acyltransferase	Escherichia coli	F8028-C1
48441144	INSDC	AARYJY010000040.1	2425	3669	-	EEZ3944788.1	acyltransferase	Escherichia coli	F8108-1
48441144	INSDC	AASERW010000040.1	2425	3669	-	EFB9464188.1	acyltransferase	Escherichia coli	PNUSAE022767
48441144	INSDC	AASEOV010000044.1	5329	6573	+	EFC2086904.1	acyltransferase	Escherichia coli	PNUSAE022929
48441144	INSDC	AASKGQ010000040.1	2425	3669	-	EFD5071182.1	acyltransferase	Escherichia coli	PNUSAE031857
48441144	INSDC	AASOWC010000032.1	773	2017	+	EFF0600995.1	acyltransferase	Escherichia coli	2016EL-1001a
48441144	INSDC	AASTWO010000084.1	818	2062	+	EFG7708373.1	acyltransferase	Escherichia coli	289639
48441144	INSDC	AATAMF010000058.1	3476	4720	+	EFI9785215.1	acyltransferase	Escherichia coli	PNUSAE047386
48441144	INSDC	AATCFT010000036.1	8230	9474	-	EFJ5707510.1	acyltransferase	Escherichia coli	2012EL-2225m5
48441144	INSDC	AATCTQ010000046.1	2425	3669	-	EFK5207536.1	acyltransferase	Escherichia coli	PNUSAE046130
48441144	INSDC	AATMKM010000041.1	8230	9474	-	EFM9601858.1	acyltransferase	Escherichia coli	PNUSAE002678
48441144	INSDC	JHJJ01000073.1	9423	10667	+	EZB21104.1	acyltransferase	Escherichia coli O169:H41 str. F9792	F9792	GCA_000618205.2
48441144	INSDC	RMMR01000039.1	2425	3669	-	MFB66964.1	acyltransferase	Escherichia coli	PNUSAE018733	GCA_003762585.1
48441144	INSDC	JAAFBP010000054.1	4220	5464	-	NWO86291.1	acyltransferase	Escherichia coli	BS28R-B
46770599	RefSeq	NZ_CBWA010000343.1	933	2144	+	WP_033878186.1	dispersin export-associated protein AatD	Escherichia coli IS1	IS1	GCF_000513455.1
46770599	RefSeq	NZ_JAAFBQ010000034.1	16794	18005	+	WP_033878186.1	dispersin export-associated protein AatD	Escherichia coli	BS28R-A	GCF_013395685.1
46770599	RefSeq	NZ_SPXV01000048.1	7981	9192	+	WP_033878186.1	dispersin export-associated protein AatD	Escherichia coli	RUSPBB23	GCF_006229995.1
46770599	RefSeq	NZ_SPYW01000044.1	16289	17500	+	WP_033878186.1	dispersin export-associated protein AatD	Escherichia coli	RUSPBB195	GCF_006230315.1
46770599	RefSeq	NZ_SQBI01000213.1	11394	12605	+	WP_033878186.1	dispersin export-associated protein AatD	Escherichia coli	EELTKB219	GCF_006238625.1
46770599	RefSeq	NZ_SQEC01000026.1	621	1832	-	WP_033878186.1	dispersin export-associated protein AatD	Escherichia coli	NOR6_15	GCF_006233925.1
46770599	INSDC	CBWA010000343.1	933	2144	+	CDK48416.1	AatD	Escherichia coli IS1	IS1	GCA_000513455.1
46770599	INSDC	AAROVH010000048.1	12212	13423	+	EEW3678244.1	dispersin export-associated protein AatD	Escherichia coli	619818
46770599	INSDC	AASPIL010000046.1	11243	12454	+	EFF2200625.1	dispersin export-associated protein AatD	Escherichia coli	317715
46770599	INSDC	AASTJP010000041.1	13742	14953	+	EFG5998125.1	dispersin export-associated protein AatD	Escherichia coli	290602
46770599	INSDC	AASWDY010000033.1	27294	28505	-	EFH5316279.1	dispersin export-associated protein AatD	Escherichia coli	PNUSAE045092
46770599	INSDC	DABDUV010000027.1	18307	19518	+	HAI2496341.1	dispersin export-associated protein AatD	Escherichia coli	SCHI0016.S.276
46770599	INSDC	DABFRP010000031.1	16903	18114	+	HAI8630435.1	dispersin export-associated protein AatD	Escherichia coli
46770599	INSDC	DABGPV010000029.1	16903	18114	+	HAI9723448.1	dispersin export-associated protein AatD	Escherichia coli
46770599	INSDC	DABGHS010000038.1	16903	18114	+	HAJ4844581.1	dispersin export-associated protein AatD	Escherichia coli	ecoli[ST-38]
46770599	INSDC	DABGLP010000035.1	16903	18114	+	HAJ5276933.1	dispersin export-associated protein AatD	Escherichia coli	ecoli[ST-38]
46770599	INSDC	DABGMC010000031.1	16903	18114	+	HAJ5350966.1	dispersin export-associated protein AatD	Escherichia coli	ecoli[ST-38]
46770599	INSDC	JAATZG010000038.1	9033	10244	+	NPG73704.1	dispersin export-associated protein AatD	Escherichia coli	EF515
46770599	INSDC	JAAUBA010000039.1	27355	28566	-	NPJ14696.1	dispersin export-associated protein AatD	Escherichia coli	EF450
46770599	INSDC	JAAUBW010000034.1	27349	28560	-	NPK23094.1	dispersin export-associated protein AatD	Escherichia coli	EF427
46770599	INSDC	JAAFBQ010000034.1	16794	18005	+	NWP98112.1	dispersin export-associated protein AatD	Escherichia coli	BS28R-A
138193439	RefSeq	NZ_MPAD01000025.1	65815	67026	-	WP_077513854.1	dispersin export-associated protein AatD	Escherichia coli	3.6-R5	GCF_002001715.1
138193439	RefSeq	NZ_WEQS01000045.1	24670	25881	+	WP_077513854.1	dispersin export-associated protein AatD	Escherichia coli	E25V1B	GCF_013074075.1
138193439	INSDC	AASAUX010000075.1	5275	6486	-	EFA4545817.1	dispersin export-associated protein AatD	Escherichia coli	693379
138193439	INSDC	AASDEQ010000054.1	13843	15054	+	EFB2055503.1	dispersin export-associated protein AatD	Escherichia coli	746905
138193439	INSDC	AASEFN010000062.1	4323	5534	+	EFC1848085.1	dispersin export-associated protein AatD	Escherichia coli	PNUSAE023584
138193439	INSDC	AASRNV010000032.1	48106	49317	-	EFF9755418.1	dispersin export-associated protein AatD	Escherichia coli	PNUSAE044196
138193439	INSDC	AASRXJ010000038.1	33309	34520	+	EFG1005347.1	dispersin export-associated protein AatD	Escherichia coli	264095
138193439	INSDC	AASSGM010000053.1	7894	9105	+	EFG2173279.1	dispersin export-associated protein AatD	Escherichia coli	132031
138193439	INSDC	AASUIO010000070.1	7578	8789	+	EFG9279450.1	dispersin export-associated protein AatD	Escherichia coli	152655
138193439	INSDC	AASVML010000040.1	37815	39026	-	EFH3170759.1	dispersin export-associated protein AatD	Escherichia coli	862440
138193439	INSDC	AASVPI010000027.1	16505	17716	+	EFH3524935.1	dispersin export-associated protein AatD	Escherichia coli	854902
138193439	INSDC	AATFDC010000033.1	37806	39017	-	EFK4733019.1	dispersin export-associated protein AatD	Escherichia coli	240200
138193439	INSDC	AATKRI010000039.1	13843	15054	+	EFM3704875.1	dispersin export-associated protein AatD	Escherichia coli	899044
138193439	INSDC	AATKSP010000040.1	37812	39023	-	EFM3860968.1	dispersin export-associated protein AatD	Escherichia coli	899032
138193439	INSDC	DABGAS010000042.1	2665	3876	-	HAJ4052415.1	dispersin export-associated protein AatD	Escherichia coli
138193439	INSDC	DABGAT010000052.1	2665	3876	-	HAJ4084991.1	dispersin export-associated protein AatD	Escherichia coli
138193439	INSDC	DABGCK010000044.1	2665	3876	-	HAJ4234285.1	dispersin export-associated protein AatD	Escherichia coli
138193439	INSDC	DABGCW010000042.1	2665	3876	-	HAJ4303878.1	dispersin export-associated protein AatD	Escherichia coli
138193439	INSDC	DABGCY010000043.1	2665	3876	-	HAJ4337325.1	dispersin export-associated protein AatD	Escherichia coli
138193439	INSDC	DABGCZ010000045.1	2665	3876	-	HAJ4342024.1	dispersin export-associated protein AatD	Escherichia coli
138193439	INSDC	DABGDA010000043.1	2665	3876	-	HAJ4351361.1	dispersin export-associated protein AatD	Escherichia coli
138193439	INSDC	DABGDC010000044.1	2665	3876	-	HAJ4388709.1	dispersin export-associated protein AatD	Escherichia coli
138193439	INSDC	WEQS01000045.1	24670	25881	+	NNR01309.1	dispersin export-associated protein AatD	Escherichia coli	E25V1B
138193439	INSDC	MPAD01000025.1	65815	67026	-	OOK11660.1	acyltransferase	Escherichia coli	3.6-R5	GCA_002001715.1
133722720	RefSeq	NZ_LRLC01000391.1	5732	6976	+	WP_141012182.1	hypothetical protein	Escherichia coli	503647	GCF_001912375.1
133722720	INSDC	LRLC01000391.1	5732	6976	+	OKW55057.1	hypothetical protein	Escherichia coli	503647	GCA_001912375.1
133720831	RefSeq	NZ_LRLF01000137.1	6046	7260	+	WP_074503026.1	acyltransferase	Escherichia coli	402286	GCF_001912425.1
133720831	RefSeq	NZ_LRLG01000187.1	956	2170	-	WP_074503026.1	acyltransferase	Escherichia coli	402577	GCF_001911165.1
133720831	INSDC	LRLG01000187.1	956	2170	-	OKW35519.1	acyltransferase	Escherichia coli	402577	GCA_001911165.1
133720831	INSDC	LRLF01000137.1	6046	7260	+	OKW55032.1	acyltransferase	Escherichia coli	402286	GCA_001912425.1
34836505	RefSeq	NZ_APYA01000076.1	6676	7890	+	WP_001498835.1	hypothetical protein	Escherichia coli P0299438.10	P0299438.10	GCF_000357585.2
34836505	RefSeq	NZ_APYD01000113.1	7675	8889	+	WP_001498835.1	hypothetical protein	Escherichia coli P0299438.4	P0299438.4	GCF_000357025.2
34836505	RefSeq	NZ_APYZ01000092.1	3033	4247	-	WP_001498835.1	hypothetical protein	Escherichia coli P0302308.10	P0302308.10	GCF_000358875.1
34836505	RefSeq	NZ_APZA01000130.1	7701	8915	+	WP_001498835.1	hypothetical protein	Escherichia coli P0302308.11	P0302308.11	GCF_000357605.2
34836505	RefSeq	NZ_APZE01000094.1	7893	9107	+	WP_001498835.1	hypothetical protein	Escherichia coli P0302308.2	P0302308.2	GCF_000357765.2
34836505	RefSeq	NZ_APZF01000121.1	7896	9110	+	WP_001498835.1	hypothetical protein	Escherichia coli P0302308.3	P0302308.3	GCF_000357785.2
34836505	RefSeq	NZ_APZH01000036.1	7703	8917	+	WP_001498835.1	hypothetical protein	Escherichia coli P0302308.5	P0302308.5	GCF_000357825.2
34836505	RefSeq	NZ_APZL01000030.1	2986	4200	-	WP_001498835.1	hypothetical protein	Escherichia coli 2854350	2854350	GCF_000356845.2
34836505	RefSeq	NZ_APZW01000070.1	7823	9037	+	WP_001498835.1	hypothetical protein	Escherichia coli P0302293.7	P0302293.7	GCF_000357665.2
34836505	RefSeq	NZ_AQAB01000078.1	8312	9526	+	WP_001498835.1	hypothetical protein	Escherichia coli P0302293.3	P0302293.3	GCF_000356805.2
34836505	RefSeq	NZ_AQAC01000124.1	8055	9269	+	WP_001498835.1	hypothetical protein	Escherichia coli P0302293.4	P0302293.4	GCF_000356785.2
34836505	RefSeq	NZ_AQAD01000088.1	7578	8792	+	WP_001498835.1	hypothetical protein	Escherichia coli P0302293.6	P0302293.6	GCF_000356945.1
34836505	RefSeq	NZ_AQAE01000115.1	6730	7944	+	WP_001498835.1	hypothetical protein	Escherichia coli P0302293.8	P0302293.8	GCF_000356965.1
34836505	RefSeq	NZ_AQAF01000068.1	7806	9020	+	WP_001498835.1	hypothetical protein	Escherichia coli P0302293.9	P0302293.9	GCF_000358165.2
34836505	RefSeq	NZ_AQEO01000044.1	32749	33963	+	WP_001498835.1	hypothetical protein	Escherichia coli P0302308.1	P0302308.1	GCF_000355075.2
34836505	RefSeq	NZ_AQEP01000026.1	23481	24695	-	WP_001498835.1	hypothetical protein	Escherichia coli P0302293.2	P0302293.2	GCF_000356545.1
34836505	RefSeq	NZ_AQFE01000047.1	8006	9220	+	WP_001498835.1	hypothetical protein	Escherichia coli 2726800	2726800	GCF_000356625.2
34836505	RefSeq	NZ_AQFH01000037.1	2743	3957	+	WP_001498835.1	hypothetical protein	Escherichia coli 201600.1	201600.1	GCF_000356745.2
34836505	RefSeq	NZ_CP024244.1	11504	12718	-	WP_001498835.1	hypothetical protein	Escherichia coli O128:H27	90-9281	GCF_002741455.1
34836505	RefSeq	NZ_CP024662.1	152634	153848	+	WP_001498835.1	hypothetical protein	Escherichia coli	90-9269	GCF_002764155.1
34836505	RefSeq	NZ_LRKO01000064.1	7042	8256	+	WP_001498835.1	hypothetical protein	Escherichia coli	401624	GCF_001912265.1
34836505	RefSeq	NZ_LRLH01000046.1	6938	8152	+	WP_001498835.1	hypothetical protein	Escherichia coli	402878	GCF_001911175.1
34836505	RefSeq	NZ_LRLN01000062.1	8009	9223	+	WP_001498835.1	hypothetical protein	Escherichia coli	203145	GCF_001911235.1
34836505	RefSeq	NZ_LRLO01000125.1	8078	9292	+	WP_001498835.1	hypothetical protein	Escherichia coli	203153	GCF_001911245.1
34836505	RefSeq	NZ_LRLR01000052.1	3123	4337	-	WP_001498835.1	hypothetical protein	Escherichia coli	204021	GCF_001910905.1
34836505	RefSeq	NZ_LRLV01000047.1	7375	8589	+	WP_001498835.1	hypothetical protein	Escherichia coli	703420	GCF_001911335.1
34836505	RefSeq	NZ_NIEW01000146.1	2774	3988	-	WP_001498835.1	hypothetical protein	Escherichia coli	5.1a	GCF_002166595.1
34836505	RefSeq	NZ_NQYM01000051.1	3344	4558	-	WP_001498835.1	hypothetical protein	Escherichia coli	ETEC-2267	GCF_002507985.1
34836505	RefSeq	NZ_PNUH01000062.1	2759	3973	-	WP_001498835.1	hypothetical protein	Escherichia coli	401629	GCF_003982255.1
34836505	RefSeq	NZ_PNVO01000069.1	7653	8867	+	WP_001498835.1	hypothetical protein	Escherichia coli	204548	GCF_003982855.1
34836505	RefSeq	NZ_PNVY01000073.1	2759	3973	-	WP_001498835.1	hypothetical protein	Escherichia coli	203520	GCF_003983985.1
34836505	RefSeq	NZ_PNZQ01000077.1	2781	3995	-	WP_001498835.1	hypothetical protein	Escherichia coli	300241	GCF_003982765.1
34836505	INSDC	AAAAXZ010000118.1	4282	5496	+	EAA2746862.1	acyltransferase	Escherichia coli	347963	GCA_004164445.1
34836505	INSDC	AQEP01000026.1	23481	24695	-	EMX09834.1	carbon-nitrogen hydrolase family protein	Escherichia coli P0302293.2	P0302293.2	GCA_000356545.1
34836505	INSDC	APZE01000094.1	7893	9107	+	END06819.1	carbon-nitrogen hydrolase family protein	Escherichia coli P0302308.2	P0302308.2	GCA_000357765.2
34836505	INSDC	APZL01000030.1	2986	4200	-	END46959.1	carbon-nitrogen hydrolase family protein	Escherichia coli 2854350	2854350	GCA_000356845.2
34836505	INSDC	AQAC01000124.1	8055	9269	+	ENE26383.1	carbon-nitrogen hydrolase family protein	Escherichia coli P0302293.4	P0302293.4	GCA_000356785.2
34836505	INSDC	LRKO01000064.1	7042	8256	+	OKV53775.1	acyltransferase	Escherichia coli	401624	GCA_001912265.1
34836505	INSDC	LRLH01000046.1	6938	8152	+	OKW51757.1	acyltransferase	Escherichia coli	402878	GCA_001911175.1
34836505	INSDC	LRLN01000062.1	8009	9223	+	OKW77444.1	acyltransferase	Escherichia coli	203145	GCA_001911235.1
34836505	INSDC	LRLO01000125.1	8078	9292	+	OKW82968.1	acyltransferase	Escherichia coli	203153	GCA_001911245.1
34836505	INSDC	LRLR01000052.1	3123	4337	-	OKW99091.1	acyltransferase	Escherichia coli	204021	GCA_001910905.1
34836505	INSDC	LRLV01000047.1	7375	8589	+	OKX44718.1	acyltransferase	Escherichia coli	703420	GCA_001911335.1
34836505	INSDC	NQYM01000051.1	3344	4558	-	PDN90054.1	acyltransferase	Escherichia coli	ETEC-2267	GCA_002507985.1
44921989	RefSeq	NZ_APAC01000098.1	33031	34359	+	WP_023248963.1	AatD, apolipoprotein N-acyltransferase	Salmonella enterica subsp. diarizonae serovar 60:r:e,n,x,z15 str. 01-0170	01-0170	GCF_000487635.2
44921989	RefSeq	NZ_MLRB01000007.1	242762	244090	-	WP_023248963.1	AatD, apolipoprotein N-acyltransferase	Salmonella enterica	CFSAN044865	GCF_001831555.1
44921989	RefSeq	NZ_MLRE01000007.1	242749	244077	-	WP_023248963.1	AatD, apolipoprotein N-acyltransferase	Salmonella enterica	CFSAN044868	GCF_001831625.1
44921989	RefSeq	NZ_MLTL01000008.1	91219	92547	+	WP_023248963.1	AatD, apolipoprotein N-acyltransferase	Salmonella enterica	CFSAN044936	GCF_001834885.1
44921989	RefSeq	NZ_MLWA01000013.1	91144	92472	+	WP_023248963.1	AatD, apolipoprotein N-acyltransferase	Salmonella enterica	CFSAN045023	GCF_001834335.1
44921989	RefSeq	NZ_MLXQ01000007.1	111049	112377	+	WP_023248963.1	AatD, apolipoprotein N-acyltransferase	Salmonella enterica subsp. diarizonae serovar 60:r:e,n,x,z15	CFSAN044923	GCF_001832255.1
44921989	RefSeq	NZ_MLXT01000007.1	195375	196703	-	WP_023248963.1	AatD, apolipoprotein N-acyltransferase	Salmonella enterica subsp. diarizonae serovar 60:r:e,n,x,z15	CFSAN044974	GCF_001832335.1
44921989	RefSeq	NZ_MLXU01000008.1	91255	92583	+	WP_023248963.1	AatD, apolipoprotein N-acyltransferase	Salmonella enterica subsp. diarizonae serovar 60:r:e,n,x,z15	CFSAN044982	GCF_001832385.1
44921989	RefSeq	NZ_MLXV01000008.1	91231	92559	+	WP_023248963.1	AatD, apolipoprotein N-acyltransferase	Salmonella enterica subsp. diarizonae serovar 60:r:e,n,x,z15	CFSAN044987	GCF_001832405.1
44921989	RefSeq	NZ_MLXW01000008.1	91246	92574	+	WP_023248963.1	AatD, apolipoprotein N-acyltransferase	Salmonella enterica subsp. diarizonae serovar 60:r:e,n,x,z15	CFSAN045004	GCF_001832775.1
44921989	RefSeq	NZ_MLXX01000008.1	195375	196703	-	WP_023248963.1	AatD, apolipoprotein N-acyltransferase	Salmonella enterica subsp. diarizonae serovar 60:r:e,n,x,z15	CFSAN045006	GCF_001832425.1
44921989	RefSeq	NZ_MLYB01000013.1	91126	92454	+	WP_023248963.1	AatD, apolipoprotein N-acyltransferase	Salmonella enterica subsp. diarizonae serovar 60:r:e,n,x,z15	CFSAN045015	GCF_001832505.1
44921989	RefSeq	NZ_MLYF01000013.1	42675	44003	-	WP_023248963.1	AatD, apolipoprotein N-acyltransferase	Salmonella enterica subsp. diarizonae serovar 60:r:e,n,x,z15	CFSAN045030	GCF_001832565.1
44921989	RefSeq	NZ_MLZD01000008.1	91255	92583	+	WP_023248963.1	AatD, apolipoprotein N-acyltransferase	Salmonella enterica subsp. diarizonae serovar 60:r:e,n,x,z15	CFSAN044983	GCF_001832765.1
44921989	RefSeq	NZ_MXOW01000063.1	24795	26123	+	WP_023248963.1	AatD, apolipoprotein N-acyltransferase	Salmonella enterica subsp. diarizonae serovar 60:r:e,n,x,z15	BCW_1534	GCF_002035545.1
44921989	RefSeq	NZ_MXUT01000007.1	247587	248915	-	WP_023248963.1	AatD, apolipoprotein N-acyltransferase	Salmonella enterica	BCW_3059	GCF_002061935.1
44921989	RefSeq	NZ_NLBM02000003.1	242860	244188	-	WP_023248963.1	AatD, apolipoprotein N-acyltransferase	Salmonella enterica subsp. diarizonae serovar 60:r:e,n,x,z15	CFSAN051017	GCF_002241435.2
44921989	RefSeq	NZ_QAQB01000009.1	242790	244118	-	WP_023248963.1	AatD, apolipoprotein N-acyltransferase	Salmonella enterica subsp. enterica	CFSAN058540	GCF_003068145.1
44921989	RefSeq	NZ_QAQC01000012.1	67468	68796	+	WP_023248963.1	AatD, apolipoprotein N-acyltransferase	Salmonella enterica subsp. enterica	CFSAN058539	GCF_003068105.1
44921989	RefSeq	NZ_QAQE01000007.1	242790	244118	-	WP_023248963.1	AatD, apolipoprotein N-acyltransferase	Salmonella enterica subsp. enterica	CFSAN058537	GCF_003068175.1
44921989	RefSeq	NZ_QAQP01000007.1	91222	92550	+	WP_023248963.1	AatD, apolipoprotein N-acyltransferase	Salmonella enterica subsp. enterica	CFSAN058506	GCF_003068415.1
44921989	RefSeq	NZ_QAQQ01000007.1	91279	92607	+	WP_023248963.1	AatD, apolipoprotein N-acyltransferase	Salmonella enterica subsp. enterica	CFSAN058505	GCF_003068405.1
44921989	RefSeq	NZ_QAQR01000007.1	91279	92607	+	WP_023248963.1	AatD, apolipoprotein N-acyltransferase	Salmonella enterica subsp. enterica	CFSAN058504	GCF_003068385.1
44921989	RefSeq	NZ_QAQS01000006.1	242789	244117	-	WP_023248963.1	AatD, apolipoprotein N-acyltransferase	Salmonella enterica subsp. enterica	CFSAN058503	GCF_003068445.1
44921989	RefSeq	NZ_QAQT01000006.1	242789	244117	-	WP_023248963.1	AatD, apolipoprotein N-acyltransferase	Salmonella enterica subsp. enterica	CFSAN058502	GCF_003068465.1
44921989	RefSeq	NZ_QAQU01000007.1	242789	244117	-	WP_023248963.1	AatD, apolipoprotein N-acyltransferase	Salmonella enterica subsp. enterica	CFSAN058499	GCF_003068485.1
44921989	RefSeq	NZ_QARA01000033.1	24349	25677	+	WP_023248963.1	AatD, apolipoprotein N-acyltransferase	Salmonella enterica subsp. enterica	CFSAN058493	GCF_003052425.1
44921989	RefSeq	NZ_QARD01000008.1	242790	244118	-	WP_023248963.1	AatD, apolipoprotein N-acyltransferase	Salmonella enterica subsp. enterica	CFSAN058490	GCF_003068625.1
44921989	RefSeq	NZ_QARG01000007.1	242800	244128	-	WP_023248963.1	AatD, apolipoprotein N-acyltransferase	Salmonella enterica subsp. enterica	CFSAN058619	GCF_003064215.1
44921989	RefSeq	NZ_QARH01000006.1	57196	58524	+	WP_023248963.1	AatD, apolipoprotein N-acyltransferase	Salmonella enterica subsp. enterica	CFSAN058618	GCF_003064205.1
44921989	RefSeq	NZ_QBJL01000007.1	242850	244178	-	WP_023248963.1	AatD, apolipoprotein N-acyltransferase	Salmonella enterica subsp. enterica	CFSAN058581	GCF_003068845.1
44921989	INSDC	AAACPQ010000013.1	116440	117768	+	EAA7930849.1	hypothetical protein	Salmonella enterica subsp. enterica	FNW19a33	GCA_004219645.1
44921989	INSDC	AAACVH010000082.1	2692	4020	+	EAA8668436.1	hypothetical protein	Salmonella enterica	FLUFL-367	GCA_004222525.1
44921989	INSDC	AAADEW010000041.1	24515	25843	+	EAA9928856.1	hypothetical protein	Salmonella enterica	CFSAN042342	GCA_004227725.1
44921989	INSDC	AAAGJE010000035.1	2681	4009	+	EAB9741724.1	hypothetical protein	Salmonella enterica subsp. diarizonae	320964	GCA_004270665.1
44921989	INSDC	AACULM010000020.1	119609	120937	+	EAM2922075.1	hypothetical protein	Salmonella enterica	CFSAN039256	GCA_005411555.1
44921989	INSDC	AADCWO010000017.1	49733	51061	+	EAO9176418.1	hypothetical protein	Salmonella enterica	FL_EPI-049	GCA_005532435.1
44921989	INSDC	AADCXJ010000038.1	23907	25235	+	EAO9251422.1	hypothetical protein	Salmonella enterica	FLUFL-1337	GCA_005532575.1
44921989	INSDC	AADFEG010000015.1	119610	120938	+	EAP6365477.1	hypothetical protein	Salmonella enterica	PNUSAS042770	GCA_005561615.1
44921989	INSDC	AADGKW010000049.1	10994	12322	+	EAQ0265283.1	hypothetical protein	Salmonella enterica	PNUSAS067284	GCA_005581495.1
44921989	INSDC	AADJOD010000012.1	160962	162290	+	EAQ9983075.1	hypothetical protein	Salmonella enterica	50409.19	GCA_005623835.1
44921989	INSDC	AADJOL010000012.1	91137	92465	+	EAR0002250.1	hypothetical protein	Salmonella enterica	120308.14	GCA_005623985.1
44921989	INSDC	AADNLN010000044.1	24513	25841	+	EAS2028633.1	hypothetical protein	Salmonella enterica	CFSAN042343	GCA_005676105.1
44921989	INSDC	AADNLV010000052.1	28479	29807	+	EAS2065505.1	hypothetical protein	Salmonella enterica	CFSAN048041	GCA_005676325.1
44921989	INSDC	AADNLU010000044.1	30264	31592	+	EAS2071469.1	hypothetical protein	Salmonella enterica	CFSAN048037	GCA_005676215.1
44921989	INSDC	AADNWB010000007.1	119618	120946	+	EAS3312071.1	hypothetical protein	Salmonella enterica	PNUSAS026517	GCA_005682235.1
44921989	INSDC	AADOVF010000013.1	119576	120904	+	EAS6350268.1	hypothetical protein	Salmonella enterica	101309.43	GCA_005696495.1
44921989	INSDC	AADPVS010000060.1	11028	12356	+	EAT2563174.1	hypothetical protein	Salmonella enterica	PNUSAS054654	GCA_005727595.1
44921989	INSDC	AADRIM010000007.1	8022	9350	+	EAT5387525.1	hypothetical protein	Salmonella enterica	PNUSAS067051	GCA_005734895.1
44921989	INSDC	AADTHW010000044.1	24513	25841	+	EAU0260209.1	hypothetical protein	Salmonella enterica	CFSAN042341	GCA_005757195.1
44921989	INSDC	AADTIF010000016.1	119618	120946	+	EAU0297083.1	hypothetical protein	Salmonella enterica	CFSAN042344	GCA_005757155.1
44921989	INSDC	AAEANH010000003.1	33170	34498	+	EAW1822819.1	hypothetical protein	Salmonella enterica subsp. diarizonae	FDA293487-22	GCA_005901605.1
44921989	INSDC	AAEBCC010000056.1	595	1923	+	EAW3568468.1	hypothetical protein	Salmonella enterica	PNUSAS073775	GCA_005909245.1
44921989	INSDC	AAEDGP010000129.1	2702	4030	+	EAW9501322.1	hypothetical protein	Salmonella enterica	FLUFL-332	GCA_005941295.1
44921989	INSDC	AAEDIL010000006.1	2665	3993	+	EAW9709796.1	hypothetical protein	Salmonella enterica	FLUFL-803	GCA_005940465.1
44921989	INSDC	AAEDJM010000075.1	2702	4030	+	EAW9844912.1	hypothetical protein	Salmonella enterica	FLUFL-999	GCA_005942565.1
44921989	INSDC	AAEDJV010000024.1	2741	4069	+	EAW9876788.1	hypothetical protein	Salmonella enterica	FLUFL-1005	GCA_005941145.1
44921989	INSDC	AAEFFC010000012.1	119612	120940	+	EAX5487632.1	hypothetical protein	Salmonella enterica	CFSAN048113	GCA_005967905.1
44921989	INSDC	AAEFII010000034.1	25470	26798	+	EAX5864876.1	hypothetical protein	Salmonella enterica	PNUSAS003122	GCA_005968785.1
44921989	INSDC	AAEFLN010000027.1	55173	56501	+	EAX6232224.1	hypothetical protein	Salmonella enterica	CFSAN048035	GCA_005971225.1
44921989	INSDC	AAEIFZ010000031.1	24294	25622	+	EAY4783924.1	hypothetical protein	Salmonella enterica	FLUFL-853	GCA_006008685.1
44921989	INSDC	AAEIHE010000014.1	59102	60430	+	EAY4929412.1	hypothetical protein	Salmonella enterica	FLUFL-987	GCA_006009785.1
44921989	INSDC	AAEIPF010000082.1	2717	4045	+	EAY5876483.1	hypothetical protein	Salmonella enterica	FLUFL-770	GCA_006014055.1
44921989	INSDC	AAEIRS010000075.1	2724	4052	+	EAY6095198.1	hypothetical protein	Salmonella enterica	FLUFL-994	GCA_006014855.1
44921989	INSDC	AAEJIM010000001.1	510791	512119	-	EAY8151129.1	hypothetical protein	Salmonella enterica	CFSAN034445	GCA_006023755.1
44921989	INSDC	AAENWB010000014.1	16030	17358	-	EBA1913692.1	hypothetical protein	Salmonella enterica	FLUFL-MJ773	GCA_006084835.1
44921989	INSDC	AAENYX010000032.1	1362	2690	+	EBA2309988.1	hypothetical protein	Salmonella enterica	FLUFL-1007	GCA_006087195.1
44921989	INSDC	AAEQAM010000038.1	13882	15210	+	EBA8602871.1	hypothetical protein	Salmonella enterica	2011K-1683	GCA_006116785.1
44921989	INSDC	AAEWDD010000097.1	5927	7255	+	EBC7338106.1	hypothetical protein	Salmonella enterica	PNUSAS034093	GCA_006202185.1
44921989	INSDC	AAFDKB010000083.1	4365	5693	+	EBE9035272.1	hypothetical protein	Salmonella enterica	PNUSAS034087	GCA_006316925.1
44921989	INSDC	AAFDKC010000093.1	1862	3190	+	EBE9067686.1	hypothetical protein	Salmonella enterica	PNUSAS034097	GCA_006318465.1
44921989	INSDC	AAFRNJ010000068.1	1708	3036	+	EBJ0652003.1	hypothetical protein	Salmonella enterica	PNUSAS040633	GCA_006583025.1
44921989	INSDC	AAFSTW010000001.1	347047	348375	+	EBJ4576976.1	hypothetical protein	Salmonella enterica	PNUSAS046108	GCA_006600145.1
44921989	INSDC	AAGFQA010000085.1	4248	5576	+	EBN5764240.1	hypothetical protein	Salmonella enterica	PNUSAS044519	GCA_006776025.1
44921989	INSDC	AAGKBL010000013.1	91112	92440	+	EBO9242324.1	hypothetical protein	Salmonella enterica	FL_UFL-821	GCA_006838405.1
44921989	INSDC	AAGKEI010000017.1	49733	51061	+	EBO9592738.1	hypothetical protein	Salmonella enterica	FL_EPI-050	GCA_006840745.1
44921989	INSDC	AAGKJL010000022.1	8037	9365	+	EBP0195178.1	hypothetical protein	Salmonella enterica	FLUFL-MJ688	GCA_006845505.1
44921989	INSDC	AAGKJP010000015.1	90163	91491	+	EBP0213191.1	hypothetical protein	Salmonella enterica	FLUFL-MJ697	GCA_006845275.1
44921989	INSDC	AAGKQZ010000005.1	33250	34578	+	EBP1016112.1	hypothetical protein	Salmonella enterica	CFSAN023664	GCA_006849485.1
44921989	INSDC	AAGLFH010000093.1	2681	4009	+	EBP2753375.1	hypothetical protein	Salmonella enterica	FLUFL-983	GCA_006857305.1
44921989	INSDC	AAGLGE010000049.1	7896	9224	+	EBP2854684.1	hypothetical protein	Salmonella enterica	FLUFL-997	GCA_006857205.1
44921989	INSDC	AAGLHB010000044.1	2687	4015	+	EBP2960429.1	hypothetical protein	Salmonella enterica	FLUFL-1003	GCA_006858465.1
44921989	INSDC	AAGLHN010000096.1	1362	2690	+	EBP3014025.1	hypothetical protein	Salmonella enterica	FLUFL-1002	GCA_006858305.1
44921989	INSDC	AAGLKW010000020.1	98190	99518	+	EBP3413260.1	hypothetical protein	Salmonella enterica subsp. diarizonae	CFSAN008696	GCA_006860065.1
44921989	INSDC	AAGLNK010000020.1	98190	99518	+	EBP3695118.1	hypothetical protein	Salmonella enterica subsp. diarizonae	CFSAN008697	GCA_006861225.1
44921989	INSDC	AAGLOU010000006.1	91112	92440	+	EBP3857467.1	hypothetical protein	Salmonella enterica subsp. enterica	UFL-978	GCA_006862625.1
44921989	INSDC	AAGLPI010000013.1	71388	72716	+	EBP3903713.1	hypothetical protein	Salmonella enterica subsp. enterica	CFSAN002859	GCA_006862545.1
44921989	INSDC	AAGORM010000030.1	27282	28610	+	EBQ3428069.1	hypothetical protein	Salmonella enterica	FDA952004-1	GCA_006905565.1
44921989	INSDC	AAGOSF010000017.1	119610	120938	+	EBQ3516867.1	hypothetical protein	Salmonella enterica	CFSAN039257	GCA_006905645.1
44921989	INSDC	AAGOSV010000052.1	6712	8040	+	EBQ3582543.1	hypothetical protein	Salmonella enterica	CFSAN042942	GCA_006907765.1
44921989	INSDC	AAGPPX010000005.1	90043	91371	+	EBQ6305562.1	hypothetical protein	Salmonella enterica	NSUOC-0106-S1.1X	GCA_006919455.1
44921989	INSDC	AAGPVE010000020.1	98188	99516	+	EBQ6945538.1	hypothetical protein	Salmonella enterica subsp. diarizonae	CFSAN008698	GCA_006921415.1
44921989	INSDC	AAGTAZ010000014.1	89969	91297	+	EBR6787393.1	hypothetical protein	Salmonella enterica	PNUSAS013669	GCA_006968465.1
44921989	INSDC	AAGYCF010000151.1	2681	4009	+	EBT2375718.1	hypothetical protein	Salmonella enterica	PNUSAS017676	GCA_007043865.1
44921989	INSDC	AAHJMN010000080.1	8003	9331	+	EBW8698545.1	hypothetical protein	Salmonella enterica subsp. diarizonae serovar 16:z10:e,n,x,z15	OH-10-00020	GCA_007230605.1
44921989	INSDC	AAIGQF010000011.1	91169	92497	+	ECE0305506.1	hypothetical protein	Salmonella enterica subsp. diarizonae	FAR0025	GCA_007548475.1
44921989	INSDC	AAILWT010000005.1	59940	61268	+	ECF6592125.1	hypothetical protein	Salmonella enterica	PNUSAS080761	GCA_007626535.1
44921989	INSDC	AAIPUP010000033.1	16246	17574	-	ECG8814439.1	hypothetical protein	Salmonella enterica	PNUSAS080501	GCA_007697145.1
44921989	INSDC	AAIRTC010000003.1	12965	14293	-	ECH4297674.1	hypothetical protein	Salmonella enterica	PNUSAS084112	GCA_007722985.1
44921989	INSDC	AAIRXN010000001.1	5103	6431	+	ECH4799113.1	hypothetical protein	Salmonella enterica	PNUSAS083722	GCA_007727605.1
44921989	INSDC	AAJQQP010000022.1	33486	34814	+	ECO1374412.1	hypothetical protein	Salmonella enterica subsp. diarizonae	FDA379085	GCA_008117105.1
44921989	INSDC	AAJQUA010000033.1	47830	49158	+	ECO1717562.1	hypothetical protein	Salmonella enterica	CFSAN008626	GCA_008118905.1
44921989	INSDC	AAJQVA010000030.1	48161	49489	+	ECO1824244.1	hypothetical protein	Salmonella enterica	CFSAN008628	GCA_008119385.1
44921989	INSDC	AAJQVD010000032.1	48168	49496	+	ECO1865021.1	hypothetical protein	Salmonella enterica	CFSAN008627	GCA_008119425.1
44921989	INSDC	AAJQVL010000020.1	97685	99013	+	ECO1900655.1	hypothetical protein	Salmonella enterica subsp. diarizonae	CFSAN008700	GCA_008119605.1
44921989	INSDC	AAJZGC010000020.1	39130	40458	-	ECQ0259031.1	hypothetical protein	Salmonella enterica	PNUSAS093967	GCA_008242965.1
44921989	INSDC	AAKKPS010000012.1	119610	120938	+	ECS7627403.1	hypothetical protein	Salmonella enterica	PNUSAS020029	GCA_008435925.1
44921989	INSDC	AANFGQ010000006.1	90153	91481	+	EDO3720608.1	hypothetical protein	Salmonella enterica	PNUSAS030841
44921989	INSDC	AANPYT010000085.1	4278	5606	+	EDQ1307114.1	hypothetical protein	Salmonella enterica	PNUSAS121573
44921989	INSDC	AANRXR010000042.1	25469	26797	+	EDQ7381243.1	hypothetical protein	Salmonella enterica subsp. diarizonae serovar 35:l,v:z35	PNUSAS008663
44921989	INSDC	AANSCA010000044.1	25474	26802	+	EDQ7909526.1	hypothetical protein	Salmonella enterica	PNUSAS014995
44921989	INSDC	AANXQC010000001.1	119612	120940	+	EDS4946899.1	hypothetical protein	Salmonella enterica subsp. enterica serovar Redlands	PNUSAS007014
44921989	INSDC	AANZSM010000012.1	98347	99675	+	EDT1448582.1	hypothetical protein	Salmonella enterica subsp. diarizonae	353876
44921989	INSDC	AAOBMP010000005.1	59236	60564	+	EDT6982209.1	hypothetical protein	Salmonella enterica subsp. arizonae	FDA895657-7	GCA_010559645.1
44921989	INSDC	AAOCYB010000013.1	119609	120937	+	EDU1411081.1	hypothetical protein	Salmonella enterica	PNUSAS005057
44921989	INSDC	AAONNR010000032.1	11469	12797	+	EDX2475003.1	hypothetical protein	Salmonella enterica subsp. diarizonae serovar 16:z10:e,n,x,z15	ADRDL-958
44921989	INSDC	AAOOOE010000003.1	33612	34940	+	EDX6842291.1	hypothetical protein	Salmonella enterica	PNUSAS030803
44921989	INSDC	AAOTCG010000003.1	12965	14293	-	EDZ4575460.1	hypothetical protein	Salmonella enterica	883280001
44921989	INSDC	AAOWJC010000027.1	6697	8025	+	EEA1749098.1	hypothetical protein	Salmonella enterica	PNUSAS032378	GCA_010882395.1
44921989	INSDC	AAOTAT010000007.1	49678	51006	+	EEC0563740.1	hypothetical protein	Salmonella enterica	PNUSAS128900
44921989	INSDC	AAPDLX010000139.1	1830	3158	+	EEC2776438.1	hypothetical protein	Salmonella enterica
44921989	INSDC	AAPFEX010000015.1	88922	90250	+	EED2757758.1	hypothetical protein	Salmonella enterica	OSF022502
44921989	INSDC	AAPZVB010000033.1	27351	28679	+	EEJ6656848.1	hypothetical protein	Salmonella enterica subsp. enterica	FL_FLDACS-12104	GCA_011434575.1
44921989	INSDC	AAQLHP010000017.1	119620	120948	+	EEN1163304.1	hypothetical protein	Salmonella enterica subsp. enterica	CFSAN094846	GCA_011600745.1
44921989	INSDC	AAQLOY010000043.1	6728	8056	+	EEN2026460.1	hypothetical protein	Salmonella enterica subsp. enterica	CFSAN094845	GCA_011608825.1
44921989	INSDC	AAQNBG010000016.1	119619	120947	+	EEN6471598.1	hypothetical protein	Salmonella enterica subsp. enterica	CFSAN094883
44921989	INSDC	AATSLS010000035.1	30756	32084	+	EFO7858588.1	hypothetical protein	Salmonella enterica	PNUSAS143751
44921989	INSDC	AAUAIY010000001.1	676313	677641	-	EFQ9236825.1	hypothetical protein	Salmonella enterica	PNUSAS152596
44921989	INSDC	AAUFAB010000034.1	13884	15212	+	EFS3135661.1	hypothetical protein	Salmonella enterica	PNUSAS149922
44921989	INSDC	AAUHHX010000019.1	71092	72420	+	EFS9643506.1	hypothetical protein	Salmonella enterica	PNUSAS148598
44921989	INSDC	APAC01000098.1	33031	34359	+	ESJ14736.1	AatD, apolipoprotein N-acyltransferase	Salmonella enterica subsp. diarizonae serovar 60:r:e,n,x,z15 str. 01-0170	01-0170	GCA_000487635.2
44921989	INSDC	RSMR01000046.1	23907	25235	+	MIK94705.1	hypothetical protein	Salmonella enterica	FLUFL-1338	GCA_003870775.1
44921989	INSDC	RSUV01000016.1	119616	120944	+	MIV45713.1	hypothetical protein	Salmonella enterica	CFSAN048114	GCA_003875455.1
44921989	INSDC	MLXQ01000007.1	111049	112377	+	OHF56095.1	hypothetical protein	Salmonella enterica subsp. diarizonae serovar 60:r:e,n,x,z15	CFSAN044923	GCA_001832255.1
44921989	INSDC	MLXU01000008.1	91255	92583	+	OHF67009.1	hypothetical protein	Salmonella enterica subsp. diarizonae serovar 60:r:e,n,x,z15	CFSAN044982	GCA_001832385.1
44921989	INSDC	MLXV01000008.1	91231	92559	+	OHF72631.1	hypothetical protein	Salmonella enterica subsp. diarizonae serovar 60:r:e,n,x,z15	CFSAN044987	GCA_001832405.1
44921989	INSDC	MLXW01000008.1	91246	92574	+	OHF77372.1	hypothetical protein	Salmonella enterica subsp. diarizonae serovar 60:r:e,n,x,z15	CFSAN045004	GCA_001832775.1
44921989	INSDC	MLYB01000013.1	91126	92454	+	OHG00962.1	hypothetical protein	Salmonella enterica subsp. diarizonae serovar 60:r:e,n,x,z15	CFSAN045015	GCA_001832505.1
44921989	INSDC	MLZD01000008.1	91255	92583	+	OHG64780.1	hypothetical protein	Salmonella enterica subsp. diarizonae serovar 60:r:e,n,x,z15	CFSAN044983	GCA_001832765.1
44921989	INSDC	MLTL01000008.1	91219	92547	+	OHJ81393.1	hypothetical protein	Salmonella enterica	CFSAN044936	GCA_001834885.1
44921989	INSDC	MLWA01000013.1	91144	92472	+	OHM89314.1	hypothetical protein	Salmonella enterica	CFSAN045023	GCA_001834335.1
44921989	INSDC	QARA01000033.1	24349	25677	+	PTU38529.1	hypothetical protein	Salmonella enterica subsp. enterica	CFSAN058493	GCA_003052425.1
44921989	INSDC	QARH01000006.1	57196	58524	+	PUF06728.1	hypothetical protein	Salmonella enterica subsp. enterica	CFSAN058618	GCA_003064205.1
44921989	INSDC	QAQC01000012.1	67468	68796	+	PUO63982.1	hypothetical protein	Salmonella enterica subsp. enterica	CFSAN058539	GCA_003068105.1
44921989	INSDC	QAQQ01000007.1	91279	92607	+	PUP19941.1	hypothetical protein	Salmonella enterica subsp. enterica	CFSAN058505	GCA_003068405.1
44921989	INSDC	QAQP01000007.1	91222	92550	+	PUP23133.1	hypothetical protein	Salmonella enterica subsp. enterica	CFSAN058506	GCA_003068415.1
44921989	INSDC	QAQR01000007.1	91279	92607	+	PUP33949.1	hypothetical protein	Salmonella enterica subsp. enterica	CFSAN058504	GCA_003068385.1
234781164	RefSeq	NZ_SQFQ01000116.1	2881	4095	+	WP_139509846.1	acyltransferase	Escherichia coli	NOR4_57	GCF_006234245.1
234781164	INSDC	AAADPP020000058.1	25676	26890	+	EEC9486592.1	acyltransferase	Escherichia coli	PNUSAE019394	GCA_004234025.2
234781164	INSDC	AASLYS010000082.1	10210	11424	-	EFE0742992.1	acyltransferase	Escherichia coli	182167
149040444	RefSeq	NZ_NEMW01000046.1	3125	4336	-	WP_086218784.1	dispersin export-associated protein AatD	Escherichia coli	OLC1072	GCF_002134345.1
149040444	RefSeq	NZ_NJZS01000114.1	484	1695	-	WP_086218784.1	dispersin export-associated protein AatD	Escherichia coli	MOD1-EC1543	GCF_002461955.1
149040444	RefSeq	NZ_NLNQ01000026.1	4790	6001	+	WP_086218784.1	dispersin export-associated protein AatD	Escherichia coli	MOD1-EC5500	GCF_002229375.1
149040444	RefSeq	NZ_RXYT01000123.1	16729	17940	+	WP_086218784.1	dispersin export-associated protein AatD	Shigella sonnei	AP274	GCF_003968715.1
149040444	RefSeq	NZ_SPVP01000006.1	8951	10162	-	WP_086218784.1	dispersin export-associated protein AatD	Escherichia coli	RUSPBB81	GCF_006230535.1
149040444	RefSeq	NZ_SPVQ01000175.1	4010	5221	+	WP_086218784.1	dispersin export-associated protein AatD	Escherichia coli	RUSPBB79	GCF_006230545.1
149040444	RefSeq	NZ_WEPY01000031.1	25658	26869	-	WP_086218784.1	dispersin export-associated protein AatD	Escherichia coli	P415V1	GCF_013073785.1
149040444	RefSeq	NZ_WEQT01000018.1	32776	33987	+	WP_086218784.1	dispersin export-associated protein AatD	Escherichia coli	E30V1A	GCF_013074055.1
149040444	RefSeq	NZ_WERE01000031.1	22492	23703	-	WP_086218784.1	dispersin export-associated protein AatD	Escherichia coli	K24V1	GCF_013073845.1
149040444	INSDC	AASBAG010000034.1	10164	11375	+	EFA5209087.1	dispersin export-associated protein AatD	Escherichia coli	PNUSAE022021
149040444	INSDC	AASLBA010000043.1	10168	11379	+	EFD7672170.1	dispersin export-associated protein AatD	Escherichia coli	PNUSAE032732
149040444	INSDC	AASPIC010000035.1	13898	15109	+	EFF2148473.1	dispersin export-associated protein AatD	Escherichia coli	312803
149040444	INSDC	AASPJU010000058.1	17322	18533	+	EFF2362188.1	dispersin export-associated protein AatD	Escherichia coli	316299
149040444	INSDC	AASSNI010000058.1	4117	5328	+	EFG3073448.1	dispersin export-associated protein AatD	Escherichia coli	299816
149040444	INSDC	AATEUH010000063.1	13775	14986	+	EFK3442498.1	dispersin export-associated protein AatD	Escherichia coli	242345
149040444	INSDC	AATFAI010000048.1	5942	7153	+	EFK4424005.1	dispersin export-associated protein AatD	Escherichia coli	208916
149040444	INSDC	DABABC010000022.1	54544	55755	+	HAH0094701.1	dispersin export-associated protein AatD	Escherichia coli
149040444	INSDC	DABEEI010000023.1	18598	19809	+	HAI3769034.1	dispersin export-associated protein AatD	Escherichia coli
149040444	INSDC	DABGJV010000044.1	14118	15329	+	HAJ5242827.1	dispersin export-associated protein AatD	Escherichia coli	ecoli[ST-131]
149040444	INSDC	DABINI010000059.1	1068	2279	-	HAJ8146710.1	dispersin export-associated protein AatD	Escherichia coli	eo3620
149040444	INSDC	WEPY01000031.1	25658	26869	-	NNP97316.1	dispersin export-associated protein AatD	Escherichia coli	P415V1
149040444	INSDC	WERE01000031.1	22492	23703	-	NNQ37462.1	dispersin export-associated protein AatD	Escherichia coli	K24V1
149040444	INSDC	WEQT01000018.1	32776	33987	+	NNR10002.1	dispersin export-associated protein AatD	Escherichia coli	E30V1A
149040444	INSDC	NEMW01000046.1	3125	4336	-	OTC23664.1	acyltransferase	Escherichia coli	OLC1072	GCA_002134345.1
149040444	INSDC	RXYT01000123.1	16729	17940	+	RTY44352.1	dispersin export-associated protein AatD	Shigella sonnei	AP274	GCA_003968715.1
58103175	RefSeq	NZ_BDPR01000038.1	16659	17870	+	WP_032219277.1	acyltransferase	Escherichia coli	1282	GCF_002207205.1
58103175	RefSeq	NZ_CP009859.1	1077764	1078975	+	WP_032219277.1	acyltransferase	Escherichia coli	ECONIH1	GCF_000784925.1
58103175	RefSeq	NZ_CP018770.2	2995000	2996211	-	WP_032219277.1	acyltransferase	Escherichia coli	2016C-3936C1	GCF_001938625.2
58103175	RefSeq	NZ_JONF01000012.1	1699	2910	-	WP_032219277.1	acyltransferase	Escherichia coli 6-175-07_S3_C2	6-175-07_S3_C2	GCF_000711525.1
58103175	RefSeq	NZ_JOQZ01000106.1	16016	17227	+	WP_032219277.1	acyltransferase	Escherichia coli 6-175-07_S3_C1	6-175-07_S3_C1	GCF_000714345.1
58103175	RefSeq	NZ_JORA01000093.1	1682	2893	-	WP_032219277.1	acyltransferase	Escherichia coli 6-175-07_S3_C3	6-175-07_S3_C3	GCF_000714375.1
58103175	RefSeq	NZ_JORF01000067.1	1705	2916	-	WP_032219277.1	acyltransferase	Escherichia coli 6-319-05_S3_C1	6-319-05_S3_C1	GCF_000713045.1
58103175	RefSeq	NZ_JORG01000041.1	12264	13475	+	WP_032219277.1	acyltransferase	Escherichia coli 6-319-05_S3_C2	6-319-05_S3_C2	GCF_000713035.1
58103175	RefSeq	NZ_JORM01000068.1	1922	3133	-	WP_032219277.1	acyltransferase	Escherichia coli 6-319-05_S3_C3	6-319-05_S3_C3	GCF_000713185.1
58103175	RefSeq	NZ_MKHD01000046.1	16184	17395	+	WP_032219277.1	acyltransferase	Escherichia coli	NA056	GCF_002407295.1
58103175	RefSeq	NZ_SBKI01000042.1	26152	27363	+	WP_032219277.1	acyltransferase	Escherichia coli	EC246	GCF_004054295.1
58103175	RefSeq	NZ_SQFA01000020.1	18225	19436	+	WP_032219277.1	acyltransferase	Escherichia coli	NOR5_19	GCF_006233385.1
58103175	INSDC	CP009859.1	1077764	1078975	+	AIX62721.1	acyltransferase	Escherichia coli	ECONIH1	GCA_000784925.1
58103175	INSDC	CP018770.2	2995000	2996211	-	APT63269.1	acyltransferase	Escherichia coli	2016C-3936C1	GCA_001938625.2
58103175	INSDC	AASOVF010000026.1	1967	3178	-	EFF0532771.1	acyltransferase	Escherichia coli	9130-90
58103175	INSDC	AASYVT010000005.1	996	2207	-	EFI4218912.1	acyltransferase	Escherichia coli	877300
58103175	INSDC	AATREF010000037.1	23882	25093	-	EFO4257388.1	acyltransferase	Escherichia coli	9131-90
58103175	INSDC	DAAZWY010000026.1	26622	27833	-	HAG9594434.1	acyltransferase	Escherichia coli	S37EC
58103175	INSDC	DABDQL010000026.1	1967	3178	-	HAI1948473.1	acyltransferase	Escherichia coli	UPEC
58103175	INSDC	DABEVD010000046.1	6207	7418	-	HAI5789994.1	acyltransferase	Escherichia coli
58103175	INSDC	JONF01000012.1	1699	2910	-	KEJ82279.1	putative aatD	Escherichia coli 6-175-07_S3_C2	6-175-07_S3_C2	GCA_000711525.1
58103175	INSDC	JOQZ01000106.1	16016	17227	+	KEL82868.1	putative aatD	Escherichia coli 6-175-07_S3_C1	6-175-07_S3_C1	GCA_000714345.1
58103175	INSDC	JORA01000093.1	1682	2893	-	KEL89606.1	putative aatD	Escherichia coli 6-175-07_S3_C3	6-175-07_S3_C3	GCA_000714375.1
58103175	INSDC	JORF01000067.1	1705	2916	-	KEM17422.1	putative aatD	Escherichia coli 6-319-05_S3_C1	6-319-05_S3_C1	GCA_000713045.1
58103175	INSDC	JORG01000041.1	12264	13475	+	KEM37935.1	putative aatD	Escherichia coli 6-319-05_S3_C2	6-319-05_S3_C2	GCA_000713035.1
58103175	INSDC	JORM01000068.1	1922	3133	-	KEM56075.1	putative aatD	Escherichia coli 6-319-05_S3_C3	6-319-05_S3_C3	GCA_000713185.1
58103175	INSDC	JAAUGL010000043.1	15885	17096	+	NPP70270.1	acyltransferase	Escherichia coli	EF219
58103175	INSDC	MKHD01000046.1	16184	17395	+	PCM20527.1	acyltransferase	Escherichia coli	NA056	GCA_002407295.1
58103175	INSDC	SBKI01000042.1	26152	27363	+	RWZ14726.1	acyltransferase	Escherichia coli	EC246	GCA_004054295.1
19237234	RefSeq	NC_013716.1	370190	371410	+	WP_012904702.1	hypothetical protein	Citrobacter rodentium ICC168	ICC168	GCF_000027085.1
19237234	RefSeq	NZ_BBNA01000012.1	117257	118477	-	WP_012904702.1	hypothetical protein	Citrobacter rodentium NBRC 105723	NBRC 105723	GCF_000759815.1
19237234	RefSeq	NZ_JXUN01000157.1	3373	4593	+	WP_012904702.1	hypothetical protein	Citrobacter rodentium	ATCC 51459	GCF_000835925.1
19237234	INSDC	FN543502.1	370190	371410	+	CBG87125.1	putative membrane-spanning transport protein	Citrobacter rodentium ICC168	ICC168	GCA_000027085.1
19237234	INSDC	JXUN01000157.1	3373	4593	+	KIQ50635.1	membrane protein	Citrobacter rodentium	ATCC 51459	GCA_000835925.1
19237234	INSDC	CP038008.1	4926660	4927880	+	QBY31575.1	hypothetical protein	Citrobacter rodentium	DBS100
34818583	RefSeq	NZ_AAJT02000098.1	12712	13983	+	WP_001464143.1	hypothetical protein	Escherichia coli B7A	B7A	GCF_000167815.1
34818583	RefSeq	NZ_APYB01000006.1	1143	2414	-	WP_001464143.1	hypothetical protein	Escherichia coli P0299438.11	P0299438.11	GCF_000356985.2
34818583	RefSeq	NZ_APYC01000006.1	1039	2310	-	WP_001464143.1	hypothetical protein	Escherichia coli P0299438.3	P0299438.3	GCF_000357005.2
34818583	RefSeq	NZ_APYE01000007.1	1122	2393	-	WP_001464143.1	hypothetical protein	Escherichia coli P0299438.5	P0299438.5	GCF_000357045.2
34818583	RefSeq	NZ_APYF01000008.1	1908	3179	-	WP_001464143.1	hypothetical protein	Escherichia coli P0299438.6	P0299438.6	GCF_000357225.2
34818583	RefSeq	NZ_APYH01000045.1	1217	2488	-	WP_001464143.1	hypothetical protein	Escherichia coli P0299438.8	P0299438.8	GCF_000357265.2
34818583	RefSeq	NZ_AQDQ01000062.1	6570	7841	+	WP_001464143.1	hypothetical protein	Escherichia coli 2848050	2848050	GCF_000355375.2
34818583	RefSeq	NZ_CP006002.1	29303	30574	+	WP_001464143.1	hypothetical protein	Escherichia coli B7A	B7A	GCF_000725265.1
34818583	RefSeq	NZ_CP025866.1	21830	23101	+	WP_001464143.1	hypothetical protein	Escherichia coli	504211	GCF_003956425.1
34818583	RefSeq	NZ_CP025872.1	6285	7556	-	WP_001464143.1	hypothetical protein	Escherichia coli	503829	GCF_003956285.1
34818583	RefSeq	NZ_CP025884.1	43347	44618	-	WP_001464143.1	hypothetical protein	Escherichia coli	503440	GCF_003956445.1
34818583	RefSeq	NZ_CP025893.1	34031	35302	+	WP_001464143.1	hypothetical protein	Escherichia coli	503025	GCF_003956465.1
34818583	RefSeq	NZ_CP025914.1	58507	59778	-	WP_001464143.1	hypothetical protein	Escherichia coli	203740	GCF_003956225.1
34818583	RefSeq	NZ_JYIA01000149.1	23	1294	-	WP_001464143.1	hypothetical protein	Escherichia coli	F6700	GCF_000935505.1
34818583	RefSeq	NZ_KI543332.1	49	1320	-	WP_001464143.1	hypothetical protein	Escherichia coli CE418	CE418	GCF_000496975.1
34818583	RefSeq	NZ_LN908839.1	7681	8952	-	WP_001464143.1	hypothetical protein	Escherichia coli	ETEC
34818583	RefSeq	NZ_PNSE01000106.1	6733	8004	+	WP_001464143.1	hypothetical protein	Escherichia coli	710421	GCF_003981385.1
34818583	RefSeq	NZ_PNSO01000087.1	87	1358	-	WP_001464143.1	hypothetical protein	Escherichia coli	702124	GCF_003981475.1
34818583	RefSeq	NZ_PNSS01000089.1	105	1376	-	WP_001464143.1	hypothetical protein	Escherichia coli	700329	GCF_003980785.1
34818583	RefSeq	NZ_PNVR01000090.1	6733	8004	+	WP_001464143.1	hypothetical protein	Escherichia coli	204044	GCF_003983945.1
34818583	RefSeq	NZ_PNWH01000080.1	83	1354	-	WP_001464143.1	hypothetical protein	Escherichia coli	201399	GCF_003983245.1
34818583	RefSeq	NZ_PNYS01000094.1	6733	8004	+	WP_001464143.1	hypothetical protein	Escherichia coli	710667	GCF_003980455.1
34818583	RefSeq	NZ_PNYU01000085.1	83	1354	-	WP_001464143.1	hypothetical protein	Escherichia coli	702530	GCF_003980665.1
34818583	RefSeq	NZ_PNYW01000089.1	82	1353	-	WP_001464143.1	hypothetical protein	Escherichia coli	700737	GCF_003980775.1
34818583	RefSeq	NZ_PNYX01000097.1	6733	8004	+	WP_001464143.1	hypothetical protein	Escherichia coli	700508	GCF_003981535.1
34818583	RefSeq	NZ_PNYY01000086.1	87	1358	-	WP_001464143.1	hypothetical protein	Escherichia coli	700179	GCF_003981635.1
34818583	RefSeq	NZ_PNZC01000106.1	6733	8004	+	WP_001464143.1	hypothetical protein	Escherichia coli	603766	GCF_003980925.1
34818583	RefSeq	NZ_PNZD01000098.1	6733	8004	+	WP_001464143.1	hypothetical protein	Escherichia coli	603744	GCF_003981675.1
34818583	RefSeq	NZ_PNZJ01000131.1	63	1334	-	WP_001464143.1	hypothetical protein	Escherichia coli	401715	GCF_003982235.1
34818583	RefSeq	NZ_PNZT01000082.1	92	1363	-	WP_001464143.1	hypothetical protein	Escherichia coli	202974	GCF_003984025.1
34818583	RefSeq	NZ_PNZZ01000099.1	6733	8004	+	WP_001464143.1	hypothetical protein	Escherichia coli	120158	GCF_003983415.1
34818583	RefSeq	NZ_POAB01000090.1	83	1354	-	WP_001464143.1	hypothetical protein	Escherichia coli	700308	GCF_003981575.1
34818583	RefSeq	NZ_POAH01000107.1	6732	8003	+	WP_001464143.1	hypothetical protein	Escherichia coli	720828	GCF_003980405.1
34818583	RefSeq	NZ_POAI01000090.1	153	1424	-	WP_001464143.1	hypothetical protein	Escherichia coli	702915	GCF_003980595.1
34818583	RefSeq	NZ_POAJ01000089.1	83	1354	-	WP_001464143.1	hypothetical protein	Escherichia coli	702193	GCF_003980705.1
34818583	RefSeq	NZ_POAK01000124.1	83	1354	-	WP_001464143.1	hypothetical protein	Escherichia coli	700500	GCF_003981545.1
34818583	RefSeq	NZ_UGAM01000001.1	20998	22269	+	WP_001464143.1	hypothetical protein	Escherichia coli	NCTC10664	GCF_900448755.1
34818583	INSDC	CP006002.1	29303	30574	+	AIF65147.1	insertion element family protein	Escherichia coli B7A	B7A	GCA_000725265.1
34818583	INSDC	AARNVU010000065.1	378	1649	-	EEW0419806.1	hypothetical protein	Escherichia coli	PNUSAE018738
34818583	INSDC	AAROZE010000103.1	389	1660	-	EEW4350977.1	hypothetical protein	Escherichia coli	F4195-c1
34818583	INSDC	AARTLV010000144.1	378	1649	-	EEX9685918.1	hypothetical protein	Escherichia coli	2018EL-1101c
34818583	INSDC	AARYWJ010000071.1	378	1649	-	EEZ4662363.1	hypothetical protein	Escherichia coli	PNUSAE013196
34818583	INSDC	AASDBB010000101.1	927	2198	-	EFB1629093.1	hypothetical protein	Escherichia coli	PNUSAE025478
34818583	INSDC	AASHLM010000053.1	5	1276	-	EFC3722674.1	hypothetical protein	Escherichia coli	PNUSAE028210
34818583	INSDC	AASKGU010000064.1	927	2198	-	EFD5081087.1	hypothetical protein	Escherichia coli	PNUSAE031862
34818583	INSDC	AASRKQ010000073.1	927	2198	-	EFF9369698.1	hypothetical protein	Escherichia coli	PNUSAE044200
34818583	INSDC	AATQOU010000069.1	378	1649	-	EFO2260239.1	hypothetical protein	Escherichia coli	PNUSAE015048
34818583	INSDC	AQDQ01000062.1	6570	7841	+	EMW22394.1	putative membrane protein	Escherichia coli 2848050	2848050	GCA_000355375.2
34818583	INSDC	APYE01000007.1	1122	2393	-	ENC16840.1	putative membrane protein	Escherichia coli P0299438.5	P0299438.5	GCA_000357045.2
34818583	INSDC	ATEW01000489.1	49	1320	-	EST00224.1	AatD	Escherichia coli CE418	CE418	GCA_000496975.1
34818583	INSDC	KI543332.1	49	1320	-	EST00224.1	AatD	Escherichia coli CE418	CE418	GCA_000496975.1
18312240	RefSeq	NZ_JH660546.1	17916	19127	+	WP_002431108.1	dispersin export-associated protein AatD	Escherichia sp. 4_1_40B	4_1_40B	GCF_000158415.2
18312240	RefSeq	NZ_LYBC01000012.1	13866	15077	+	WP_002431108.1	dispersin export-associated protein AatD	Escherichia coli	ECOR08	GCF_002190275.1
18312240	RefSeq	NZ_NOFG01000050.1	12372	13583	-	WP_002431108.1	dispersin export-associated protein AatD	Escherichia coli	MOD1-EC5198	GCF_002474785.1
18312240	RefSeq	NZ_QOWT01000048.1	13781	14992	+	WP_002431108.1	dispersin export-associated protein AatD	Escherichia coli	MOD1-ECOR8	GCF_003334765.1
18312240	RefSeq	NZ_WEQY01000035.1	21809	23020	+	WP_002431108.1	dispersin export-associated protein AatD	Escherichia coli	K5V4	GCF_013073955.1
18312240	RefSeq	NZ_WEQZ01000035.1	16092	17303	+	WP_002431108.1	dispersin export-associated protein AatD	Escherichia coli	K11V5	GCF_013073945.1
18312240	RefSeq	NZ_WNTW01000037.1	3633	4844	-	WP_002431108.1	dispersin export-associated protein AatD	Escherichia coli	MEX-11	GCF_013359045.1
18312240	INSDC	AASFVD010000042.1	11382	12593	+	EFB3482782.1	dispersin export-associated protein AatD	Escherichia coli	PNUSAE027104
18312240	INSDC	AASDXL010000085.1	7267	8478	+	EFC6499988.1	dispersin export-associated protein AatD	Escherichia coli	735152
18312240	INSDC	AASDQV010000036.1	16656	17867	+	EFD0618330.1	dispersin export-associated protein AatD	Escherichia coli	2016EL-1177b
18312240	INSDC	AASNYV010000030.1	16657	17868	+	EFE7535501.1	dispersin export-associated protein AatD	Escherichia coli	806087
18312240	INSDC	AASPJP010000058.1	7446	8657	+	EFF2337411.1	dispersin export-associated protein AatD	Escherichia coli	250720
18312240	INSDC	AASPJO010000031.1	16656	17867	+	EFF2346323.1	dispersin export-associated protein AatD	Escherichia coli	254609
18312240	INSDC	AASRNX010000026.1	16655	17866	+	EFF9770673.1	dispersin export-associated protein AatD	Escherichia coli	PNUSAE038352
18312240	INSDC	AASROQ010000041.1	21842	23053	+	EFF9857092.1	dispersin export-associated protein AatD	Escherichia coli	PNUSAE035840
18312240	INSDC	AASZIQ010000034.1	12201	13412	+	EFI5936765.1	dispersin export-associated protein AatD	Escherichia coli	PNUSAE046127
18312240	INSDC	AATBSP010000057.1	16580	17791	+	EFJ3961500.1	dispersin export-associated protein AatD	Escherichia coli	882863
18312240	INSDC	AATQCW010000037.1	8928	10139	+	EFO0745803.1	dispersin export-associated protein AatD	Escherichia coli	PNUSAE016281
18312240	INSDC	AATQEF010000032.1	21842	23053	+	EFO0864885.1	dispersin export-associated protein AatD	Escherichia coli	PNUSAE016167
18312240	INSDC	ACDM02000061.1	17916	19127	+	EIG68433.1	hypothetical protein	Escherichia sp. 4_1_40B	4_1_40B	GCA_000158415.2
18312240	INSDC	JH660546.1	17916	19127	+	EIG68433.1	hypothetical protein	Escherichia sp. 4_1_40B	4_1_40B	GCA_000158415.2
18312240	INSDC	DABAWR010000058.1	16656	17867	+	HAH2839931.1	dispersin export-associated protein AatD	Escherichia coli	ECOR-08
18312240	INSDC	DABDHF010000057.1	16656	17867	+	HAI0797151.1	dispersin export-associated protein AatD	Escherichia coli	ESC0172
18312240	INSDC	WEQZ01000035.1	16092	17303	+	NNQ81628.1	dispersin export-associated protein AatD	Escherichia coli	K11V5
18312240	INSDC	WEQY01000035.1	21809	23020	+	NNR25565.1	dispersin export-associated protein AatD	Escherichia coli	K5V4
18312240	INSDC	WNTW01000037.1	3633	4844	-	NUM07516.1	dispersin export-associated protein AatD	Escherichia coli	MEX-11
18312240	INSDC	LYBC01000012.1	13866	15077	+	OWD54718.1	acyltransferase	Escherichia coli	ECOR08	GCA_002190275.1
18312240	INSDC	QOWT01000048.1	13781	14992	+	RCR47883.1	dispersin export-associated protein AatD	Escherichia coli	MOD1-ECOR8	GCA_003334765.1
151846711	RefSeq	NZ_BHFN01000051.1	686	1897	-	WP_087601257.1	acyltransferase	Escherichia coli	EC12051	GCF_003864955.1
151846711	RefSeq	NZ_NIDO01000104.1	18696	19907	+	WP_087601257.1	acyltransferase	Escherichia coli	11.1a	GCF_002165925.1
151846711	RefSeq	NZ_VOSZ01000046.1	614	1825	-	WP_087601257.1	acyltransferase	Escherichia coli	WU153	GCF_009362195.1
151846711	INSDC	DABGJE010000057.1	536	1747	-	HAJ5063442.1	acyltransferase	Escherichia coli	ecoli[ST-1722]
151846711	INSDC	VOSZ01000046.1	614	1825	-	MPV02218.1	acyltransferase	Escherichia coli	WU153	GCA_009362195.1
35694877	RefSeq	NZ_CGBR01000002.1	233921	235147	-	WP_020282787.1	hypothetical protein	Yersinia enterocolitica	IP26249	GCF_001354575.1
35694877	RefSeq	NZ_CGGL01000019.1	9453	10679	-	WP_020282787.1	hypothetical protein	Yersinia enterocolitica	IP26042	GCF_001354555.1
35694877	RefSeq	NZ_CHDN01000074.1	2749	3975	-	WP_020282787.1	hypothetical protein	Yersinia enterocolitica	ERL082399	GCF_001319385.1
35694877	RefSeq	NZ_CHJR01000098.1	2431	3657	-	WP_020282787.1	hypothetical protein	Yersinia enterocolitica	H692/94	GCF_001319445.1
35694877	RefSeq	NZ_CIFH01000016.1	2649	3875	-	WP_020282787.1	hypothetical protein	Yersinia enterocolitica	H230/89	GCF_001319425.1
35694877	RefSeq	NZ_CIJR01000086.1	2165	3391	-	WP_020282787.1	hypothetical protein	Yersinia enterocolitica	ERL084423	GCF_001319305.1
35694877	RefSeq	NZ_CP009838.1	2578985	2580211	+	WP_020282787.1	hypothetical protein	Yersinia enterocolitica	2516-87	GCF_000834735.1
35694877	RefSeq	NZ_CP011286.1	691878	693104	+	WP_020282787.1	hypothetical protein	Yersinia enterocolitica	KNG22703	GCF_001305635.1
35694877	RefSeq	NZ_CP016931.1	899700	900926	+	WP_020282787.1	hypothetical protein	Yersinia enterocolitica	YE165	GCF_001708575.1
35694877	RefSeq	NZ_CP016935.1	734390	735616	+	WP_020282787.1	hypothetical protein	Yersinia enterocolitica	YE7	GCF_001708555.1
35694877	RefSeq	NZ_CP016937.1	1429670	1430896	+	WP_020282787.1	hypothetical protein	Yersinia enterocolitica	YE6	GCF_001708595.1
35694877	RefSeq	NZ_CP016940.1	734871	736097	+	WP_020282787.1	hypothetical protein	Yersinia enterocolitica	YE5	GCF_001708615.1
35694877	RefSeq	NZ_CP016944.1	734866	736092	+	WP_020282787.1	hypothetical protein	Yersinia enterocolitica	YE3	GCF_001708655.1
35694877	RefSeq	NZ_CPVF01000008.1	61240	62466	+	WP_020282787.1	hypothetical protein	Yersinia enterocolitica	IP29228	GCF_001086025.1
35694877	RefSeq	NZ_CPVJ01000083.1	2431	3657	-	WP_020282787.1	hypothetical protein	Yersinia enterocolitica	ERL08599	GCF_001118285.1
35694877	RefSeq	NZ_CPWH01000047.1	32863	34089	+	WP_020282787.1	hypothetical protein	Yersinia enterocolitica	2/C/53NMD7	GCF_001136265.1
35694877	RefSeq	NZ_CPWJ01000090.1	2165	3391	-	WP_020282787.1	hypothetical protein	Yersinia enterocolitica	ERL083523	GCF_001120245.1
35694877	RefSeq	NZ_CPWQ01000096.1	1757	2983	+	WP_020282787.1	hypothetical protein	Yersinia enterocolitica	1127	GCF_001097785.1
35694877	RefSeq	NZ_CPXH01000087.1	1757	2983	+	WP_020282787.1	hypothetical protein	Yersinia enterocolitica	ERL032501	GCF_001090445.1
35694877	RefSeq	NZ_CPYG01000018.1	61151	62377	+	WP_020282787.1	hypothetical protein	Yersinia enterocolitica	IP06077	GCF_001160045.1
35694877	RefSeq	NZ_CPYM01000043.1	28760	29986	+	WP_020282787.1	hypothetical protein	Yersinia enterocolitica	ERL082756	GCF_001150845.1
35694877	RefSeq	NZ_CPZA01000024.1	2094	3320	-	WP_020282787.1	hypothetical protein	Yersinia enterocolitica	IP01119	GCF_001105985.1
35694877	RefSeq	NZ_CPZE01000016.1	35341	36567	-	WP_020282787.1	hypothetical protein	Yersinia enterocolitica	IP20851	GCF_001090225.1
35694877	RefSeq	NZ_CPZU01000014.1	61230	62456	+	WP_020282787.1	hypothetical protein	Yersinia enterocolitica	IP26766	GCF_001121425.1
35694877	RefSeq	NZ_CQAM01000018.1	2209	3435	-	WP_020282787.1	hypothetical protein	Yersinia enterocolitica	H621/87	GCF_001090885.1
35694877	RefSeq	NZ_CQAT01000025.1	61192	62418	+	WP_020282787.1	hypothetical protein	Yersinia enterocolitica	ERL032126	GCF_001098085.1
35694877	RefSeq	NZ_CQBQ01000004.1	158182	159408	-	WP_020282787.1	hypothetical protein	Yersinia enterocolitica	IP20322	GCF_001139785.1
35694877	RefSeq	NZ_CQCL01000003.1	61250	62476	+	WP_020282787.1	hypothetical protein	Yersinia enterocolitica	IP29194	GCF_001087805.1
35694877	RefSeq	NZ_CTEQ01000067.1	1749	2975	+	WP_020282787.1	hypothetical protein	Yersinia enterocolitica	YE04/03	GCF_001221865.1
35694877	RefSeq	NZ_CTER01000083.1	2501	3727	-	WP_020282787.1	hypothetical protein	Yersinia enterocolitica	YE204/02	GCF_001218165.1
35694877	RefSeq	NZ_CTFQ01000016.1	61228	62454	+	WP_020282787.1	hypothetical protein	Yersinia enterocolitica	IP21447	GCF_001220085.1
35694877	RefSeq	NZ_CTFS01000080.1	2559	3785	-	WP_020282787.1	hypothetical protein	Yersinia enterocolitica	YE238/02	GCF_001218525.1
35694877	RefSeq	NZ_CTIM01000042.1	2538	3764	-	WP_020282787.1	hypothetical protein	Yersinia enterocolitica	YE119/02	GCF_001219745.1
35694877	RefSeq	NZ_CTIR01000023.1	2431	3657	-	WP_020282787.1	hypothetical protein	Yersinia enterocolitica	YE203/02	GCF_001223425.1
35694877	RefSeq	NZ_CTJC01000038.1	3491	4717	-	WP_020282787.1	hypothetical protein	Yersinia enterocolitica	YE08/03	GCF_001219785.1
35694877	RefSeq	NZ_CTJF01000026.1	2649	3875	-	WP_020282787.1	hypothetical protein	Yersinia enterocolitica	YE226/02	GCF_001222305.1
35694877	RefSeq	NZ_CTJG01000029.1	2579	3805	-	WP_020282787.1	hypothetical protein	Yersinia enterocolitica	YE153/02	GCF_001220565.1
35694877	RefSeq	NZ_CTJH01000022.1	2579	3805	-	WP_020282787.1	hypothetical protein	Yersinia enterocolitica	YE231/02	GCF_001222985.1
35694877	RefSeq	NZ_CTJI01000069.1	1757	2983	+	WP_020282787.1	hypothetical protein	Yersinia enterocolitica	YE58/03	GCF_001220185.1
35694877	RefSeq	NZ_CTJL01000128.1	2559	3785	-	WP_020282787.1	hypothetical protein	Yersinia enterocolitica	YE11/03	GCF_001219325.1
35694877	RefSeq	NZ_CTKS01000027.1	2749	3975	-	WP_020282787.1	hypothetical protein	Yersinia enterocolitica	YE218/02	GCF_001221085.1
35694877	RefSeq	NZ_CTQV01000023.1	2739	3965	-	WP_020282787.1	hypothetical protein	Yersinia enterocolitica	YE237/02	GCF_001219245.1
35694877	RefSeq	NZ_CTQW01000002.1	2579	3805	-	WP_020282787.1	hypothetical protein	Yersinia enterocolitica	YE232/02	GCF_001222745.1
35694877	RefSeq	NZ_CTRD01000013.1	35304	36530	-	WP_020282787.1	hypothetical protein	Yersinia enterocolitica	YE214/02	GCF_001222105.1
35694877	RefSeq	NZ_CWGM01000037.1	8077	9303	-	WP_020282787.1	hypothetical protein	Yersinia enterocolitica	YE74/03	GCF_001174945.1
35694877	RefSeq	NZ_CWIS01000093.1	7991	9217	-	WP_020282787.1	hypothetical protein	Yersinia enterocolitica	H324/78	GCF_001182165.1
35694877	RefSeq	NZ_CWIT01000035.1	2579	3805	-	WP_020282787.1	hypothetical protein	Yersinia enterocolitica	H582/87	GCF_001182205.1
35694877	RefSeq	NZ_CWIV01000023.1	61172	62398	+	WP_020282787.1	hypothetical protein	Yersinia enterocolitica	H7580/93	GCF_001182225.1
35694877	RefSeq	NZ_HF933206.1	739868	741094	+	WP_020282787.1	hypothetical protein	Yersinia enterocolitica (type O:9) str. YE212/02	YE212/02	GCF_001050735.1
35694877	RefSeq	NZ_HF933423.1	1496953	1498179	+	WP_020282787.1	hypothetical protein	Yersinia enterocolitica (type O:9) str. YE56/03	YE56/03	GCF_001050755.1
35694877	RefSeq	NZ_HF933424.1	1313027	1314253	-	WP_020282787.1	hypothetical protein	Yersinia enterocolitica (type O:5,27) str. YE149/02	YE149/02	GCF_001050775.1
35694877	RefSeq	NZ_HF933426.1	832452	833678	+	WP_020282787.1	hypothetical protein	Yersinia enterocolitica (type O:2) str. YE3094/96	YE3094/96	GCF_001050815.1
35694877	RefSeq	NZ_JAALCX010000014.1	61155	62381	+	WP_020282787.1	hypothetical protein	Yersinia enterocolitica subsp. palearctica	Ye9N	GCF_011044655.1
35694877	RefSeq	NZ_KN150736.1	3302398	3303624	+	WP_020282787.1	hypothetical protein	Yersinia enterocolitica	YEE	GCF_000754985.1
35694877	RefSeq	NZ_SJZK02000002.1	216546	217772	-	WP_020282787.1	hypothetical protein	Yersinia enterocolitica subsp. palearctica	CFS1932	GCF_012028925.2
35694877	INSDC	CP009838.1	2578985	2580211	+	AJJ26465.1	putative membrane protein	Yersinia enterocolitica	2516-87	GCA_000834735.1
35694877	INSDC	CP011286.1	691878	693104	+	ALG77433.1	membrane protein	Yersinia enterocolitica	KNG22703	GCA_001305635.1
35694877	INSDC	CP016931.1	899700	900926	+	AOF13762.1	hypothetical protein	Yersinia enterocolitica	YE165	GCA_001708575.1
35694877	INSDC	CP016935.1	734390	735616	+	AOF17854.1	hypothetical protein	Yersinia enterocolitica	YE7	GCA_001708555.1
35694877	INSDC	CP016937.1	1429670	1430896	+	AOF22387.1	hypothetical protein	Yersinia enterocolitica	YE6	GCA_001708595.1
35694877	INSDC	CP016940.1	734871	736097	+	AOF26097.1	hypothetical protein	Yersinia enterocolitica	YE5	GCA_001708615.1
35694877	INSDC	CP016944.1	734866	736092	+	AOF30208.1	hypothetical protein	Yersinia enterocolitica	YE3	GCA_001708655.1
35694877	INSDC	CP016945.1	734521	735747	+	AOF34129.1	hypothetical protein	Yersinia enterocolitica	YE1	GCA_001708635.1
35694877	INSDC	HF933206.1	739868	741094	+	CCV28596.1	putative membrane protein	Yersinia enterocolitica (type O:9) str. YE212/02	YE212/02	GCA_001050735.1
35694877	INSDC	HF933423.1	1496953	1498179	+	CCV37075.1	putative membrane protein	Yersinia enterocolitica (type O:9) str. YE56/03	YE56/03	GCA_001050755.1
35694877	INSDC	HF933424.1	1313027	1314253	-	CCV44826.1	putative membrane protein	Yersinia enterocolitica (type O:5,27) str. YE149/02	YE149/02	GCA_001050775.1
35694877	INSDC	HF933426.1	832452	833678	+	CCV60219.1	putative membrane protein	Yersinia enterocolitica (type O:2) str. YE3094/96	YE3094/96	GCA_001050815.1
35694877	INSDC	CGBR01000002.1	233921	235147	-	CFQ53644.1	aatd	Yersinia enterocolitica	IP26249	GCA_001354575.1
35694877	INSDC	CGGL01000019.1	9453	10679	-	CFV24290.1	aatd	Yersinia enterocolitica	IP26042	GCA_001354555.1
35694877	INSDC	CPVF01000008.1	61240	62466	+	CNB67664.1	aatd	Yersinia enterocolitica	IP29228	GCA_001086025.1
35694877	INSDC	CPWH01000047.1	32863	34089	+	CNC96192.1	aatd	Yersinia enterocolitica	2/C/53NMD7	GCA_001136265.1
35694877	INSDC	CPVJ01000083.1	2431	3657	-	CND06083.1	aatd	Yersinia enterocolitica	ERL08599	GCA_001118285.1
35694877	INSDC	CPWQ01000096.1	1757	2983	+	CND68443.1	aatd	Yersinia enterocolitica	1127	GCA_001097785.1
35694877	INSDC	CPXH01000087.1	1757	2983	+	CNE51190.1	aatd	Yersinia enterocolitica	ERL032501	GCA_001090445.1
35694877	INSDC	CPYG01000018.1	61151	62377	+	CNE69184.1	aatd	Yersinia enterocolitica	IP06077	GCA_001160045.1
35694877	INSDC	CPYM01000043.1	28760	29986	+	CNF50846.1	aatd	Yersinia enterocolitica	ERL082756	GCA_001150845.1
35694877	INSDC	CPZE01000016.1	35341	36567	-	CNF56056.1	aatd	Yersinia enterocolitica	IP20851	GCA_001090225.1
35694877	INSDC	CPZU01000014.1	61230	62456	+	CNG42079.1	aatd	Yersinia enterocolitica	IP26766	GCA_001121425.1
35694877	INSDC	CQAT01000025.1	61192	62418	+	CNH79302.1	aatd	Yersinia enterocolitica	ERL032126	GCA_001098085.1
35694877	INSDC	CQCL01000003.1	61250	62476	+	CNI86080.1	aatd	Yersinia enterocolitica	IP29194	GCA_001087805.1
35694877	INSDC	CIJR01000086.1	2165	3391	-	CNK22791.1	aatd	Yersinia enterocolitica	ERL084423	GCA_001319305.1
35694877	INSDC	CTEQ01000067.1	1749	2975	+	CQD44172.1	aatd	Yersinia enterocolitica	YE04/03	GCA_001221865.1
35694877	INSDC	CTFQ01000016.1	61228	62454	+	CQD66094.1	aatd	Yersinia enterocolitica	IP21447	GCA_001220085.1
35694877	INSDC	CTIR01000023.1	2431	3657	-	CQH34808.1	aatd	Yersinia enterocolitica	YE203/02	GCA_001223425.1
35694877	INSDC	CTIM01000042.1	2538	3764	-	CQH35151.1	aatd	Yersinia enterocolitica	YE119/02	GCA_001219745.1
35694877	INSDC	CTJG01000029.1	2579	3805	-	CQH92169.1	aatd	Yersinia enterocolitica	YE153/02	GCA_001220565.1
35694877	INSDC	CTJH01000022.1	2579	3805	-	CQH95418.1	aatd	Yersinia enterocolitica	YE231/02	GCA_001222985.1
35694877	INSDC	CTJI01000069.1	1757	2983	+	CQI26045.1	aatd	Yersinia enterocolitica	YE58/03	GCA_001220185.1
35694877	INSDC	CTRD01000013.1	35304	36530	-	CQQ66123.1	aatd	Yersinia enterocolitica	YE214/02	GCA_001222105.1
35694877	INSDC	CTRE01000199.1	1801	3027	+	CQR06283.1	aatd	Yersinia enterocolitica	YE215/02	GCA_001223005.1
35694877	INSDC	CWGM01000037.1	8077	9303	-	CRX53537.1	aatd	Yersinia enterocolitica	YE74/03	GCA_001174945.1
35694877	INSDC	CWIV01000023.1	61172	62398	+	CRX92764.1	aatd	Yersinia enterocolitica	H7580/93	GCA_001182225.1
35694877	INSDC	CWIT01000035.1	2579	3805	-	CRX93279.1	aatd	Yersinia enterocolitica	H582/87	GCA_001182205.1
35694877	INSDC	JPDW01000016.1	1221	2447	+	KGA79104.1	putative membrane protein	Yersinia enterocolitica	YEE	GCA_000754985.1
35694877	INSDC	KN150736.1	3302398	3303624	+	KGA79104.1	putative membrane protein	Yersinia enterocolitica	YEE	GCA_000754985.1
35694877	INSDC	JAALCX010000014.1	61155	62381	+	NGN37045.1	hypothetical protein	Yersinia enterocolitica subsp. palearctica	Ye9N
35694877	INSDC	SJZK02000002.1	216546	217772	-	NVH55297.1	hypothetical protein	Yersinia enterocolitica subsp. palearctica	CFS1932
133716842	RefSeq	NZ_LRKQ01000138.1	3195	4409	-	WP_074539763.1	acyltransferase	Escherichia coli	102265	GCF_001912305.1
133716842	INSDC	LRKQ01000138.1	3195	4409	-	OKV66602.1	acyltransferase	Escherichia coli	102265	GCA_001912305.1
133713639	RefSeq	NZ_LRKE01000208.1	12284	13528	+	WP_074477970.1	hypothetical protein	Escherichia coli	700239	GCF_001912605.1
133713639	RefSeq	NZ_LRLY01000167.1	12285	13529	+	WP_074477970.1	hypothetical protein	Escherichia coli	703348	GCF_001910925.1
133713639	INSDC	LRKE01000208.1	12284	13528	+	OKV26283.1	hypothetical protein	Escherichia coli	700239	GCA_001912605.1
133713639	INSDC	LRLY01000167.1	12285	13529	+	OKX69628.1	hypothetical protein	Escherichia coli	703348	GCA_001910925.1
133708895	RefSeq	NZ_CP025846.1	52502	53746	+	WP_074518887.1	hypothetical protein	Escherichia coli	720632	GCF_003956345.1
133708895	RefSeq	NZ_LRAK01000077.1	10872	12116	+	WP_074518887.1	hypothetical protein	Escherichia coli	602748	GCF_001912195.1
133708895	RefSeq	NZ_LRKM01000250.1	2815	4059	-	WP_074518887.1	hypothetical protein	Escherichia coli	500487	GCF_001912615.1
133708895	RefSeq	NZ_LRKT01000253.1	10871	12115	+	WP_074518887.1	hypothetical protein	Escherichia coli	302031	GCF_001912315.1
133708895	RefSeq	NZ_LRKU01000200.1	4365	5609	+	WP_074518887.1	hypothetical protein	Escherichia coli	300783	GCF_001911085.1
133708895	RefSeq	NZ_LRKX01000116.1	4731	5975	-	WP_074518887.1	hypothetical protein	Escherichia coli	602646	GCF_001912675.1
133708895	RefSeq	NZ_LRLW01000091.1	1852	3096	-	WP_074518887.1	hypothetical protein	Escherichia coli	703427	GCF_001911325.1
133708895	RefSeq	NZ_PNSA01000090.1	1165	2409	-	WP_074518887.1	hypothetical protein	Escherichia coli	710607	GCF_003980485.1
133708895	RefSeq	NZ_PNTZ01000074.1	1326	2570	-	WP_074518887.1	hypothetical protein	Escherichia coli	402747	GCF_003982045.1
133708895	INSDC	LRAK01000077.1	10872	12116	+	OKU81214.1	hypothetical protein	Escherichia coli	602748	GCA_001912195.1
133708895	INSDC	LRKM01000250.1	2815	4059	-	OKV62560.1	hypothetical protein	Escherichia coli	500487	GCA_001912615.1
133708895	INSDC	LRKT01000253.1	10871	12115	+	OKV76663.1	hypothetical protein	Escherichia coli	302031	GCA_001912315.1
133708895	INSDC	LRKU01000200.1	4365	5609	+	OKV98459.1	hypothetical protein	Escherichia coli	300783	GCA_001911085.1
133708895	INSDC	LRKX01000116.1	4731	5975	-	OKW04290.1	hypothetical protein	Escherichia coli	602646	GCA_001912675.1
133708895	INSDC	LRLW01000091.1	1852	3096	-	OKX14535.1	hypothetical protein	Escherichia coli	703427	GCA_001911325.1
198921774	RefSeq	NZ_MLXO01000028.1	41010	42338	+	WP_134949840.1	hypothetical protein	Salmonella enterica subsp. diarizonae serovar 59:[k]:z35	CFSAN044910	GCF_001832725.1
198921774	RefSeq	NZ_UGXI01000001.1	818870	820198	+	WP_134949840.1	hypothetical protein	Salmonella enterica subsp. arizonae	NCTC7349	GCF_900456515.1
198921774	INSDC	AADAAU010000023.1	54711	56039	+	EAO0951084.1	hypothetical protein	Salmonella enterica	PNUSAS067520	GCA_005488225.1
198921774	INSDC	AADXLV010000024.1	40880	42208	+	EAV3187552.1	hypothetical protein	Salmonella enterica	FSIS11918514	GCA_005838345.1
198921774	INSDC	AAEBYP010000034.1	40880	42208	+	EAW6214698.1	hypothetical protein	Salmonella enterica	PNUSAS075926	GCA_005921425.1
198921774	INSDC	AAEDCI010000034.1	40880	42208	+	EAW9008585.1	hypothetical protein	Salmonella enterica	FLUFL-365	GCA_005938865.1
198921774	INSDC	AAEFNW010000030.1	40880	42208	+	EAX6517824.1	hypothetical protein	Salmonella enterica	CFSAN047937	GCA_005972345.1
198921774	INSDC	AAEFYJ010000012.1	79345	80673	+	EAX7733579.1	hypothetical protein	Salmonella enterica	CFSAN035959	GCA_005977725.1
198921774	INSDC	AAEFYH010000029.1	40880	42208	+	EAX7743412.1	hypothetical protein	Salmonella enterica	CFSAN035902	GCA_005977645.1
198921774	INSDC	AAEIMJ010000035.1	40880	42208	+	EAY5639499.1	hypothetical protein	Salmonella enterica	FLUFL-366	GCA_006012605.1
198921774	INSDC	AAEKHF010000050.1	5711	7039	+	EAZ1059978.1	hypothetical protein	Salmonella enterica	CFSAN035901	GCA_006039075.1
198921774	INSDC	AAFHTY010000029.1	22035	23363	+	EBG1717462.1	hypothetical protein	Salmonella enterica	PNUSAS076815	GCA_006412495.1
198921774	INSDC	AAGKQU010000025.1	40880	42208	+	EBP1100019.1	hypothetical protein	Salmonella enterica	CFSAN024130	GCA_006849225.1
198921774	INSDC	AAGLOC010000032.1	40880	42208	+	EBP3787125.1	hypothetical protein	Salmonella enterica subsp. enterica	UFL-373	GCA_006861565.1
198921774	INSDC	AAGLOE010000032.1	40880	42208	+	EBP3796683.1	hypothetical protein	Salmonella enterica subsp. enterica	UFL-349	GCA_006861585.1
198921774	INSDC	AAGPWS010000031.1	42916	44244	+	EBQ7117895.1	hypothetical protein	Salmonella enterica	CFSAN035789	GCA_006922155.1
198921774	INSDC	AAGSBY010000030.1	41089	42417	+	EBR3855607.1	hypothetical protein	Salmonella enterica subsp. enterica	CFSAN008917	GCA_006952805.1
198921774	INSDC	AAGSOT010000035.1	31828	33156	+	EBR5359212.1	hypothetical protein	Salmonella enterica	VA-WGS-17033	GCA_006959945.1
198921774	INSDC	AAGYQU010000027.1	34649	35977	+	EBT4079395.1	hypothetical protein	Salmonella enterica	FDA1015670-001-001	GCA_007053945.1
198921774	INSDC	AAIXWS010000032.1	40880	42208	+	ECJ2706104.1	hypothetical protein	Salmonella enterica subsp. diarizonae	768803	GCA_007810895.1
198921774	INSDC	AAJLWA010000070.1	2737	4065	+	ECM6606596.1	hypothetical protein	Salmonella enterica	PNUSAS084992	GCA_008037645.1
198921774	INSDC	AAOLJV010000034.1	40880	42208	+	EDW4368073.1	hypothetical protein	Salmonella enterica subsp. diarizonae	CFSAN024558
198921774	INSDC	AAQANU010000033.1	40880	42208	+	EEJ8834630.1	hypothetical protein	Salmonella enterica subsp. diarizonae	89945
198921774	INSDC	AAQMYP010000031.1	40880	42208	+	EEN6161356.1	hypothetical protein	Salmonella enterica subsp. enterica	CFSAN094877
198921774	INSDC	AAQRED010000028.1	40880	42208	+	EEO7799984.1	hypothetical protein	Salmonella enterica	PNUSAS135148
198921774	INSDC	AAUDLI010000026.1	40880	42208	+	EFR5292344.1	hypothetical protein	Salmonella enterica	PNUSAS150899
198921774	INSDC	AAUFDR010000032.1	22368	23696	+	EFS3538070.1	hypothetical protein	Salmonella enterica	PNUSAS149892
198921774	INSDC	DAATHJ010000042.1	18942	20270	+	HAE8612821.1	hypothetical protein	Salmonella enterica subsp. salamae serovar 30:1,z28:z6	165-86
198921774	INSDC	DAATVJ010000040.1	20149	21477	+	HAF0278158.1	hypothetical protein	Salmonella enterica subsp. diarizonae serovar 38:[k]:z35:-	678-94
198921774	INSDC	UGXI01000001.1	818870	820198	+	SUG59113.1	Uncharacterised protein	Salmonella enterica subsp. arizonae	NCTC7349	GCA_900456515.1
125199074	RefSeq	NZ_MLTE01000018.1	13093	14421	-	WP_070802727.1	hypothetical protein	Salmonella enterica	CFSAN044929	GCF_001834825.1
125199074	RefSeq	NZ_MLTY01000017.1	13093	14421	-	WP_070802727.1	hypothetical protein	Salmonella enterica subsp. enterica serovar Mbandaka	CFSAN044951	GCF_001833595.1
125199074	RefSeq	NZ_MLUE01000017.1	13093	14421	-	WP_070802727.1	hypothetical protein	Salmonella enterica subsp. enterica serovar Mbandaka	CFSAN044958	GCF_001835085.1
125199074	RefSeq	NZ_MLYH01000018.1	13093	14421	-	WP_070802727.1	hypothetical protein	Salmonella enterica subsp. diarizonae serovar 16:z10:e,n,x,z15	CFSAN045036	GCF_001832605.1
125199074	RefSeq	NZ_MLYI01000016.1	13093	14421	-	WP_070802727.1	hypothetical protein	Salmonella enterica subsp. diarizonae serovar 16:z10:e,n,x,z15	CFSAN045038	GCF_001832645.1
125199074	INSDC	AAACPA010000015.1	119615	120943	+	EAA7903188.1	hypothetical protein	Salmonella enterica	CFSAN057181	GCA_004221665.1
125199074	INSDC	AAACYW010000015.1	119604	120932	+	EAA9129400.1	hypothetical protein	Salmonella enterica	CFSAN059794	GCA_004222665.1
125199074	INSDC	AACWEX010000017.1	98734	100062	+	EAM8333653.1	hypothetical protein	Salmonella enterica	FLUFL-716	GCA_005435635.1
125199074	INSDC	AACWIE010000014.1	119615	120943	+	EAM8740508.1	hypothetical protein	Salmonella enterica	CFSAN057154	GCA_005437575.1
125199074	INSDC	AADNNT010000015.1	119615	120943	+	EAS2301020.1	hypothetical protein	Salmonella enterica	CFSAN057180	GCA_005678355.1
125199074	INSDC	AAEDFK010000073.1	2684	4012	+	EAW9360127.1	hypothetical protein	Salmonella enterica	FLUFL-673	GCA_005940745.1
125199074	INSDC	AAEDFW010000072.1	1343	2671	+	EAW9423989.1	hypothetical protein	Salmonella enterica	FLUFL-699	GCA_005940965.1
125199074	INSDC	AAEDFY010000067.1	1348	2676	+	EAW9428636.1	hypothetical protein	Salmonella enterica	FLUFL-710	GCA_005940905.1
125199074	INSDC	AAEDGL010000072.1	1900	3228	+	EAW9486960.1	hypothetical protein	Salmonella enterica	FLUFL-711	GCA_005941325.1
125199074	INSDC	AAEDGM010000051.1	5805	7133	+	EAW9491644.1	hypothetical protein	Salmonella enterica	FLUFL-719	GCA_005941225.1
125199074	INSDC	AAEFRL010000044.1	27379	28707	+	EAX6909852.1	hypothetical protein	Salmonella enterica	NSUOC-0062-S1.2B	GCA_005974505.1
125199074	INSDC	AAEFRT010000012.1	72688	74016	+	EAX6958578.1	hypothetical protein	Salmonella enterica	NSUOC-0041-S1.2X	GCA_005974585.1
125199074	INSDC	AAEIOT010000039.1	48161	49489	+	EAY5817172.1	hypothetical protein	Salmonella enterica	FLUFL-709	GCA_006011865.1
125199074	INSDC	AAEIOU010000087.1	1896	3224	+	EAY5822336.1	hypothetical protein	Salmonella enterica	FLUFL-717	GCA_006011845.1
125199074	INSDC	AAEMXQ010000014.1	119618	120946	+	EAZ9078235.1	hypothetical protein	Salmonella enterica	CFSAN057155	GCA_006072695.1
125199074	INSDC	AAENTY010000037.1	11028	12356	+	EBA1721874.1	hypothetical protein	Salmonella enterica	FLUFL-MJ768	GCA_006084015.1
125199074	INSDC	AAENXQ010000011.1	116447	117775	+	EBA2160282.1	hypothetical protein	Salmonella enterica	FLUFL-718	GCA_006086255.1
125199074	INSDC	AAESHB010000129.1	6890	8218	-	EBB5497567.1	hypothetical protein	Salmonella enterica	PNUSAS077354	GCA_006146275.1
125199074	INSDC	AAGKBP010000015.1	119617	120945	+	EBO9350976.1	hypothetical protein	Salmonella enterica	FL_UFL-714	GCA_006838005.1
125199074	INSDC	AAGKGU010000048.1	2735	4063	+	EBO9871568.1	hypothetical protein	Salmonella enterica	FLUFL-721	GCA_006839835.1
125199074	INSDC	AAGLCS010000078.1	2711	4039	+	EBP2409405.1	hypothetical protein	Salmonella enterica	FLUFL-689	GCA_006855525.1
125199074	INSDC	AAGLBL010000067.1	2728	4056	+	EBP2432246.1	hypothetical protein	Salmonella enterica	FLUFL-700	GCA_006855125.1
125199074	INSDC	AAGLNF010000017.1	119610	120938	+	EBP3676039.1	hypothetical protein	Salmonella enterica subsp. enterica	UFL-523	GCA_006861205.1
125199074	INSDC	AAGMJV010000031.1	40625	41953	+	EBP6374762.1	hypothetical protein	Salmonella enterica	CFSAN029970	GCA_006875025.1
125199074	INSDC	AAGXSM010000015.1	119616	120944	+	EBT1223051.1	hypothetical protein	Salmonella enterica	CFSAN057179	GCA_007039885.1
125199074	INSDC	AAGXSO010000015.1	119615	120943	+	EBT1237014.1	hypothetical protein	Salmonella enterica	CFSAN057178	GCA_007039905.1
125199074	INSDC	AAIBUE010000041.1	7834	9162	+	ECC5532910.1	hypothetical protein	Salmonella enterica	PNUSAS009563	GCA_007482625.1
125199074	INSDC	AAKTAS010000016.1	119269	120597	+	ECV1146409.1	hypothetical protein	Salmonella enterica subsp. enterica	SAL-18-VL-NY-GA-0006	GCA_008541175.1
125199074	INSDC	AANXKG010000092.1	2715	4043	+	EDS4380759.1	hypothetical protein	Salmonella enterica subsp. diarizonae serovar 16:z10:e,n,x,z15	PNUSAS035509
125199074	INSDC	AAOJCF010000012.1	119602	120930	+	EDW0434566.1	hypothetical protein	Salmonella enterica subsp. enterica serovar Lexington	FL-MDD-171
125199074	INSDC	RSMJ01000005.1	119592	120920	+	MIM58395.1	hypothetical protein	Salmonella enterica	NSUOC-0063-S1.2B2	GCA_003871955.1
125199074	INSDC	MLYH01000018.1	13093	14421	-	OHG27121.1	hypothetical protein	Salmonella enterica subsp. diarizonae serovar 16:z10:e,n,x,z15	CFSAN045036	GCA_001832605.1
125199074	INSDC	MLYI01000016.1	13093	14421	-	OHG33568.1	hypothetical protein	Salmonella enterica subsp. diarizonae serovar 16:z10:e,n,x,z15	CFSAN045038	GCA_001832645.1
125199074	INSDC	MLTE01000018.1	13093	14421	-	OHJ48203.1	hypothetical protein	Salmonella enterica	CFSAN044929	GCA_001834825.1
125199074	INSDC	MLTY01000017.1	13093	14421	-	OHK44354.1	hypothetical protein	Salmonella enterica subsp. enterica serovar Mbandaka	CFSAN044951	GCA_001833595.1
125199074	INSDC	MLUE01000017.1	13093	14421	-	OHK68031.1	hypothetical protein	Salmonella enterica subsp. enterica serovar Mbandaka	CFSAN044958	GCA_001835085.1
313597245	RefSeq	NZ_WNTY01000023.1	3576	4790	+	WP_175284357.1	acyltransferase	Escherichia coli	MEX-9	GCF_013359145.1
313597245	INSDC	DAAZHB010000063.1	7697	8911	-	HAG8449117.1	acyltransferase	Escherichia coli	115-ESBL
313597245	INSDC	DABHLZ010000061.1	7697	8911	-	HAJ2553921.1	acyltransferase	Escherichia coli
313597245	INSDC	WNTY01000023.1	3576	4790	+	NUL97264.1	acyltransferase	Escherichia coli	MEX-9
27016709	RefSeq	NZ_AIHO01000021.1	17999	19210	+	WP_000666533.1	dispersin export-associated protein AatD	Escherichia coli DEC15A	DEC15A	GCF_000250495.1
27016709	RefSeq	NZ_AIHP01000024.1	5997	7208	+	WP_000666533.1	dispersin export-associated protein AatD	Escherichia coli DEC15B	DEC15B	GCF_000250515.1
27016709	RefSeq	NZ_AIHQ01000022.1	34501	35712	+	WP_000666533.1	dispersin export-associated protein AatD	Escherichia coli DEC15C	DEC15C	GCF_000250535.1
27016709	RefSeq	NZ_AIHR01000023.1	18013	19224	+	WP_000666533.1	dispersin export-associated protein AatD	Escherichia coli DEC15D	DEC15D	GCF_000250555.1
27016709	RefSeq	NZ_CCQX01000012.1	13705	14916	+	WP_000666533.1	dispersin export-associated protein AatD	Escherichia coli	FHI88	GCF_000753155.1
27016709	RefSeq	NZ_NWQU01000053.1	5009	6220	+	WP_000666533.1	dispersin export-associated protein AatD	Escherichia coli	OLC1478	GCF_002353035.1
27016709	RefSeq	NZ_VODD01000120.1	1680	2891	+	WP_000666533.1	dispersin export-associated protein AatD	Escherichia coli	EC1488	GCF_007846625.1
27016709	RefSeq	NZ_WNTQ01000041.1	17448	18659	+	WP_000666533.1	dispersin export-associated protein AatD	Escherichia coli	MEX-17	GCF_013358915.1
27016709	INSDC	AAABPO010000058.1	13702	14913	+	EAA4791763.1	acyltransferase	Escherichia coli	419110	GCA_004182755.1
27016709	INSDC	AARMMU010000053.1	4881	6092	+	EEV5748496.1	dispersin export-associated protein AatD	Escherichia coli	PNUSAE020925
27016709	INSDC	AARMXG010000107.1	29	1240	-	EEV7152571.1	dispersin export-associated protein AatD	Escherichia coli	PNUSAE020449
27016709	INSDC	AARONU010000045.1	17679	18890	+	EEW2729929.1	dispersin export-associated protein AatD	Escherichia coli	PNUSAE019371
27016709	INSDC	AARPTZ010000044.1	17679	18890	+	EEW7484179.1	dispersin export-associated protein AatD	Escherichia coli	PNUSAE018043
27016709	INSDC	AASBIG010000086.1	371	1582	-	EFA6244265.1	dispersin export-associated protein AatD	Escherichia coli	PNUSAE022054
27016709	INSDC	AASGJW010000039.1	13567	14778	-	EFB6544726.1	dispersin export-associated protein AatD	Escherichia coli	PNUSAE027528
27016709	INSDC	AASJXO010000046.1	16398	17609	+	EFD4121033.1	dispersin export-associated protein AatD	Escherichia coli	PNUSAE028768
27016709	INSDC	AASNXC010000199.1	343	1554	-	EFE7279174.1	dispersin export-associated protein AatD	Escherichia coli	PNUSAE035310
27016709	INSDC	AASNYB010000035.1	17679	18890	+	EFE7321551.1	dispersin export-associated protein AatD	Escherichia coli	PNUSAE034423
27016709	INSDC	AASPIA010000047.1	16717	17928	+	EFF2167434.1	dispersin export-associated protein AatD	Escherichia coli	318502
27016709	INSDC	AASRKA010000040.1	17679	18890	+	EFF9280911.1	dispersin export-associated protein AatD	Escherichia coli	PNUSAE044194
27016709	INSDC	AASROL010000046.1	13805	15016	+	EFF9837859.1	dispersin export-associated protein AatD	Escherichia coli	PNUSAE037425
27016709	INSDC	AASTKH010000047.1	17679	18890	+	EFG6094989.1	dispersin export-associated protein AatD	Escherichia coli	301860
27016709	INSDC	AASTXL010000037.1	17679	18890	+	EFG7892866.1	dispersin export-associated protein AatD	Escherichia coli	PNUSAE044131
27016709	INSDC	AASVNQ010000067.1	4881	6092	+	EFH3318209.1	dispersin export-associated protein AatD	Escherichia coli	860004
27016709	INSDC	AATENM010000068.1	5073	6284	+	EFK2126516.1	dispersin export-associated protein AatD	Escherichia coli	153145
27016709	INSDC	AATEYX010000078.1	4881	6092	+	EFK3953173.1	dispersin export-associated protein AatD	Escherichia coli	146052
27016709	INSDC	AATFBE010000069.1	5125	6336	+	EFK4497520.1	dispersin export-associated protein AatD	Escherichia coli	221654
27016709	INSDC	AATFDR010000065.1	4881	6092	+	EFK6362484.1	dispersin export-associated protein AatD	Escherichia coli	249369
27016709	INSDC	AIHO01000021.1	17999	19210	+	EHY02046.1	aatD	Escherichia coli DEC15A	DEC15A	GCA_000250495.2
27016709	INSDC	AIHP01000024.1	5997	7208	+	EHY02205.1	aatD	Escherichia coli DEC15B	DEC15B	GCA_000250515.2
27016709	INSDC	AIHQ01000022.1	34501	35712	+	EHY06101.1	aatD	Escherichia coli DEC15C	DEC15C	GCA_000250535.2
27016709	INSDC	AIHR01000023.1	18013	19224	+	EHY13441.1	aatD	Escherichia coli DEC15D	DEC15D	GCA_000250555.2
27016709	INSDC	WNTQ01000041.1	17448	18659	+	NUL92686.1	dispersin export-associated protein AatD	Escherichia coli	MEX-17
27016709	INSDC	NWQU01000053.1	5009	6220	+	PCD47198.1	acyltransferase	Escherichia coli	OLC1478	GCA_002353035.1
27016709	INSDC	VODD01000120.1	1680	2891	+	TWP78004.1	dispersin export-associated protein AatD	Escherichia coli	EC1488
54551726	RefSeq	NZ_BDRL01000093.1	4066	5280	+	WP_032172736.1	acyltransferase	Escherichia coli	1542	GCF_002207605.1
54551726	RefSeq	NZ_JNPG01000035.1	4669	5883	+	WP_032172736.1	acyltransferase	Escherichia coli 2-156-04_S3_C3	2-156-04_S3_C3	GCF_000703745.1
54551726	RefSeq	NZ_JNPQ01000069.1	4187	5401	+	WP_032172736.1	acyltransferase	Escherichia coli 2-005-03_S3_C1	2-005-03_S3_C1	GCF_000703805.1
54551726	RefSeq	NZ_JNPR01000072.1	3033	4247	-	WP_032172736.1	acyltransferase	Escherichia coli 2-005-03_S3_C3	2-005-03_S3_C3	GCF_000703825.1
54551726	RefSeq	NZ_NJVK01000062.1	2146	3360	-	WP_032172736.1	acyltransferase	Escherichia coli	MOD1-EC1561	GCF_002461035.1
54551726	RefSeq	NZ_NMLD01000065.1	4194	5408	+	WP_032172736.1	acyltransferase	Escherichia coli	MOD1-EC6732	GCF_002468565.1
54551726	RefSeq	NZ_NOTI01000071.1	650	1864	-	WP_032172736.1	acyltransferase	Escherichia coli	MOD1-EC6739	GCF_002521445.1
54551726	RefSeq	NZ_PNXF01000083.1	1538	2752	-	WP_032172736.1	acyltransferase	Escherichia coli	100516	GCF_003984305.1
54551726	RefSeq	NZ_WEQB01000062.1	2114	3328	-	WP_032172736.1	acyltransferase	Escherichia coli	E2V1A	GCF_013073685.1
54551726	RefSeq	NZ_WEQC01000068.1	2118	3332	-	WP_032172736.1	acyltransferase	Escherichia coli	E3V1A	GCF_013073705.1
54551726	RefSeq	NZ_WEQD01000066.1	2114	3328	-	WP_032172736.1	acyltransferase	Escherichia coli	E3V1B	GCF_013073695.1
54551726	RefSeq	NZ_WEQF01000064.1	2114	3328	-	WP_032172736.1	acyltransferase	Escherichia coli	E7V1A	GCF_013073645.1
54551726	RefSeq	NZ_WEQJ01000069.1	2118	3332	-	WP_032172736.1	acyltransferase	Escherichia coli	E11V5A	GCF_013073555.1
54551726	RefSeq	NZ_WNTN01000059.1	2146	3360	-	WP_032172736.1	acyltransferase	Escherichia coli	MEX-20	GCF_013359985.1
54551726	INSDC	AASAZW010000058.1	2018	3232	-	EFA5171264.1	acyltransferase	Escherichia coli	PNUSAE022059
54551726	INSDC	AASDYK010000058.1	2253	3467	-	EFC4312549.1	acyltransferase	Escherichia coli	PNUSAE024046
54551726	INSDC	AASMIP010000055.1	2018	3232	-	EFE2061425.1	acyltransferase	Escherichia coli	PNUSAE035901
54551726	INSDC	AASNWU010000054.1	2018	3232	-	EFE7603899.1	acyltransferase	Escherichia coli	PNUSAE035896
54551726	INSDC	AASOVK010000062.1	3982	5196	+	EFF0498896.1	acyltransferase	Escherichia coli	9122-90
54551726	INSDC	AASRLO010000087.1	2018	3232	-	EFF9487907.1	acyltransferase	Escherichia coli	PNUSAE041022
54551726	INSDC	AASTDT010000062.1	2018	3232	-	EFG5260033.1	acyltransferase	Escherichia coli	PNUSAE031867
54551726	INSDC	AASUAA010000156.1	2018	3232	-	EFG8164921.1	acyltransferase	Escherichia coli	146056
54551726	INSDC	AASZNE010000062.1	2018	3232	-	EFI6475811.1	acyltransferase	Escherichia coli	PNUSAE044127
54551726	INSDC	JNPG01000035.1	4669	5883	+	KDW09069.1	carbon-nitrogen hydrolase family protein	Escherichia coli 2-156-04_S3_C3	2-156-04_S3_C3	GCA_000703745.1
54551726	INSDC	JNPQ01000069.1	4187	5401	+	KDW50164.1	carbon-nitrogen hydrolase family protein	Escherichia coli 2-005-03_S3_C1	2-005-03_S3_C1	GCA_000703805.1
54551726	INSDC	JNPR01000072.1	3033	4247	-	KDW63130.1	carbon-nitrogen hydrolase family protein	Escherichia coli 2-005-03_S3_C3	2-005-03_S3_C3	GCA_000703825.1
54551726	INSDC	JACDVG010000132.1	2039	3253	-	MBA0900143.1	acyltransferase	Escherichia coli	PE01_341
54551726	INSDC	WEQD01000066.1	2114	3328	-	NNQ13178.1	acyltransferase	Escherichia coli	E3V1B
54551726	INSDC	WEQJ01000069.1	2118	3332	-	NNQ22981.1	acyltransferase	Escherichia coli	E11V5A
54551726	INSDC	WEQC01000068.1	2118	3332	-	NNQ28210.1	acyltransferase	Escherichia coli	E3V1A
54551726	INSDC	WEQF01000064.1	2114	3328	-	NNQ48101.1	acyltransferase	Escherichia coli	E7V1A
54551726	INSDC	WEQB01000062.1	2114	3328	-	NNQ53129.1	acyltransferase	Escherichia coli	E2V1A
54551726	INSDC	WNTN01000059.1	2146	3360	-	NUN21575.1	acyltransferase	Escherichia coli	MEX-20
323935845	RefSeq	NZ_JABVMQ010000209.1	46712	47923	+	WP_175056522.1	acyltransferase	Escherichia coli	MCO1	GCF_013350225.1
323935845	INSDC	AATRHO010000024.1	1960	3171	-	EFO4662374.1	acyltransferase	Escherichia coli	PNUSAE005109
323935845	INSDC	JABVMQ010000209.1	46712	47923	+	NUJ46964.1	acyltransferase	Escherichia coli	MCO1
50052500	RefSeq	NZ_CABVUN010000103.1	988	2208	-	WP_032230510.1	apolipoprotein N-acyltransferase	Escherichia coli		GCF_902501575.1
50052500	RefSeq	NZ_CABVXQ010000119.1	621	1841	-	WP_032230510.1	apolipoprotein N-acyltransferase	Escherichia coli		GCF_902502355.1
50052500	RefSeq	NZ_JABVMP010000107.1	2965	4185	-	WP_032230510.1	apolipoprotein N-acyltransferase	Escherichia coli	MCN1	GCF_013350185.1
50052500	RefSeq	NZ_NQYN01000462.1	643	1863	-	WP_032230510.1	apolipoprotein N-acyltransferase	Escherichia coli	ETEC-2266	GCF_002507945.1
50052500	RefSeq	NZ_UGEP01000006.1	53568	54788	-	WP_032230510.1	apolipoprotein N-acyltransferase	Escherichia coli	NCTC8008	GCF_900450015.1
50052500	INSDC	AAAASW010000134.1	543	1763	-	EAA1970882.1	apolipoprotein acyltransferase	Escherichia coli	314968	GCA_004163135.1
50052500	INSDC	AATEWI010000172.1	543	1763	-	EFK3948474.1	apolipoprotein acyltransferase	Escherichia coli	206715
50052500	INSDC	JHDL01000125.1	5891	7111	+	EYE08857.1	putative membrane protein	Escherichia coli 1-110-08_S3_C3	1-110-08_S3_C3	GCA_000601335.1
50052500	INSDC	JHDN01000138.1	6041	7261	+	EYE13968.1	putative membrane protein	Escherichia coli 1-110-08_S3_C1	1-110-08_S3_C1	GCA_000601155.1
50052500	INSDC	JHDM01000115.1	7077	8297	+	EYE14373.1	putative membrane protein	Escherichia coli 1-110-08_S3_C2	1-110-08_S3_C2	GCA_000601175.1
50052500	INSDC	DABGAB010000125.1	2584	3804	-	HAJ3976404.1	apolipoprotein acyltransferase	Escherichia coli
50052500	INSDC	DABGAD010000107.1	2584	3804	-	HAJ4005335.1	apolipoprotein acyltransferase	Escherichia coli
50052500	INSDC	DABGED010000113.1	2548	3768	-	HAJ4473468.1	apolipoprotein acyltransferase	Escherichia coli
50052500	INSDC	DABGEX010000112.1	2827	4047	-	HAJ4585859.1	apolipoprotein acyltransferase	Escherichia coli
50052500	INSDC	DABGFP010000106.1	2538	3758	-	HAJ4648319.1	apolipoprotein acyltransferase	Escherichia coli
50052500	INSDC	DABGFT010000108.1	2584	3804	-	HAJ4663389.1	apolipoprotein acyltransferase	Escherichia coli
50052500	INSDC	DABGFR010000116.1	1567	2787	-	HAJ4673188.1	apolipoprotein acyltransferase	Escherichia coli
50052500	INSDC	DABGFQ010000118.1	822	2042	-	HAJ4683163.1	apolipoprotein acyltransferase	Escherichia coli
50052500	INSDC	DABGFS010000112.1	1567	2787	-	HAJ4688079.1	apolipoprotein acyltransferase	Escherichia coli
50052500	INSDC	DABGFW010000108.1	2548	3768	-	HAJ4698205.1	apolipoprotein acyltransferase	Escherichia coli
50052500	INSDC	DABGFU010000112.1	2296	3516	-	HAJ4708160.1	apolipoprotein acyltransferase	Escherichia coli
50052500	INSDC	DABGFV010000110.1	2548	3768	-	HAJ4727919.1	apolipoprotein acyltransferase	Escherichia coli
50052500	INSDC	JABVMP010000107.1	2965	4185	-	NUJ50533.1	apolipoprotein acyltransferase	Escherichia coli	MCN1
50052500	INSDC	NQYN01000462.1	643	1863	-	PDO04425.1	apolipoprotein acyltransferase	Escherichia coli	ETEC-2266	GCA_002507945.1
50052500	INSDC	UGEP01000006.1	53568	54788	-	STM69761.1	AatD	Escherichia coli	NCTC8008	GCA_900450015.1
313720656	RefSeq	NZ_JABVAY010000005.1	133115	134356	-	WP_174770253.1	hypothetical protein	Citrobacter portucalensis	MBL	GCF_013345705.1
313720656	INSDC	AASEJK010000020.1	63826	65067	-	EFC1481189.1	hypothetical protein	Escherichia coli	CFSAN085894
313720656	INSDC	JABVAY010000005.1	133115	134356	-	NUH52286.1	hypothetical protein	Citrobacter portucalensis	MBL
198816510	RefSeq	NZ_PNXH01000071.1	6769	8037	-	WP_126750386.1	hypothetical protein	Escherichia coli	100477	GCF_003984325.1
198816510	RefSeq	NZ_POAT01000081.1	9589	10857	+	WP_126750386.1	hypothetical protein	Escherichia coli	100724	GCF_003984485.1
198816510	RefSeq	NZ_UGFZ01000004.1	44214	45482	-	WP_126750386.1	hypothetical protein	Escherichia coli	NCTC9099	GCF_900450345.1
198816510	INSDC	AASBUX010000026.1	63113	64381	+	EFA7893871.1	hypothetical protein	Escherichia coli	PNUSAE022739
198816510	INSDC	AASUYV010000021.1	63141	64409	+	EFH1398851.1	hypothetical protein	Escherichia coli	PNUSAE003934
198816510	INSDC	DAAZLS010000026.1	55858	57126	+	HAG7878985.1	hypothetical protein	Escherichia coli	198 HS-B
198816510	INSDC	DABDQW010000054.1	13209	14477	+	HAI2054861.1	hypothetical protein	Escherichia coli	BCW_4041
198816510	INSDC	DABDSD010000033.1	42201	43469	+	HAI2157115.1	hypothetical protein	Escherichia coli	BCW_4139
198816510	INSDC	UGFZ01000004.1	44214	45482	-	STO65279.1	AatD	Escherichia coli	NCTC9099	GCA_900450345.1
34801443	RefSeq	NC_017724.1	83487	84731	-	WP_001484926.1	hypothetical protein	Escherichia coli ETEC H10407	ETEC H10407	GCF_000210475.1
34801443	RefSeq	NZ_AELD01000083.1	1027	2271	-	WP_001484926.1	hypothetical protein	Escherichia coli TW11681	TW11681	GCF_000166595.1
34801443	RefSeq	NZ_APYT01000055.1	1488	2732	+	WP_001484926.1	hypothetical protein	Escherichia coli P0301867.11	P0301867.11	GCF_000357525.2
34801443	RefSeq	NZ_APYU01000050.1	1463	2707	+	WP_001484926.1	hypothetical protein	Escherichia coli P0301867.3	P0301867.3	GCF_000358835.2
34801443	RefSeq	NZ_APYV01000096.1	1515	2759	+	WP_001484926.1	hypothetical protein	Escherichia coli P0301867.4	P0301867.4	GCF_000356005.2
34801443	RefSeq	NZ_APYW01000100.1	1479	2723	+	WP_001484926.1	hypothetical protein	Escherichia coli P0301867.5	P0301867.5	GCF_000358855.2
34801443	RefSeq	NZ_APYX01000055.1	1470	2714	+	WP_001484926.1	hypothetical protein	Escherichia coli P0301867.7	P0301867.7	GCF_000358775.2
34801443	RefSeq	NZ_APZT01000063.1	1516	2760	+	WP_001484926.1	hypothetical protein	Escherichia coli P0301867.13	P0301867.13	GCF_000357625.2
34801443	RefSeq	NZ_AQCY01000095.1	1215	2459	-	WP_001484926.1	hypothetical protein	Escherichia coli BCE034_MS-14	BCE034_MS-14	GCF_000354335.2
34801443	RefSeq	NZ_AQED01000144.1	567	1811	+	WP_001484926.1	hypothetical protein	Escherichia coli 2726950	2726950	GCF_000356145.2
34801443	RefSeq	NZ_AQEE01000151.1	1180	2424	-	WP_001484926.1	hypothetical protein	Escherichia coli 2722950	2722950	GCF_000356185.2
34801443	RefSeq	NZ_AQEJ01000007.1	13396	14640	+	WP_001484926.1	hypothetical protein	Escherichia coli ThroopD	ThroopD	GCF_000355115.2
34801443	RefSeq	NZ_AQEQ01000019.1	1435	2679	-	WP_001484926.1	hypothetical protein	Escherichia coli P0301867.1	P0301867.1	GCF_000355315.2
34801443	RefSeq	NZ_AQFF01000034.1	15508	16752	-	WP_001484926.1	hypothetical protein	Escherichia coli 2720900	2720900	GCF_000355175.1
34801443	RefSeq	NZ_AQFG01000025.1	1794	3038	-	WP_001484926.1	hypothetical protein	Escherichia coli 2719100	2719100	GCF_000355155.2
34801443	RefSeq	NZ_BDOV01000103.1	964	2208	-	WP_001484926.1	hypothetical protein	Escherichia coli	636	GCF_002206785.1
34801443	RefSeq	NZ_BDOW01000102.1	963	2207	-	WP_001484926.1	hypothetical protein	Escherichia coli	563	GCF_002206805.1
34801443	RefSeq	NZ_BDOX01000106.1	972	2216	-	WP_001484926.1	hypothetical protein	Escherichia coli	897	GCF_002206825.1
34801443	RefSeq	NZ_BDOZ01000092.1	991	2235	-	WP_001484926.1	hypothetical protein	Escherichia coli	1548	GCF_002206865.1
34801443	RefSeq	NZ_BDPA01000112.1	349	1593	+	WP_001484926.1	hypothetical protein	Escherichia coli	562	GCF_002206885.1
34801443	RefSeq	NZ_BDPC01000090.1	991	2235	-	WP_001484926.1	hypothetical protein	Escherichia coli	1604	GCF_002206905.1
34801443	RefSeq	NZ_CP024294.1	56869	58113	-	WP_001484926.1	hypothetical protein	Escherichia coli	00-3279	GCF_002741155.1
34801443	RefSeq	NZ_CP025858.1	24512	25756	+	WP_001484926.1	hypothetical protein	Escherichia coli	504838	GCF_003956165.1
34801443	RefSeq	NZ_CP025860.1	77026	78270	-	WP_001484926.1	hypothetical protein	Escherichia coli	504239	GCF_003956405.1
34801443	RefSeq	NZ_CP025904.1	15311	16555	+	WP_001484926.1	hypothetical protein	Escherichia coli	300709	GCF_003956305.1
34801443	RefSeq	NZ_JFBE01000124.1	908	2152	-	WP_001484926.1	hypothetical protein	Escherichia coli O78:H12 str. 00-3279	00-3279	GCF_000701105.2
34801443	RefSeq	NZ_JORI01000054.1	25687	26931	+	WP_001484926.1	hypothetical protein	Escherichia coli 6-537-08_S1_C1	6-537-08_S1_C1	GCF_000713105.1
34801443	RefSeq	NZ_JOSF01000015.1	3435	4679	+	WP_001484926.1	hypothetical protein	Escherichia coli 6-537-08_S1_C3	6-537-08_S1_C3	GCF_000713575.1
34801443	RefSeq	NZ_NJLR01000097.1	1070	2314	-	WP_001484926.1	hypothetical protein	Escherichia coli	ATCC 43896	GCF_002466125.1
34801443	RefSeq	NZ_NJME01000119.1	696	1940	+	WP_001484926.1	hypothetical protein	Escherichia coli	MOD1-EC320	GCF_002466355.1
34801443	RefSeq	NZ_PNRR01000118.1	1010	2254	-	WP_001484926.1	hypothetical protein	Escherichia coli	TW10590	GCF_003980305.1
34801443	RefSeq	NZ_PNRT01000100.1	1173	2417	-	WP_001484926.1	hypothetical protein	Escherichia coli	721249	GCF_003980315.1
34801443	RefSeq	NZ_PNRW01000094.1	1056	2300	-	WP_001484926.1	hypothetical protein	Escherichia coli	720521	GCF_003981335.1
34801443	RefSeq	NZ_PNRX01000132.1	1060	2304	-	WP_001484926.1	hypothetical protein	Escherichia coli	710903	GCF_003980425.1
34801443	RefSeq	NZ_PNRZ01000135.1	1173	2417	-	WP_001484926.1	hypothetical protein	Escherichia coli	710663	GCF_003980465.1
34801443	RefSeq	NZ_PNSB01000113.1	1004	2248	-	WP_001484926.1	hypothetical protein	Escherichia coli	710499	GCF_003980495.1
34801443	RefSeq	NZ_PNSD01000086.1	1503	2747	-	WP_001484926.1	hypothetical protein	Escherichia coli	710451	GCF_003980525.1
34801443	RefSeq	NZ_PNSG01000122.1	1215	2459	-	WP_001484926.1	hypothetical protein	Escherichia coli	703417	GCF_003981395.1
34801443	RefSeq	NZ_PNSH01000108.1	944	2188	-	WP_001484926.1	hypothetical protein	Escherichia coli	703359	GCF_003981435.1
34801443	RefSeq	NZ_PNSI01000102.1	943	2187	-	WP_001484926.1	hypothetical protein	Escherichia coli	703184	GCF_003980575.1
34801443	RefSeq	NZ_PNSM01000106.1	944	2188	-	WP_001484926.1	hypothetical protein	Escherichia coli	702375	GCF_003980675.1
34801443	RefSeq	NZ_PNSN01000112.1	944	2188	-	WP_001484926.1	hypothetical protein	Escherichia coli	702288	GCF_003980695.1
34801443	RefSeq	NZ_PNSQ01000100.1	943	2187	-	WP_001484926.1	hypothetical protein	Escherichia coli	700590	GCF_003981485.1
34801443	RefSeq	NZ_PNSR01000102.1	943	2187	-	WP_001484926.1	hypothetical protein	Escherichia coli	700387	GCF_003981555.1
34801443	RefSeq	NZ_PNSU01000115.1	970	2214	-	WP_001484926.1	hypothetical protein	Escherichia coli	621178	GCF_003980805.1
34801443	RefSeq	NZ_PNSV01000114.1	1733	2977	-	WP_001484926.1	hypothetical protein	Escherichia coli	620852	GCF_003980875.1
34801443	RefSeq	NZ_PNSW01000100.1	1733	2977	-	WP_001484926.1	hypothetical protein	Escherichia coli	620828	GCF_003980885.1
34801443	RefSeq	NZ_PNSX01000106.1	1733	2977	-	WP_001484926.1	hypothetical protein	Escherichia coli	620825	GCF_003980905.1
34801443	RefSeq	NZ_PNSY01000100.1	1116	2360	-	WP_001484926.1	hypothetical protein	Escherichia coli	600880	GCF_003981735.1
34801443	RefSeq	NZ_PNSZ01000105.1	944	2188	-	WP_001484926.1	hypothetical protein	Escherichia coli	600780	GCF_003981755.1
34801443	RefSeq	NZ_PNTA01000113.1	415	1659	-	WP_001484926.1	hypothetical protein	Escherichia coli	600609	GCF_003981745.1
34801443	RefSeq	NZ_PNTB01000102.1	1459	2703	-	WP_001484926.1	hypothetical protein	Escherichia coli	600486	GCF_003981765.1
34801443	RefSeq	NZ_PNTC01000113.1	944	2188	-	WP_001484926.1	hypothetical protein	Escherichia coli	521034	GCF_003980975.1
34801443	RefSeq	NZ_PNTE01000103.1	1051	2295	-	WP_001484926.1	hypothetical protein	Escherichia coli	520657	GCF_003980985.1
34801443	RefSeq	NZ_PNTF01000101.1	944	2188	-	WP_001484926.1	hypothetical protein	Escherichia coli	520645	GCF_003981775.1
34801443	RefSeq	NZ_PNTH01000097.1	944	2188	-	WP_001484926.1	hypothetical protein	Escherichia coli	510472	GCF_003981845.1
34801443	RefSeq	NZ_PNTI01000100.1	991	2235	-	WP_001484926.1	hypothetical protein	Escherichia coli	504866	GCF_003981055.1
34801443	RefSeq	NZ_PNTJ01000105.1	943	2187	-	WP_001484926.1	hypothetical protein	Escherichia coli	504100	GCF_003981105.1
34801443	RefSeq	NZ_PNTK01000096.1	1132	2376	-	WP_001484926.1	hypothetical protein	Escherichia coli	503456	GCF_003981155.1
34801443	RefSeq	NZ_PNTL01000097.1	944	2188	-	WP_001484926.1	hypothetical protein	Escherichia coli	503287	GCF_003981145.1
34801443	RefSeq	NZ_PNTN01000105.1	415	1659	-	WP_001484926.1	hypothetical protein	Escherichia coli	500691	GCF_003981835.1
34801443	RefSeq	NZ_PNTO01000107.1	1116	2360	-	WP_001484926.1	hypothetical protein	Escherichia coli	500669	GCF_003981165.1
34801443	RefSeq	NZ_PNTP01000114.1	415	1659	-	WP_001484926.1	hypothetical protein	Escherichia coli	500469	GCF_003981855.1
34801443	RefSeq	NZ_PNTR01000101.1	943	2187	-	WP_001484926.1	hypothetical protein	Escherichia coli	410529	GCF_003981235.1
34801443	RefSeq	NZ_PNTS01000099.1	1051	2295	-	WP_001484926.1	hypothetical protein	Escherichia coli	410299	GCF_003981935.1
34801443	RefSeq	NZ_PNTT01000106.1	943	2187	-	WP_001484926.1	hypothetical protein	Escherichia coli	403856	GCF_003983585.1
34801443	RefSeq	NZ_PNTU01000102.1	943	2187	-	WP_001484926.1	hypothetical protein	Escherichia coli	403692	GCF_003981965.1
34801443	RefSeq	NZ_PNTW01000102.1	943	2187	-	WP_001484926.1	hypothetical protein	Escherichia coli	403406	GCF_003981945.1
34801443	RefSeq	NZ_PNTX01000120.1	519	1763	+	WP_001484926.1	hypothetical protein	Escherichia coli	403182	GCF_003983595.1
34801443	RefSeq	NZ_PNTY01000111.1	991	2235	-	WP_001484926.1	hypothetical protein	Escherichia coli	403138	GCF_003983615.1
34801443	RefSeq	NZ_PNUD01000115.1	944	2188	-	WP_001484926.1	hypothetical protein	Escherichia coli	402001	GCF_003982145.1
34801443	RefSeq	NZ_PNUE01000101.1	991	2235	-	WP_001484926.1	hypothetical protein	Escherichia coli	401981	GCF_003982135.1
34801443	RefSeq	NZ_PNUF01000101.1	991	2235	-	WP_001484926.1	hypothetical protein	Escherichia coli	401949	GCF_003982155.1
34801443	RefSeq	NZ_PNUG01000097.1	944	2188	-	WP_001484926.1	hypothetical protein	Escherichia coli	401672	GCF_003982265.1
34801443	RefSeq	NZ_PNUI01000095.1	944	2188	-	WP_001484926.1	hypothetical protein	Escherichia coli	401248	GCF_003982275.1
34801443	RefSeq	NZ_PNUJ01000101.1	944	2188	-	WP_001484926.1	hypothetical protein	Escherichia coli	400926	GCF_003983725.1
34801443	RefSeq	NZ_PNUK01000099.1	943	2187	-	WP_001484926.1	hypothetical protein	Escherichia coli	400903	GCF_003982335.1
34801443	RefSeq	NZ_PNUL01000098.1	943	2187	-	WP_001484926.1	hypothetical protein	Escherichia coli	400893	GCF_003982355.1
34801443	RefSeq	NZ_PNUM01000099.1	943	2187	-	WP_001484926.1	hypothetical protein	Escherichia coli	400818	GCF_003983755.1
34801443	RefSeq	NZ_PNUN01000107.1	944	2188	-	WP_001484926.1	hypothetical protein	Escherichia coli	400710	GCF_003983775.1
34801443	RefSeq	NZ_PNUO01000109.1	943	2187	-	WP_001484926.1	hypothetical protein	Escherichia coli	400578	GCF_003982395.1
34801443	RefSeq	NZ_PNUP01000102.1	943	2187	-	WP_001484926.1	hypothetical protein	Escherichia coli	400572	GCF_003982445.1
34801443	RefSeq	NZ_PNUQ01000102.1	1051	2295	-	WP_001484926.1	hypothetical protein	Escherichia coli	400538	GCF_003982435.1
34801443	RefSeq	NZ_PNUR01000098.1	944	2188	-	WP_001484926.1	hypothetical protein	Escherichia coli	320842	GCF_003982475.1
34801443	RefSeq	NZ_PNUS01000098.1	943	2187	-	WP_001484926.1	hypothetical protein	Escherichia coli	320397	GCF_003982495.1
34801443	RefSeq	NZ_PNUU01000099.1	1173	2417	-	WP_001484926.1	hypothetical protein	Escherichia coli	320308	GCF_003983795.1
34801443	RefSeq	NZ_PNUW01000097.1	943	2187	-	WP_001484926.1	hypothetical protein	Escherichia coli	320272	GCF_003982575.1
34801443	RefSeq	NZ_PNUX01000097.1	944	2188	-	WP_001484926.1	hypothetical protein	Escherichia coli	320160	GCF_003982585.1
34801443	RefSeq	NZ_PNUY01000113.1	944	2188	-	WP_001484926.1	hypothetical protein	Escherichia coli	320116	GCF_003983805.1
34801443	RefSeq	NZ_PNUZ01000109.1	944	2188	-	WP_001484926.1	hypothetical protein	Escherichia coli	310202	GCF_003982635.1
34801443	RefSeq	NZ_PNVB01000102.1	1764	3008	-	WP_001484926.1	hypothetical protein	Escherichia coli	310142	GCF_003983815.1
34801443	RefSeq	NZ_PNVC01000149.1	394	1638	+	WP_001484926.1	hypothetical protein	Escherichia coli	310140	GCF_003982675.1
34801443	RefSeq	NZ_PNVF01000103.1	943	2187	-	WP_001484926.1	hypothetical protein	Escherichia coli	302824	GCF_003982655.1
34801443	RefSeq	NZ_PNVG01000100.1	943	2187	-	WP_001484926.1	hypothetical protein	Escherichia coli	302005	GCF_003982695.1
34801443	RefSeq	NZ_PNVH01000112.1	956	2200	-	WP_001484926.1	hypothetical protein	Escherichia coli	300252	GCF_003982735.1
34801443	RefSeq	NZ_PNVI01000111.1	956	2200	-	WP_001484926.1	hypothetical protein	Escherichia coli	300202	GCF_003982755.1
34801443	RefSeq	NZ_PNVJ01000098.1	943	2187	-	WP_001484926.1	hypothetical protein	Escherichia coli	300042	GCF_003983905.1
34801443	RefSeq	NZ_PNVL01000096.1	1051	2295	-	WP_001484926.1	hypothetical protein	Escherichia coli	220027	GCF_003982775.1
34801443	RefSeq	NZ_PNVM01000100.1	1051	2295	-	WP_001484926.1	hypothetical protein	Escherichia coli	210088	GCF_003982795.1
34801443	RefSeq	NZ_PNVN01000095.1	1051	2295	-	WP_001484926.1	hypothetical protein	Escherichia coli	204553	GCF_003982865.1
34801443	RefSeq	NZ_PNVP01000092.1	1503	2747	-	WP_001484926.1	hypothetical protein	Escherichia coli	204438	GCF_003982905.1
34801443	RefSeq	NZ_PNVQ01000097.1	943	2187	-	WP_001484926.1	hypothetical protein	Escherichia coli	204362	GCF_003982895.1
34801443	RefSeq	NZ_PNVS01000110.1	943	2187	-	WP_001484926.1	hypothetical protein	Escherichia coli	204041	GCF_003982935.1
34801443	RefSeq	NZ_PNVT01000095.1	944	2188	-	WP_001484926.1	hypothetical protein	Escherichia coli	204033	GCF_003982945.1
34801443	RefSeq	NZ_PNVU01000094.1	943	2187	-	WP_001484926.1	hypothetical protein	Escherichia coli	203891	GCF_003983975.1
34801443	RefSeq	NZ_PNVW01000096.1	943	2187	-	WP_001484926.1	hypothetical protein	Escherichia coli	203854	GCF_003983015.1
34801443	RefSeq	NZ_PNWA01000102.1	936	2180	-	WP_001484926.1	hypothetical protein	Escherichia coli	203388	GCF_003983065.1
34801443	RefSeq	NZ_PNWG01000097.1	943	2187	-	WP_001484926.1	hypothetical protein	Escherichia coli	201439	GCF_003983225.1
34801443	RefSeq	NZ_PNWJ01000098.1	943	2187	-	WP_001484926.1	hypothetical protein	Escherichia coli	200856	GCF_003983285.1
34801443	RefSeq	NZ_PNWK01000101.1	944	2188	-	WP_001484926.1	hypothetical protein	Escherichia coli	200562	GCF_003983315.1
34801443	RefSeq	NZ_PNWL01000092.1	943	2187	-	WP_001484926.1	hypothetical protein	Escherichia coli	200431	GCF_003984075.1
34801443	RefSeq	NZ_PNWM01000094.1	1086	2330	+	WP_001484926.1	hypothetical protein	Escherichia coli	200393	GCF_003984085.1
34801443	RefSeq	NZ_PNWN01000097.1	1490	2734	+	WP_001484926.1	hypothetical protein	Escherichia coli	200332	GCF_003984095.1
34801443	RefSeq	NZ_PNWO01000101.1	944	2188	-	WP_001484926.1	hypothetical protein	Escherichia coli	200154	GCF_003983345.1
34801443	RefSeq	NZ_PNWQ01000096.1	1060	2304	-	WP_001484926.1	hypothetical protein	Escherichia coli	120313	GCF_003983375.1
34801443	RefSeq	NZ_PNWS01000093.1	944	2188	-	WP_001484926.1	hypothetical protein	Escherichia coli	103556	GCF_003983435.1
34801443	RefSeq	NZ_PNWT01000089.1	944	2188	-	WP_001484926.1	hypothetical protein	Escherichia coli	103393	GCF_003983465.1
34801443	RefSeq	NZ_PNWU01000109.1	943	2187	-	WP_001484926.1	hypothetical protein	Escherichia coli	102745	GCF_003983535.1
34801443	RefSeq	NZ_PNWV01000101.1	943	2187	-	WP_001484926.1	hypothetical protein	Escherichia coli	102706	GCF_003983545.1
34801443	RefSeq	NZ_PNWW01000091.1	1060	2304	-	WP_001484926.1	hypothetical protein	Escherichia coli	102704	GCF_003984105.1
34801443	RefSeq	NZ_PNWX01000098.1	1051	2295	-	WP_001484926.1	hypothetical protein	Escherichia coli	102689	GCF_003983575.1
34801443	RefSeq	NZ_PNWY01000095.1	1051	2295	-	WP_001484926.1	hypothetical protein	Escherichia coli	102658	GCF_003984185.1
34801443	RefSeq	NZ_PNWZ01000101.1	943	2187	-	WP_001484926.1	hypothetical protein	Escherichia coli	102625	GCF_003984195.1
34801443	RefSeq	NZ_PNXB01000099.1	944	2188	-	WP_001484926.1	hypothetical protein	Escherichia coli	100639	GCF_003984255.1
34801443	RefSeq	NZ_PNXC01000101.1	1051	2295	-	WP_001484926.1	hypothetical protein	Escherichia coli	100575	GCF_003984495.1
34801443	RefSeq	NZ_PNXD01000093.1	1051	2295	-	WP_001484926.1	hypothetical protein	Escherichia coli	100532	GCF_003984505.1
34801443	RefSeq	NZ_PNXE01000093.1	1051	2295	-	WP_001484926.1	hypothetical protein	Escherichia coli	100517	GCF_003984295.1
34801443	RefSeq	NZ_PNXG01000100.1	1051	2295	-	WP_001484926.1	hypothetical protein	Escherichia coli	100485	GCF_003984525.1
34801443	RefSeq	NZ_PNXI01000094.1	943	2187	-	WP_001484926.1	hypothetical protein	Escherichia coli	100386	GCF_003984585.1
34801443	RefSeq	NZ_PNXL01000099.1	991	2235	-	WP_001484926.1	hypothetical protein	Escherichia coli	100007	GCF_003984445.1
34801443	RefSeq	NZ_PNXM01000097.1	943	2187	-	WP_001484926.1	hypothetical protein	Escherichia coli	721280	GCF_003981255.1
34801443	RefSeq	NZ_PNYP01000095.1	943	2187	-	WP_001484926.1	hypothetical protein	Escherichia coli	721168	GCF_003980355.1
34801443	RefSeq	NZ_PNYV01000098.1	943	2187	-	WP_001484926.1	hypothetical protein	Escherichia coli	702213	GCF_003981455.1
34801443	RefSeq	NZ_PNZA01000106.1	944	2188	-	WP_001484926.1	hypothetical protein	Escherichia coli	620972	GCF_003980855.1
34801443	RefSeq	NZ_PNZB01000108.1	944	2188	-	WP_001484926.1	hypothetical protein	Escherichia coli	610926	GCF_003981655.1
34801443	RefSeq	NZ_PNZM01000109.1	944	2188	-	WP_001484926.1	hypothetical protein	Escherichia coli	402411	GCF_003983675.1
34801443	RefSeq	NZ_POAC01000092.1	966	2210	-	WP_001484926.1	hypothetical protein	Escherichia coli	103503	GCF_003983475.1
34801443	RefSeq	NZ_POAD01000092.1	1051	2295	-	WP_001484926.1	hypothetical protein	Escherichia coli	102660	GCF_003984145.1
34801443	RefSeq	NZ_POAL01000115.1	944	2188	-	WP_001484926.1	hypothetical protein	Escherichia coli	603626	GCF_003981665.1
34801443	RefSeq	NZ_POAM01000112.1	944	2188	-	WP_001484926.1	hypothetical protein	Escherichia coli	602474	GCF_003980945.1
34801443	RefSeq	NZ_POAO01000093.1	944	2188	-	WP_001484926.1	hypothetical protein	Escherichia coli	402404	GCF_003982055.1
34801443	RefSeq	NZ_POAP01000100.1	944	2188	-	WP_001484926.1	hypothetical protein	Escherichia coli	402329	GCF_003982105.1
34801443	RefSeq	NZ_POAQ01000112.1	519	1763	+	WP_001484926.1	hypothetical protein	Escherichia coli	401963	GCF_003982165.1
34801443	RefSeq	NZ_POSQ01000124.1	944	2188	-	WP_001484926.1	hypothetical protein	Escherichia coli	700384	GCF_003981565.1
34801443	RefSeq	NZ_UEMW01000064.1	2401	3645	+	WP_001484926.1	hypothetical protein	Escherichia coli	KCRI-4	GCF_900490665.1
34801443	INSDC	AAAFSF010000137.1	887	2131	-	EAB7525052.1	acyltransferase	Escherichia coli	580439	GCA_004262085.1
34801443	INSDC	AAROTO010000080.1	888	2132	-	EEW3501532.1	acyltransferase	Escherichia coli	PNUSAE019309
34801443	INSDC	AASWUN010000106.1	887	2131	-	EFH7389153.1	acyltransferase	Escherichia coli	838524
34801443	INSDC	AATAOC010000082.1	888	2132	-	EFJ0037593.1	acyltransferase	Escherichia coli	PNUSAE048217
34801443	INSDC	AQCY01000095.1	1215	2459	-	EMV23527.1	putative membrane protein	Escherichia coli BCE034_MS-14	BCE034_MS-14	GCA_000354335.2
34801443	INSDC	AQEJ01000007.1	13396	14640	+	EMX00644.1	putative membrane protein	Escherichia coli ThroopD	ThroopD	GCA_000355115.2
34801443	INSDC	AQEQ01000019.1	1435	2679	-	EMX20568.1	putative membrane protein	Escherichia coli P0301867.1	P0301867.1	GCA_000355315.2
34801443	INSDC	AQFF01000034.1	15508	16752	-	EMX83605.1	putative membrane protein	Escherichia coli 2720900	2720900	GCA_000355175.1
34801443	INSDC	AQFG01000025.1	1794	3038	-	EMX84154.1	putative membrane protein	Escherichia coli 2719100	2719100	GCA_000355155.2
34801443	INSDC	AQEE01000151.1	1180	2424	-	EMZ73606.1	putative membrane protein	Escherichia coli 2722950	2722950	GCA_000356185.2
34801443	INSDC	APYV01000096.1	1515	2759	+	ENA38403.1	putative membrane protein	Escherichia coli P0301867.4	P0301867.4	GCA_000356005.2
34801443	INSDC	AQED01000144.1	567	1811	+	ENA50604.1	putative membrane protein	Escherichia coli 2726950	2726950	GCA_000356145.2
34801443	INSDC	APYT01000055.1	1488	2732	+	ENC89763.1	putative membrane protein	Escherichia coli P0301867.11	P0301867.11	GCA_000357525.2
34801443	INSDC	APZT01000063.1	1516	2760	+	END89408.1	putative membrane protein	Escherichia coli P0301867.13	P0301867.13	GCA_000357625.2
34801443	INSDC	APYU01000050.1	1463	2707	+	ENG95280.1	putative membrane protein	Escherichia coli P0301867.3	P0301867.3	GCA_000358835.2
34801443	INSDC	APYW01000100.1	1479	2723	+	ENH00744.1	putative membrane protein	Escherichia coli P0301867.5	P0301867.5	GCA_000358855.2
34801443	INSDC	APYX01000055.1	1470	2714	+	ENH07364.1	putative membrane protein	Escherichia coli P0301867.7	P0301867.7	GCA_000358775.2
34801443	INSDC	JFBE01000124.1	908	2152	-	KDV12316.1	acyltransferase	Escherichia coli O78:H12 str. 00-3279	00-3279	GCA_000701105.2
34801443	INSDC	JORI01000054.1	25687	26931	+	KEM44371.1	putative membrane protein	Escherichia coli 6-537-08_S1_C1	6-537-08_S1_C1	GCA_000713105.1
34801443	INSDC	JOSF01000015.1	3435	4679	+	KEN68082.1	putative membrane protein	Escherichia coli 6-537-08_S1_C3	6-537-08_S1_C3	GCA_000713575.1
226794815	RefSeq	NZ_PNVD01000074.1	3003	4247	+	WP_126778517.1	acyltransferase	Escherichia coli	303227	GCF_003983865.1
226791165	RefSeq	NZ_POAN01000074.1	83	1354	-	WP_126738113.1	hypothetical protein	Escherichia coli	403030	GCF_003983655.1
226785280	RefSeq	NZ_POSR01000075.1	8461	9729	+	WP_126699670.1	hypothetical protein	Escherichia coli	510242	GCF_003981035.1
226784844	RefSeq	NZ_PNTG01000044.1	1471	2739	-	WP_126697333.1	hypothetical protein	Escherichia coli	520047	GCF_003981045.1
226197971	RefSeq	NZ_CP025854.1	16975	18219	-	WP_126125707.1	acyltransferase	Escherichia coli	510016	GCF_003956265.1
226197971	RefSeq	NZ_PNSK01000117.1	2624	3868	+	WP_126125707.1	acyltransferase	Escherichia coli	702582	GCF_003981445.1
226197971	INSDC	AASUAC010000173.1	662	1906	-	EFG8169993.1	acyltransferase	Escherichia coli	255516
226197971	INSDC	AASXJQ010000128.1	6684	7928	-	EFH9228282.1	acyltransferase	Escherichia coli	821122
162471441	RefSeq	NZ_NKDM01000088.1	3978	5192	+	WP_096839052.1	acyltransferase	Escherichia coli	MOD1-EC720	GCF_002456415.1
162471441	RefSeq	NZ_NTPN01000069.1	3978	5192	+	WP_096839052.1	acyltransferase	Escherichia coli	MOD1-EC5347	GCF_002463835.1
162471441	RefSeq	NZ_PNTQ01000068.1	3956	5170	+	WP_096839052.1	acyltransferase	Escherichia coli	410584	GCF_003981215.1
162471441	RefSeq	NZ_WEQV01000049.1	2265	3479	-	WP_096839052.1	acyltransferase	Escherichia coli	E32V5A	GCF_013073985.1
162471441	RefSeq	NZ_WERC01000062.1	2118	3332	-	WP_096839052.1	acyltransferase	Escherichia coli	K21V5	GCF_013073885.1
162471441	INSDC	AASEMJ010000068.1	2165	3379	-	EFB9298829.1	acyltransferase	Escherichia coli	ECOL-18-VL-NY-MS-0033
162471441	INSDC	AASNXP010000053.1	2165	3379	-	EFE7374642.1	acyltransferase	Escherichia coli	PNUSAE035888
162471441	INSDC	AASONH010000057.1	2165	3379	-	EFE9457086.1	acyltransferase	Escherichia coli	PNUSAE036684
162471441	INSDC	WERC01000062.1	2118	3332	-	NNQ77251.1	acyltransferase	Escherichia coli	K21V5
162471441	INSDC	WEQV01000049.1	2265	3479	-	NNR21313.1	acyltransferase	Escherichia coli	E32V5A
54546540	RefSeq	NZ_CAAKOK010000108.1	694	1902	-	WP_032178546.1	acyltransferase	Escherichia coli		GCF_901212605.1
54546540	RefSeq	NZ_CABVYO010000059.1	5200	6408	+	WP_032178546.1	acyltransferase	Escherichia coli		GCF_902502595.1
54546540	RefSeq	NZ_JNPA01000031.1	78108	79316	+	WP_032178546.1	acyltransferase	Escherichia coli 2-052-05_S4_C2	2-052-05_S4_C2	GCF_000703385.1
54546540	RefSeq	NZ_LIVH01000054.1	14554	15762	-	WP_032178546.1	acyltransferase	Escherichia coli	233	GCF_001420045.1
54546540	RefSeq	NZ_PNZW01000054.1	26416	27624	+	WP_032178546.1	acyltransferase	Escherichia coli	202580	GCF_003983165.1
54546540	RefSeq	NZ_UGAG01000003.1	65051	66259	+	WP_032178546.1	acyltransferase	Escherichia coli	NCTC11472	GCF_900448895.1
54546540	RefSeq	NZ_UGDH01000002.1	70756	71964	+	WP_032178546.1	acyltransferase	Escherichia coli	NCTC9091	GCF_900449575.1
54546540	RefSeq	NZ_WERB01000047.1	6386	7594	+	WP_032178546.1	acyltransferase	Escherichia coli	K18V1	GCF_013073895.1
54546540	RefSeq	NZ_WERD01000057.1	12287	13495	+	WP_032178546.1	acyltransferase	Escherichia coli	K22V1	GCF_013073865.1
54546540	RefSeq	NZ_WERL01000046.1	5007	6215	+	WP_032178546.1	acyltransferase	Escherichia coli	K44V1	GCF_013074245.1
54546540	RefSeq	NZ_WERM01000071.1	1334	2542	-	WP_032178546.1	acyltransferase	Escherichia coli	K45V1	GCF_013074165.1
54546540	INSDC	AAAATN010000077.1	5475	6683	-	EAA2071242.1	acyltransferase	Escherichia coli	423826	GCA_004162255.1
54546540	INSDC	AAADLO010000048.1	20048	21256	-	EAB0668690.1	acyltransferase	Escherichia coli	PNUSAE020233	GCA_004231105.1
54546540	INSDC	AAAGGL010000058.1	6365	7573	-	EAB9360895.1	acyltransferase	Escherichia coli	623212	GCA_004270025.1
54546540	INSDC	AARNNL010000066.1	5931	7139	-	EEV9244620.1	acyltransferase	Escherichia coli	606154
54546540	INSDC	AARNVS010000053.1	6355	7563	-	EEW0404665.1	acyltransferase	Escherichia coli	PNUSAE019882
54546540	INSDC	AARPXC010000064.1	18551	19759	-	EEW7008778.1	acyltransferase	Escherichia coli	PNUSAE017876
54546540	INSDC	AARVDX010000073.1	1367	2575	-	EEY6133343.1	acyltransferase	Escherichia coli	PNUSAE021502
54546540	INSDC	AASFOK010000035.1	7380	8588	-	EFB3060538.1	acyltransferase	Escherichia coli	PNUSAE026152
54546540	INSDC	AASFRL010000071.1	5756	6964	-	EFB3267078.1	acyltransferase	Escherichia coli	777332
54546540	INSDC	AASELN010000031.1	59754	60962	-	EFB9250249.1	acyltransferase	Escherichia coli	2015C-3131
54546540	INSDC	AASERZ010000030.1	28661	29869	-	EFB9547394.1	acyltransferase	Escherichia coli	PNUSAE022579
54546540	INSDC	AASIIQ010000050.1	19623	20831	-	EFC7361522.1	acyltransferase	Escherichia coli	369046
54546540	INSDC	AASIJO010000073.1	14478	15686	-	EFC7721731.1	acyltransferase	Escherichia coli	356072
54546540	INSDC	AASKGR010000068.1	1367	2575	-	EFD5042845.1	acyltransferase	Escherichia coli	PNUSAE031853
54546540	INSDC	AASOES010000068.1	1367	2575	-	EFE8297711.1	acyltransferase	Escherichia coli	PNUSAE031860
54546540	INSDC	AASPIO010000052.1	6252	7460	-	EFF2210847.1	acyltransferase	Escherichia coli	294690
54546540	INSDC	AASPIW010000063.1	6319	7527	-	EFF2254578.1	acyltransferase	Escherichia coli	311409
54546540	INSDC	AASPIX010000061.1	6303	7511	-	EFF2259419.1	acyltransferase	Escherichia coli	301616
54546540	INSDC	AASPJX010000066.1	6196	7404	-	EFF2436373.1	acyltransferase	Escherichia coli	298882
54546540	INSDC	AASRLS010000059.1	6384	7592	-	EFF9478035.1	acyltransferase	Escherichia coli	PNUSAE041030
54546540	INSDC	AASROA010000052.1	6365	7573	-	EFF9780875.1	acyltransferase	Escherichia coli	PNUSAE038252
54546540	INSDC	AASRVP010000071.1	7819	9027	-	EFG0779599.1	acyltransferase	Escherichia coli	231229
54546540	INSDC	AASSLS010000066.1	5771	6979	-	EFG2850226.1	acyltransferase	Escherichia coli	290601
54546540	INSDC	AASSZN010000066.1	6214	7422	-	EFG4674475.1	acyltransferase	Escherichia coli	295012
54546540	INSDC	AASTJI010000090.1	1923	3131	-	EFG5973209.1	acyltransferase	Escherichia coli	271310
54546540	INSDC	AASVPY010000051.1	15245	16453	-	EFH3601205.1	acyltransferase	Escherichia coli	853966
54546540	INSDC	AASWUT010000070.1	1923	3131	-	EFH7412861.1	acyltransferase	Escherichia coli	838526
54546540	INSDC	AASZIT010000043.1	7380	8588	-	EFI5962164.1	acyltransferase	Escherichia coli	PNUSAE046121
54546540	INSDC	AASZJF010000042.1	15245	16453	-	EFI5986952.1	acyltransferase	Escherichia coli	PNUSAE046122
54546540	INSDC	AASZNF010000055.1	20482	21690	-	EFI6479639.1	acyltransferase	Escherichia coli	860005
54546540	INSDC	AATANW010000067.1	19799	21007	-	EFJ0006387.1	acyltransferase	Escherichia coli	882850
[truncated: 1,266 more rows]
