# Supplementary material for: Glycine acylation and trafficking of a new class of bacterial lipoprotein by a composite secretion system
Source: eLife. 2021 Feb 24;10:e63762. doi: 10.7554/eLife.63762 (PMC7943197; doi:10.7554/eLife.63762)
Supplement: Figure 1—source data 5. [file elife-63762-fig1-data5.txt]

Id	Source	Nucleotide Accession	Start	Stop	Strand	Protein	Protein Name	Organism	Strain	Assembly
58383887	RefSeq	NZ_CABVXZ010000141.1	456	1586	+	WP_032241860.1	dispersin export ABC transporter permease subunit AatP	Escherichia coli		GCF_902502435.1
58383887	RefSeq	NZ_CABVYX010000056.1	3834	4964	+	WP_032241860.1	dispersin export ABC transporter permease subunit AatP	Escherichia coli		GCF_902502625.1
58383887	RefSeq	NZ_JACCPC010000081.1	3003	4133	+	WP_032241860.1	dispersin export ABC transporter permease subunit AatP	Escherichia coli	PE01_348	GCF_013424985.1
58383887	RefSeq	NZ_JOQC01000069.1	7801	8931	-	WP_032241860.1	dispersin export ABC transporter permease subunit AatP	Escherichia coli 3-475-03_S1_C2	3-475-03_S1_C2	GCF_000713905.1
58383887	RefSeq	NZ_WEPW01000076.1	7891	9021	-	WP_032241860.1	dispersin export ABC transporter permease subunit AatP	Escherichia coli	P109V1	GCF_013073795.1
58383887	RefSeq	NZ_WEQA01000077.1	4550	5680	-	WP_032241860.1	dispersin export ABC transporter permease subunit AatP	Escherichia coli	P677V1	GCF_013073745.1
58383887	RefSeq	NZ_WEQK01000065.1	3685	4815	+	WP_032241860.1	dispersin export ABC transporter permease subunit AatP	Escherichia coli	E13V1D	GCF_013073545.1
58383887	INSDC	AAAAST010000075.1	3706	4836	+	EAA1955377.1	permease	Escherichia coli	544931	GCA_004162615.1
58383887	INSDC	AAAFLC010000079.1	5913	7043	-	EAB6840343.1	dispersin export ABC transporter permease subunit AatP	Escherichia coli	591131	GCA_004258085.1
58383887	INSDC	AARBAC010000087.1	3052	4182	+	EER8059354.1	dispersin export ABC transporter permease subunit AatP	Escherichia coli	PNUSAE032015
58383887	INSDC	AARCKC010000065.1	3586	4716	+	EES2680168.1	dispersin export ABC transporter permease subunit AatP	Escherichia coli	PNUSAE024562
58383887	INSDC	AARMMR010000067.1	5655	6785	+	EEV5734614.1	dispersin export ABC transporter permease subunit AatP	Escherichia coli	PNUSAE021097
58383887	INSDC	AARMMP010000070.1	2901	4031	+	EEV5897063.1	dispersin export ABC transporter permease subunit AatP	Escherichia coli	PNUSAE021098
58383887	INSDC	AAROUQ010000076.1	3590	4720	+	EEW3638350.1	dispersin export ABC transporter permease subunit AatP	Escherichia coli	619817
58383887	INSDC	AARPFL010000103.1	2868	3998	+	EEW5033428.1	dispersin export ABC transporter permease subunit AatP	Escherichia coli	PNUSAE018312
58383887	INSDC	AARQIF010000075.1	4450	5580	-	EEW8978940.1	dispersin export ABC transporter permease subunit AatP	Escherichia coli	588470
58383887	INSDC	AARVGN010000062.1	5981	7111	+	EEY5263158.1	dispersin export ABC transporter permease subunit AatP	Escherichia coli	PNUSAE021746
58383887	INSDC	AASCYJ010000064.1	498	1628	-	EFB1299346.1	dispersin export ABC transporter permease subunit AatP	Escherichia coli	PNUSAE025574
58383887	INSDC	AASDEU010000094.1	3130	4260	+	EFB2075420.1	dispersin export ABC transporter permease subunit AatP	Escherichia coli	745312
58383887	INSDC	AASFLJ010000099.1	317	1447	-	EFB5177345.1	dispersin export ABC transporter permease subunit AatP	Escherichia coli	PNUSAE026332
58383887	INSDC	AASGMT010000077.1	4934	6064	-	EFB7869184.1	dispersin export ABC transporter permease subunit AatP	Escherichia coli	PNUSAE027529
58383887	INSDC	AASEOJ010000072.1	4768	5898	-	EFC3917327.1	dispersin export ABC transporter permease subunit AatP	Escherichia coli	720165
58383887	INSDC	AASENZ010000159.1	891	2021	-	EFC3956492.1	dispersin export ABC transporter permease subunit AatP	Escherichia coli	720135
58383887	INSDC	AASEFC010000180.1	150	1280	-	EFC4606245.1	dispersin export ABC transporter permease subunit AatP	Escherichia coli	PNUSAE023589
58383887	INSDC	AASIJS010000098.1	4425	5555	-	EFC7751032.1	dispersin export ABC transporter permease subunit AatP	Escherichia coli	346887
58383887	INSDC	AASDTF010000081.1	3706	4836	+	EFD1629265.1	dispersin export ABC transporter permease subunit AatP	Escherichia coli	738633
58383887	INSDC	AASKKG010000091.1	3586	4716	+	EFD5504780.1	dispersin export ABC transporter permease subunit AatP	Escherichia coli	PNUSAE028585
58383887	INSDC	AASNWT010000098.1	2467	3597	-	EFE7479385.1	dispersin export ABC transporter permease subunit AatP	Escherichia coli	PNUSAE036180
58383887	INSDC	AASPHW010000098.1	4450	5580	-	EFF2139411.1	dispersin export ABC transporter permease subunit AatP	Escherichia coli	316189
58383887	INSDC	AASPIR010000093.1	4769	5899	-	EFF2225644.1	dispersin export ABC transporter permease subunit AatP	Escherichia coli	290782
58383887	INSDC	AASPIV010000078.1	5913	7043	-	EFF2249779.1	dispersin export ABC transporter permease subunit AatP	Escherichia coli	300747
58383887	INSDC	AASPJC010000078.1	4768	5898	-	EFF2278702.1	dispersin export ABC transporter permease subunit AatP	Escherichia coli	296627
58383887	INSDC	AASPJB010000087.1	3586	4716	+	EFF2283624.1	dispersin export ABC transporter permease subunit AatP	Escherichia coli	320308
58383887	INSDC	AASPJD010000079.1	5913	7043	-	EFF2288805.1	dispersin export ABC transporter permease subunit AatP	Escherichia coli	254620
58383887	INSDC	AASPJH010000097.1	5993	7123	-	EFF2308189.1	dispersin export ABC transporter permease subunit AatP	Escherichia coli	319668
58383887	INSDC	AASPJM010000080.1	3586	4716	+	EFF2332943.1	dispersin export ABC transporter permease subunit AatP	Escherichia coli	302906
58383887	INSDC	AASPJZ010000098.1	5263	6393	-	EFF2461759.1	dispersin export ABC transporter permease subunit AatP	Escherichia coli	292991
58383887	INSDC	AASRNW010000103.1	155	1285	-	EFF9766353.1	dispersin export ABC transporter permease subunit AatP	Escherichia coli	PNUSAE038348
58383887	INSDC	AASROU010000072.1	6337	7467	+	EFF9881677.1	dispersin export ABC transporter permease subunit AatP	Escherichia coli	PNUSAE035884
58383887	INSDC	AASRYR010000094.1	4769	5899	-	EFG1180898.1	dispersin export ABC transporter permease subunit AatP	Escherichia coli	122187
58383887	INSDC	AASSFO010000069.1	4450	5580	-	EFG2063820.1	dispersin export ABC transporter permease subunit AatP	Escherichia coli	176292
58383887	INSDC	AASSMR010000071.1	3586	4716	+	EFG2997467.1	dispersin export ABC transporter permease subunit AatP	Escherichia coli	168477
58383887	INSDC	AASSMY010000092.1	4769	5899	-	EFG3023106.1	dispersin export ABC transporter permease subunit AatP	Escherichia coli	301862
58383887	INSDC	AASSNQ010000090.1	4769	5899	-	EFG3109412.1	dispersin export ABC transporter permease subunit AatP	Escherichia coli	309994
58383887	INSDC	AASTEP010000117.1	914	2044	-	EFG5355299.1	dispersin export ABC transporter permease subunit AatP	Escherichia coli	262699
58383887	INSDC	AASTQL010000065.1	3586	4716	+	EFG6909333.1	dispersin export ABC transporter permease subunit AatP	Escherichia coli	301863
58383887	INSDC	AASTSM010000116.1	4769	5899	-	EFG7201859.1	dispersin export ABC transporter permease subunit AatP	Escherichia coli	286779
58383887	INSDC	AASTYP010000084.1	3586	4716	+	EFG7858373.1	dispersin export ABC transporter permease subunit AatP	Escherichia coli	265265
58383887	INSDC	AASTZL010000086.1	4169	5299	-	EFG8094022.1	dispersin export ABC transporter permease subunit AatP	Escherichia coli	307189
58383887	INSDC	AASUEI010000090.1	5005	6135	-	EFG8725696.1	dispersin export ABC transporter permease subunit AatP	Escherichia coli	278066
58383887	INSDC	AASVHY010000075.1	3586	4716	+	EFH2664149.1	dispersin export ABC transporter permease subunit AatP	Escherichia coli	868422
58383887	INSDC	AASVQC010000094.1	3175	4305	+	EFH3632049.1	dispersin export ABC transporter permease subunit AatP	Escherichia coli	854116
58383887	INSDC	AASWUL010000112.1	3147	4277	+	EFH7379069.1	dispersin export ABC transporter permease subunit AatP	Escherichia coli	839269
58383887	INSDC	AASWWB010000088.1	4769	5899	-	EFH7530762.1	dispersin export ABC transporter permease subunit AatP	Escherichia coli	PNUSAE045600
58383887	INSDC	AASYIF010000089.1	4769	5899	-	EFI2460157.1	dispersin export ABC transporter permease subunit AatP	Escherichia coli	868390
58383887	INSDC	AASYPS010000083.1	5913	7043	-	EFI3437854.1	dispersin export ABC transporter permease subunit AatP	Escherichia coli	879301
58383887	INSDC	AASZNC010000143.1	4450	5580	-	EFI6470399.1	dispersin export ABC transporter permease subunit AatP	Escherichia coli	860003
58383887	INSDC	AASZUP010000096.1	4870	6000	-	EFI7432434.1	dispersin export ABC transporter permease subunit AatP	Escherichia coli	879307
58383887	INSDC	AATABJ010000087.1	4769	5899	-	EFI8342742.1	dispersin export ABC transporter permease subunit AatP	Escherichia coli	879257
58383887	INSDC	AATENR010000111.1	4768	5898	-	EFK2055586.1	dispersin export ABC transporter permease subunit AatP	Escherichia coli	191863
58383887	INSDC	AATEPQ010000084.1	5913	7043	-	EFK2687459.1	dispersin export ABC transporter permease subunit AatP	Escherichia coli	201498
58383887	INSDC	AATERA010000111.1	4769	5899	-	EFK2953447.1	dispersin export ABC transporter permease subunit AatP	Escherichia coli	249371
58383887	INSDC	AATEWF010000117.1	4769	5899	-	EFK3871771.1	dispersin export ABC transporter permease subunit AatP	Escherichia coli	135026
58383887	INSDC	AATETW010000092.1	4769	5899	-	EFK3890983.1	dispersin export ABC transporter permease subunit AatP	Escherichia coli	231216
58383887	INSDC	AATEXC010000183.1	313	1443	-	EFK3978074.1	dispersin export ABC transporter permease subunit AatP	Escherichia coli	184388
58383887	INSDC	AATEZZ010000093.1	5913	7043	-	EFK4296942.1	dispersin export ABC transporter permease subunit AatP	Escherichia coli	241769
58383887	INSDC	AATFBF010000102.1	5993	7123	-	EFK4483020.1	dispersin export ABC transporter permease subunit AatP	Escherichia coli	236163
58383887	INSDC	AATFBY010000108.1	4768	5898	-	EFK4572524.1	dispersin export ABC transporter permease subunit AatP	Escherichia coli	241767
58383887	INSDC	AATFCX010000121.1	4769	5899	-	EFK4739536.1	dispersin export ABC transporter permease subunit AatP	Escherichia coli	246164
58383887	INSDC	AATJXQ010000168.1	939	2069	-	EFM1316171.1	dispersin export ABC transporter permease subunit AatP	Escherichia coli	917861
58383887	INSDC	AATKZI010000064.1	3282	4412	+	EFM4743188.1	dispersin export ABC transporter permease subunit AatP	Escherichia coli	PNUSAE050329
58383887	INSDC	AATLLI010000082.1	3157	4287	+	EFM6254069.1	dispersin export ABC transporter permease subunit AatP	Escherichia coli	897286
58383887	INSDC	AATORN010000067.1	2868	3998	+	EFN5988714.1	dispersin export ABC transporter permease subunit AatP	Escherichia coli	PNUSAE029509
58383887	INSDC	AATPZL010000083.1	3586	4716	+	EFO0251564.1	dispersin export ABC transporter permease subunit AatP	Escherichia coli	PNUSAE016852
58383887	INSDC	AATQFD010000070.1	3586	4716	+	EFO0986133.1	dispersin export ABC transporter permease subunit AatP	Escherichia coli	PNUSAE015696
58383887	INSDC	DABDRW010000097.1	4768	5898	-	HAI2125382.1	dispersin export ABC transporter permease subunit AatP	Escherichia coli	BCW_4203
58383887	INSDC	JOQC01000069.1	7801	8931	-	KEK74523.1	ftsX-like permease family protein	Escherichia coli 3-475-03_S1_C2	3-475-03_S1_C2	GCA_000713905.1
58383887	INSDC	RNHO01000065.1	5006	6136	-	MFY40075.1	dispersin export ABC transporter permease subunit AatP	Escherichia coli	PNUSAE019611	GCA_003769045.1
58383887	INSDC	WEQA01000077.1	4550	5680	-	NNP82886.1	dispersin export ABC transporter permease subunit AatP	Escherichia coli	P677V1
58383887	INSDC	WEQK01000065.1	3685	4815	+	NNQ02988.1	dispersin export ABC transporter permease subunit AatP	Escherichia coli	E13V1D
58383887	INSDC	WEPW01000076.1	7891	9021	-	NNQ62667.1	dispersin export ABC transporter permease subunit AatP	Escherichia coli	P109V1
58383887	INSDC	JACCPC010000081.1	3003	4133	+	NZD07047.1	dispersin export ABC transporter permease subunit AatP	Escherichia coli	PE01_348
58383887	INSDC	CP055441.1	4531	5661	+	QLO66253.1	dispersin export ABC transporter permease subunit AatP	Escherichia coli	RHBSTW-00622
314252108	RefSeq	NZ_CP042885.1	69405	70535	-	WP_173002230.1	dispersin export ABC transporter permease subunit AatP	Escherichia coli O10:H32	NMBU-W12E19	GCF_013282315.1
314252108	RefSeq	NZ_JACCOZ010000104.1	363	1493	-	WP_173002230.1	dispersin export ABC transporter permease subunit AatP	Escherichia coli	PE01_351	GCF_013424585.1
314252108	INSDC	AASMGP010000076.1	365	1495	-	EFE1808855.1	dispersin export ABC transporter permease subunit AatP	Escherichia coli	PNUSAE008808
314252108	INSDC	JACCOZ010000104.1	363	1493	-	NZC88167.1	dispersin export ABC transporter permease subunit AatP	Escherichia coli	PE01_351
314252108	INSDC	CP042885.1	69405	70535	-	QKI48190.1	dispersin export ABC transporter permease subunit AatP	Escherichia coli O10:H32	NMBU-W12E19
43184323	RefSeq	NZ_BDOY01000040.1	13355	14497	+	WP_021523949.1	FtsX-like permease family protein	Escherichia coli	2348	GCF_002206845.1
43184323	RefSeq	NZ_BDPD01000046.1	7675	8817	-	WP_021523949.1	FtsX-like permease family protein	Escherichia coli	1526	GCF_002206925.1
43184323	RefSeq	NZ_BDPO01000032.1	7435	8577	-	WP_021523949.1	FtsX-like permease family protein	Escherichia coli	1674	GCF_002207145.1
43184323	RefSeq	NZ_BDPV01000032.1	7429	8571	-	WP_021523949.1	FtsX-like permease family protein	Escherichia coli	1637	GCF_002207285.1
43184323	RefSeq	NZ_BDRF01000010.1	169969	171111	-	WP_021523949.1	FtsX-like permease family protein	Escherichia coli	1623	GCF_002207485.1
43184323	RefSeq	NZ_BDRJ01000039.1	5758	6900	-	WP_021523949.1	FtsX-like permease family protein	Escherichia coli	390	GCF_002207565.1
43184323	RefSeq	NZ_BDRM01000036.1	13890	15032	+	WP_021523949.1	FtsX-like permease family protein	Escherichia coli	890	GCF_002207625.1
43184323	RefSeq	NZ_BGRD01000051.1	14669	15811	+	WP_021523949.1	FtsX-like permease family protein	Escherichia coli	TUM18568	GCF_003298715.1
43184323	RefSeq	NZ_BHWF01000104.1	3105	4247	-	WP_021523949.1	FtsX-like permease family protein	Escherichia coli	MH15-180M	GCF_012056185.1
43184323	RefSeq	NZ_CP053284.1	1682258	1683400	+	WP_021523949.1	FtsX-like permease family protein	Escherichia coli	SCU-104	GCF_013315995.1
43184323	RefSeq	NZ_JAADCC010000033.1	23018	24160	-	WP_021523949.1	FtsX-like permease family protein	Escherichia coli	1802260022	GCF_013391235.1
43184323	RefSeq	NZ_JAATKU010000049.1	10055	11197	-	WP_021523949.1	FtsX-like permease family protein	Escherichia coli	5134	GCF_011812865.1
43184323	RefSeq	NZ_JABACN010000058.1	9878	11020	-	WP_021523949.1	FtsX-like permease family protein	Escherichia coli	N1(2020)	GCF_012524195.1
43184323	RefSeq	NZ_JACCNS010000062.1	12409	13551	+	WP_021523949.1	FtsX-like permease family protein	Escherichia coli	PE01_352	GCF_013424505.1
43184323	RefSeq	NZ_JJLW01000152.1	9999	11141	-	WP_021523949.1	FtsX-like permease family protein	Escherichia coli 1-250-04_S1_C3	1-250-04_S1_C3	GCF_000627815.1
43184323	RefSeq	NZ_JJLZ01000062.1	6832	7974	-	WP_021523949.1	FtsX-like permease family protein	Escherichia coli 2-005-03_S1_C3	2-005-03_S1_C3	GCF_000627925.1
43184323	RefSeq	NZ_JJMC01000061.1	5952	7094	-	WP_021523949.1	FtsX-like permease family protein	Escherichia coli 2-005-03_S1_C2	2-005-03_S1_C2	GCF_000627985.1
43184323	RefSeq	NZ_JJME01000063.1	6839	7981	-	WP_021523949.1	FtsX-like permease family protein	Escherichia coli 2-005-03_S1_C1	2-005-03_S1_C1	GCF_000627835.1
43184323	RefSeq	NZ_JMGR01000071.1	6740	7882	-	WP_021523949.1	FtsX-like permease family protein	Escherichia coli 2-052-05_S1_C1	2-052-05_S1_C1	GCF_000687085.1
43184323	RefSeq	NZ_JMGT01000017.1	13553	14695	+	WP_021523949.1	FtsX-like permease family protein	Escherichia coli 2-005-03_S3_C2	2-005-03_S3_C2	GCF_000687105.1
43184323	RefSeq	NZ_JNNE01000133.1	6839	7981	-	WP_021523949.1	FtsX-like permease family protein	Escherichia coli 2-052-05_S1_C3	2-052-05_S1_C3	GCF_000700565.1
43184323	RefSeq	NZ_JNPH01000073.1	6758	7900	-	WP_021523949.1	FtsX-like permease family protein	Escherichia coli 2-177-06_S1_C1	2-177-06_S1_C1	GCF_000703425.1
43184323	RefSeq	NZ_JNPL01000128.1	6141	7283	-	WP_021523949.1	FtsX-like permease family protein	Escherichia coli 2-177-06_S1_C2	2-177-06_S1_C2	GCF_000703705.1
43184323	RefSeq	NZ_JNPM01000061.1	5970	7112	-	WP_021523949.1	FtsX-like permease family protein	Escherichia coli 2-177-06_S1_C3	2-177-06_S1_C3	GCF_000703685.1
43184323	RefSeq	NZ_JNQB01000038.1	17068	18210	+	WP_021523949.1	FtsX-like permease family protein	Escherichia coli 1-250-04_S1_C1	1-250-04_S1_C1	GCF_000704245.1
43184323	RefSeq	NZ_JNQC01000038.1	15896	17038	+	WP_021523949.1	FtsX-like permease family protein	Escherichia coli 1-250-04_S1_C2	1-250-04_S1_C2	GCF_000704265.1
43184323	RefSeq	NZ_JNQS01000038.1	21374	22516	+	WP_021523949.1	FtsX-like permease family protein	Escherichia coli 2-316-03_S4_C1	2-316-03_S4_C1	GCF_000704305.1
43184323	RefSeq	NZ_JOMW01000118.1	12631	13773	+	WP_021523949.1	FtsX-like permease family protein	Escherichia coli 2-316-03_S1_C1	2-316-03_S1_C1	GCF_000711475.1
43184323	RefSeq	NZ_JOMX01000083.1	12631	13773	+	WP_021523949.1	FtsX-like permease family protein	Escherichia coli 2-316-03_S1_C2	2-316-03_S1_C2	GCF_000711415.1
43184323	RefSeq	NZ_KE699424.1	198583	199725	+	WP_021523949.1	FtsX-like permease family protein	Escherichia coli HVH 70 (4-2963531)	HVH 70 (4-2963531)	GCF_000457005.1
43184323	RefSeq	NZ_KI538659.1	41736	42878	-	WP_021523949.1	FtsX-like permease family protein	Escherichia coli HVH 36 (4-5675286)	HVH 36 (4-5675286)	GCF_000494935.1
43184323	RefSeq	NZ_KQ087601.1	905258	906400	+	WP_021523949.1	FtsX-like permease family protein	Escherichia coli	BWH49	GCF_001030245.1
43184323	RefSeq	NZ_KQ087667.1	907599	908741	+	WP_021523949.1	FtsX-like permease family protein	Escherichia coli	BWH50	GCF_001030355.1
43184323	RefSeq	NZ_LQVB01000036.1	2550	3692	+	WP_021523949.1	FtsX-like permease family protein	Escherichia coli	GN02681	GCF_001520595.1
43184323	RefSeq	NZ_LR134221.1	3043620	3044762	-	WP_021523949.1	FtsX-like permease family protein	Escherichia coli	NCTC11113	GCF_900636065.1
43184323	RefSeq	NZ_LRXP01000040.1	14615	15757	+	WP_021523949.1	FtsX-like permease family protein	Escherichia coli	CD44	GCF_001571645.1
43184323	RefSeq	NZ_LT601384.1	2190422	2191564	-	WP_021523949.1	FtsX-like permease family protein	Escherichia coli		GCF_900092615.1
43184323	RefSeq	NZ_LYBF01000090.1	12371	13513	+	WP_021523949.1	FtsX-like permease family protein	Escherichia coli	ECOR05	GCF_002190205.1
43184323	RefSeq	NZ_LYBY01000097.1	13787	14929	+	WP_021523949.1	FtsX-like permease family protein	Escherichia coli	ECOR50	GCF_002191035.1
43184323	RefSeq	NZ_MCJQ01000050.1	8128	9270	-	WP_021523949.1	FtsX-like permease family protein	Escherichia coli	HE-MDREc12	GCF_003730535.1
43184323	RefSeq	NZ_MOZB01000041.1	2717	3859	-	WP_021523949.1	FtsX-like permease family protein	Escherichia coli	13.1-R1	GCF_002001965.1
43184323	RefSeq	NZ_MUAE01000175.1	1050	2192	+	WP_021523949.1	FtsX-like permease family protein	Escherichia coli	ICBEc10	GCF_001981465.1
43184323	RefSeq	NZ_MWIQ01000085.1	8018	9160	-	WP_021523949.1	FtsX-like permease family protein	Escherichia coli	ICBECAM5	GCF_002018815.1
43184323	RefSeq	NZ_NCSH01000002.1	1253348	1254490	+	WP_021523949.1	FtsX-like permease family protein	Escherichia coli	OS_09_001_-1.0	GCF_002087785.1
43184323	RefSeq	NZ_NIHG01000039.1	829	1971	-	WP_021523949.1	FtsX-like permease family protein	Escherichia coli	ICBEc09	GCF_002240955.1
43184323	RefSeq	NZ_NJKG01000046.1	14619	15761	+	WP_021523949.1	FtsX-like permease family protein	Escherichia coli	MOD1-EC706	GCF_002465385.1
43184323	RefSeq	NZ_NJLE01000045.1	14619	15761	+	WP_021523949.1	FtsX-like permease family protein	Escherichia coli	MOD1-EC668	GCF_002465925.1
43184323	RefSeq	NZ_NJMF01000060.1	12452	13594	+	WP_021523949.1	FtsX-like permease family protein	Escherichia coli	MOD1-EC317	GCF_002466365.1
43184323	RefSeq	NZ_NKEE01000030.1	8964	10106	-	WP_021523949.1	FtsX-like permease family protein	Escherichia coli	MOD1-EC666	GCF_002456705.1
43184323	RefSeq	NZ_NMMM01000062.1	739	1881	-	WP_021523949.1	FtsX-like permease family protein	Escherichia coli	MOD1-EC6580	GCF_002469045.1
43184323	RefSeq	NZ_NMOB01000101.1	3420	4562	+	WP_021523949.1	FtsX-like permease family protein	Escherichia coli	MOD1-EC6582	GCF_002469015.1
43184323	RefSeq	NZ_NNUZ01000048.1	12452	13594	+	WP_021523949.1	FtsX-like permease family protein	Escherichia coli	MOD1-EC6610	GCF_002485435.1
43184323	RefSeq	NZ_NOSN01000059.1	5709	6851	-	WP_021523949.1	FtsX-like permease family protein	Escherichia coli	MOD1-EC6761	GCF_002522095.1
43184323	RefSeq	NZ_NOTM01000082.1	1025	2167	+	WP_021523949.1	FtsX-like permease family protein	Escherichia coli	MOD1-EC6734	GCF_002522395.1
43184323	RefSeq	NZ_NOWP01000041.1	12425	13567	+	WP_021523949.1	FtsX-like permease family protein	Escherichia coli	MOD1-EC5283	GCF_002744515.1
43184323	RefSeq	NZ_NRTU01000011.1	5779	6921	-	WP_021523949.1	FtsX-like permease family protein	Escherichia coli	A297	GCF_003292485.1
43184323	RefSeq	NZ_NXML01000204.1	612	1754	-	WP_021523949.1	FtsX-like permease family protein	Escherichia coli	MOD1-EC6207	GCF_002464445.1
43184323	RefSeq	NZ_PJGN01000046.1	15516	16658	+	WP_021523949.1	FtsX-like permease family protein	Escherichia coli	LN23	GCF_003290945.1
43184323	RefSeq	NZ_PNUV01000059.1	5691	6833	-	WP_021523949.1	FtsX-like permease family protein	Escherichia coli	320277	GCF_003982555.1
43184323	RefSeq	NZ_PXIA01000036.1	23320	24462	-	WP_021523949.1	FtsX-like permease family protein	Escherichia coli	ECM-2	GCF_003057445.1
43184323	RefSeq	NZ_PXLG01000073.1	1023	2165	+	WP_021523949.1	FtsX-like permease family protein	Escherichia coli	CRE16	GCF_003400975.1
43184323	RefSeq	NZ_QOWQ01000054.1	12427	13569	+	WP_021523949.1	FtsX-like permease family protein	Escherichia coli	MOD1-ECOR5	GCF_003334335.1
43184323	RefSeq	NZ_QOYJ01000066.1	13796	14938	+	WP_021523949.1	FtsX-like permease family protein	Escherichia coli	MOD1-ECOR50	GCF_003333675.1
43184323	RefSeq	NZ_RRFC01000049.1	8914	10056	-	WP_021523949.1	FtsX-like permease family protein	Escherichia coli	FWSEC0083	GCF_005045735.1
43184323	RefSeq	NZ_RZCN01000070.1	739	1881	-	WP_021523949.1	FtsX-like permease family protein	Escherichia coli	URMC_172	GCF_004568115.1
43184323	RefSeq	NZ_RZEA01000095.1	966	2108	-	WP_021523949.1	FtsX-like permease family protein	Escherichia coli	URMC_35	GCF_004567165.1
43184323	RefSeq	NZ_SAZN01000006.1	12474	13616	+	WP_021523949.1	FtsX-like permease family protein	Escherichia coli	B14997	GCF_004025245.1
43184323	RefSeq	NZ_SCJB01000026.1	14967	16109	+	WP_021523949.1	FtsX-like permease family protein	Escherichia coli	41_rectal	GCF_004100755.1
43184323	RefSeq	NZ_SCJJ01000046.1	14618	15760	+	WP_021523949.1	FtsX-like permease family protein	Escherichia coli	33_CAASB	GCF_004100835.1
43184323	RefSeq	NZ_SEVB01000002.1	4140085	4141227	+	WP_021523949.1	FtsX-like permease family protein	Escherichia coli O25b:H4	B1370-PB_2012	GCF_005670585.1
43184323	RefSeq	NZ_SHHN01000057.1	12225	13367	+	WP_021523949.1	FtsX-like permease family protein	Escherichia coli	EC_75	GCF_004282635.1
43184323	RefSeq	NZ_WNUD01000036.1	35402	36544	-	WP_021523949.1	FtsX-like permease family protein	Escherichia coli	MEX-4	GCF_013368385.1
43184323	RefSeq	NZ_WSVM01000088.1	1093	2235	+	WP_021523949.1	FtsX-like permease family protein	Escherichia coli	OM37c	GCF_009790155.1
43184323	RefSeq	NZ_WSWJ01000108.1	1065	2207	+	WP_021523949.1	FtsX-like permease family protein	Escherichia coli	OM2c	GCF_009790625.1
43184323	RefSeq	NZ_WSWS01000059.1	1093	2235	+	WP_021523949.1	FtsX-like permease family protein	Escherichia coli	IM24c	GCF_009790825.1
43184323	INSDC	AP021935.1	1758559	1759701	+	BBQ44032.1	permease	Escherichia coli	WP2-W18-ESBL-10
43184323	INSDC	AATDYY010000046.1	1684	2826	-	EFJ9722484.1	FtsX-like permease family protein	Escherichia coli	187588
43184323	INSDC	AATEQL010000116.1	1037	2179	-	EFK2802293.1	FtsX-like permease family protein	Escherichia coli	152612
43184323	INSDC	AATFAX010000064.1	7885	9027	-	EFK4399750.1	FtsX-like permease family protein	Escherichia coli	243913
43184323	INSDC	AATFCJ010000054.1	7881	9023	-	EFK4641528.1	FtsX-like permease family protein	Escherichia coli	216343
43184323	INSDC	AATIYN010000030.1	22964	24106	-	EFL8227519.1	FtsX-like permease family protein	Escherichia coli	PNUSAE000160
43184323	INSDC	AATJTW010000083.1	1072	2214	-	EFM0871289.1	FtsX-like permease family protein	Escherichia coli	85.0848
43184323	INSDC	AATJUB010000072.1	695	1837	-	EFM0962821.1	FtsX-like permease family protein	Escherichia coli	1.1942
43184323	INSDC	AATJVI010000056.1	5630	6772	-	EFM1072720.1	FtsX-like permease family protein	Escherichia coli	1.1943
43184323	INSDC	AATNEQ010000051.1	6429	7571	-	EFN2002907.1	FtsX-like permease family protein	Escherichia coli	u860eb
43184323	INSDC	AATNIE010000067.1	918	2060	-	EFN2369851.1	FtsX-like permease family protein	Escherichia coli	2019GO-00006
43184323	INSDC	AATRHO010000024.1	5750	6892	-	EFO4662378.1	FtsX-like permease family protein	Escherichia coli	PNUSAE005109
43184323	INSDC	AAUEOC010000046.1	7016	8158	-	EFS2008442.1	FtsX-like permease family protein	Escherichia coli	954435
43184323	INSDC	AVUW01000012.1	14762	15904	+	EQP57733.1	hypothetical protein	Escherichia coli HVH 70 (4-2963531)	HVH 70 (4-2963531)	GCA_000457005.1
43184323	INSDC	KE699424.1	198583	199725	+	EQP57733.1	hypothetical protein	Escherichia coli HVH 70 (4-2963531)	HVH 70 (4-2963531)	GCA_000457005.1
43184323	INSDC	AVVL01000008.1	163353	164495	+	EQQ17173.1	hypothetical protein	Escherichia coli HVH 90 (4-3191362)	HVH 90 (4-3191362)	GCA_000457285.1
43184323	INSDC	KE699643.1	237750	238892	+	EQQ17173.1	hypothetical protein	Escherichia coli HVH 90 (4-3191362)	HVH 90 (4-3191362)	GCA_000457285.1
43184323	INSDC	AVYU01000017.1	183607	184749	+	EQT97600.1	hypothetical protein	Escherichia coli HVH 194 (4-2356805)	HVH 194 (4-2356805)	GCA_000458935.1
43184323	INSDC	KE700789.1	1106473	1107615	+	EQT97600.1	hypothetical protein	Escherichia coli HVH 194 (4-2356805)	HVH 194 (4-2356805)	GCA_000458935.1
43184323	INSDC	AVZC01000009.1	196906	198048	+	EQU40402.1	hypothetical protein	Escherichia coli HVH 202 (4-3163997)	HVH 202 (4-3163997)	GCA_000459095.1
43184323	INSDC	KE700857.1	745941	747083	+	EQU40402.1	hypothetical protein	Escherichia coli HVH 202 (4-3163997)	HVH 202 (4-3163997)	GCA_000459095.1
43184323	INSDC	AYLQ01000002.1	22622	23764	-	ESP10660.1	hypothetical protein	Escherichia coli HVH 36 (4-5675286)	HVH 36 (4-5675286)	GCA_000494935.1
43184323	INSDC	KI538659.1	41736	42878	-	ESP10660.1	hypothetical protein	Escherichia coli HVH 36 (4-5675286)	HVH 36 (4-5675286)	GCA_000494935.1
43184323	INSDC	JJLW01000152.1	9999	11141	-	EZJ94252.1	ftsX-like permease family protein	Escherichia coli 1-250-04_S1_C3	1-250-04_S1_C3	GCA_000627815.1
43184323	INSDC	JJLZ01000062.1	6832	7974	-	EZK11621.1	ftsX-like permease family protein	Escherichia coli 2-005-03_S1_C3	2-005-03_S1_C3	GCA_000627925.1
43184323	INSDC	JJMC01000061.1	5952	7094	-	EZK29083.1	ftsX-like permease family protein	Escherichia coli 2-005-03_S1_C2	2-005-03_S1_C2	GCA_000627985.1
43184323	INSDC	JJME01000063.1	6839	7981	-	EZK37462.1	ftsX-like permease family protein	Escherichia coli 2-005-03_S1_C1	2-005-03_S1_C1	GCA_000627835.1
43184323	INSDC	DAAZYJ010000037.1	7848	8990	-	HAG9777946.1	FtsX-like permease family protein	Escherichia coli	S104EC
43184323	INSDC	DAAZYN010000038.1	7848	8990	-	HAG9792617.1	FtsX-like permease family protein	Escherichia coli	S105EC
43184323	INSDC	DAAZZE010000029.1	22670	23812	-	HAG9935083.1	FtsX-like permease family protein	Escherichia coli	S26EC
43184323	INSDC	DABAAM010000043.1	7852	8994	-	HAH0035973.1	permease	Escherichia coli
43184323	INSDC	DABADM010000015.1	91554	92696	-	HAH0429889.1	permease	Escherichia coli
43184323	INSDC	DABAVL010000072.1	8708	9850	-	HAH2693499.1	permease	Escherichia coli	Ecor-50
43184323	INSDC	DABAWV010000060.1	5629	6771	-	HAH2857828.1	permease	Escherichia coli	ECOR-05
43184323	INSDC	DABBEY010000013.1	91554	92696	-	HAH3888213.1	permease	Escherichia coli
43184323	INSDC	DABBIG010000065.1	8552	9694	-	HAH4323820.1	FtsX-like permease family protein	Escherichia coli	M615
43184323	INSDC	DABBIM010000071.1	8552	9694	-	HAH4361059.1	FtsX-like permease family protein	Escherichia coli	M6133
43184323	INSDC	DABBIW010000079.1	8552	9694	-	HAH4365870.1	FtsX-like permease family protein	Escherichia coli	M664
43184323	INSDC	DABBJI010000066.1	8552	9694	-	HAH4390257.1	FtsX-like permease family protein	Escherichia coli	M677
43184323	INSDC	DABBJB010000068.1	8552	9694	-	HAH4399935.1	FtsX-like permease family protein	Escherichia coli	M678
43184323	INSDC	DABBJA010000064.1	8552	9694	-	HAH4409475.1	FtsX-like permease family protein	Escherichia coli	M663
43184323	INSDC	DABBJT010000083.1	5428	6570	-	HAH4502895.1	FtsX-like permease family protein	Escherichia coli	M256
43184323	INSDC	DABCDH010000011.1	12477	13619	+	HAH6986407.1	FtsX-like permease family protein	Escherichia coli	HICF78
43184323	INSDC	DABCET010000022.1	26507	27649	-	HAH7162759.1	FtsX-like permease family protein	Escherichia coli	HICF29
43184323	INSDC	DABCZV010000060.1	5753	6895	-	HAH9021846.1	FtsX-like permease family protein	Escherichia coli	BCW_2916
43184323	INSDC	DABCVA010000057.1	8616	9758	-	HAH9129618.1	FtsX-like permease family protein	Escherichia coli	BCW_4080
43184323	INSDC	DABDDN010000050.1	5634	6776	-	HAH9752057.1	FtsX-like permease family protein	Escherichia coli
43184323	INSDC	DABDES010000041.1	5631	6773	-	HAH9941311.1	FtsX-like permease family protein	Escherichia coli
43184323	INSDC	DABCSY010000068.1	8617	9759	-	HAI0305170.1	FtsX-like permease family protein	Escherichia coli	BCW_5112
43184323	INSDC	DABDHE010000067.1	8617	9759	-	HAI0787213.1	FtsX-like permease family protein	Escherichia coli	ESC0214
43184323	INSDC	DABDQT010000067.1	4867	6009	-	HAI2003674.1	FtsX-like permease family protein	Escherichia coli	BCW_4038
43184323	INSDC	DABDYD010000042.1	7015	8157	-	HAI2919358.1	FtsX-like permease family protein	Escherichia coli
43184323	INSDC	DABDZJ010000031.1	7944	9086	-	HAI3064601.1	FtsX-like permease family protein	Escherichia coli
43184323	INSDC	DABECW010000025.1	7849	8991	-	HAI3522681.1	FtsX-like permease family protein	Escherichia coli
43184323	INSDC	DABEEC010000032.1	20964	22106	-	HAI3658282.1	FtsX-like permease family protein	Escherichia coli
43184323	INSDC	DABEGZ010000001.1	8115	9257	-	HAI4016551.1	FtsX-like permease family protein	Escherichia coli
43184323	INSDC	DABELW010000001.1	14935	16077	+	HAI4619520.1	FtsX-like permease family protein	Escherichia coli
43184323	INSDC	DABENP010000065.1	7935	9077	-	HAI4840906.1	FtsX-like permease family protein	Escherichia coli
43184323	INSDC	DABENU010000024.1	9876	11018	-	HAI4866448.1	FtsX-like permease family protein	Escherichia coli
43184323	INSDC	DABENZ010000054.1	22966	24108	-	HAI4894224.1	FtsX-like permease family protein	Escherichia coli
43184323	INSDC	DABEOF010000053.1	22966	24108	-	HAI4923667.1	FtsX-like permease family protein	Escherichia coli
43184323	INSDC	DABESM010000034.1	6444	7586	-	HAI5459963.1	FtsX-like permease family protein	Escherichia coli
43184323	INSDC	DABETS010000047.1	21438	22580	-	HAI5609196.1	FtsX-like permease family protein	Escherichia coli
43184323	INSDC	DABEWG010000055.1	5678	6820	-	HAI5935530.1	FtsX-like permease family protein	Escherichia coli
43184323	INSDC	DABFAA010000036.1	4691	5833	-	HAI6390275.1	FtsX-like permease family protein	Escherichia coli
43184323	INSDC	DABFAN010000053.1	22966	24108	-	HAI6520168.1	FtsX-like permease family protein	Escherichia coli
43184323	INSDC	DABFCM010000044.1	4692	5834	-	HAI6707758.1	FtsX-like permease family protein	Escherichia coli
43184323	INSDC	DABFDN010000027.1	7919	9061	-	HAI6843186.1	FtsX-like permease family protein	Escherichia coli
43184323	INSDC	DABFEI010000010.1	23744	24886	-	HAI6956574.1	FtsX-like permease family protein	Escherichia coli
43184323	INSDC	DABFFA010000004.1	251979	253121	-	HAI7047195.1	FtsX-like permease family protein	Escherichia coli
43184323	INSDC	DABGUO010000092.1	924	2066	-	HAJ0309092.1	permease	Escherichia coli	AUSMDU00034377
43184323	INSDC	DABIUA010000059.1	8248	9390	-	HAJ9015415.1	FtsX-like permease family protein	Escherichia coli
43184323	INSDC	JMGR01000071.1	6740	7882	-	KDA61846.1	ftsX-like permease family protein	Escherichia coli 2-052-05_S1_C1	2-052-05_S1_C1	GCA_000687085.1
43184323	INSDC	JNNE01000133.1	6839	7981	-	KDT10607.1	ftsX-like permease family protein	Escherichia coli 2-052-05_S1_C3	2-052-05_S1_C3	GCA_000700565.1
43184323	INSDC	JNPH01000073.1	6758	7900	-	KDW15792.1	ftsX-like permease family protein	Escherichia coli 2-177-06_S1_C1	2-177-06_S1_C1	GCA_000703425.1
43184323	INSDC	JNPL01000128.1	6141	7283	-	KDW28988.1	ftsX-like permease family protein	Escherichia coli 2-177-06_S1_C2	2-177-06_S1_C2	GCA_000703705.1
43184323	INSDC	JNPM01000061.1	5970	7112	-	KDW38102.1	ftsX-like permease family protein	Escherichia coli 2-177-06_S1_C3	2-177-06_S1_C3	GCA_000703685.1
43184323	INSDC	JNQC01000038.1	15896	17038	+	KDX25094.1	ftsX-like permease family protein	Escherichia coli 1-250-04_S1_C2	1-250-04_S1_C2	GCA_000704265.1
43184323	INSDC	JNQB01000038.1	17068	18210	+	KDX25367.1	ftsX-like permease family protein	Escherichia coli 1-250-04_S1_C1	1-250-04_S1_C1	GCA_000704245.1
43184323	INSDC	JNQS01000038.1	21374	22516	+	KDY08415.1	ftsX-like permease family protein	Escherichia coli 2-316-03_S4_C1	2-316-03_S4_C1	GCA_000704305.1
43184323	INSDC	JOMW01000118.1	12631	13773	+	KEJ30249.1	ftsX-like permease family protein	Escherichia coli 2-316-03_S1_C1	2-316-03_S1_C1	GCA_000711475.1
43184323	INSDC	JOMX01000083.1	12631	13773	+	KEJ31537.1	ftsX-like permease family protein	Escherichia coli 2-316-03_S1_C2	2-316-03_S1_C2	GCA_000711415.1
43184323	INSDC	KQ087601.1	905258	906400	+	KLX06978.1	hypothetical protein	Escherichia coli	BWH49	GCA_001030245.1
43184323	INSDC	LETS01000003.1	44270	45412	+	KLX06978.1	hypothetical protein	Escherichia coli	BWH49	GCA_001030245.1
43184323	INSDC	KQ087667.1	907599	908741	+	KLX07362.1	hypothetical protein	Escherichia coli	BWH50	GCA_001030355.1
43184323	INSDC	LETT01000004.1	410609	411751	+	KLX07362.1	hypothetical protein	Escherichia coli	BWH50	GCA_001030355.1
43184323	INSDC	LQVB01000036.1	2550	3692	+	KUW03544.1	permease	Escherichia coli	GN02681	GCA_001520595.1
43184323	INSDC	LRXP01000040.1	14615	15757	+	KXL09728.1	permease	Escherichia coli	CD44	GCA_001571645.1
43184323	INSDC	JACDVM010000053.1	3270	4412	-	MBA1011296.1	FtsX-like permease family protein	Escherichia coli	PE01_200
43184323	INSDC	JACDVT010000109.1	17019	18161	+	MBA1064534.1	FtsX-like permease family protein	Escherichia coli	PE01_006
43184323	INSDC	JAANLI010000049.1	1043	2185	+	MBA1722676.1	FtsX-like permease family protein	Escherichia coli	G24
43184323	INSDC	JAATKU010000049.1	10055	11197	-	NIZ79679.1	FtsX-like permease family protein	Escherichia coli	5134
43184323	INSDC	JABACN010000058.1	9878	11020	-	NLP70317.1	FtsX-like permease family protein	Escherichia coli	N1(2020)
43184323	INSDC	JAATYY010000058.1	12223	13365	+	NPG29504.1	FtsX-like permease family protein	Escherichia coli	EF523
43184323	INSDC	JAATZO010000051.1	9880	11022	-	NPH29284.1	FtsX-like permease family protein	Escherichia coli	EF506
43184323	INSDC	JAATZW010000037.1	13271	14413	+	NPH68463.1	FtsX-like permease family protein	Escherichia coli	EF480
43184323	INSDC	JAAUAC010000081.1	9904	11046	-	NPH81669.1	FtsX-like permease family protein	Escherichia coli	EF474
43184323	INSDC	JAAUAD010000091.1	1981	3123	-	NPH93051.1	FtsX-like permease family protein	Escherichia coli	EF473
43184323	INSDC	JAAUBH010000054.1	12223	13365	+	NPJ44324.1	FtsX-like permease family protein	Escherichia coli	EF442
43184323	INSDC	JAAUBS010000014.1	91633	92775	-	NPJ91946.1	FtsX-like permease family protein	Escherichia coli	EF431
43184323	INSDC	JAAUCD010000059.1	12223	13365	+	NPK48314.1	FtsX-like permease family protein	Escherichia coli	EF420
43184323	INSDC	JAATXH010000069.1	8166	9308	-	NPR54612.1	FtsX-like permease family protein	Escherichia coli	EF566
43184323	INSDC	JAADCC010000033.1	23018	24160	-	NWK28550.1	FtsX-like permease family protein	Escherichia coli	1802260022
43184323	INSDC	JACCNS010000062.1	12409	13551	+	NZC92941.1	FtsX-like permease family protein	Escherichia coli	PE01_352
43184323	INSDC	MUAE01000175.1	1050	2192	+	ONF76887.1	ABC transporter permease	Escherichia coli	ICBEc10	GCA_001981465.1
43184323	INSDC	MOZB01000041.1	2717	3859	-	OOI74046.1	permease	Escherichia coli	13.1-R1	GCA_002001965.1
43184323	INSDC	MWIQ01000085.1	8018	9160	-	OOW09634.1	ABC transporter permease	Escherichia coli	ICBECAM5	GCA_002018815.1
43184323	INSDC	LYBF01000090.1	12371	13513	+	OWD60319.1	permease	Escherichia coli	ECOR05	GCA_002190205.1
43184323	INSDC	LYBY01000097.1	13787	14929	+	OWD86931.1	permease	Escherichia coli	ECOR50	GCA_002191035.1
43184323	INSDC	CP053284.1	1682258	1683400	+	QKN53486.1	FtsX-like permease family protein	Escherichia coli	SCU-104
43184323	INSDC	MCJQ01000050.1	8128	9270	-	ROI58894.1	permease	Escherichia coli	HE-MDREc12	GCA_003730535.1
43184323	INSDC	LT601384.1	2190422	2191564	-	SCA71622.1	putative efflux ABC transporter, permease protein	Escherichia coli		GCA_900092615.1
43184323	INSDC	OEEX01000151.1	474	1616	+	SOQ87426.1	conserved membrane hypothetical protein	Escherichia coli		GCA_900236125.1
43184323	INSDC	OEEZ01000069.1	536	1678	+	SOQ90847.1	conserved membrane hypothetical protein	Escherichia coli		GCA_900236145.1
43184323	INSDC	OEFB01000118.1	516	1658	+	SOQ98453.1	conserved membrane hypothetical protein	Escherichia coli		GCA_900236155.1
43184323	INSDC	OEFC01000154.1	5878	7020	-	SOR03672.1	conserved membrane hypothetical protein	Escherichia coli		GCA_900236165.1
43184323	INSDC	UASI01000008.1	123785	124927	+	SPX35793.1	permease	Escherichia coli	NCTC9028	GCA_900450305.1
43184323	INSDC	UGBX01000001.1	912298	913440	-	STH85957.1	permease	Escherichia coli	NCTC9050	GCA_900448985.1
43184323	INSDC	UGEW01000002.1	3169316	3170458	-	STL95819.1	permease	Escherichia coli	NCTC10863	GCA_900450025.1
43184323	INSDC	UGFM01000001.1	3154065	3155207	-	STP51884.1	permease	Escherichia coli	NCTC12950	GCA_900450185.1
43184323	INSDC	LR134221.1	3043620	3044762	-	VEC73634.1	permease	Escherichia coli	NCTC11113	GCA_900636065.1
1772193	RefSeq	NC_017627.1	4520	5650	+	WP_000209220.1	dispersin export ABC transporter permease subunit AatP	Escherichia coli 042	042	GCF_000027125.1
1772193	RefSeq	NZ_JACCMY010000062.1	3696	4826	+	WP_000209220.1	dispersin export ABC transporter permease subunit AatP	Escherichia coli	PE01_654	GCF_013425125.1
1772193	RefSeq	NZ_WEQM01000056.1	3650	4780	+	WP_000209220.1	dispersin export ABC transporter permease subunit AatP	Escherichia coli	E14V1D	GCF_013074175.1
1772193	RefSeq	NZ_WEQQ01000055.1	3670	4800	+	WP_000209220.1	dispersin export ABC transporter permease subunit AatP	Escherichia coli	E19V1A	GCF_013074105.1
1772193	RefSeq	NZ_WEQW01000054.1	3650	4780	+	WP_000209220.1	dispersin export ABC transporter permease subunit AatP	Escherichia coli	K2V1	GCF_013073995.1
1772193	INSDC	AY351860.1	1425	2555	+	AAQ62648.1	AatP permease	Escherichia coli 042	042
1772193	INSDC	FN554767.1	4520	5650	+	CBG27761.1	permease	Escherichia coli 042	042	GCA_000027125.1
1772193	INSDC	AARNFH010000117.1	3570	4700	+	EEV8233144.1	dispersin export ABC transporter permease subunit AatP	Escherichia coli	640343
1772193	INSDC	AARNNO010000133.1	4959	6089	-	EEV9229861.1	dispersin export ABC transporter permease subunit AatP	Escherichia coli	626718
1772193	INSDC	AAROUM010000146.1	5073	6203	-	EEW3555727.1	dispersin export ABC transporter permease subunit AatP	Escherichia coli	619819
1772193	INSDC	AASENE010000132.1	4959	6089	-	EFC4088498.1	dispersin export ABC transporter permease subunit AatP	Escherichia coli	721712
1772193	INSDC	AASDSG010000081.1	2429	3559	-	EFD0983544.1	dispersin export ABC transporter permease subunit AatP	Escherichia coli	PNUSAE024269
1772193	INSDC	AASPJK010000097.1	3570	4700	+	EFF2323010.1	dispersin export ABC transporter permease subunit AatP	Escherichia coli	301614
1772193	INSDC	AASSGL010000135.1	7416	8546	-	EFG2168732.1	dispersin export ABC transporter permease subunit AatP	Escherichia coli	181979
1772193	INSDC	AASVHC010000135.1	4959	6089	-	EFH2506496.1	dispersin export ABC transporter permease subunit AatP	Escherichia coli	879263
1772193	INSDC	AATPXG010000091.1	251	1381	-	EFN9977461.1	dispersin export ABC transporter permease subunit AatP	Escherichia coli	PNUSAE017359
1772193	INSDC	WEQW01000054.1	3650	4780	+	NNR16466.1	dispersin export ABC transporter permease subunit AatP	Escherichia coli	K2V1
1772193	INSDC	WEQQ01000055.1	3670	4800	+	NNR35682.1	dispersin export ABC transporter permease subunit AatP	Escherichia coli	E19V1A
1772193	INSDC	WEQM01000056.1	3650	4780	+	NNR55178.1	dispersin export ABC transporter permease subunit AatP	Escherichia coli	E14V1D
1772193	INSDC	JACCMY010000062.1	3696	4826	+	NZA81381.1	dispersin export ABC transporter permease subunit AatP	Escherichia coli	PE01_654
1772193	PAT	N/A				ABI12898.1	Sequence 4 from patent US 7087230	Unknown
1772193	PAT	N/A				ABJ19699.1	Sequence 4 from patent US 7090850	Unknown
1772193	PAT	N/A				ABL57771.1	Sequence 4 from patent US 7141662	Unknown
1772193	PAT	N/A				ABW58725.1	Sequence 4 from patent US 7276240	Unknown
1772193	PAT	N/A				ABX94562.1	Sequence 4 from patent US 7291334	Unknown
1772193	PAT	N/A				ACN09757.1	Sequence 4 from patent US 7488814	Unknown
1772193	PAT	N/A				ACP57826.1	Sequence 4 from patent US 7491398	Unknown
1772193	PAT	N/A				ACP74144.1	Sequence 4 from patent US 7495091	Unknown
1772193	PAT	N/A				ACP82354.1	Sequence 4 from patent US 7504108	Unknown
24137502	RefSeq	NC_018654.1	32994	34124	+	WP_000209219.1	dispersin export ABC transporter permease subunit AatP	Escherichia coli O104:H4 str. 2009EL-2050	2009EL-2050	GCF_000299255.1
24137502	RefSeq	NC_018662.1	41003	42133	-	WP_000209219.1	dispersin export ABC transporter permease subunit AatP	Escherichia coli O104:H4 str. 2009EL-2071	2009EL-2071	GCF_000299475.1
24137502	RefSeq	NC_018666.1	68756	69886	-	WP_000209219.1	dispersin export ABC transporter permease subunit AatP	Escherichia coli O104:H4 str. 2011C-3493	2011C-3493	GCF_000299455.1
24137502	RefSeq	NC_022743.1	36421	37551	-	WP_000209219.1	dispersin export ABC transporter permease subunit AatP	Escherichia coli	HUSEC2011	GCF_000967155.2
24137502	RefSeq	NZ_AFOG01000416.1	4700	5830	-	WP_000209219.1	dispersin export ABC transporter permease subunit AatP	Escherichia coli O104:H4 str. TY-2482	TY-2482	GCF_000217695.1
24137502	RefSeq	NZ_AFSO01000044.1	4938	6068	+	WP_000209219.1	dispersin export ABC transporter permease subunit AatP	Escherichia coli O104:H4 str. H112180282	H112180282	GCF_000222505.1
24137502	RefSeq	NZ_AFWB01000512.1	4938	6068	+	WP_000209219.1	dispersin export ABC transporter permease subunit AatP	Escherichia coli O104:H4 str. H112180540	H112180540	GCF_000222525.1
24137502	RefSeq	NZ_AFWP01000134.1	747	1877	+	WP_000209219.1	dispersin export ABC transporter permease subunit AatP	Escherichia coli O104:H4 str. GOS2	GOS2	GCF_000223035.1
24137502	RefSeq	NZ_AHAU01000155.1	1314	2444	+	WP_000209219.1	dispersin export ABC transporter permease subunit AatP	Escherichia coli O104:H4 str. E92/11	E92/11	GCF_000353545.1
24137502	RefSeq	NZ_AHAV01000204.1	1266	2396	+	WP_000209219.1	dispersin export ABC transporter permease subunit AatP	Escherichia coli O104:H4 str. E112/10	E112/10	GCF_000350005.1
24137502	RefSeq	NZ_AHAW01000075.1	16194	17324	+	WP_000209219.1	dispersin export ABC transporter permease subunit AatP	Escherichia coli O127:H27 str. C43/90	C43/90	GCF_000350045.2
24137502	RefSeq	NZ_AHAX01000072.1	53358	54488	+	WP_000209219.1	dispersin export ABC transporter permease subunit AatP	Escherichia coli ONT:H33 str. C48/93	C48/93	GCF_000350025.2
24137502	RefSeq	NZ_AMVR01000035.1	6137	7267	+	WP_000209219.1	dispersin export ABC transporter permease subunit AatP	Escherichia coli O104:H4 str. 11-02030	11-02030	GCF_000319995.1
24137502	RefSeq	NZ_AMVS01000044.1	1445	2575	+	WP_000209219.1	dispersin export ABC transporter permease subunit AatP	Escherichia coli O104:H4 str. 11-02033-1	11-02033-1	GCF_000320015.1
24137502	RefSeq	NZ_AMVT01000025.1	7545	8675	+	WP_000209219.1	dispersin export ABC transporter permease subunit AatP	Escherichia coli O104:H4 str. 11-02092	11-02092	GCF_000320035.1
24137502	RefSeq	NZ_AMVU01000028.1	6136	7266	+	WP_000209219.1	dispersin export ABC transporter permease subunit AatP	Escherichia coli O104:H4 str. 11-02093	11-02093	GCF_000320075.1
24137502	RefSeq	NZ_AMVV01000037.1	6137	7267	+	WP_000209219.1	dispersin export ABC transporter permease subunit AatP	Escherichia coli O104:H4 str. 11-02281	11-02281	GCF_000320095.1
24137502	RefSeq	NZ_AMVX01000026.1	2314	3444	+	WP_000209219.1	dispersin export ABC transporter permease subunit AatP	Escherichia coli O104:H4 str. 11-02913	11-02913	GCF_000320115.1
24137502	RefSeq	NZ_AMVY01000032.1	1445	2575	+	WP_000209219.1	dispersin export ABC transporter permease subunit AatP	Escherichia coli O104:H4 str. 11-03439	11-03439	GCF_000320135.1
24137502	RefSeq	NZ_AMVZ01000032.1	6137	7267	+	WP_000209219.1	dispersin export ABC transporter permease subunit AatP	Escherichia coli O104:H4 str. 11-04080	11-04080	GCF_000320175.1
24137502	RefSeq	NZ_AMWA01000032.1	2323	3453	+	WP_000209219.1	dispersin export ABC transporter permease subunit AatP	Escherichia coli O104:H4 str. 11-03943	11-03943	GCF_000320155.1
24137502	RefSeq	NZ_CP011332.1	33715	34845	-	WP_000209219.1	dispersin export ABC transporter permease subunit AatP	Escherichia coli O104:H4 str. C227-11	C227-11	GCF_000986765.1
24137502	RefSeq	NZ_CP022087.2	22491	23621	-	WP_000209219.1	dispersin export ABC transporter permease subunit AatP	Escherichia coli O104:H4	FDAARGOS_348	GCF_002209105.2
24137502	RefSeq	NZ_CP023530.1	22938	24068	+	WP_000209219.1	dispersin export ABC transporter permease subunit AatP	Escherichia coli	FDAARGOS_401	GCF_002393465.1
24137502	RefSeq	NZ_CP023533.1	40811	41941	+	WP_000209219.1	dispersin export ABC transporter permease subunit AatP	Escherichia coli	FDAARGOS_403	GCF_002393365.1
24137502	RefSeq	NZ_CP024994.1	90612	91742	+	WP_000209219.1	dispersin export ABC transporter permease subunit AatP	Escherichia coli O104:H4	LB226692	GCF_003072445.1
24137502	RefSeq	NZ_CP027392.1	20964	22094	+	WP_000209219.1	dispersin export ABC transporter permease subunit AatP	Escherichia coli O104:H4	FDAARGOS_349	GCF_002983645.1
24137502	RefSeq	NZ_CP031904.1	16	1146	+	WP_000209219.1	dispersin export ABC transporter permease subunit AatP	Escherichia coli O104:H4	FWSEC0009	GCF_005014075.1
24137502	RefSeq	NZ_CP041001.1	4360	5490	+	WP_000209219.1	dispersin export ABC transporter permease subunit AatP	Escherichia coli	FDAARGOS_772	GCF_006364695.1
24137502	RefSeq	NZ_GL988052.1	4938	6068	+	WP_000209219.1	dispersin export ABC transporter permease subunit AatP	Escherichia coli O104:H4 str. H112180280	H112180280	GCF_000217975.1
24137502	RefSeq	NZ_GL989572.1	53267	54397	-	WP_000209219.1	dispersin export ABC transporter permease subunit AatP	Escherichia coli O104:H4 str. TY-2482	TY-2482	GCF_000221885.1
24137502	RefSeq	NZ_JABUFM010000035.1	6322	7452	+	WP_000209219.1	dispersin export ABC transporter permease subunit AatP	Escherichia coli	HUM-543	GCF_013404205.1
24137502	RefSeq	NZ_JABUFV010000035.1	6322	7452	+	WP_000209219.1	dispersin export ABC transporter permease subunit AatP	Escherichia coli	HUM-188	GCF_013404375.1
24137502	RefSeq	NZ_JH377987.1	6899	8029	+	WP_000209219.1	dispersin export ABC transporter permease subunit AatP	Escherichia coli O104:H4 str. 11-4632 C5	11-4632 C5	GCF_000235045.1
24137502	RefSeq	NZ_JH377994.1	6227	7357	+	WP_000209219.1	dispersin export ABC transporter permease subunit AatP	Escherichia coli O104:H4 str. 11-4632 C4	11-4632 C4	GCF_000235065.1
24137502	RefSeq	NZ_JH378003.1	61053	62183	+	WP_000209219.1	dispersin export ABC transporter permease subunit AatP	Escherichia coli O104:H4 str. 11-4632 C3	11-4632 C3	GCF_000235085.1
24137502	RefSeq	NZ_JH378010.1	9091	10221	+	WP_000209219.1	dispersin export ABC transporter permease subunit AatP	Escherichia coli O104:H4 str. 11-4632 C2	11-4632 C2	GCF_000235105.1
24137502	RefSeq	NZ_JH378019.1	7359	8489	+	WP_000209219.1	dispersin export ABC transporter permease subunit AatP	Escherichia coli O104:H4 str. 11-4632 C1	11-4632 C1	GCF_000235125.1
24137502	RefSeq	NZ_JH378027.1	11685	12815	+	WP_000209219.1	dispersin export ABC transporter permease subunit AatP	Escherichia coli O104:H4 str. 11-4623	11-4623	GCF_000235145.1
24137502	RefSeq	NZ_JH378035.1	7121	8251	+	WP_000209219.1	dispersin export ABC transporter permease subunit AatP	Escherichia coli O104:H4 str. 11-4522	11-4522	GCF_000235165.1
24137502	RefSeq	NZ_JH378046.1	11049	12179	+	WP_000209219.1	dispersin export ABC transporter permease subunit AatP	Escherichia coli O104:H4 str. 11-4404	11-4404	GCF_000235185.1
24137502	RefSeq	NZ_JH378060.1	15673	16803	+	WP_000209219.1	dispersin export ABC transporter permease subunit AatP	Escherichia coli O104:H4 str. 11-3677	11-3677	GCF_000235205.1
24137502	RefSeq	NZ_JH378084.1	7846	8976	+	WP_000209219.1	dispersin export ABC transporter permease subunit AatP	Escherichia coli O104:H4 str. C236-11	C236-11	GCF_000235265.1
24137502	RefSeq	NZ_JH378095.1	6684	7814	+	WP_000209219.1	dispersin export ABC transporter permease subunit AatP	Escherichia coli O104:H4 str. C227-11	C227-11	GCF_000235285.1
24137502	RefSeq	NZ_JH648170.1	5431	6561	+	WP_000209219.1	dispersin export ABC transporter permease subunit AatP	Escherichia coli O104:H4 str. ON2011	ON2011	GCF_000258615.1
24137502	RefSeq	NZ_JHLJ01000108.1	1468	2598	+	WP_000209219.1	dispersin export ABC transporter permease subunit AatP	Escherichia coli O104:H4 str. 2011EL-1675A	2011EL-1675A	GCF_000616385.2
24137502	RefSeq	NZ_JNMA01000059.1	7722	8852	-	WP_000209219.1	dispersin export ABC transporter permease subunit AatP	Escherichia coli 3-105-05_S3_C1	3-105-05_S3_C1	GCF_000700185.1
24137502	RefSeq	NZ_JNMB01000063.1	1693	2823	+	WP_000209219.1	dispersin export ABC transporter permease subunit AatP	Escherichia coli 3-105-05_S3_C2	3-105-05_S3_C2	GCF_000700205.1
24137502	RefSeq	NZ_JRJF01000082.1	4549	5679	-	WP_000209219.1	dispersin export ABC transporter permease subunit AatP	Escherichia coli	338	GCF_000947945.1
24137502	RefSeq	NZ_JRKD01000129.1	1670	2800	+	WP_000209219.1	dispersin export ABC transporter permease subunit AatP	Escherichia coli	381-1	GCF_000947985.1
24137502	RefSeq	NZ_JRKE01000095.1	1668	2798	+	WP_000209219.1	dispersin export ABC transporter permease subunit AatP	Escherichia coli	7N	GCF_000947975.1
24137502	RefSeq	NZ_JRKF01000070.1	1676	2806	+	WP_000209219.1	dispersin export ABC transporter permease subunit AatP	Escherichia coli	9Z	GCF_000948055.1
24137502	RefSeq	NZ_JRLD01000146.1	4550	5680	-	WP_000209219.1	dispersin export ABC transporter permease subunit AatP	Escherichia coli	381-4	GCF_000947935.1
24137502	RefSeq	NZ_JRLN01000095.1	1670	2800	+	WP_000209219.1	dispersin export ABC transporter permease subunit AatP	Escherichia coli	8G	GCF_000947995.1
24137502	RefSeq	NZ_KB021457.1	8700	9830	+	WP_000209219.1	dispersin export ABC transporter permease subunit AatP	Escherichia coli O104:H4 str. Ec12-0466	Ec12-0466	GCF_000320275.1
24137502	RefSeq	NZ_KB021466.1	8733	9863	+	WP_000209219.1	dispersin export ABC transporter permease subunit AatP	Escherichia coli O104:H4 str. Ec12-0465	Ec12-0465	GCF_000320255.1
24137502	RefSeq	NZ_KB021479.1	8272	9402	+	WP_000209219.1	dispersin export ABC transporter permease subunit AatP	Escherichia coli O104:H4 str. Ec11-6006	Ec11-6006	GCF_000320235.1
24137502	RefSeq	NZ_KB021490.1	6708	7838	+	WP_000209219.1	dispersin export ABC transporter permease subunit AatP	Escherichia coli O104:H4 str. Ec11-5603	Ec11-5603	GCF_000320215.1
24137502	RefSeq	NZ_KB021505.1	8035	9165	+	WP_000209219.1	dispersin export ABC transporter permease subunit AatP	Escherichia coli O104:H4 str. Ec11-4988	Ec11-4988	GCF_000320195.1
24137502	RefSeq	NZ_KB021518.1	66709	67839	+	WP_000209219.1	dispersin export ABC transporter permease subunit AatP	Escherichia coli O104:H4 str. Ec11-9941	Ec 11-9941	GCF_000320045.1
24137502	RefSeq	NZ_KB021531.1	5047	6177	-	WP_000209219.1	dispersin export ABC transporter permease subunit AatP	Escherichia coli O104:H4 str. Ec11-4987	Ec11-4987	GCF_000319975.1
24137502	RefSeq	NZ_KB021550.1	8317	9447	+	WP_000209219.1	dispersin export ABC transporter permease subunit AatP	Escherichia coli O104:H4 str. Ec11-5604	Ec11-5604	GCF_000319935.1
24137502	RefSeq	NZ_KB021563.1	7012	8142	+	WP_000209219.1	dispersin export ABC transporter permease subunit AatP	Escherichia coli O104:H4 str. Ec11-4984	Ec11-4984	GCF_000319915.1
24137502	RefSeq	NZ_KB021576.1	7429	8559	+	WP_000209219.1	dispersin export ABC transporter permease subunit AatP	Escherichia coli O104:H4 str. Ec11-4986	Ec11-4986	GCF_000319955.1
24137502	RefSeq	NZ_KB021592.1	10088	11218	+	WP_000209219.1	dispersin export ABC transporter permease subunit AatP	Escherichia coli O104:H4 str. Ec11-9990	Ec11-9990	GCF_000319875.1
24137502	RefSeq	NZ_KB021638.1	1071	2201	+	WP_000209219.1	dispersin export ABC transporter permease subunit AatP	Escherichia coli O104:H4 str. 11-02318	11-02318	GCF_000319835.1
24137502	RefSeq	NZ_KB732935.1	65654	66784	-	WP_000209219.1	dispersin export ABC transporter permease subunit AatP	Escherichia coli KTE161	KTE161	GCF_000351985.1
24137502	RefSeq	NZ_LJZY01000062.1	1761	2891	+	WP_000209219.1	dispersin export ABC transporter permease subunit AatP	Escherichia coli	ECGM-D3374	GCF_001440495.1
24137502	RefSeq	NZ_LJZZ01000074.1	5237	6367	+	WP_000209219.1	dispersin export ABC transporter permease subunit AatP	Escherichia coli	ECGM-EL2071	GCF_001440525.1
24137502	RefSeq	NZ_LM995494.1	5911	7041	-	WP_000209219.1	dispersin export ABC transporter permease subunit AatP	Escherichia coli	FHI102	GCF_000936495.1
24137502	RefSeq	NZ_MBRL01000202.1	309	1439	+	WP_000209219.1	dispersin export ABC transporter permease subunit AatP	Escherichia coli	E2	GCF_001693555.1
24137502	RefSeq	NZ_MOZM01000067.1	7788	8918	-	WP_000209219.1	dispersin export ABC transporter permease subunit AatP	Escherichia coli	5.2-R2	GCF_002002105.1
24137502	RefSeq	NZ_MPAD01000025.1	69613	70743	-	WP_000209219.1	dispersin export ABC transporter permease subunit AatP	Escherichia coli	3.6-R5	GCF_002001715.1
24137502	RefSeq	NZ_NJVL01000088.1	1574	2704	+	WP_000209219.1	dispersin export ABC transporter permease subunit AatP	Escherichia coli	MOD1-EC1560	GCF_002461825.1
24137502	RefSeq	NZ_NKNC01000070.1	5686	6816	-	WP_000209219.1	dispersin export ABC transporter permease subunit AatP	Escherichia coli	MOD1-EC2006	GCF_002509865.1
24137502	RefSeq	NZ_NLQX01000041.1	13748	14878	+	WP_000209219.1	dispersin export ABC transporter permease subunit AatP	Escherichia coli	MOD1-EC5199	GCF_002231655.1
24137502	RefSeq	NZ_PDAS01000070.1	6291	7421	-	WP_000209219.1	dispersin export ABC transporter permease subunit AatP	Escherichia coli	2009EL-2050	GCF_003418725.1
24137502	RefSeq	NZ_PDAT01000075.1	6291	7421	-	WP_000209219.1	dispersin export ABC transporter permease subunit AatP	Escherichia coli	2009EL-2071	GCF_003418805.1
24137502	RefSeq	NZ_PDEE01000003.1	37310	38440	+	WP_000209219.1	dispersin export ABC transporter permease subunit AatP	Escherichia coli	FDAARGOS_402	GCF_002554485.1
24137502	RefSeq	NZ_UGBU01000001.1	62901	64031	+	WP_000209219.1	dispersin export ABC transporter permease subunit AatP	Escherichia coli	NCTC9065	GCF_900449025.1
24137502	RefSeq	NZ_WAGY01000185.1	284	1414	+	WP_000209219.1	dispersin export ABC transporter permease subunit AatP	Escherichia coli	102	GCF_009646075.1
24137502	RefSeq	NZ_WEPV01000039.1	12984	14114	-	WP_000209219.1	dispersin export ABC transporter permease subunit AatP	Escherichia coli	P0073V1	GCF_013073485.1
24137502	RefSeq	NZ_WEQE01000041.1	5747	6877	+	WP_000209219.1	dispersin export ABC transporter permease subunit AatP	Escherichia coli	E3V1C	GCF_013073655.1
24137502	RefSeq	NZ_WEQL01000071.1	1546	2676	+	WP_000209219.1	dispersin export ABC transporter permease subunit AatP	Escherichia coli	E13V1E	GCF_013073465.1
24137502	RefSeq	NZ_WEQS01000045.1	20953	22083	+	WP_000209219.1	dispersin export ABC transporter permease subunit AatP	Escherichia coli	E25V1B	GCF_013074075.1
24137502	RefSeq	NZ_WEQU01000080.1	5445	6575	+	WP_000209219.1	dispersin export ABC transporter permease subunit AatP	Escherichia coli	E31V1B	GCF_013074045.1
24137502	RefSeq	NZ_WERH01000065.1	7911	9041	-	WP_000209219.1	dispersin export ABC transporter permease subunit AatP	Escherichia coli	K38V1	GCF_013074305.1
24137502	RefSeq	NZ_WERI01000064.1	5800	6930	+	WP_000209219.1	dispersin export ABC transporter permease subunit AatP	Escherichia coli	K39V1	GCF_013074285.1
24137502	RefSeq	NZ_WNTT01000065.1	1574	2704	+	WP_000209219.1	dispersin export ABC transporter permease subunit AatP	Escherichia coli	MEX-14	GCF_013359035.1
24137502	RefSeq	NZ_WNTU01000033.1	30595	31725	-	WP_000209219.1	dispersin export ABC transporter permease subunit AatP	Escherichia coli	MEX-13	GCF_013359015.1
24137502	INSDC	CP003299.1	32994	34124	+	AFS59861.1	AatP permease	Escherichia coli O104:H4 str. 2009EL-2050	2009EL-2050	GCA_000299255.1
24137502	INSDC	CP003291.1	68756	69886	-	AFS77082.1	AatP permease	Escherichia coli O104:H4 str. 2011C-3493	2011C-3493	GCA_000299455.1
24137502	INSDC	CP003302.1	41003	42133	-	AFS88879.1	AatP permease	Escherichia coli O104:H4 str. 2009EL-2071	2009EL-2071	GCA_000299475.1
24137502	INSDC	CP011332.1	33715	34845	-	AKE87757.1	permease	Escherichia coli O104:H4 str. C227-11	C227-11	GCA_000986765.1
24137502	INSDC	CP022087.2	22491	23621	-	ASF05961.1	permease	Escherichia coli O104:H4	FDAARGOS_348	GCA_002209105.2
24137502	INSDC	CP023530.1	22938	24068	+	ATG04203.1	permease	Escherichia coli	FDAARGOS_401	GCA_002393465.1
24137502	INSDC	CP023533.1	40811	41941	+	ATG09471.1	permease	Escherichia coli	FDAARGOS_403	GCA_002393365.1
24137502	INSDC	CP027392.1	20964	22094	+	AVL28829.1	permease	Escherichia coli O104:H4	FDAARGOS_349	GCA_002983645.1
24137502	INSDC	HE610901.2	36421	37551	-	CCE57663.2	permease	Escherichia coli	HUSEC2011	GCA_000967155.1
24137502	INSDC	AAAAIF010000093.1	5125	6255	-	EAA0638567.1	permease	Escherichia coli	432756	GCA_004157795.1
24137502	INSDC	AAAASC010000086.1	4819	5949	-	EAA1837194.1	permease	Escherichia coli	524333	GCA_004162515.1
24137502	INSDC	AAAATJ010000095.1	4716	5846	-	EAA2004854.1	permease	Escherichia coli	535309	GCA_004162975.1
24137502	INSDC	AAABPW010000076.1	5643	6773	+	EAA4912245.1	permease	Escherichia coli	526176	GCA_004182915.1
24137502	INSDC	AAADJN010000073.1	188	1318	-	EAB0392472.1	dispersin export ABC transporter permease subunit AatP	Escherichia coli	PNUSAE020555	GCA_004230365.1
24137502	INSDC	AAADMV010000161.1	181	1311	-	EAB0768414.1	dispersin export ABC transporter permease subunit AatP	Escherichia coli	PNUSAE018895	GCA_004232165.1
24137502	INSDC	AAQWXB010000064.1	4819	5949	-	EEQ3755728.1	dispersin export ABC transporter permease subunit AatP	Escherichia coli	PNUSAE043602
24137502	INSDC	AARMRN010000102.1	5124	6254	-	EEV6378242.1	dispersin export ABC transporter permease subunit AatP	Escherichia coli	649913
24137502	INSDC	AAROSY010000071.1	2139	3269	+	EEW3418224.1	dispersin export ABC transporter permease subunit AatP	Escherichia coli	PNUSAE019312
24137502	INSDC	AARQKF010000064.1	3498	4628	+	EEW8252998.1	dispersin export ABC transporter permease subunit AatP	Escherichia coli	603265
24137502	INSDC	AARQEX010000156.1	321	1451	-	EEW8714922.1	dispersin export ABC transporter permease subunit AatP	Escherichia coli	604881
24137502	INSDC	AARVGQ010000062.1	1090	2220	-	EEY5273461.1	dispersin export ABC transporter permease subunit AatP	Escherichia coli	PNUSAE021295
24137502	INSDC	AARVUS010000124.1	1103	2233	-	EEY7645532.1	dispersin export ABC transporter permease subunit AatP	Escherichia coli	PNUSAE021816
24137502	INSDC	AASAUX010000075.1	9073	10203	-	EFA4545821.1	dispersin export ABC transporter permease subunit AatP	Escherichia coli	693379
24137502	INSDC	AASBIN010000034.1	13821	14951	+	EFA6272557.1	dispersin export ABC transporter permease subunit AatP	Escherichia coli	PNUSAE022276
24137502	INSDC	AASCJB010000076.1	12908	14038	+	EFA9745901.1	dispersin export ABC transporter permease subunit AatP	Escherichia coli	470197
24137502	INSDC	AASCIY010000086.1	5514	6644	-	EFA9798808.1	dispersin export ABC transporter permease subunit AatP	Escherichia coli	470195
24137502	INSDC	AASDEQ010000054.1	10126	11256	+	EFB2055499.1	dispersin export ABC transporter permease subunit AatP	Escherichia coli	746905
24137502	INSDC	AASFOW010000085.1	207	1337	-	EFB3090595.1	dispersin export ABC transporter permease subunit AatP	Escherichia coli	PNUSAE026044
24137502	INSDC	AASFPZ010000032.1	14569	15699	+	EFB3791588.1	dispersin export ABC transporter permease subunit AatP	Escherichia coli	PNUSAE026922
24137502	INSDC	AASEWX010000091.1	5323	6453	-	EFB7184847.1	dispersin export ABC transporter permease subunit AatP	Escherichia coli	257381
24137502	INSDC	AASGSR010000068.1	6163	7293	-	EFB8658863.1	dispersin export ABC transporter permease subunit AatP	Escherichia coli	PNUSAE010936
24137502	INSDC	AASGYE010000069.1	6163	7293	-	EFC0666780.1	dispersin export ABC transporter permease subunit AatP	Escherichia coli	PNUSAE010931
24137502	INSDC	AASEFN010000062.1	606	1736	+	EFC1848081.1	dispersin export ABC transporter permease subunit AatP	Escherichia coli	PNUSAE023584
24137502	INSDC	AASEFG010000114.1	4716	5846	-	EFC4557372.1	dispersin export ABC transporter permease subunit AatP	Escherichia coli	PNUSAE023692
24137502	INSDC	AASEFM010000146.1	2729	3859	+	EFC4581801.1	dispersin export ABC transporter permease subunit AatP	Escherichia coli	PNUSAE023691
24137502	INSDC	AASEFK010000097.1	12504	13634	+	EFC4595883.1	dispersin export ABC transporter permease subunit AatP	Escherichia coli	PNUSAE023694
24137502	INSDC	AASIHY010000082.1	5642	6772	+	EFC7005405.1	dispersin export ABC transporter permease subunit AatP	Escherichia coli	378573
24137502	INSDC	AASIHW010000077.1	6986	8116	-	EFC7010319.1	dispersin export ABC transporter permease subunit AatP	Escherichia coli	350665
24137502	INSDC	AASIHR010000046.1	12340	13470	+	EFC7042882.1	dispersin export ABC transporter permease subunit AatP	Escherichia coli	365326
24137502	INSDC	AASIIL010000060.1	8463	9593	+	EFC7338033.1	dispersin export ABC transporter permease subunit AatP	Escherichia coli	412053
24137502	INSDC	AASKGV010000052.1	637	1767	-	EFD5095185.1	dispersin export ABC transporter permease subunit AatP	Escherichia coli	PNUSAE031865
24137502	INSDC	AASMIS010000034.1	38497	39627	-	EFE2103365.1	dispersin export ABC transporter permease subunit AatP	Escherichia coli	806203
24137502	INSDC	AASMXS010000070.1	15253	16383	+	EFE4112299.1	dispersin export ABC transporter permease subunit AatP	Escherichia coli	785024
24137502	INSDC	AASOBY010000093.1	4812	5942	-	EFE7913028.1	dispersin export ABC transporter permease subunit AatP	Escherichia coli	802810
24137502	INSDC	AASPIM010000085.1	4812	5942	-	EFF2205648.1	dispersin export ABC transporter permease subunit AatP	Escherichia coli	288996
24137502	INSDC	AASPIN010000058.1	10182	11312	+	EFF2220542.1	dispersin export ABC transporter permease subunit AatP	Escherichia coli	314967
24137502	INSDC	AASPIZ010000039.1	15597	16727	+	EFF2272403.1	dispersin export ABC transporter permease subunit AatP	Escherichia coli	254613
24137502	INSDC	AASPJG010000071.1	17060	18190	+	EFF2293104.1	dispersin export ABC transporter permease subunit AatP	Escherichia coli	295005
24137502	INSDC	AASPJE010000048.1	15931	17061	+	EFF2302940.1	dispersin export ABC transporter permease subunit AatP	Escherichia coli	313141
24137502	INSDC	AASPJR010000076.1	4844	5974	+	EFF2351949.1	dispersin export ABC transporter permease subunit AatP	Escherichia coli	317724
24137502	INSDC	AASPKD010000146.1	914	2044	-	EFF2406855.1	dispersin export ABC transporter permease subunit AatP	Escherichia coli	255558
24137502	INSDC	AASPKC010000085.1	5100	6230	-	EFF2476298.1	dispersin export ABC transporter permease subunit AatP	Escherichia coli	304563
24137502	INSDC	AASPYZ010000072.1	6163	7293	-	EFF4372868.1	dispersin export ABC transporter permease subunit AatP	Escherichia coli	PNUSAE036952
24137502	INSDC	AASQNB010000069.1	5497	6627	-	EFF5965945.1	dispersin export ABC transporter permease subunit AatP	Escherichia coli	PNUSAE005891
24137502	INSDC	AASRKI010000073.1	6925	8055	-	EFF9333002.1	dispersin export ABC transporter permease subunit AatP	Escherichia coli	PNUSAE044126
24137502	INSDC	AASRLD010000091.1	432	1562	-	EFF9430870.1	dispersin export ABC transporter permease subunit AatP	Escherichia coli	PNUSAE042587
24137502	INSDC	AASRLK010000072.1	4660	5790	-	EFF9463126.1	dispersin export ABC transporter permease subunit AatP	Escherichia coli	PNUSAE041411
24137502	INSDC	AASRLP010000088.1	4811	5941	-	EFF9515852.1	dispersin export ABC transporter permease subunit AatP	Escherichia coli	PNUSAE041031
24137502	INSDC	AASRLQ010000041.1	10880	12010	+	EFF9529743.1	dispersin export ABC transporter permease subunit AatP	Escherichia coli	PNUSAE041021
24137502	INSDC	AASRNV010000032.1	51904	53034	-	EFF9755422.1	dispersin export ABC transporter permease subunit AatP	Escherichia coli	PNUSAE044196
24137502	INSDC	AASROI010000119.1	168	1298	-	EFF9823945.1	dispersin export ABC transporter permease subunit AatP	Escherichia coli	PNUSAE037424
24137502	INSDC	AASROJ010000043.1	5003	6133	+	EFF9828144.1	dispersin export ABC transporter permease subunit AatP	Escherichia coli	PNUSAE037426
24137502	INSDC	AASRXJ010000038.1	29592	30722	+	EFG1005343.1	dispersin export ABC transporter permease subunit AatP	Escherichia coli	264095
24137502	INSDC	AASSCU010000183.1	1043	2173	-	EFG1726574.1	dispersin export ABC transporter permease subunit AatP	Escherichia coli	155721
24137502	INSDC	AASSGM010000053.1	4177	5307	+	EFG2173275.1	dispersin export ABC transporter permease subunit AatP	Escherichia coli	132031
24137502	INSDC	AASSLV010000038.1	36701	37831	-	EFG2884641.1	dispersin export ABC transporter permease subunit AatP	Escherichia coli	287551
24137502	INSDC	AASTCK010000096.1	4812	5942	-	EFG4974034.1	dispersin export ABC transporter permease subunit AatP	Escherichia coli	294687
24137502	INSDC	AASTHT010000069.1	16031	17161	+	EFG5694145.1	dispersin export ABC transporter permease subunit AatP	Escherichia coli	310175
24137502	INSDC	AASTRU010000047.1	5212	6342	+	EFG7171416.1	dispersin export ABC transporter permease subunit AatP	Escherichia coli	PNUSAE046118
24137502	INSDC	AASTUN010000047.1	6664	7794	+	EFG7443865.1	dispersin export ABC transporter permease subunit AatP	Escherichia coli	PNUSAE044603
24137502	INSDC	AASTWX010000065.1	16271	17401	+	EFG7768955.1	dispersin export ABC transporter permease subunit AatP	Escherichia coli	259269
24137502	INSDC	AASUIO010000070.1	3861	4991	+	EFG9279446.1	dispersin export ABC transporter permease subunit AatP	Escherichia coli	152655
24137502	INSDC	AASVEI010000031.1	13821	14951	+	EFH2043615.1	dispersin export ABC transporter permease subunit AatP	Escherichia coli	07-3560
24137502	INSDC	AASVLQ010000093.1	4844	5974	+	EFH3063392.1	dispersin export ABC transporter permease subunit AatP	Escherichia coli	866442
24137502	INSDC	AASVML010000040.1	41613	42743	-	EFH3170763.1	dispersin export ABC transporter permease subunit AatP	Escherichia coli	862440
24137502	INSDC	AASVOG010000080.1	12781	13911	+	EFH3392554.1	dispersin export ABC transporter permease subunit AatP	Escherichia coli	857176
24137502	INSDC	AASVPI010000027.1	12788	13918	+	EFH3524931.1	dispersin export ABC transporter permease subunit AatP	Escherichia coli	854902
24137502	INSDC	AASVPV010000070.1	15261	16391	+	EFH3581200.1	dispersin export ABC transporter permease subunit AatP	Escherichia coli	853999
24137502	INSDC	AASVRC010000091.1	6160	7290	-	EFH3732248.1	dispersin export ABC transporter permease subunit AatP	Escherichia coli	285561
24137502	INSDC	AASWDL010000027.1	32098	33228	+	EFH5236961.1	dispersin export ABC transporter permease subunit AatP	Escherichia coli	PNUSAE046119
24137502	INSDC	AASWNN010000083.1	4853	5983	-	EFH6569066.1	dispersin export ABC transporter permease subunit AatP	Escherichia coli	844886
24137502	INSDC	AASWQZ010000101.1	4811	5941	-	EFH6962446.1	dispersin export ABC transporter permease subunit AatP	Escherichia coli	843993
24137502	INSDC	AASYVR010000040.1	38497	39627	-	EFI4216863.1	dispersin export ABC transporter permease subunit AatP	Escherichia coli	877274
24137502	INSDC	AASZJW010000051.1	15722	16852	+	EFI6058216.1	dispersin export ABC transporter permease subunit AatP	Escherichia coli	872150
24137502	INSDC	AASZYA010000048.1	5821	6951	-	EFI7880093.1	dispersin export ABC transporter permease subunit AatP	Escherichia coli	2011C-3493
24137502	INSDC	AATAEL010000042.1	13821	14951	+	EFI8717488.1	dispersin export ABC transporter permease subunit AatP	Escherichia coli	PNUSAE047398
24137502	INSDC	AATBQE010000076.1	4919	6049	-	EFJ3648697.1	dispersin export ABC transporter permease subunit AatP	Escherichia coli	888049
24137502	INSDC	AATCFX010000052.1	6163	7293	-	EFJ5736973.1	dispersin export ABC transporter permease subunit AatP	Escherichia coli	2011C-3510
24137502	INSDC	AATCHJ010000046.1	6163	7293	-	EFJ5935787.1	dispersin export ABC transporter permease subunit AatP	Escherichia coli	2011C-3514
24137502	INSDC	AATDJG010000051.1	6163	7293	-	EFJ7914608.1	dispersin export ABC transporter permease subunit AatP	Escherichia coli	2011EL-1675A
24137502	INSDC	AATDXP010000065.1	16303	17433	+	EFJ9436337.1	dispersin export ABC transporter permease subunit AatP	Escherichia coli	186531
24137502	INSDC	AATDXT010000080.1	4660	5790	-	EFJ9472734.1	dispersin export ABC transporter permease subunit AatP	Escherichia coli	188341
24137502	INSDC	AATDEM010000093.1	3309	4439	-	EFK0488972.1	dispersin export ABC transporter permease subunit AatP	Escherichia coli	2015EL-1494M1
24137502	INSDC	AATEOB010000060.1	8511	9641	+	EFK2006142.1	dispersin export ABC transporter permease subunit AatP	Escherichia coli	181958
24137502	INSDC	AATEUK010000083.1	4660	5790	-	EFK3477828.1	dispersin export ABC transporter permease subunit AatP	Escherichia coli	188151
24137502	INSDC	AATEVP010000076.1	15917	17047	+	EFK3773544.1	dispersin export ABC transporter permease subunit AatP	Escherichia coli	168294
24137502	INSDC	AATEYU010000084.1	5515	6645	-	EFK4090573.1	dispersin export ABC transporter permease subunit AatP	Escherichia coli	147828
24137502	INSDC	AATFAW010000096.1	5643	6773	+	EFK4379537.1	dispersin export ABC transporter permease subunit AatP	Escherichia coli	245103
24137502	INSDC	AATFCP010000086.1	5520	6650	-	EFK4671225.1	dispersin export ABC transporter permease subunit AatP	Escherichia coli	143508
24137502	INSDC	AATFDC010000033.1	41604	42734	-	EFK4733023.1	dispersin export ABC transporter permease subunit AatP	Escherichia coli	240200
24137502	INSDC	AATFDK010000136.1	4716	5846	-	EFK6337463.1	dispersin export ABC transporter permease subunit AatP	Escherichia coli	209696
24137502	INSDC	AATGNQ010000110.1	864	1994	-	EFK9973076.1	dispersin export ABC transporter permease subunit AatP	Escherichia coli	PNUSAE000778
24137502	INSDC	AATHAP010000092.1	983	2113	-	EFL1716253.1	dispersin export ABC transporter permease subunit AatP	Escherichia coli	PNUSAE001030
24137502	INSDC	AATKRI010000039.1	10126	11256	+	EFM3704871.1	dispersin export ABC transporter permease subunit AatP	Escherichia coli	899044
24137502	INSDC	AATKSP010000040.1	41610	42740	-	EFM3860972.1	dispersin export ABC transporter permease subunit AatP	Escherichia coli	899032
24137502	INSDC	AATKWS010000038.1	38246	39376	-	EFM4374890.1	dispersin export ABC transporter permease subunit AatP	Escherichia coli	917888
24137502	INSDC	AATMIH010000084.1	5494	6624	-	EFM9350957.1	dispersin export ABC transporter permease subunit AatP	Escherichia coli	896001
24137502	INSDC	AATPOY010000037.1	22711	23841	+	EFN8941290.1	dispersin export ABC transporter permease subunit AatP	Escherichia coli	PSU-1328
24137502	INSDC	AATPRL010000027.1	32098	33228	+	EFN9183760.1	dispersin export ABC transporter permease subunit AatP	Escherichia coli	PNUSAE018045
24137502	INSDC	AFOB02000132.1	4652	5782	-	EGR71457.1	AatP permease	Escherichia coli O104:H4 str. LB226692	LB226692	GCA_000215685.3
24137502	INSDC	DABCTD010000039.1	27346	28476	-	HAI0400364.1	dispersin export ABC transporter permease subunit AatP	Escherichia coli	BCW_5113
24137502	INSDC	DABFBH010000029.1	31345	32475	+	HAI6544385.1	dispersin export ABC transporter permease subunit AatP	Escherichia coli
24137502	INSDC	DABGAS010000042.1	6463	7593	-	HAJ4052419.1	dispersin export ABC transporter permease subunit AatP	Escherichia coli
24137502	INSDC	DABGAT010000052.1	6463	7593	-	HAJ4084995.1	dispersin export ABC transporter permease subunit AatP	Escherichia coli
24137502	INSDC	DABGCK010000044.1	6463	7593	-	HAJ4234289.1	dispersin export ABC transporter permease subunit AatP	Escherichia coli
24137502	INSDC	DABGCW010000042.1	6463	7593	-	HAJ4303882.1	dispersin export ABC transporter permease subunit AatP	Escherichia coli
24137502	INSDC	DABGCY010000043.1	6463	7593	-	HAJ4337329.1	dispersin export ABC transporter permease subunit AatP	Escherichia coli
24137502	INSDC	DABGCZ010000045.1	6463	7593	-	HAJ4342028.1	dispersin export ABC transporter permease subunit AatP	Escherichia coli
24137502	INSDC	DABGDA010000043.1	6463	7593	-	HAJ4351365.1	dispersin export ABC transporter permease subunit AatP	Escherichia coli
24137502	INSDC	DABGDC010000044.1	6463	7593	-	HAJ4388713.1	dispersin export ABC transporter permease subunit AatP	Escherichia coli
24137502	INSDC	JRLD01000146.1	4550	5680	-	KJD59891.1	permease	Escherichia coli	381-4	GCA_000947935.1
24137502	INSDC	JRJF01000082.1	4549	5679	-	KJD64779.1	permease	Escherichia coli	338	GCA_000947945.1
24137502	INSDC	JRKD01000129.1	1670	2800	+	KJD70630.1	permease	Escherichia coli	381-1	GCA_000947985.1
24137502	INSDC	JRKE01000095.1	1668	2798	+	KJD70852.1	permease	Escherichia coli	7N	GCA_000947975.1
24137502	INSDC	JRKF01000070.1	1676	2806	+	KJD71945.1	permease	Escherichia coli	9Z	GCA_000948055.1
24137502	INSDC	JRLN01000095.1	1670	2800	+	KJD86910.1	permease	Escherichia coli	8G	GCA_000947995.1
24137502	INSDC	RTBQ01000046.1	10182	11312	+	MJD56474.1	permease	Escherichia coli	336977	GCA_003880495.1
24137502	INSDC	RUGN01000050.1	13724	14854	+	MKO05672.1	dispersin export ABC transporter permease subunit AatP	Escherichia coli	568349	GCA_003897515.1
24137502	INSDC	WAGY01000185.1	284	1414	+	MRA52032.1	dispersin export ABC transporter permease subunit AatP	Escherichia coli	102	GCA_009646075.1
24137502	INSDC	WEQL01000071.1	1546	2676	+	NNP88080.1	dispersin export ABC transporter permease subunit AatP	Escherichia coli	E13V1E
24137502	INSDC	WEPV01000039.1	12984	14114	-	NNP92592.1	dispersin export ABC transporter permease subunit AatP	Escherichia coli	P0073V1
24137502	INSDC	WEQE01000041.1	5747	6877	+	NNQ07315.1	dispersin export ABC transporter permease subunit AatP	Escherichia coli	E3V1C
24137502	INSDC	WEQS01000045.1	20953	22083	+	NNR01305.1	dispersin export ABC transporter permease subunit AatP	Escherichia coli	E25V1B
24137502	INSDC	WEQU01000080.1	5445	6575	+	NNR06068.1	dispersin export ABC transporter permease subunit AatP	Escherichia coli	E31V1B
24137502	INSDC	WERI01000064.1	5800	6930	+	NNR84564.1	dispersin export ABC transporter permease subunit AatP	Escherichia coli	K39V1
24137502	INSDC	WERH01000065.1	7911	9041	-	NNR89589.1	dispersin export ABC transporter permease subunit AatP	Escherichia coli	K38V1
24137502	INSDC	WNTT01000065.1	1574	2704	+	NUL80838.1	dispersin export ABC transporter permease subunit AatP	Escherichia coli	MEX-14
24137502	INSDC	WNTU01000033.1	30595	31725	-	NUM29906.1	dispersin export ABC transporter permease subunit AatP	Escherichia coli	MEX-13
24137502	INSDC	MBRL01000202.1	309	1439	+	OCK68191.1	permease	Escherichia coli	E2	GCA_001693555.1
24137502	INSDC	MOZM01000067.1	7788	8918	-	OOJ25748.1	permease	Escherichia coli	5.2-R2	GCA_002002105.1
24137502	INSDC	MPAD01000025.1	69613	70743	-	OOK11664.1	permease	Escherichia coli	3.6-R5	GCA_002001715.1
24137502	INSDC	PDEE01000003.1	37310	38440	+	PEI01975.1	permease	Escherichia coli	FDAARGOS_402	GCA_002554485.1
24137502	INSDC	CP031904.1	16	1146	+	QCH59494.1	dispersin export ABC transporter permease subunit AatP	Escherichia coli O104:H4	FWSEC0009	GCA_005014075.1
24137502	INSDC	CP041001.1	4360	5490	+	QDD24102.1	dispersin export ABC transporter permease subunit AatP	Escherichia coli	FDAARGOS_772	GCA_006364695.1
24137502	INSDC	PDAS01000070.1	6291	7421	-	RFQ91373.1	permease	Escherichia coli	2009EL-2050	GCA_003418725.1
24137502	INSDC	PDAT01000075.1	6291	7421	-	RFQ94927.1	permease	Escherichia coli	2009EL-2071	GCA_003418805.1
34808957	RefSeq	NC_009786.1	60605	61735	+	WP_001394310.1	hypothetical protein	Escherichia coli O139:H28 str. E24377A	E24377A	GCF_000017745.1
34808957	RefSeq	NZ_AELA02000023.1	1559	2689	+	WP_001394310.1	hypothetical protein	Escherichia coli TW10598	TW10598	GCF_000166535.2
34808957	RefSeq	NZ_APXE01000130.1	2566	3696	+	WP_001394310.1	hypothetical protein	Escherichia coli 2730450	2730450	GCF_000356205.2
34808957	RefSeq	NZ_APXN01000060.1	1488	2618	+	WP_001394310.1	hypothetical protein	Escherichia coli BCE030_MS-09	BCE030_MS-09	GCF_000356385.1
34808957	RefSeq	NZ_APXO01000052.1	1669	2799	+	WP_001394310.1	hypothetical protein	Escherichia coli BCE032_MS-12	BCE032_MS-12	GCF_000356405.2
34808957	RefSeq	NZ_APZM01000056.1	2672	3802	+	WP_001394310.1	hypothetical protein	Escherichia coli BCE006_MS-23	BCE006_MS-23	GCF_000356885.2
34808957	RefSeq	NZ_APZV01000108.1	4625	5755	+	WP_001394310.1	hypothetical protein	Escherichia coli P0301904.3	P0301904.3	GCF_000357645.1
34808957	RefSeq	NZ_AQCZ01000050.1	1464	2594	+	WP_001394310.1	hypothetical protein	Escherichia coli BCE019_MS-13	BCE019_MS-13	GCF_000354315.2
34808957	RefSeq	NZ_AQDD01000044.1	3195	4325	+	WP_001394310.1	hypothetical protein	Escherichia coli 2872000	2872000	GCF_000355475.2
34808957	RefSeq	NZ_AQDE01000048.1	3101	4231	+	WP_001394310.1	hypothetical protein	Escherichia coli 2871950	2871950	GCF_000355455.2
34808957	RefSeq	NZ_AQEU01000004.1	6857	7987	-	WP_001394310.1	hypothetical protein	Escherichia coli MP021566.1	MP021566.1	GCF_000354855.1
34808957	RefSeq	NZ_AQFJ01000032.1	26421	27551	+	WP_001394310.1	hypothetical protein	Escherichia coli BCE007_MS-11	BCE007_MS-11	GCF_000356705.1
34808957	RefSeq	NZ_AQGG01000046.1	1538	2668	+	WP_001394310.1	hypothetical protein	Escherichia coli 2846750	2846750	GCF_000356685.2
34808957	RefSeq	NZ_AUZS01000296.1	1410	2540	+	WP_001394310.1	hypothetical protein	Escherichia coli O6:H16:CFA/II str. B2C	B2C	GCF_000517245.1
34808957	RefSeq	NZ_CP013191.1	3712	4842	+	WP_001394310.1	hypothetical protein	Escherichia coli	FORC_031	GCF_001750845.1
34808957	RefSeq	NZ_CP017848.1	75102	76232	-	WP_001394310.1	hypothetical protein	Escherichia coli	FMU073332	GCF_001888075.1
34808957	RefSeq	NZ_CP022914.1	3331	4461	+	WP_001394310.1	hypothetical protein	Escherichia coli O6:H16	2011EL-1370-2	GCF_002269325.1
34808957	RefSeq	NZ_CP024237.1	5876	7006	-	WP_001394310.1	hypothetical protein	Escherichia coli O6:H16	2014EL-1346-6	GCF_002741195.1
34808957	RefSeq	NZ_CP024262.1	86867	87997	-	WP_001394310.1	hypothetical protein	Escherichia coli	F5656C1	GCF_002741335.1
34808957	RefSeq	NZ_CP024277.1	64618	65748	-	WP_001394310.1	hypothetical protein	Escherichia coli O6:H16	M9682-C1	GCF_002741575.1
34808957	RefSeq	NZ_CP029980.1	92356	93486	+	WP_001394310.1	hypothetical protein	Escherichia coli	99-3165	GCF_003290205.1
34808957	RefSeq	NZ_FN822745.1	62782	63912	+	WP_001394310.1	hypothetical protein	Escherichia coli ETEC 1392/75	ETEC 1392/75
34808957	RefSeq	NZ_JHJU01000012.1	1359	2489	+	WP_001394310.1	hypothetical protein	Escherichia coli O6:H16 str. F5656C1	F5656C1	GCF_000618085.1
34808957	RefSeq	NZ_JHJW01000022.1	1359	2489	+	WP_001394310.1	hypothetical protein	Escherichia coli O6:H16 str. 99-3165	99-3165	GCF_000614435.2
34808957	RefSeq	NZ_JOQM01000102.1	3875	5005	-	WP_001394310.1	hypothetical protein	Escherichia coli 5-366-08_S4_C2	5-366-08_S4_C2	GCF_000714095.1
34808957	RefSeq	NZ_JPUT01000157.1	1358	2488	+	WP_001394310.1	hypothetical protein	Escherichia coli	2011EL-1370-2	GCF_000770035.1
34808957	RefSeq	NZ_JPUU01000210.1	3188	4318	-	WP_001394310.1	hypothetical protein	Escherichia coli	2011EL-1497-2	GCF_000770055.1
34808957	RefSeq	NZ_JPXK01000105.1	3188	4318	-	WP_001394310.1	hypothetical protein	Escherichia coli	M9803	GCF_000773535.1
34808957	RefSeq	NZ_JPXM01000123.1	3303	4433	-	WP_001394310.1	hypothetical protein	Escherichia coli	2011EL-1251-4	GCF_000773595.1
34808957	RefSeq	NZ_JPXN01000109.1	1358	2488	+	WP_001394310.1	hypothetical protein	Escherichia coli	2011EL-1640-5	GCF_000773575.1
34808957	RefSeq	NZ_JTGK01000070.1	3231	4361	-	WP_001394310.1	hypothetical protein	Escherichia coli	CE549	GCF_000806245.1
34808957	RefSeq	NZ_JYHY01000196.1	3121	4251	-	WP_001394310.1	hypothetical protein	Escherichia coli	F736-c1	GCF_000935425.1
34808957	RefSeq	NZ_JYIB01000120.1	3189	4319	-	WP_001394310.1	hypothetical protein	Escherichia coli	K1506-c2	GCF_000935345.1
34808957	RefSeq	NZ_JYIC01000108.1	3188	4318	-	WP_001394310.1	hypothetical protein	Escherichia coli	K1884 sc	GCF_000935445.1
34808957	RefSeq	NZ_JYID01000165.1	1358	2488	+	WP_001394310.1	hypothetical protein	Escherichia coli	B144-c1	GCF_000935435.1
34808957	RefSeq	NZ_JYIE01000097.1	1358	2488	+	WP_001394310.1	hypothetical protein	Escherichia coli	2014EL-1181-1	GCF_000935375.1
34808957	RefSeq	NZ_JYIF01000065.1	3069	4199	-	WP_001394310.1	hypothetical protein	Escherichia coli	B1020-2	GCF_000935515.1
34808957	RefSeq	NZ_JYIG01000254.1	1225	2355	-	WP_001394310.1	hypothetical protein	Escherichia coli	F5524-c2	GCF_000935555.1
34808957	RefSeq	NZ_JYIH01000251.1	3189	4319	-	WP_001394310.1	hypothetical protein	Escherichia coli	F6339-c9	GCF_000935525.1
34808957	RefSeq	NZ_KI544436.1	3294	4424	-	WP_001394310.1	hypothetical protein	Escherichia coli CE549	CE549	GCF_000497015.1
34808957	RefSeq	NZ_LRKB01000114.1	1419	2549	+	WP_001394310.1	hypothetical protein	Escherichia coli	202733	GCF_001912185.1
34808957	RefSeq	NZ_LRLU01000116.1	1693	2823	+	WP_001394310.1	hypothetical protein	Escherichia coli	403456	GCF_001911315.1
34808957	RefSeq	NZ_MOED01000477.1	553	1683	+	WP_001394310.1	hypothetical protein	Escherichia coli	NCCP 15740	GCF_001865725.1
34808957	RefSeq	NZ_NJNI01000102.1	3245	4375	-	WP_001394310.1	hypothetical protein	Escherichia coli	MOD1-EC103	GCF_002466715.1
34808957	RefSeq	NZ_NKNW01000095.1	3151	4281	-	WP_001394310.1	hypothetical protein	Escherichia coli	MOD1-EC1837	GCF_002459295.1
34808957	RefSeq	NZ_NNTT01000096.1	3245	4375	-	WP_001394310.1	hypothetical protein	Escherichia coli	MOD1-EC6657	GCF_002484815.1
34808957	INSDC	AAAAMH010000142.1	3167	4297	-	EAA1191097.1	ABC transporter permease	Escherichia coli	399356	GCA_004159455.1
34808957	INSDC	AAAGOA010000110.1	3167	4297	-	EAC0244598.1	ABC transporter permease	Escherichia coli	588471	GCA_004289055.1
34808957	INSDC	AARPCZ010000116.1	3167	4297	-	EEW4652681.1	ABC transporter permease	Escherichia coli	617632
34808957	INSDC	AARQLE010000129.1	3167	4297	-	EEW9237917.1	ABC transporter permease	Escherichia coli	584579
34808957	INSDC	AARTBA010000144.1	1052	2182	-	EEX8200728.1	ABC transporter permease	Escherichia coli	2018EL-1089a
34808957	INSDC	AARTAW010000106.1	3167	4297	-	EEX8214561.1	ABC transporter permease	Escherichia coli	2018EL-1085a
34808957	INSDC	AARTLD010000101.1	3167	4297	-	EEX9601450.1	ABC transporter permease	Escherichia coli	2018EL-1087b
34808957	INSDC	AARTLW010000109.1	3167	4297	-	EEX9690679.1	ABC transporter permease	Escherichia coli	2018EL-1101b
34808957	INSDC	AARTMC010000108.1	3167	4297	-	EEX9725385.1	ABC transporter permease	Escherichia coli	2018EL-1099b
34808957	INSDC	AARVGT010000092.1	3167	4297	-	EEY5303214.1	ABC transporter permease	Escherichia coli	PNUSAE021499
34808957	INSDC	AARYXD010000091.1	3167	4297	-	EEZ4739898.1	ABC transporter permease	Escherichia coli	PNUSAE013062
34808957	INSDC	AARZVH010000092.1	3167	4297	-	EEZ9011834.1	ABC transporter permease	Escherichia coli O57:H16	PSU-0466
34808957	INSDC	AASEFR010000098.1	3167	4297	-	EFC1838198.1	ABC transporter permease	Escherichia coli	PNUSAE023452
34808957	INSDC	AASDRC010000061.1	3374	4504	-	EFD0614699.1	ABC transporter permease	Escherichia coli	2012EL-1654-1
34808957	INSDC	AASDRA010000056.1	3364	4494	-	EFD0628786.1	ABC transporter permease	Escherichia coli	2016EL-1177a
34808957	INSDC	AASDQX010000061.1	3374	4504	-	EFD0642509.1	ABC transporter permease	Escherichia coli	2016EL-1176a
34808957	INSDC	AASDRH010000054.1	3374	4504	-	EFD0804290.1	ABC transporter permease	Escherichia coli	2012EL-1282-3
34808957	INSDC	AASJQA010000107.1	3167	4297	-	EFD2953068.1	ABC transporter permease	Escherichia coli	2011EL-1497-2
34808957	INSDC	AASJPZ010000093.1	3168	4298	-	EFD3027487.1	ABC transporter permease	Escherichia coli	K1506-c2
34808957	INSDC	AASJQB010000092.1	3167	4297	-	EFD3046834.1	ABC transporter permease	Escherichia coli	2011EL-1640-5
34808957	INSDC	AASJQD010000097.1	3100	4230	-	EFD3051427.1	ABC transporter permease	Escherichia coli	F736-c1
34808957	INSDC	AASJQC010000098.1	3167	4297	-	EFD3055984.1	ABC transporter permease	Escherichia coli	2011EL-1369-1
34808957	INSDC	AASJQE010000080.1	3167	4297	-	EFD3060610.1	ABC transporter permease	Escherichia coli	K1884
34808957	INSDC	AASJQG010000106.1	991	2121	-	EFD3065286.1	ABC transporter permease	Escherichia coli	2011EL-1251-4
34808957	INSDC	AASJQI010000146.1	376	1506	-	EFD3079201.1	ABC transporter permease	Escherichia coli	F6339-c9
34808957	INSDC	AASJQJ010000111.1	3167	4297	-	EFD3083835.1	ABC transporter permease	Escherichia coli	2012EL-1714-1
34808957	INSDC	AASJQL010000118.1	1021	2151	-	EFD3093389.1	ABC transporter permease	Escherichia coli	F5524
34808957	INSDC	AASJQQ010000088.1	3167	4297	-	EFD3102998.1	ABC transporter permease	Escherichia coli	EDL737
34808957	INSDC	AASJQR010000098.1	3101	4231	-	EFD3112343.1	ABC transporter permease	Escherichia coli	SSU7785
34808957	INSDC	AASJQU010000105.1	3167	4297	-	EFD3117293.1	ABC transporter permease	Escherichia coli	2014EL-1346-6
34808957	INSDC	AASJQW010000091.1	3010	4140	-	EFD3131320.1	ABC transporter permease	Escherichia coli	2013EL-1377-9
34808957	INSDC	AASJQZ010000094.1	3010	4140	-	EFD3135915.1	ABC transporter permease	Escherichia coli	2015EL-1280-1
34808957	INSDC	AASJQS010000105.1	3167	4297	-	EFD3140610.1	ABC transporter permease	Escherichia coli	EDL1491
34808957	INSDC	AASJRC010000133.1	1021	2151	-	EFD3154618.1	ABC transporter permease	Escherichia coli	2016EL-1014-a
34808957	INSDC	AASJQX010000104.1	3167	4297	-	EFD3169689.1	ABC transporter permease	Escherichia coli	EDL1484
34808957	INSDC	AASNLF010000094.1	1073	2203	-	EFE5902400.1	ABC transporter permease	Escherichia coli	PNUSAE007599
34808957	INSDC	AASNZM010000112.1	3167	4297	-	EFE7656091.1	ABC transporter permease	Escherichia coli	812326
34808957	INSDC	AASJQN010000106.1	3167	4297	-	EFE8589700.1	ABC transporter permease	Escherichia coli	EDL1495
34808957	INSDC	AASJQM010000111.1	3167	4297	-	EFE8594450.1	ABC transporter permease	Escherichia coli	2012EL-1638-1
34808957	INSDC	AASRJS010000101.1	3166	4296	-	EFF9248637.1	ABC transporter permease	Escherichia coli	PNUSAE044595
34808957	INSDC	AASRJT010000093.1	3167	4297	-	EFF9295598.1	ABC transporter permease	Escherichia coli	PNUSAE044609
34808957	INSDC	AASSEH010000091.1	3167	4297	-	EFG1901787.1	ABC transporter permease	Escherichia coli	PNUSAE044193
34808957	INSDC	AASTOC010000115.1	3167	4297	-	EFG6588453.1	ABC transporter permease	Escherichia coli	287717
34808957	INSDC	AASVKF010000132.1	3167	4297	-	EFH2897872.1	ABC transporter permease	Escherichia coli	843991
34808957	INSDC	AASVMK010000124.1	3167	4297	-	EFH3167049.1	ABC transporter permease	Escherichia coli	862438
34808957	INSDC	AASWJN010000064.1	3374	4504	-	EFH5998258.1	ABC transporter permease	Escherichia coli	868417
34808957	INSDC	AASWRD010000105.1	3010	4140	-	EFH6976794.1	ABC transporter permease	Escherichia coli	843997
34808957	INSDC	AASXEU010000062.1	3374	4504	-	EFH8646591.1	ABC transporter permease	Escherichia coli	862961
34808957	INSDC	AASZIP010000112.1	3167	4297	-	EFI5941701.1	ABC transporter permease	Escherichia coli	PNUSAE046125
34808957	INSDC	AATCGF010000088.1	3167	4297	-	EFJ5767120.1	ABC transporter permease	Escherichia coli	2012EL-2230m2
34808957	INSDC	AATGOL010000105.1	3010	4140	-	EFL0185369.1	ABC transporter permease	Escherichia coli	899086
34808957	INSDC	AATKMT010000119.1	3167	4297	-	EFM3087525.1	ABC transporter permease	Escherichia coli	914494
34808957	INSDC	AATKWP010000140.1	3167	4297	-	EFM4361265.1	ABC transporter permease	Escherichia coli	917882
34808957	INSDC	AATOBN010000157.1	1070	2200	-	EFN3990088.1	ABC transporter permease	Escherichia coli	PNUSAE029946
34808957	INSDC	AATPZF010000098.1	3167	4297	-	EFO0225868.1	ABC transporter permease	Escherichia coli	PNUSAE016669
34808957	INSDC	AQDE01000048.1	3101	4231	+	EMV61262.1	ftsX-like permease family protein	Escherichia coli 2871950	2871950	GCA_000355455.2
34808957	INSDC	APXE01000130.1	2566	3696	+	ENA80746.1	ftsX-like permease family protein	Escherichia coli 2730450	2730450	GCA_000356205.2
34808957	INSDC	APXN01000060.1	1488	2618	+	ENB28487.1	ftsX-like permease family protein	Escherichia coli BCE030_MS-09	BCE030_MS-09	GCA_000356385.1
34808957	INSDC	RMNA01000091.1	3167	4297	-	MFC02613.1	ABC transporter permease	Escherichia coli	PNUSAE019328	GCA_003757365.1
34808957	INSDC	RMNK01000104.1	3167	4297	-	MFD05369.1	ABC transporter permease	Escherichia coli	PNUSAE019659	GCA_003757505.1
34808957	INSDC	RNHM01000084.1	2990	4120	+	MFX75414.1	ABC transporter permease	Escherichia coli	PNUSAE018728	GCA_003770045.1
34808957	INSDC	RTFT01000105.1	1337	2467	+	MJJ07278.1	ABC transporter permease	Escherichia coli	358012	GCA_003882455.1
34808957	INSDC	RVTM01000127.1	3167	4297	-	MMJ92357.1	ABC transporter permease	Escherichia coli	611445	GCA_003917475.1
18312243	RefSeq	NZ_AHZE01000077.1	39848	40978	-	WP_000209218.1	dispersin export ABC transporter permease subunit AatP	Escherichia coli O104:H4 str. ON2010	ON2010	GCF_000258635.1
18312243	RefSeq	NZ_CP009053.1	45472	46602	-	WP_000209218.1	dispersin export ABC transporter permease subunit AatP	Escherichia coli NCCP15648	NCCP15648	GCF_003433275.1
18312243	RefSeq	NZ_CP013186.1	29769	30899	-	WP_000209218.1	dispersin export ABC transporter permease subunit AatP	Escherichia coli	FORC_029	GCF_001886895.1
18312243	RefSeq	NZ_CP023062.1	64208	65338	+	WP_000209218.1	dispersin export ABC transporter permease subunit AatP	Escherichia coli	FORC_069	GCF_003491165.1
18312243	RefSeq	NZ_CP023552.1	56392	57522	+	WP_000209218.1	dispersin export ABC transporter permease subunit AatP	Escherichia coli	FORC_043	GCF_002214745.2
18312243	RefSeq	NZ_CU928159.1	39842	40972	-	WP_000209218.1	dispersin export ABC transporter permease subunit AatP	Escherichia coli 55989	55989
18312243	RefSeq	NZ_HE603111.1	40926	42056	-	WP_000209218.1	dispersin export ABC transporter permease subunit AatP	Escherichia coli	HUSEC41
18312243	RefSeq	NZ_JAAFBQ010000034.1	13077	14207	+	WP_000209218.1	dispersin export ABC transporter permease subunit AatP	Escherichia coli	BS28R-A	GCF_013395685.1
18312243	RefSeq	NZ_JH378070.1	26427	27557	+	WP_000209218.1	dispersin export ABC transporter permease subunit AatP	Escherichia coli O104:H4 str. 09-7901	09-7901	GCF_000235225.1
18312243	RefSeq	NZ_JH378078.1	18331	19461	+	WP_000209218.1	dispersin export ABC transporter permease subunit AatP	Escherichia coli O104:H4 str. 04-8351	04-8351	GCF_000235245.1
18312243	RefSeq	NZ_JH660546.1	14199	15329	+	WP_000209218.1	dispersin export ABC transporter permease subunit AatP	Escherichia sp. 4_1_40B	4_1_40B	GCF_000158415.2
18312243	RefSeq	NZ_JNPT01000024.1	13698	14828	+	WP_000209218.1	dispersin export ABC transporter permease subunit AatP	Escherichia coli 1-392-07_S1_C1	1-392-07_S1_C1	GCF_000703865.1
18312243	RefSeq	NZ_JNPU01000036.1	21637	22767	-	WP_000209218.1	dispersin export ABC transporter permease subunit AatP	Escherichia coli 1-392-07_S1_C2	1-392-07_S1_C2	GCF_000703885.1
18312243	RefSeq	NZ_JNPZ01000050.1	6566	7696	-	WP_000209218.1	dispersin export ABC transporter permease subunit AatP	Escherichia coli 2-177-06_S4_C3	2-177-06_S4_C3	GCF_000703565.1
18312243	RefSeq	NZ_JNRS01000047.1	1600	2730	+	WP_000209218.1	dispersin export ABC transporter permease subunit AatP	Escherichia coli 3-020-07_S4_C2	3-020-07_S4_C2	GCF_000704805.1
18312243	RefSeq	NZ_JNRT01000053.1	1632	2762	+	WP_000209218.1	dispersin export ABC transporter permease subunit AatP	Escherichia coli 3-020-07_S4_C3	3-020-07_S4_C3	GCF_000704825.1
18312243	RefSeq	NZ_JOMS01000049.1	13348	14478	+	WP_000209218.1	dispersin export ABC transporter permease subunit AatP	Escherichia coli 6-175-07_S1_C2	6-175-07_S1_C2	GCF_000711375.1
18312243	RefSeq	NZ_JOST01000142.1	6526	7656	-	WP_000209218.1	dispersin export ABC transporter permease subunit AatP	Escherichia coli 5-366-08_S4_C1	5-366-08_S4_C1	GCF_000713855.1
18312243	RefSeq	NZ_JSHJ01000034.1	16271	17401	+	WP_000209218.1	dispersin export ABC transporter permease subunit AatP	Escherichia coli	upec-54	GCF_000776925.1
18312243	RefSeq	NZ_KE701897.1	32934	34064	-	WP_000209218.1	dispersin export ABC transporter permease subunit AatP	Escherichia coli UMEA 3180-1	UMEA 3180-1	GCF_000460635.1
18312243	RefSeq	NZ_KY706108.1	78798	79928	+	WP_000209218.1	dispersin export ABC transporter permease subunit AatP	Escherichia coli	pAA-ST131
18312243	RefSeq	NZ_LYBC01000012.1	10149	11279	+	WP_000209218.1	dispersin export ABC transporter permease subunit AatP	Escherichia coli	ECOR08	GCF_002190275.1
18312243	RefSeq	NZ_MPIJ01000015.1	13622	14752	+	WP_000209218.1	dispersin export ABC transporter permease subunit AatP	Escherichia coli	17_Esco_HA-NL	GCF_002573375.1
18312243	RefSeq	NZ_MVIO01000004.1	13226	14356	+	WP_000209218.1	dispersin export ABC transporter permease subunit AatP	Escherichia coli	NA090	GCF_002407385.1
18312243	RefSeq	NZ_NEMW01000046.1	6923	8053	-	WP_000209218.1	dispersin export ABC transporter permease subunit AatP	Escherichia coli	OLC1072	GCF_002134345.1
18312243	RefSeq	NZ_NJKJ01000025.1	69759	70889	-	WP_000209218.1	dispersin export ABC transporter permease subunit AatP	Escherichia coli	MOD1-EC703	GCF_002465465.1
18312243	RefSeq	NZ_NJLF01000025.1	24361	25491	+	WP_000209218.1	dispersin export ABC transporter permease subunit AatP	Escherichia coli	MOD1-EC667	GCF_002466925.1
18312243	RefSeq	NZ_NJVO01000141.1	303	1433	+	WP_000209218.1	dispersin export ABC transporter permease subunit AatP	Escherichia coli	MOD1-EC1555	GCF_002461875.1
18312243	RefSeq	NZ_NLNP01000045.1	11338	12468	+	WP_000209218.1	dispersin export ABC transporter permease subunit AatP	Escherichia coli	MOD1-EC5501	GCF_002228775.1
18312243	RefSeq	NZ_NLNQ01000026.1	1073	2203	+	WP_000209218.1	dispersin export ABC transporter permease subunit AatP	Escherichia coli	MOD1-EC5500	GCF_002229375.1
18312243	RefSeq	NZ_NOEF01000049.1	6416	7546	+	WP_000209218.1	dispersin export ABC transporter permease subunit AatP	Escherichia coli	MOD1-EC5346	GCF_002517375.1
18312243	RefSeq	NZ_NOFG01000050.1	16170	17300	-	WP_000209218.1	dispersin export ABC transporter permease subunit AatP	Escherichia coli	MOD1-EC5198	GCF_002474785.1
18312243	RefSeq	NZ_NORY01000039.1	24083	25213	-	WP_000209218.1	dispersin export ABC transporter permease subunit AatP	Escherichia coli	MOD1-EC6778	GCF_002521855.1
18312243	RefSeq	NZ_NORZ01000046.1	17695	18825	+	WP_000209218.1	dispersin export ABC transporter permease subunit AatP	Escherichia coli	MOD1-EC6777	GCF_002521905.1
18312243	RefSeq	NZ_PNRS01000049.1	11689	12819	+	WP_000209218.1	dispersin export ABC transporter permease subunit AatP	Escherichia coli	721266	GCF_003981245.1
18312243	RefSeq	NZ_PNVC01000057.1	13042	14172	+	WP_000209218.1	dispersin export ABC transporter permease subunit AatP	Escherichia coli	310140	GCF_003982675.1
18312243	RefSeq	NZ_QOWT01000048.1	10064	11194	+	WP_000209218.1	dispersin export ABC transporter permease subunit AatP	Escherichia coli	MOD1-ECOR8	GCF_003334765.1
18312243	RefSeq	NZ_RXYT01000123.1	13012	14142	+	WP_000209218.1	dispersin export ABC transporter permease subunit AatP	Shigella sonnei	AP274	GCF_003968715.1
18312243	RefSeq	NZ_SCGC01000037.1	24124	25254	-	WP_000209218.1	dispersin export ABC transporter permease subunit AatP	Escherichia coli	EC330	GCF_004100285.1
18312243	RefSeq	NZ_SPVP01000006.1	12749	13879	-	WP_000209218.1	dispersin export ABC transporter permease subunit AatP	Escherichia coli	RUSPBB81	GCF_006230535.1
18312243	RefSeq	NZ_SPVQ01000175.1	293	1423	+	WP_000209218.1	dispersin export ABC transporter permease subunit AatP	Escherichia coli	RUSPBB79	GCF_006230545.1
18312243	RefSeq	NZ_SPWP01000029.1	293	1423	+	WP_000209218.1	dispersin export ABC transporter permease subunit AatP	Escherichia coli	RUSPBB322	GCF_006230775.1
18312243	RefSeq	NZ_SPWY01000052.1	3364	4494	+	WP_000209218.1	dispersin export ABC transporter permease subunit AatP	Escherichia coli	RUSPBB29	GCF_006229635.1
18312243	RefSeq	NZ_SPXN01000012.1	4418	5548	-	WP_000209218.1	dispersin export ABC transporter permease subunit AatP	Escherichia coli	RUSPBB250	GCF_006229875.1
18312243	RefSeq	NZ_SPXV01000048.1	4264	5394	+	WP_000209218.1	dispersin export ABC transporter permease subunit AatP	Escherichia coli	RUSPBB23	GCF_006229995.1
18312243	RefSeq	NZ_SPYA01000059.1	4419	5549	-	WP_000209218.1	dispersin export ABC transporter permease subunit AatP	Escherichia coli	RUSPBB217	GCF_006230955.1
18312243	RefSeq	NZ_SPYD01000075.1	12613	13743	+	WP_000209218.1	dispersin export ABC transporter permease subunit AatP	Escherichia coli	RUSPBB214	GCF_006230965.1
18312243	RefSeq	NZ_SPYF01000030.1	8806	9936	+	WP_000209218.1	dispersin export ABC transporter permease subunit AatP	Escherichia coli	RUSPBB212	GCF_006230105.1
18312243	RefSeq	NZ_SPYQ01000127.1	9582	10712	-	WP_000209218.1	dispersin export ABC transporter permease subunit AatP	Escherichia coli	RUSPBB201	GCF_006231065.1
18312243	RefSeq	NZ_SPYR01000098.1	9215	10345	+	WP_000209218.1	dispersin export ABC transporter permease subunit AatP	Escherichia coli	RUSPBB200	GCF_006231115.1
18312243	RefSeq	NZ_SPYW01000044.1	12572	13702	+	WP_000209218.1	dispersin export ABC transporter permease subunit AatP	Escherichia coli	RUSPBB195	GCF_006230315.1
18312243	RefSeq	NZ_SPZL01000045.1	9101	10231	+	WP_000209218.1	dispersin export ABC transporter permease subunit AatP	Escherichia coli	RUSPBB163	GCF_006231335.1
18312243	RefSeq	NZ_SPZM01000127.1	294	1424	-	WP_000209218.1	dispersin export ABC transporter permease subunit AatP	Escherichia coli	RUSPBB162	GCF_006231265.1
18312243	RefSeq	NZ_SPZN01000173.1	12311	13441	+	WP_000209218.1	dispersin export ABC transporter permease subunit AatP	Escherichia coli	RUSPBB161	GCF_006241105.1
18312243	RefSeq	NZ_SQBI01000213.1	7677	8807	+	WP_000209218.1	dispersin export ABC transporter permease subunit AatP	Escherichia coli	EELTKB219	GCF_006238625.1
18312243	RefSeq	NZ_SQCX01000199.1	787	1917	+	WP_000209218.1	dispersin export ABC transporter permease subunit AatP	Escherichia coli	RUSPBB141	GCF_006233755.1
18312243	RefSeq	NZ_SQEC01000026.1	4419	5549	-	WP_000209218.1	dispersin export ABC transporter permease subunit AatP	Escherichia coli	NOR6_15	GCF_006233925.1
18312243	RefSeq	NZ_UGCK01000004.1	7547	8677	-	WP_000209218.1	dispersin export ABC transporter permease subunit AatP	Escherichia coli	NCTC11475	GCF_900449285.1
18312243	RefSeq	NZ_UGCW01000002.1	17829	18959	-	WP_000209218.1	dispersin export ABC transporter permease subunit AatP	Escherichia coli	NCTC9086	GCF_900449445.1
18312243	RefSeq	NZ_UIKU01000039.1	21592	22722	-	WP_000209218.1	dispersin export ABC transporter permease subunit AatP	Escherichia coli		GCF_900499745.1
18312243	RefSeq	NZ_VKIP01000394.1	8377	9507	+	WP_000209218.1	dispersin export ABC transporter permease subunit AatP	Escherichia coli	HM21	GCF_009909835.1
18312243	RefSeq	NZ_VRWV01000036.1	5215	6345	-	WP_000209218.1	dispersin export ABC transporter permease subunit AatP	Escherichia coli	27k_9	GCF_008041155.1
18312243	RefSeq	NZ_WEPX01000024.1	13158	14288	+	WP_000209218.1	dispersin export ABC transporter permease subunit AatP	Escherichia coli	P307V4	GCF_013073815.1
18312243	RefSeq	NZ_WEPY01000031.1	29456	30586	-	WP_000209218.1	dispersin export ABC transporter permease subunit AatP	Escherichia coli	P415V1	GCF_013073785.1
18312243	RefSeq	NZ_WEQH01000022.1	13158	14288	+	WP_000209218.1	dispersin export ABC transporter permease subunit AatP	Escherichia coli	E10V5A	GCF_013073585.1
18312243	RefSeq	NZ_WEQT01000018.1	29059	30189	+	WP_000209218.1	dispersin export ABC transporter permease subunit AatP	Escherichia coli	E30V1A	GCF_013074055.1
18312243	RefSeq	NZ_WEQY01000035.1	18092	19222	+	WP_000209218.1	dispersin export ABC transporter permease subunit AatP	Escherichia coli	K5V4	GCF_013073955.1
18312243	RefSeq	NZ_WEQZ01000035.1	12375	13505	+	WP_000209218.1	dispersin export ABC transporter permease subunit AatP	Escherichia coli	K11V5	GCF_013073945.1
18312243	RefSeq	NZ_WERA01000053.1	11193	12323	-	WP_000209218.1	dispersin export ABC transporter permease subunit AatP	Escherichia coli	K13V4	GCF_013073925.1
18312243	RefSeq	NZ_WERE01000031.1	26290	27420	-	WP_000209218.1	dispersin export ABC transporter permease subunit AatP	Escherichia coli	K24V1	GCF_013073845.1
18312243	RefSeq	NZ_WNTP01000031.1	546	1676	+	WP_000209218.1	dispersin export ABC transporter permease subunit AatP	Escherichia coli	MEX-18	GCF_013358925.1
18312243	RefSeq	NZ_WNTR01000020.1	50118	51248	-	WP_000209218.1	dispersin export ABC transporter permease subunit AatP	Escherichia coli	MEX-16	GCF_013358935.1
18312243	RefSeq	NZ_WNTS01000037.1	19552	20682	-	WP_000209218.1	dispersin export ABC transporter permease subunit AatP	Escherichia coli	MEX-15	GCF_013359025.1
18312243	RefSeq	NZ_WNTW01000037.1	7431	8561	-	WP_000209218.1	dispersin export ABC transporter permease subunit AatP	Escherichia coli	MEX-11	GCF_013359045.1
18312243	RefSeq	NZ_WSWT01000227.1	350	1480	-	WP_000209218.1	dispersin export ABC transporter permease subunit AatP	Escherichia coli	IM22c	GCF_009790815.1
18312243	INSDC	CP025574.1	61905	63035	+	AZZ29872.1	permease	Escherichia coli	E-1246	GCA_004011015.1
18312243	INSDC	AAADMX010000059.1	3825	4955	-	EAB0742423.1	dispersin export ABC transporter permease subunit AatP	Escherichia coli	PNUSAE020182	GCA_004231225.1
18312243	INSDC	AAADOM010000085.1	46	1176	-	EAB1120984.1	dispersin export ABC transporter permease subunit AatP	Escherichia coli	PNUSAE020556	GCA_004232845.1
18312243	INSDC	AARMLK010000023.1	14195	15325	+	EEV5595211.1	dispersin export ABC transporter permease subunit AatP	Escherichia coli	654718
18312243	INSDC	AARMMV010000114.1	207	1337	-	EEV5753760.1	dispersin export ABC transporter permease subunit AatP	Escherichia coli	PNUSAE020851
18312243	INSDC	AARNMU010000049.1	154	1284	-	EEV9078519.1	dispersin export ABC transporter permease subunit AatP	Escherichia coli	PNUSAE020047
18312243	INSDC	AARNMM010000026.1	24044	25174	-	EEV9390846.1	dispersin export ABC transporter permease subunit AatP	Escherichia coli	PNUSAE020088
18312243	INSDC	AARNMI010000025.1	53488	54618	+	EEV9400717.1	dispersin export ABC transporter permease subunit AatP	Escherichia coli	PNUSAE020092
18312243	INSDC	AAROTE010000036.1	24512	25642	+	EEW3449167.1	dispersin export ABC transporter permease subunit AatP	Escherichia coli	PNUSAE019310
18312243	INSDC	AAROVH010000048.1	8495	9625	+	EEW3678240.1	dispersin export ABC transporter permease subunit AatP	Escherichia coli	619818
18312243	INSDC	AARPBC010000041.1	11287	12417	+	EEW4483453.1	dispersin export ABC transporter permease subunit AatP	Escherichia coli	PNUSAE019114
18312243	INSDC	AARPBK010000043.1	6387	7517	+	EEW4524716.1	dispersin export ABC transporter permease subunit AatP	Escherichia coli	PNUSAE019085
18312243	INSDC	AARPEV010000063.1	16114	17244	+	EEW5018346.1	dispersin export ABC transporter permease subunit AatP	Escherichia coli	PNUSAE019040
18312243	INSDC	AARPII010000060.1	5707	6837	+	EEW5311840.1	dispersin export ABC transporter permease subunit AatP	Escherichia coli	613781
18312243	INSDC	AARPNG010000018.1	53488	54618	+	EEW5734027.1	dispersin export ABC transporter permease subunit AatP	Escherichia coli	PNUSAE018650
18312243	INSDC	AARPNQ010000088.1	12773	13903	+	EEW6176459.1	dispersin export ABC transporter permease subunit AatP	Escherichia coli	PNUSAE018591
18312243	INSDC	AARPTY010000040.1	18045	19175	+	EEW7479390.1	dispersin export ABC transporter permease subunit AatP	Escherichia coli	PNUSAE017944
18312243	INSDC	AARPTU010000041.1	18045	19175	+	EEW7494575.1	dispersin export ABC transporter permease subunit AatP	Escherichia coli	PNUSAE018044
18312243	INSDC	AARQCG010000052.1	3829	4959	-	EEW8080823.1	dispersin export ABC transporter permease subunit AatP	Escherichia coli	PNUSAE018346
18312243	INSDC	AARTIJ010000076.1	240	1370	-	EEX9216780.1	dispersin export ABC transporter permease subunit AatP	Escherichia coli	2018EL-1099a
18312243	INSDC	AARTLY010000093.1	155	1285	-	EEX9695597.1	dispersin export ABC transporter permease subunit AatP	Escherichia coli	2018EL-1097a
18312243	INSDC	AARVGD010000058.1	272	1402	-	EEY5219791.1	dispersin export ABC transporter permease subunit AatP	Escherichia coli	PNUSAE021379
18312243	INSDC	AARVGS010000038.1	15208	16338	+	EEY5268487.1	dispersin export ABC transporter permease subunit AatP	Escherichia coli	PNUSAE021323
18312243	INSDC	AARVGP010000080.1	129	1259	-	EEY5321924.1	dispersin export ABC transporter permease subunit AatP	Escherichia coli	PNUSAE021479
18312243	INSDC	AARVHC010000034.1	12506	13636	+	EEY5336112.1	dispersin export ABC transporter permease subunit AatP	Escherichia coli	PNUSAE021297
18312243	INSDC	AARVIF010000058.1	1163	2293	-	EEY5772500.1	dispersin export ABC transporter permease subunit AatP	Escherichia coli	PNUSAE021207
18312243	INSDC	AARVEI010000042.1	13057	14187	+	EEY6210675.1	dispersin export ABC transporter permease subunit AatP	Escherichia coli	M044x
18312243	INSDC	AARVEV010000079.1	163	1293	-	EEY6215605.1	dispersin export ABC transporter permease subunit AatP	Escherichia coli	PNUSAE021398
18312243	INSDC	AASBAG010000034.1	6447	7577	+	EFA5209083.1	dispersin export ABC transporter permease subunit AatP	Escherichia coli	PNUSAE022021
18312243	INSDC	AASBAK010000040.1	5707	6837	+	EFA5237770.1	dispersin export ABC transporter permease subunit AatP	Escherichia coli	PNUSAE021747
18312243	INSDC	AASBIK010000098.1	162	1292	-	EFA6263355.1	dispersin export ABC transporter permease subunit AatP	Escherichia coli	PNUSAE022399
18312243	INSDC	AASDFY010000085.1	4982	6112	+	EFB2239123.1	dispersin export ABC transporter permease subunit AatP	Escherichia coli	755720
18312243	INSDC	AASFOV010000062.1	2905	4035	-	EFB3085712.1	dispersin export ABC transporter permease subunit AatP	Escherichia coli	PNUSAE026045
18312243	INSDC	AASFVD010000042.1	7665	8795	+	EFB3482778.1	dispersin export ABC transporter permease subunit AatP	Escherichia coli	PNUSAE027104
18312243	INSDC	AASFMU010000051.1	1079	2209	-	EFB3623731.1	dispersin export ABC transporter permease subunit AatP	Escherichia coli	PNUSAE025861
18312243	INSDC	AASFLC010000046.1	4960	6090	-	EFB5528341.1	dispersin export ABC transporter permease subunit AatP	Escherichia coli	PNUSAE026331
18312243	INSDC	AASFLI010000036.1	19193	20323	+	EFB5549055.1	dispersin export ABC transporter permease subunit AatP	Escherichia coli	PNUSAE026329
18312243	INSDC	AASEWK010000119.1	287	1417	-	EFB7149217.1	dispersin export ABC transporter permease subunit AatP	Escherichia coli	254603
18312243	INSDC	AASELI010000056.1	12394	13524	+	EFB9127561.1	dispersin export ABC transporter permease subunit AatP	Escherichia coli	722419
18312243	INSDC	AASERT010000052.1	3770	4900	-	EFB9523989.1	dispersin export ABC transporter permease subunit AatP	Escherichia coli	PNUSAE022850
18312243	INSDC	AASEFO010000124.1	842	1972	-	EFC1824085.1	dispersin export ABC transporter permease subunit AatP	Escherichia coli	PNUSAE023689
18312243	INSDC	AASEPA010000052.1	179	1309	-	EFC2144056.1	dispersin export ABC transporter permease subunit AatP	Escherichia coli	PNUSAE022998
18312243	INSDC	AASHLH010000045.1	16114	17244	+	EFC3688066.1	dispersin export ABC transporter permease subunit AatP	Escherichia coli	PNUSAE028207
18312243	INSDC	AASEOO010000075.1	4209	5339	-	EFC4020945.1	dispersin export ABC transporter permease subunit AatP	Escherichia coli	PNUSAE022930
18312243	INSDC	AASENF010000058.1	4021	5151	-	EFC4093469.1	dispersin export ABC transporter permease subunit AatP	Escherichia coli	PNUSAE023043
18312243	INSDC	AASEMZ010000081.1	3164	4294	-	EFC4098332.1	dispersin export ABC transporter permease subunit AatP	Escherichia coli	PNUSAE023044
18312243	INSDC	AASENI010000041.1	18050	19180	+	EFC4150684.1	dispersin export ABC transporter permease subunit AatP	Escherichia coli	PNUSAE023079
18312243	INSDC	AASENK010000052.1	4960	6090	-	EFC4188494.1	dispersin export ABC transporter permease subunit AatP	Escherichia coli	PNUSAE023042
18312243	INSDC	AASEFL010000084.1	10982	12112	+	EFC4571826.1	dispersin export ABC transporter permease subunit AatP	Escherichia coli	PNUSAE023688
18312243	INSDC	AASHRP010000053.1	4689	5819	-	EFC4750110.1	dispersin export ABC transporter permease subunit AatP	Escherichia coli	3.3596
18312243	INSDC	AASDXL010000085.1	3550	4680	+	EFC6499984.1	dispersin export ABC transporter permease subunit AatP	Escherichia coli	735152
18312243	INSDC	AASDQV010000036.1	12939	14069	+	EFD0618326.1	dispersin export ABC transporter permease subunit AatP	Escherichia coli	2016EL-1177b
18312243	INSDC	AASDSH010000083.1	266	1396	-	EFD1123965.1	dispersin export ABC transporter permease subunit AatP	Escherichia coli	PNUSAE024384
18312243	INSDC	AASJGL010000030.1	18125	19255	+	EFD1810909.1	dispersin export ABC transporter permease subunit AatP	Escherichia coli	3.3601
18312243	INSDC	AASJYZ010000053.1	18045	19175	+	EFD4198552.1	dispersin export ABC transporter permease subunit AatP	Escherichia coli	PNUSAE009019
18312243	INSDC	AASLBA010000043.1	6451	7581	+	EFD7672166.1	dispersin export ABC transporter permease subunit AatP	Escherichia coli	PNUSAE032732
18312243	INSDC	AASLPY010000044.1	1997	3127	+	EFD9631700.1	dispersin export ABC transporter permease subunit AatP	Escherichia coli	PNUSAE032729
18312243	INSDC	AASNXW010000055.1	373	1503	+	EFE7317169.1	dispersin export ABC transporter permease subunit AatP	Escherichia coli	PNUSAE034651
18312243	INSDC	AASNYV010000030.1	12940	14070	+	EFE7535497.1	dispersin export ABC transporter permease subunit AatP	Escherichia coli	806087
18312243	INSDC	AASOEM010000026.1	5707	6837	+	EFE8267182.1	dispersin export ABC transporter permease subunit AatP	Escherichia coli	PNUSAE031861
18312243	INSDC	AASONK010000051.1	13040	14170	+	EFE9471073.1	dispersin export ABC transporter permease subunit AatP	Escherichia coli	818955
18312243	INSDC	AASOZT010000036.1	15942	17072	+	EFF1099954.1	dispersin export ABC transporter permease subunit AatP	Escherichia coli	PNUSAE036760
18312243	INSDC	AASPCK010000057.1	2978	4108	-	EFF1416364.1	dispersin export ABC transporter permease subunit AatP	Escherichia coli	PNUSAE037428
18312243	INSDC	AASPIC010000035.1	10181	11311	+	EFF2148469.1	dispersin export ABC transporter permease subunit AatP	Escherichia coli	312803
18312243	INSDC	AASPIL010000046.1	7526	8656	+	EFF2200621.1	dispersin export ABC transporter permease subunit AatP	Escherichia coli	317715
18312243	INSDC	AASPIS010000018.1	35552	36682	+	EFF2233419.1	dispersin export ABC transporter permease subunit AatP	Escherichia coli	296153
18312243	INSDC	AASPJP010000058.1	3729	4859	+	EFF2337407.1	dispersin export ABC transporter permease subunit AatP	Escherichia coli	250720
18312243	INSDC	AASPJO010000031.1	12939	14069	+	EFF2346319.1	dispersin export ABC transporter permease subunit AatP	Escherichia coli	254609
18312243	INSDC	AASPJU010000058.1	13605	14735	+	EFF2362184.1	dispersin export ABC transporter permease subunit AatP	Escherichia coli	316299
18312243	INSDC	AASPOM010000050.1	6951	8081	+	EFF2986415.1	dispersin export ABC transporter permease subunit AatP	Escherichia coli	PNUSAE036183
18312243	INSDC	AASRKE010000050.1	11853	12983	+	EFF9313918.1	dispersin export ABC transporter permease subunit AatP	Escherichia coli	PNUSAE044199
18312243	INSDC	AASRKR010000057.1	4960	6090	-	EFF9374337.1	dispersin export ABC transporter permease subunit AatP	Escherichia coli	PNUSAE043653
18312243	INSDC	AASRLA010000027.1	56084	57214	+	EFF9410763.1	dispersin export ABC transporter permease subunit AatP	Escherichia coli	PNUSAE042504
18312243	INSDC	AASRLM010000107.1	414	1544	-	EFF9473336.1	dispersin export ABC transporter permease subunit AatP	Escherichia coli	PNUSAE041249
18312243	INSDC	AASRMW010000062.1	178	1308	-	EFF9643939.1	dispersin export ABC transporter permease subunit AatP	Escherichia coli	PNUSAE039685
18312243	INSDC	AASRNX010000026.1	12938	14068	+	EFF9770669.1	dispersin export ABC transporter permease subunit AatP	Escherichia coli	PNUSAE038352
18312243	INSDC	AASROQ010000041.1	18125	19255	+	EFF9857088.1	dispersin export ABC transporter permease subunit AatP	Escherichia coli	PNUSAE035840
18312243	INSDC	AASROS010000088.1	291	1421	-	EFF9871879.1	dispersin export ABC transporter permease subunit AatP	Escherichia coli	PNUSAE036191
18312243	INSDC	AASSCC010000087.1	2913	4043	-	EFG1624218.1	dispersin export ABC transporter permease subunit AatP	Escherichia coli	142500
18312243	INSDC	AASSNG010000058.1	4960	6090	-	EFG3043043.1	dispersin export ABC transporter permease subunit AatP	Escherichia coli	302574
18312243	INSDC	AASSNI010000058.1	400	1530	+	EFG3073444.1	dispersin export ABC transporter permease subunit AatP	Escherichia coli	299816
18312243	INSDC	AASSRP010000051.1	29930	31060	+	EFG3646175.1	dispersin export ABC transporter permease subunit AatP	Escherichia coli	164652
18312243	INSDC	AASTBF010000051.1	18045	19175	+	EFG4822251.1	dispersin export ABC transporter permease subunit AatP	Escherichia coli	302507
18312243	INSDC	AASTDQ010000020.1	18126	19256	+	EFG5217926.1	dispersin export ABC transporter permease subunit AatP	Escherichia coli	PNUSAE031854
18312243	INSDC	AASTGM010000027.1	15208	16338	+	EFG5592955.1	dispersin export ABC transporter permease subunit AatP	Escherichia coli	PNUSAE044459
18312243	INSDC	AASTJP010000041.1	10025	11155	+	EFG5998121.1	dispersin export ABC transporter permease subunit AatP	Escherichia coli	290602
18312243	INSDC	AASVGY010000033.1	5708	6838	+	EFH2495951.1	dispersin export ABC transporter permease subunit AatP	Escherichia coli	PNUSAE047730
18312243	INSDC	AASVMV010000061.1	3836	4966	+	EFH3219759.1	dispersin export ABC transporter permease subunit AatP	Escherichia coli	862441
18312243	INSDC	AASVOF010000076.1	3729	4859	+	EFH3387759.1	dispersin export ABC transporter permease subunit AatP	Escherichia coli	857250
18312243	INSDC	AASVQJ010000073.1	5361	6491	-	EFH3658219.1	dispersin export ABC transporter permease subunit AatP	Escherichia coli	854000
18312243	INSDC	AASVRH010000065.1	4471	5601	-	EFH3752274.1	dispersin export ABC transporter permease subunit AatP	Escherichia coli	298880
18312243	INSDC	AASWDY010000033.1	31092	32222	-	EFH5316283.1	dispersin export ABC transporter permease subunit AatP	Escherichia coli	PNUSAE045092
18312243	INSDC	AASWQY010000079.1	15441	16571	-	EFH6957507.1	dispersin export ABC transporter permease subunit AatP	Escherichia coli	843994
18312243	INSDC	AASWUO010000077.1	4951	6081	-	EFH7393912.1	dispersin export ABC transporter permease subunit AatP	Escherichia coli	838525
18312243	INSDC	AASYIC010000041.1	9976	11106	+	EFI2440643.1	dispersin export ABC transporter permease subunit AatP	Escherichia coli	PNUSAE046126
18312243	INSDC	AASYTW010000109.1	1181	2311	-	EFI3982955.1	dispersin export ABC transporter permease subunit AatP	Escherichia coli	PNUSAE047114
18312243	INSDC	AASZIQ010000034.1	8484	9614	+	EFI5936761.1	dispersin export ABC transporter permease subunit AatP	Escherichia coli	PNUSAE046127
18312243	INSDC	AASZOK010000049.1	4960	6090	-	EFI6631201.1	dispersin export ABC transporter permease subunit AatP	Escherichia coli	PNUSAE047734
18312243	INSDC	AATAGR010000038.1	15926	17056	+	EFI9031482.1	dispersin export ABC transporter permease subunit AatP	Escherichia coli	PNUSAE047399
18312243	INSDC	AATBSP010000057.1	12863	13993	+	EFJ3961496.1	dispersin export ABC transporter permease subunit AatP	Escherichia coli	882863
18312243	INSDC	AATEQC010000077.1	4666	5796	-	EFK2737074.1	dispersin export ABC transporter permease subunit AatP	Escherichia coli	178926
18312243	INSDC	AATEUH010000063.1	10058	11188	+	EFK3442494.1	dispersin export ABC transporter permease subunit AatP	Escherichia coli	242345
18312243	INSDC	AATEWC010000071.1	4960	6090	-	EFK3817392.1	dispersin export ABC transporter permease subunit AatP	Escherichia coli	192862
18312243	INSDC	AATETP010000090.1	4960	6090	-	EFK3832528.1	dispersin export ABC transporter permease subunit AatP	Escherichia coli	157052
18312243	INSDC	AATEYW010000106.1	4675	5805	-	EFK4100293.1	dispersin export ABC transporter permease subunit AatP	Escherichia coli	201488
18312243	INSDC	AATEXN010000055.1	12662	13792	+	EFK4118889.1	dispersin export ABC transporter permease subunit AatP	Escherichia coli	205710
18312243	INSDC	AATFAI010000048.1	2225	3355	+	EFK4424001.1	dispersin export ABC transporter permease subunit AatP	Escherichia coli	208916
18312243	INSDC	AATFAQ010000056.1	5708	6838	+	EFK4458396.1	dispersin export ABC transporter permease subunit AatP	Escherichia coli	248617
18312243	INSDC	AATKRN010000055.1	4960	6090	-	EFM3729941.1	dispersin export ABC transporter permease subunit AatP	Escherichia coli	899039
18312243	INSDC	AATORR010000045.1	4960	6090	-	EFN6011899.1	dispersin export ABC transporter permease subunit AatP	Escherichia coli	PNUSAE029512
18312243	INSDC	AATOZZ010000045.1	12696	13826	+	EFN7035797.1	dispersin export ABC transporter permease subunit AatP	Escherichia coli	B179XC2
18312243	INSDC	AATPAC010000035.1	13057	14187	+	EFN7050957.1	dispersin export ABC transporter permease subunit AatP	Escherichia coli	B181XC1
18312243	INSDC	AATPQJ010000057.1	1145	2275	-	EFN8996671.1	dispersin export ABC transporter permease subunit AatP	Escherichia coli	PSU-1285
18312243	INSDC	AATPYL010000039.1	19064	20194	+	EFO0141401.1	dispersin export ABC transporter permease subunit AatP	Escherichia coli	PNUSAE017134
18312243	INSDC	AATPZD010000059.1	16114	17244	+	EFO0215916.1	dispersin export ABC transporter permease subunit AatP	Escherichia coli	PNUSAE016525
18312243	INSDC	AATPZI010000046.1	15926	17056	+	EFO0231162.1	dispersin export ABC transporter permease subunit AatP	Escherichia coli	PNUSAE016967
18312243	INSDC	AATPZH010000075.1	2423	3553	+	EFO0241448.1	dispersin export ABC transporter permease subunit AatP	Escherichia coli	PNUSAE016851
18312243	INSDC	AATQCW010000037.1	5211	6341	+	EFO0745799.1	dispersin export ABC transporter permease subunit AatP	Escherichia coli	PNUSAE016281
18312243	INSDC	AATQEB010000041.1	18045	19175	+	EFO0854934.1	dispersin export ABC transporter permease subunit AatP	Escherichia coli	PNUSAE016169
18312243	INSDC	AATQEF010000032.1	18125	19255	+	EFO0864881.1	dispersin export ABC transporter permease subunit AatP	Escherichia coli	PNUSAE016167
18312243	INSDC	AAUANE010000097.1	10228	11358	-	EFQ8212636.1	dispersin export ABC transporter permease subunit AatP	Escherichia coli	961293
18312243	INSDC	AFPS01000102.1	39888	41018	-	EGR60587.1	AatP permease	Escherichia coli O104:H4 str. 01-09591	01-09591	GCA_000221065.2
18312243	INSDC	DAAZPU010000051.1	11562	12692	+	HAG8647168.1	dispersin export ABC transporter permease subunit AatP	Escherichia coli	AUSMDU00004890
18312243	INSDC	DAAZRD010000021.1	11562	12692	+	HAG8767330.1	dispersin export ABC transporter permease subunit AatP	Escherichia coli
18312243	INSDC	DABABC010000022.1	50827	51957	+	HAH0094697.1	dispersin export ABC transporter permease subunit AatP	Escherichia coli
18312243	INSDC	DABAPI010000054.1	9254	10384	+	HAH1919742.1	dispersin export ABC transporter permease subunit AatP	Escherichia coli	EC00757
18312243	INSDC	DABAWR010000058.1	12939	14069	+	HAH2839927.1	dispersin export ABC transporter permease subunit AatP	Escherichia coli	ECOR-08
18312243	INSDC	DABBID010000049.1	12987	14117	+	HAH4309156.1	dispersin export ABC transporter permease subunit AatP	Escherichia coli	EC00751
18312243	INSDC	DABBNZ010000040.1	12873	14003	+	HAH5030793.1	dispersin export ABC transporter permease subunit AatP	Escherichia coli
18312243	INSDC	DABCBX010000039.1	13057	14187	+	HAH6817504.1	dispersin export ABC transporter permease subunit AatP	Escherichia coli	HICF146
18312243	INSDC	DABCCB010000023.1	77373	78503	-	HAH6836756.1	dispersin export ABC transporter permease subunit AatP	Escherichia coli	HICF137
18312243	INSDC	DABCCP010000045.1	15956	17086	+	HAH6901507.1	dispersin export ABC transporter permease subunit AatP	Escherichia coli	HICF124
18312243	INSDC	DABDFQ010000037.1	12918	14048	+	HAH9921487.1	dispersin export ABC transporter permease subunit AatP	Escherichia coli
18312243	INSDC	DABDHF010000057.1	12939	14069	+	HAI0797147.1	dispersin export ABC transporter permease subunit AatP	Escherichia coli	ESC0172
18312243	INSDC	DABDRO010000021.1	21933	23063	+	HAI2084900.1	dispersin export ABC transporter permease subunit AatP	Escherichia coli	BCW_4200
18312243	INSDC	DABDUM010000035.1	373	1503	+	HAI2492044.1	dispersin export ABC transporter permease subunit AatP	Escherichia coli	SCHI0016.S.270
18312243	INSDC	DABDUV010000027.1	14590	15720	+	HAI2496337.1	dispersin export ABC transporter permease subunit AatP	Escherichia coli	SCHI0016.S.276
18312243	INSDC	DABDVB010000037.1	22418	23548	+	HAI2541404.1	dispersin export ABC transporter permease subunit AatP	Escherichia coli	SCHI0016.S.116
18312243	INSDC	DABEEI010000023.1	14881	16011	+	HAI3769030.1	dispersin export ABC transporter permease subunit AatP	Escherichia coli
18312243	INSDC	DABELZ010000048.1	29929	31059	+	HAI4680757.1	dispersin export ABC transporter permease subunit AatP	Escherichia coli
18312243	INSDC	DABFCF010000044.1	29923	31053	+	HAI6598443.1	dispersin export ABC transporter permease subunit AatP	Escherichia coli
18312243	INSDC	DABFEQ010000037.1	29923	31053	+	HAI7083895.1	dispersin export ABC transporter permease subunit AatP	Escherichia coli
18312243	INSDC	DABFRP010000031.1	13186	14316	+	HAI8630431.1	dispersin export ABC transporter permease subunit AatP	Escherichia coli
18312243	INSDC	DABGPQ010000060.1	4901	6031	-	HAI9699306.1	dispersin export ABC transporter permease subunit AatP	Escherichia coli
18312243	INSDC	DABGPV010000029.1	13186	14316	+	HAI9723444.1	dispersin export ABC transporter permease subunit AatP	Escherichia coli
18312243	INSDC	DABGHS010000038.1	13186	14316	+	HAJ4844577.1	dispersin export ABC transporter permease subunit AatP	Escherichia coli	ecoli[ST-38]
18312243	INSDC	DABGHJ010000053.1	11562	12692	+	HAJ4914242.1	dispersin export ABC transporter permease subunit AatP	Escherichia coli	ecoli[ST-38]
18312243	INSDC	DABGIH010000090.1	373	1503	+	HAJ5043253.1	dispersin export ABC transporter permease subunit AatP	Escherichia coli	ecoli[ST-1312]
18312243	INSDC	DABGIX010000058.1	11562	12692	+	HAJ5117171.1	dispersin export ABC transporter permease subunit AatP	Escherichia coli	ecoli[ST-38]
18312243	INSDC	DABGJV010000044.1	10401	11531	+	HAJ5242823.1	dispersin export ABC transporter permease subunit AatP	Escherichia coli	ecoli[ST-131]
18312243	INSDC	DABGLP010000035.1	13186	14316	+	HAJ5276929.1	dispersin export ABC transporter permease subunit AatP	Escherichia coli	ecoli[ST-38]
18312243	INSDC	DABGKA010000050.1	8498	9628	+	HAJ5282640.1	dispersin export ABC transporter permease subunit AatP	Escherichia coli	ecoli[ST-38]
18312243	INSDC	DABGMC010000031.1	13186	14316	+	HAJ5350962.1	dispersin export ABC transporter permease subunit AatP	Escherichia coli	ecoli[ST-38]
18312243	INSDC	DABGKH010000050.1	10182	11312	+	HAJ5416297.1	dispersin export ABC transporter permease subunit AatP	Escherichia coli	ecoli[ST-38]
18312243	INSDC	DABINI010000059.1	4866	5996	-	HAJ8146714.1	dispersin export ABC transporter permease subunit AatP	Escherichia coli	eo3620
18312243	INSDC	DABIPY010000051.1	13379	14509	+	HAJ8468101.1	dispersin export ABC transporter permease subunit AatP	Escherichia coli	eo2312
18312243	INSDC	RNHR01000054.1	12713	13843	+	MFY29808.1	dispersin export ABC transporter permease subunit AatP	Escherichia coli	PNUSAE017873	GCA_003770225.1
18312243	INSDC	ROYK01000094.1	168	1298	-	MHK64163.1	dispersin export ABC transporter permease subunit AatP	Escherichia coli	PNUSAE019720	GCA_003787665.1
18312243	INSDC	RTJF01000051.1	8443	9573	+	MJL96060.1	permease	Escherichia coli	462023	GCA_003884515.1
18312243	INSDC	WSWT01000227.1	350	1480	-	MWE34057.1	dispersin export ABC transporter permease subunit AatP	Escherichia coli	IM22c
18312243	INSDC	JAAUJT010000052.1	4263	5393	-	NJW99126.1	dispersin export ABC transporter permease subunit AatP	Escherichia coli	EC-C-ST001-17FEB15-0065I
18312243	INSDC	WEPY01000031.1	29456	30586	-	NNP97320.1	dispersin export ABC transporter permease subunit AatP	Escherichia coli	P415V1
18312243	INSDC	WEQH01000022.1	13158	14288	+	NNQ17467.1	dispersin export ABC transporter permease subunit AatP	Escherichia coli	E10V5A
18312243	INSDC	WEPX01000024.1	13158	14288	+	NNQ32701.1	dispersin export ABC transporter permease subunit AatP	Escherichia coli	P307V4
18312243	INSDC	WERE01000031.1	26290	27420	-	NNQ37466.1	dispersin export ABC transporter permease subunit AatP	Escherichia coli	K24V1
18312243	INSDC	WEQZ01000035.1	12375	13505	+	NNQ81624.1	dispersin export ABC transporter permease subunit AatP	Escherichia coli	K11V5
18312243	INSDC	WERA01000053.1	11193	12323	-	NNQ96470.1	dispersin export ABC transporter permease subunit AatP	Escherichia coli	K13V4
18312243	INSDC	WEQT01000018.1	29059	30189	+	NNR09998.1	dispersin export ABC transporter permease subunit AatP	Escherichia coli	E30V1A
18312243	INSDC	WEQY01000035.1	18092	19222	+	NNR25561.1	dispersin export ABC transporter permease subunit AatP	Escherichia coli	K5V4
18312243	INSDC	JAATZG010000038.1	5316	6446	+	NPG73700.1	dispersin export ABC transporter permease subunit AatP	Escherichia coli	EF515
18312243	INSDC	JAATZF010000056.1	13042	14172	+	NPG99744.1	dispersin export ABC transporter permease subunit AatP	Escherichia coli	EF516
18312243	INSDC	JAAUAW010000037.1	8408	9538	+	NPJ00293.1	dispersin export ABC transporter permease subunit AatP	Escherichia coli	EF454
18312243	INSDC	JAAUAW010000037.1	29223	30353	-	NPJ00312.1	dispersin export ABC transporter permease subunit AatP	Escherichia coli	EF454
18312243	INSDC	JAAUBA010000039.1	31153	32283	-	NPJ14700.1	dispersin export ABC transporter permease subunit AatP	Escherichia coli	EF450
18312243	INSDC	JAAUBW010000034.1	31147	32277	-	NPK23098.1	dispersin export ABC transporter permease subunit AatP	Escherichia coli	EF427
18312243	INSDC	WNTP01000031.1	546	1676	+	NUL53857.1	dispersin export ABC transporter permease subunit AatP	Escherichia coli	MEX-18
18312243	INSDC	WNTR01000020.1	50118	51248	-	NUL57659.1	dispersin export ABC transporter permease subunit AatP	Escherichia coli	MEX-16
18312243	INSDC	WNTS01000037.1	19552	20682	-	NUM02523.1	dispersin export ABC transporter permease subunit AatP	Escherichia coli	MEX-15
18312243	INSDC	WNTW01000037.1	7431	8561	-	NUM07520.1	dispersin export ABC transporter permease subunit AatP	Escherichia coli	MEX-11
18312243	INSDC	JAAFBQ010000034.1	13077	14207	+	NWP98108.1	dispersin export ABC transporter permease subunit AatP	Escherichia coli	BS28R-A
18312243	INSDC	NEMW01000046.1	6923	8053	-	OTC23668.1	permease	Escherichia coli	OLC1072	GCA_002134345.1
18312243	INSDC	LYBC01000012.1	10149	11279	+	OWD54714.1	permease	Escherichia coli	ECOR08	GCA_002190275.1
18312243	INSDC	MVIO01000004.1	13226	14356	+	PCM39566.1	permease	Escherichia coli	NA090	GCA_002407385.1
18312243	INSDC	MPIJ01000015.1	13622	14752	+	PGG22489.1	permease	Escherichia coli	17_Esco_HA-NL	GCA_002573375.1
18312243	INSDC	QOWT01000048.1	10064	11194	+	RCR47879.1	dispersin export ABC transporter permease subunit AatP	Escherichia coli	MOD1-ECOR8	GCA_003334765.1
18312243	INSDC	RXYT01000123.1	13012	14142	+	RTY44377.1	dispersin export ABC transporter permease subunit AatP	Shigella sonnei	AP274	GCA_003968715.1
18312243	INSDC	SCGC01000037.1	24124	25254	-	RWZ97957.1	dispersin export ABC transporter permease subunit AatP	Escherichia coli	EC330	GCA_004100285.1
18312243	INSDC	VRWV01000036.1	5215	6345	-	TXP44656.1	dispersin export ABC transporter permease subunit AatP	Escherichia coli	27k_9
63801279	RefSeq	NZ_AB255435.1	26262	27392	+	WP_032178543.1	dispersin export ABC transporter permease subunit AatP	Escherichia coli	DIJ1
63801279	RefSeq	NZ_CAAKOK010000108.1	4489	5619	-	WP_032178543.1	dispersin export ABC transporter permease subunit AatP	Escherichia coli		GCF_901212605.1
63801279	RefSeq	NZ_CABVYO010000059.1	1483	2613	+	WP_032178543.1	dispersin export ABC transporter permease subunit AatP	Escherichia coli		GCF_902502595.1
63801279	RefSeq	NZ_JJLH01000033.1	6301	7431	-	WP_032178543.1	dispersin export ABC transporter permease subunit AatP	Escherichia coli 1-182-04_S4_C3	1-182-04_S4_C3	GCF_000627095.1
63801279	RefSeq	NZ_JJLM01000057.1	14356	15486	+	WP_032178543.1	dispersin export ABC transporter permease subunit AatP	Escherichia coli 1-182-04_S4_C2	1-182-04_S4_C2	GCF_000627215.1
63801279	RefSeq	NZ_JJLP01000026.1	6209	7339	-	WP_032178543.1	dispersin export ABC transporter permease subunit AatP	Escherichia coli 1-182-04_S4_C1	1-182-04_S4_C1	GCF_000627175.1
63801279	RefSeq	NZ_JNPA01000031.1	74391	75521	+	WP_032178543.1	dispersin export ABC transporter permease subunit AatP	Escherichia coli 2-052-05_S4_C2	2-052-05_S4_C2	GCF_000703385.1
63801279	RefSeq	NZ_JNQK01000043.1	15352	16482	-	WP_032178543.1	dispersin export ABC transporter permease subunit AatP	Escherichia coli 2-222-05_S1_C1	2-222-05_S1_C1	GCF_000703965.1
63801279	RefSeq	NZ_JNQL01000036.1	15570	16700	+	WP_032178543.1	dispersin export ABC transporter permease subunit AatP	Escherichia coli 2-222-05_S1_C2	2-222-05_S1_C2	GCF_000704125.1
63801279	RefSeq	NZ_JNQM01000035.1	16828	17958	-	WP_032178543.1	dispersin export ABC transporter permease subunit AatP	Escherichia coli 2-222-05_S1_C3	2-222-05_S1_C3	GCF_000704285.1
63801279	RefSeq	NZ_UGAG01000003.1	61334	62464	+	WP_032178543.1	dispersin export ABC transporter permease subunit AatP	Escherichia coli	NCTC11472	GCF_900448895.1
63801279	RefSeq	NZ_UGDH01000002.1	67039	68169	+	WP_032178543.1	dispersin export ABC transporter permease subunit AatP	Escherichia coli	NCTC9091	GCF_900449575.1
63801279	RefSeq	NZ_WEPZ01000035.1	13924	15054	+	WP_032178543.1	dispersin export ABC transporter permease subunit AatP	Escherichia coli	P433V1	GCF_013073765.1
63801279	RefSeq	NZ_WEQN01000059.1	3191	4321	+	WP_032178543.1	dispersin export ABC transporter permease subunit AatP	Escherichia coli	E16V1A	GCF_013074195.1
63801279	RefSeq	NZ_WEQO01000039.1	13924	15054	+	WP_032178543.1	dispersin export ABC transporter permease subunit AatP	Escherichia coli	E17V1A	GCF_013074185.1
63801279	RefSeq	NZ_WERB01000047.1	2669	3799	+	WP_032178543.1	dispersin export ABC transporter permease subunit AatP	Escherichia coli	K18V1	GCF_013073895.1
63801279	RefSeq	NZ_WERD01000057.1	8570	9700	+	WP_032178543.1	dispersin export ABC transporter permease subunit AatP	Escherichia coli	K22V1	GCF_013073865.1
63801279	RefSeq	NZ_WERF01000058.1	5129	6259	-	WP_032178543.1	dispersin export ABC transporter permease subunit AatP	Escherichia coli	K26V1	GCF_013074365.1
63801279	RefSeq	NZ_WERK01000051.1	2257	3387	+	WP_032178543.1	dispersin export ABC transporter permease subunit AatP	Escherichia coli	K41V1	GCF_013074265.1
63801279	RefSeq	NZ_WERL01000046.1	1290	2420	+	WP_032178543.1	dispersin export ABC transporter permease subunit AatP	Escherichia coli	K44V1	GCF_013074245.1
63801279	RefSeq	NZ_WERM01000071.1	5129	6259	-	WP_032178543.1	dispersin export ABC transporter permease subunit AatP	Escherichia coli	K45V1	GCF_013074165.1
63801279	RefSeq	NZ_WSHP01000036.1	1216	2346	+	WP_032178543.1	dispersin export ABC transporter permease subunit AatP	Escherichia coli	TzEc037	GCF_009767285.1
63801279	INSDC	AAAATN010000077.1	9270	10400	-	EAA2071246.1	permease	Escherichia coli	423826	GCA_004162255.1
63801279	INSDC	AAADLO010000048.1	23843	24973	-	EAB0668694.1	dispersin export ABC transporter permease subunit AatP	Escherichia coli	PNUSAE020233	GCA_004231105.1
63801279	INSDC	AAAGGL010000058.1	10160	11290	-	EAB9360899.1	dispersin export ABC transporter permease subunit AatP	Escherichia coli	623212	GCA_004270025.1
63801279	INSDC	AARNNM010000064.1	9726	10856	-	EEV9163667.1	dispersin export ABC transporter permease subunit AatP	Escherichia coli	593562
63801279	INSDC	AARNNL010000066.1	9726	10856	-	EEV9244624.1	dispersin export ABC transporter permease subunit AatP	Escherichia coli	606154
63801279	INSDC	AARNVE010000097.1	155	1285	-	EEW0353506.1	dispersin export ABC transporter permease subunit AatP	Escherichia coli	PNUSAE019928
63801279	INSDC	AARNVS010000053.1	10150	11280	-	EEW0404669.1	dispersin export ABC transporter permease subunit AatP	Escherichia coli	PNUSAE019882
63801279	INSDC	AAROOJ010000048.1	5453	6583	-	EEW2819627.1	dispersin export ABC transporter permease subunit AatP	Escherichia coli	PNUSAE019509
63801279	INSDC	AARPEN010000047.1	2516	3646	-	EEW4900979.1	dispersin export ABC transporter permease subunit AatP	Escherichia coli	PNUSAE019041
63801279	INSDC	AARPFK010000104.1	277	1407	-	EEW4982944.1	dispersin export ABC transporter permease subunit AatP	Escherichia coli	PNUSAE018313
63801279	INSDC	AARPXC010000064.1	22346	23476	-	EEW7008782.1	dispersin export ABC transporter permease subunit AatP	Escherichia coli	PNUSAE017876
63801279	INSDC	AARTAV010000087.1	746	1876	-	EEX8181833.1	dispersin export ABC transporter permease subunit AatP	Escherichia coli	2018EL-1093a
63801279	INSDC	AARTAZ010000052.1	12327	13457	-	EEX8205085.1	dispersin export ABC transporter permease subunit AatP	Escherichia coli	2018EL-1091a
63801279	INSDC	AARVGI010000080.1	5826	6956	-	EEY5233982.1	dispersin export ABC transporter permease subunit AatP	Escherichia coli	671954
63801279	INSDC	AASBIC010000040.1	29216	30346	-	EFA6253184.1	dispersin export ABC transporter permease subunit AatP	Escherichia coli	PNUSAE022275
63801279	INSDC	AASBIJ010000153.1	120	1250	-	EFA6287789.1	dispersin export ABC transporter permease subunit AatP	Escherichia coli	PNUSAE022053
63801279	INSDC	AASDKZ010000073.1	38	1168	-	EFB2879405.1	dispersin export ABC transporter permease subunit AatP	Escherichia coli	PNUSAE022697
63801279	INSDC	AASFOK010000035.1	11175	12305	-	EFB3060542.1	dispersin export ABC transporter permease subunit AatP	Escherichia coli	PNUSAE026152
63801279	INSDC	AASFRL010000071.1	9551	10681	-	EFB3267082.1	dispersin export ABC transporter permease subunit AatP	Escherichia coli	777332
63801279	INSDC	AASGMU010000048.1	2501	3631	-	EFB7828397.1	dispersin export ABC transporter permease subunit AatP	Escherichia coli	PNUSAE027538
63801279	INSDC	AASGMX010000040.1	5651	6781	-	EFB7910093.1	dispersin export ABC transporter permease subunit AatP	Escherichia coli	PNUSAE027530
63801279	INSDC	AASELN010000031.1	63549	64679	-	EFB9250253.1	dispersin export ABC transporter permease subunit AatP	Escherichia coli	2015C-3131
63801279	INSDC	AASERZ010000030.1	32456	33586	-	EFB9547398.1	dispersin export ABC transporter permease subunit AatP	Escherichia coli	PNUSAE022579
63801279	INSDC	AASEEY010000186.1	120	1250	-	EFC4562550.1	dispersin export ABC transporter permease subunit AatP	Escherichia coli	PNUSAE023766
63801279	INSDC	AASIIQ010000050.1	23418	24548	-	EFC7361526.1	dispersin export ABC transporter permease subunit AatP	Escherichia coli	369046
63801279	INSDC	AASIJO010000073.1	18273	19403	-	EFC7721735.1	dispersin export ABC transporter permease subunit AatP	Escherichia coli	356072
63801279	INSDC	AASILQ010000029.1	3124	4254	+	EFC7955034.1	dispersin export ABC transporter permease subunit AatP	Escherichia coli	2017EL-1034a
63801279	INSDC	AASKGR010000068.1	5162	6292	-	EFD5042849.1	dispersin export ABC transporter permease subunit AatP	Escherichia coli	PNUSAE031853
63801279	INSDC	AASLXR010000061.1	19411	20541	-	EFE0616607.1	dispersin export ABC transporter permease subunit AatP	Escherichia coli	300650
63801279	INSDC	AASODW010000057.1	5789	6919	-	EFE8176973.1	dispersin export ABC transporter permease subunit AatP	Escherichia coli	PNUSAE032730
63801279	INSDC	AASOMX010000040.1	12327	13457	-	EFE9400806.1	dispersin export ABC transporter permease subunit AatP	Escherichia coli	PNUSAE007297
63801279	INSDC	AASPHX010000042.1	3127	4257	+	EFF2129503.1	dispersin export ABC transporter permease subunit AatP	Escherichia coli	288950
63801279	INSDC	AASPIO010000052.1	10047	11177	-	EFF2210851.1	dispersin export ABC transporter permease subunit AatP	Escherichia coli	294690
63801279	INSDC	AASPIU010000044.1	5579	6709	-	EFF2240012.1	dispersin export ABC transporter permease subunit AatP	Escherichia coli	315231
63801279	INSDC	AASPIW010000063.1	10114	11244	-	EFF2254582.1	dispersin export ABC transporter permease subunit AatP	Escherichia coli	311409
63801279	INSDC	AASPIX010000061.1	10098	11228	-	EFF2259423.1	dispersin export ABC transporter permease subunit AatP	Escherichia coli	301616
63801279	INSDC	AASPJF010000052.1	5162	6292	-	EFF2298333.1	dispersin export ABC transporter permease subunit AatP	Escherichia coli	302905
63801279	INSDC	AASPJN010000061.1	19411	20541	-	EFF2342137.1	dispersin export ABC transporter permease subunit AatP	Escherichia coli	290590
63801279	INSDC	AASPJQ010000073.1	5985	7115	-	EFF2357277.1	dispersin export ABC transporter permease subunit AatP	Escherichia coli	257382
63801279	INSDC	AASPJY010000073.1	5815	6945	-	EFF2421737.1	dispersin export ABC transporter permease subunit AatP	Escherichia coli	266916
63801279	INSDC	AASPJX010000066.1	9991	11121	-	EFF2436377.1	dispersin export ABC transporter permease subunit AatP	Escherichia coli	298882
63801279	INSDC	AASRKD010000051.1	2807	3937	-	EFF9309171.1	dispersin export ABC transporter permease subunit AatP	Escherichia coli	PNUSAE044202
63801279	INSDC	AASRLS010000059.1	10179	11309	-	EFF9478039.1	dispersin export ABC transporter permease subunit AatP	Escherichia coli	PNUSAE041030
63801279	INSDC	AASRMG010000052.1	2481	3611	-	EFF9562907.1	dispersin export ABC transporter permease subunit AatP	Escherichia coli	PNUSAE040124
63801279	INSDC	AASRML010000035.1	18082	19212	-	EFF9591453.1	dispersin export ABC transporter permease subunit AatP	Escherichia coli	PNUSAE040126
63801279	INSDC	AASROA010000052.1	10160	11290	-	EFF9780879.1	dispersin export ABC transporter permease subunit AatP	Escherichia coli	PNUSAE038252
63801279	INSDC	AASROK010000036.1	18082	19212	-	EFF9843315.1	dispersin export ABC transporter permease subunit AatP	Escherichia coli	PNUSAE037419
63801279	INSDC	AASRVP010000071.1	11614	12744	-	EFG0779603.1	dispersin export ABC transporter permease subunit AatP	Escherichia coli	231229
63801279	INSDC	AASSLS010000066.1	9566	10696	-	EFG2850230.1	dispersin export ABC transporter permease subunit AatP	Escherichia coli	290601
63801279	INSDC	AASSYR010000053.1	5852	6982	-	EFG4558706.1	dispersin export ABC transporter permease subunit AatP	Escherichia coli	274238
63801279	INSDC	AASSZN010000066.1	10009	11139	-	EFG4674479.1	dispersin export ABC transporter permease subunit AatP	Escherichia coli	295012
63801279	INSDC	AASTJI010000090.1	5718	6848	-	EFG5973213.1	dispersin export ABC transporter permease subunit AatP	Escherichia coli	271310
63801279	INSDC	AASVPY010000051.1	19040	20170	-	EFH3601209.1	dispersin export ABC transporter permease subunit AatP	Escherichia coli	853966
63801279	INSDC	AASWQX010000066.1	5831	6961	-	EFH6952967.1	dispersin export ABC transporter permease subunit AatP	Escherichia coli	843995
63801279	INSDC	AASWUT010000070.1	5718	6848	-	EFH7412865.1	dispersin export ABC transporter permease subunit AatP	Escherichia coli	838526
63801279	INSDC	AASZIT010000043.1	11175	12305	-	EFI5962168.1	dispersin export ABC transporter permease subunit AatP	Escherichia coli	PNUSAE046121
63801279	INSDC	AASZJF010000042.1	19040	20170	-	EFI5986956.1	dispersin export ABC transporter permease subunit AatP	Escherichia coli	PNUSAE046122
63801279	INSDC	AASZMX010000042.1	5959	7089	-	EFI6442543.1	dispersin export ABC transporter permease subunit AatP	Escherichia coli	PNUSAE044607
63801279	INSDC	AASZNF010000055.1	24277	25407	-	EFI6479643.1	dispersin export ABC transporter permease subunit AatP	Escherichia coli	860005
63801279	INSDC	AASZQU010000045.1	5852	6982	-	EFI6928135.1	dispersin export ABC transporter permease subunit AatP	Escherichia coli	PNUSAE047406
63801279	INSDC	AATANW010000067.1	23594	24724	-	EFJ0006391.1	dispersin export ABC transporter permease subunit AatP	Escherichia coli	882850
63801279	INSDC	AATARV010000086.1	9995	11125	-	EFJ0518055.1	dispersin export ABC transporter permease subunit AatP	Escherichia coli	882887
63801279	INSDC	AATBSI010000056.1	11175	12305	-	EFJ3930514.1	dispersin export ABC transporter permease subunit AatP	Escherichia coli	884449
63801279	INSDC	AATCFK010000037.1	5789	6919	-	EFJ5659744.1	dispersin export ABC transporter permease subunit AatP	Escherichia coli	2014C-3860
63801279	INSDC	AATEOR010000075.1	9101	10231	-	EFK2585731.1	dispersin export ABC transporter permease subunit AatP	Escherichia coli	193354
63801279	INSDC	AATEUZ010000058.1	5852	6982	-	EFK3551327.1	dispersin export ABC transporter permease subunit AatP	Escherichia coli	153146
63801279	INSDC	AATFAP010000110.1	5649	6779	-	EFK4321171.1	dispersin export ABC transporter permease subunit AatP	Escherichia coli	143510
63801279	INSDC	AATFCY010000051.1	14121	15251	-	EFK4689677.1	dispersin export ABC transporter permease subunit AatP	Escherichia coli	227794
63801279	INSDC	AATGSP010000066.1	14121	15251	-	EFL0619182.1	dispersin export ABC transporter permease subunit AatP	Escherichia coli	894910
63801279	INSDC	AATIFQ010000059.1	112	1242	-	EFL5802442.1	dispersin export ABC transporter permease subunit AatP	Escherichia coli	E78634
63801279	INSDC	AATKPO010000043.1	29171	30301	-	EFM3473717.1	dispersin export ABC transporter permease subunit AatP	Escherichia coli	907285
63801279	INSDC	AATKQI010000058.1	23330	24460	-	EFM3575315.1	dispersin export ABC transporter permease subunit AatP	Escherichia coli	903412
63801279	INSDC	AATKTH010000047.1	5649	6779	-	EFM3960640.1	dispersin export ABC transporter permease subunit AatP	Escherichia coli	PNUSAE046120
63801279	INSDC	AATPZM010000032.1	18082	19212	-	EFO0261998.1	dispersin export ABC transporter permease subunit AatP	Escherichia coli	PNUSAE016672
63801279	INSDC	AATQFB010000041.1	12327	13457	-	EFO0950948.1	dispersin export ABC transporter permease subunit AatP	Escherichia coli	PNUSAE015909
63801279	INSDC	AATRGK010000052.1	5852	6982	-	EFO4514877.1	dispersin export ABC transporter permease subunit AatP	Escherichia coli	PNUSAE005556
63801279	INSDC	DABAKT010000080.1	7642	8772	-	HAH1335242.1	dispersin export ABC transporter permease subunit AatP	Escherichia coli	W2_4_ERB1
63801279	INSDC	DABDUG010000057.1	5718	6848	-	HAI2415145.1	dispersin export ABC transporter permease subunit AatP	Escherichia coli	BCW_4134
63801279	INSDC	DABIIM010000080.1	7642	8772	-	HAJ7533853.1	dispersin export ABC transporter permease subunit AatP	Escherichia coli	W2-4-ERB16
63801279	INSDC	WSHP01000036.1	1216	2346	+	KAE9940249.1	dispersin export ABC transporter permease subunit AatP	Escherichia coli	TzEc037
63801279	INSDC	RNIZ01000046.1	5842	6972	-	MHG54627.1	dispersin export ABC transporter permease subunit AatP	Escherichia coli	PNUSAE018740	GCA_003782245.1
63801279	INSDC	WEPZ01000035.1	13924	15054	+	NNQ57533.1	dispersin export ABC transporter permease subunit AatP	Escherichia coli	P433V1
63801279	INSDC	WERD01000057.1	8570	9700	+	NNQ72020.1	dispersin export ABC transporter permease subunit AatP	Escherichia coli	K22V1
63801279	INSDC	WERB01000047.1	2669	3799	+	NNQ90954.1	dispersin export ABC transporter permease subunit AatP	Escherichia coli	K18V1
63801279	INSDC	WEQO01000039.1	13924	15054	+	NNR44999.1	dispersin export ABC transporter permease subunit AatP	Escherichia coli	E17V1A
63801279	INSDC	WEQN01000059.1	3191	4321	+	NNR50070.1	dispersin export ABC transporter permease subunit AatP	Escherichia coli	E16V1A
63801279	INSDC	WERK01000051.1	2257	3387	+	NNR59962.1	dispersin export ABC transporter permease subunit AatP	Escherichia coli	K41V1
63801279	INSDC	WERL01000046.1	1290	2420	+	NNR69208.1	dispersin export ABC transporter permease subunit AatP	Escherichia coli	K44V1
63801279	INSDC	WERM01000071.1	5129	6259	-	NNR74825.1	dispersin export ABC transporter permease subunit AatP	Escherichia coli	K45V1
63801279	INSDC	WERF01000058.1	5129	6259	-	NNR95032.1	dispersin export ABC transporter permease subunit AatP	Escherichia coli	K26V1
27015716	RefSeq	NC_022333.1	122172	123311	-	WP_000336105.1	hypothetical protein	Escherichia coli	4266 delta cssB::Km
27015716	RefSeq	NZ_AB702969.1	122172	123311	-	WP_000336105.1	hypothetical protein	Escherichia coli	4266 delta cssB::Km
27015716	RefSeq	NZ_AIHN01000038.1	23844	24983	+	WP_000336105.1	hypothetical protein	Escherichia coli DEC14D	DEC14D	GCF_000250475.1
27015716	RefSeq	NZ_APXG01000136.1	5734	6873	-	WP_000336105.1	hypothetical protein	Escherichia coli 2860650	2860650	GCF_000356445.2
27015716	RefSeq	NZ_APXJ01000087.1	5685	6824	-	WP_000336105.1	hypothetical protein	Escherichia coli 2866350	2866350	GCF_000356505.2
27015716	RefSeq	NZ_APZZ01000154.1	5601	6740	-	WP_000336105.1	hypothetical protein	Escherichia coli p0305293.14	p0305293.14	GCF_000357485.2
27015716	RefSeq	NZ_AQBV01000125.1	5600	6739	-	WP_000336105.1	hypothetical protein	Escherichia coli p0305293.12	p0305293.12	GCF_000358595.2
27015716	RefSeq	NZ_AQBW01000061.1	5597	6736	-	WP_000336105.1	hypothetical protein	Escherichia coli p0305293.15	p0305293.15	GCF_000358615.2
27015716	RefSeq	NZ_AQBX01000098.1	5735	6874	-	WP_000336105.1	hypothetical protein	Escherichia coli p0305293.2	p0305293.2	GCF_000358635.2
27015716	RefSeq	NZ_AQBY01000106.1	5687	6826	-	WP_000336105.1	hypothetical protein	Escherichia coli p0305293.3	p0305293.3	GCF_000358655.2
27015716	RefSeq	NZ_AQBZ01000231.1	242	1381	-	WP_000336105.1	hypothetical protein	Escherichia coli p0305293.4	p0305293.4	GCF_000358675.2
27015716	RefSeq	NZ_AQCC01000187.1	302	1441	-	WP_000336105.1	hypothetical protein	Escherichia coli p0305293.7	p0305293.7	GCF_000359095.2
27015716	RefSeq	NZ_AQCD01000154.1	5687	6826	-	WP_000336105.1	hypothetical protein	Escherichia coli p0305293.8	p0305293.8	GCF_000358695.2
27015716	RefSeq	NZ_AQDL01000088.1	5372	6511	-	WP_000336105.1	hypothetical protein	Escherichia coli 2860050	2860050	GCF_000354995.2
27015716	RefSeq	NZ_AQDW01000038.1	5641	6780	-	WP_000336105.1	hypothetical protein	Escherichia coli 2770900	2770900	GCF_000355615.2
27015716	RefSeq	NZ_AQDZ01000120.1	1400	2539	+	WP_000336105.1	hypothetical protein	Escherichia coli 2749250	2749250	GCF_000354875.1
27015716	RefSeq	NZ_AQEA01000130.1	1447	2586	+	WP_000336105.1	hypothetical protein	Escherichia coli 2747800	2747800	GCF_000354775.2
27015716	RefSeq	NZ_AQEC01000089.1	5574	6713	-	WP_000336105.1	hypothetical protein	Escherichia coli 2729250	2729250	GCF_000356065.2
27015716	RefSeq	NZ_AQEK01000021.1	15319	16458	-	WP_000336105.1	hypothetical protein	Escherichia coli p0305293.1	p0305293.1	GCF_000356605.2
27015716	RefSeq	NZ_AQFC01000043.1	13410	14549	-	WP_000336105.1	hypothetical protein	Escherichia coli Envira 8/11	Envira 8/11	GCF_000355215.2
27015716	RefSeq	NZ_AQFD01000032.1	14429	15568	-	WP_000336105.1	hypothetical protein	Escherichia coli Envira 10/1	Envira 10/1	GCF_000355195.2
27015716	RefSeq	NZ_CP023347.1	104771	105910	-	WP_000336105.1	hypothetical protein	Escherichia coli	ETEC-2265	GCF_002302315.1
27015716	RefSeq	NZ_CP024668.1	85306	86445	-	WP_000336105.1	hypothetical protein	Escherichia coli	F5176C6	GCF_002764175.1
27015716	RefSeq	NZ_CP025848.1	79124	80263	+	WP_000336105.1	hypothetical protein	Escherichia coli	602354	GCF_003956365.1
27015716	RefSeq	NZ_CP025863.1	19418	20557	+	WP_000336105.1	hypothetical protein	Escherichia coli	504237	GCF_003956185.1
27015716	RefSeq	NZ_CP025911.1	140562	141701	-	WP_000336105.1	hypothetical protein	Escherichia coli	204446	GCF_003956205.1
27015716	RefSeq	NZ_CP025917.1	108443	109582	-	WP_000336105.1	hypothetical protein	Escherichia coli	120899	GCF_003956485.1
27015716	RefSeq	NZ_CP025921.1	41596	42735	-	WP_000336105.1	hypothetical protein	Escherichia coli	103605	GCF_003956325.1
27015716	RefSeq	NZ_JORD01000142.1	5532	6671	-	WP_000336105.1	hypothetical protein	Escherichia coli 6-319-05_S1_C2	6-319-05_S1_C2	GCF_000713025.1
27015716	RefSeq	NZ_JORE01000030.1	10159	11298	+	WP_000336105.1	hypothetical protein	Escherichia coli 6-319-05_S1_C3	6-319-05_S1_C3	GCF_000713015.1
27015716	RefSeq	NZ_JORE01000041.1	5525	6664	-	WP_000336105.1	hypothetical protein	Escherichia coli 6-319-05_S1_C3	6-319-05_S1_C3	GCF_000713015.1
27015716	RefSeq	NZ_JORT01000032.1	9979	11118	+	WP_000336105.1	hypothetical protein	Escherichia coli 6-319-05_S1_C1	6-319-05_S1_C1	GCF_000713335.1
27015716	RefSeq	NZ_JORT01000042.1	5527	6666	-	WP_000336105.1	hypothetical protein	Escherichia coli 6-319-05_S1_C1	6-319-05_S1_C1	GCF_000713335.1
27015716	RefSeq	NZ_JORT01000109.1	5527	6666	-	WP_000336105.1	hypothetical protein	Escherichia coli 6-319-05_S1_C1	6-319-05_S1_C1	GCF_000713335.1
27015716	RefSeq	NZ_JORT01000182.1	3494	4633	+	WP_000336105.1	hypothetical protein	Escherichia coli 6-319-05_S1_C1	6-319-05_S1_C1	GCF_000713335.1
27015716	RefSeq	NZ_JORT01000190.1	2719	3858	+	WP_000336105.1	hypothetical protein	Escherichia coli 6-319-05_S1_C1	6-319-05_S1_C1	GCF_000713335.1
27015716	RefSeq	NZ_JTHI01000107.1	1864	3003	+	WP_000336105.1	hypothetical protein	Escherichia coli	E1777	GCF_000806265.1
27015716	RefSeq	NZ_JXBV01000046.1	5289	6428	-	WP_000336105.1	hypothetical protein	Escherichia coli C691-71 (14b)	C691-71 (14b)	GCF_000818965.1
27015716	RefSeq	NZ_KE353242.1	1360	2499	+	WP_000336105.1	hypothetical protein	Escherichia coli E2265	E2265	GCF_000415485.1
27015716	RefSeq	NZ_KI894150.1	1864	3003	+	WP_000336105.1	hypothetical protein	Escherichia coli E1777	E1777	GCF_000512625.1
27015716	RefSeq	NZ_KN711528.1	1360	2499	+	WP_000336105.1	hypothetical protein	Escherichia coli	E2265	GCF_000806255.1
27015716	RefSeq	NZ_NJYO01000117.1	1888	3027	+	WP_000336105.1	hypothetical protein	Escherichia coli	MOD1-EC1838	GCF_002458245.1
27015716	RefSeq	NZ_NNUI01000064.1	1991	3130	+	WP_000336105.1	hypothetical protein	Escherichia coli	MOD1-EC6636	GCF_002485105.1
27015716	RefSeq	NZ_PNSJ01000076.1	5551	6690	-	WP_000336105.1	hypothetical protein	Escherichia coli	702782	GCF_003980635.1
27015716	RefSeq	NZ_PNSL01000065.1	5484	6623	-	WP_000336105.1	hypothetical protein	Escherichia coli	702551	GCF_003980655.1
27015716	RefSeq	NZ_PNST01000063.1	5484	6623	-	WP_000336105.1	hypothetical protein	Escherichia coli	700052	GCF_003981645.1
27015716	RefSeq	NZ_PNTV01000066.1	5484	6623	-	WP_000336105.1	hypothetical protein	Escherichia coli	403625	GCF_003981955.1
27015716	RefSeq	NZ_PNUA01000075.1	5551	6690	-	WP_000336105.1	hypothetical protein	Escherichia coli	402371	GCF_003983695.1
27015716	RefSeq	NZ_PNUB01000075.1	5484	6623	-	WP_000336105.1	hypothetical protein	Escherichia coli	402216	GCF_003983685.1
27015716	RefSeq	NZ_PNUC01000067.1	5484	6623	-	WP_000336105.1	hypothetical protein	Escherichia coli	402007	GCF_003982175.1
27015716	RefSeq	NZ_PNVE01000064.1	5484	6623	-	WP_000336105.1	hypothetical protein	Escherichia coli	302921	GCF_003983885.1
27015716	RefSeq	NZ_PNVK01000062.1	5484	6623	-	WP_000336105.1	hypothetical protein	Escherichia coli	220075	GCF_003983925.1
27015716	RefSeq	NZ_PNVZ01000063.1	5484	6623	-	WP_000336105.1	hypothetical protein	Escherichia coli	203394	GCF_003983025.1
27015716	RefSeq	NZ_PNWC01000067.1	5484	6623	-	WP_000336105.1	hypothetical protein	Escherichia coli	202789	GCF_003983075.1
27015716	RefSeq	NZ_PNWD01000063.1	5484	6623	-	WP_000336105.1	hypothetical protein	Escherichia coli	202709	GCF_003983125.1
27015716	RefSeq	NZ_PNWF01000071.1	5484	6623	-	WP_000336105.1	hypothetical protein	Escherichia coli	202141	GCF_003983215.1
27015716	RefSeq	NZ_PNWI01000073.1	5484	6623	-	WP_000336105.1	hypothetical protein	Escherichia coli	201329	GCF_003983275.1
27015716	RefSeq	NZ_PNXA01000070.1	5484	6623	-	WP_000336105.1	hypothetical protein	Escherichia coli	100693	GCF_003984475.1
27015716	RefSeq	NZ_PNXJ01000067.1	5484	6623	-	WP_000336105.1	hypothetical protein	Escherichia coli	100211	GCF_003984395.1
27015716	RefSeq	NZ_PNXK01000066.1	5484	6623	-	WP_000336105.1	hypothetical protein	Escherichia coli	100045	GCF_003984405.1
27015716	RefSeq	NZ_PNYK01000064.1	5484	6623	-	WP_000336105.1	hypothetical protein	Escherichia coli	100522	GCF_003984285.1
27015716	RefSeq	NZ_PNYL01000061.1	5484	6623	-	WP_000336105.1	hypothetical protein	Escherichia coli	100421	GCF_003984385.1
27015716	RefSeq	NZ_PNYM01000071.1	5484	6623	-	WP_000336105.1	hypothetical protein	Escherichia coli	100345	GCF_003984375.1
27015716	RefSeq	NZ_PNYN01000069.1	5484	6623	-	WP_000336105.1	hypothetical protein	Escherichia coli	100324	GCF_003984575.1
27015716	RefSeq	NZ_PNYO01000061.1	5484	6623	-	WP_000336105.1	hypothetical protein	Escherichia coli	100047	GCF_004001145.1
27015716	RefSeq	NZ_PNYR01000071.1	5484	6623	-	WP_000336105.1	hypothetical protein	Escherichia coli	721040	GCF_003981275.1
27015716	RefSeq	NZ_PNYT01000075.1	5484	6623	-	WP_000336105.1	hypothetical protein	Escherichia coli	703595	GCF_003980565.1
27015716	RefSeq	NZ_PNYZ01000065.1	5484	6623	-	WP_000336105.1	hypothetical protein	Escherichia coli	700004	GCF_003980795.1
27015716	RefSeq	NZ_PNZE01000067.1	5551	6690	-	WP_000336105.1	hypothetical protein	Escherichia coli	503606	GCF_003981095.1
27015716	RefSeq	NZ_PNZF01000063.1	1941	3080	+	WP_000336105.1	hypothetical protein	Escherichia coli	410519	GCF_003981865.1
27015716	RefSeq	NZ_PNZG01000066.1	1941	3080	+	WP_000336105.1	hypothetical protein	Escherichia coli	410343	GCF_003981885.1
27015716	RefSeq	NZ_PNZH01000072.1	5551	6690	-	WP_000336105.1	hypothetical protein	Escherichia coli	403395	GCF_003981975.1
27015716	RefSeq	NZ_PNZI01000069.1	1941	3080	+	WP_000336105.1	hypothetical protein	Escherichia coli	403047	GCF_003982035.1
27015716	RefSeq	NZ_PNZJ01000069.1	5484	6623	-	WP_000336105.1	hypothetical protein	Escherichia coli	401715	GCF_003982235.1
27015716	RefSeq	NZ_PNZK01000070.1	5551	6690	-	WP_000336105.1	hypothetical protein	Escherichia coli	401924	GCF_003982245.1
27015716	RefSeq	NZ_PNZL01000073.1	5551	6690	-	WP_000336105.1	hypothetical protein	Escherichia coli	402245	GCF_003982065.1
27015716	RefSeq	NZ_PNZN01000070.1	5484	6623	-	WP_000336105.1	hypothetical protein	Escherichia coli	400834	GCF_003982345.1
27015716	RefSeq	NZ_PNZO01000072.1	5551	6690	-	WP_000336105.1	hypothetical protein	Escherichia coli	320321	GCF_003982545.1
27015716	RefSeq	NZ_PNZP01000066.1	5551	6690	-	WP_000336105.1	hypothetical protein	Escherichia coli	310003	GCF_003983855.1
27015716	RefSeq	NZ_PNZR01000065.1	5484	6623	-	WP_000336105.1	hypothetical protein	Escherichia coli	210056	GCF_003982805.1
27015716	RefSeq	NZ_POAE01000063.1	5484	6623	-	WP_000336105.1	hypothetical protein	Escherichia coli	102221	GCF_003984175.1
27015716	RefSeq	NZ_POAR01000069.1	5484	6623	-	WP_000336105.1	hypothetical protein	Escherichia coli	400584	GCF_003982365.1
27015716	RefSeq	NZ_POAV01000068.1	5484	6623	-	WP_000336105.1	hypothetical protein	Escherichia coli	100563	GCF_003984275.1
27015716	RefSeq	NZ_UGCI01000001.1	144331	145470	+	WP_000336105.1	hypothetical protein	Escherichia coli	NCTC11474	GCF_900449205.1
27015716	RefSeq	NC_022333.1	122172	123311	-	YP_008531486.1	permease family protein	Escherichia coli	4266 delta cssB::Km
27015716	INSDC	CP023347.1	104771	105910	-	ATB11768.1	ABC transporter permease	Escherichia coli	ETEC-2265	GCA_002302315.1
27015716	INSDC	AB702969.1	122172	123311	-	BAN82955.1	permease family protein	Escherichia coli	4266 delta cssB::Km
27015716	INSDC	AASDTE010000083.1	5473	6612	-	EFD1589027.1	ABC transporter permease	Escherichia coli	738636
27015716	INSDC	AASKJP010000067.1	5973	7112	-	EFD5425741.1	ABC transporter permease	Escherichia coli	PNUSAE027028
27015716	INSDC	AIHN01000038.1	23844	24983	+	EHX95089.1	permease family protein	Escherichia coli DEC14D	DEC14D	GCA_000250475.2
27015716	INSDC	AQDW01000038.1	5641	6780	-	EMW53642.1	putative membrane protein	Escherichia coli 2770900	2770900	GCA_000355615.2
27015716	INSDC	AQEA01000130.1	1447	2586	+	EMW67656.1	putative membrane protein	Escherichia coli 2747800	2747800	GCA_000354775.2
27015716	INSDC	AQFC01000043.1	13410	14549	-	EMX69908.1	putative membrane protein	Escherichia coli Envira 8/11	Envira 8/11	GCA_000355215.2
27015716	INSDC	AQEC01000089.1	5574	6713	-	ENA46933.1	putative membrane protein	Escherichia coli 2729250	2729250	GCA_000356065.2
27015716	INSDC	APXG01000136.1	5734	6873	-	ENA92455.1	putative membrane protein	Escherichia coli 2860650	2860650	GCA_000356445.2
27015716	INSDC	APXJ01000087.1	5685	6824	-	ENB08062.1	putative membrane protein	Escherichia coli 2866350	2866350	GCA_000356505.2
27015716	INSDC	AQBW01000061.1	5597	6736	-	ENG50549.1	putative membrane protein	Escherichia coli p0305293.15	p0305293.15	GCA_000358615.2
27015716	INSDC	AQBX01000098.1	5735	6874	-	ENG56631.1	putative membrane protein	Escherichia coli p0305293.2	p0305293.2	GCA_000358635.2
27015716	INSDC	DABDRQ010000069.1	5314	6453	-	HAI2096325.1	ABC transporter permease	Escherichia coli	BCW_4199
27015716	INSDC	JORD01000142.1	5532	6671	-	KEM15007.1	putative membrane protein	Escherichia coli 6-319-05_S1_C2	6-319-05_S1_C2	GCA_000713025.1
27015716	INSDC	JORE01000041.1	5525	6664	-	KEM29267.1	putative membrane protein	Escherichia coli 6-319-05_S1_C3	6-319-05_S1_C3	GCA_000713015.1
27015716	INSDC	JORE01000030.1	10159	11298	+	KEM31675.1	putative membrane protein	Escherichia coli 6-319-05_S1_C3	6-319-05_S1_C3	GCA_000713015.1
27015716	INSDC	JORT01000190.1	2719	3858	+	KEM88849.1	putative membrane protein	Escherichia coli 6-319-05_S1_C1	6-319-05_S1_C1	GCA_000713335.1
27015716	INSDC	JORT01000182.1	3494	4633	+	KEM89388.1	putative membrane protein	Escherichia coli 6-319-05_S1_C1	6-319-05_S1_C1	GCA_000713335.1
27015716	INSDC	JORT01000109.1	5527	6666	-	KEM95174.1	putative membrane protein	Escherichia coli 6-319-05_S1_C1	6-319-05_S1_C1	GCA_000713335.1
27015716	INSDC	JORT01000042.1	5527	6666	-	KEN06116.1	putative membrane protein	Escherichia coli 6-319-05_S1_C1	6-319-05_S1_C1	GCA_000713335.1
27015716	INSDC	JORT01000032.1	9979	11118	+	KEN07026.1	putative membrane protein	Escherichia coli 6-319-05_S1_C1	6-319-05_S1_C1	GCA_000713335.1
27015716	INSDC	JXBV01000046.1	5289	6428	-	KIG26781.1	ABC transporter permease	Escherichia coli C691-71 (14b)	C691-71 (14b)	GCA_000818965.1
27015716	INSDC	UGCI01000001.1	144331	145470	+	STI41687.1	putative efflux ABC transporter, permease protein	Escherichia coli	NCTC11474	GCA_900449205.1
339991328	RefSeq	NZ_JACBJD010000009.1	23294	24409	-	WP_179225942.1	permease	Salmonella enterica	UPMP2115	GCF_013401735.1
339991328	INSDC	JACBJD010000009.1	23294	24409	-	NYA57907.1	permease	Salmonella enterica	UPMP2115
21941414	RefSeq	NC_015224.1	3830018	3831148	-	WP_005160645.1	ABC transporter permease	Yersinia enterocolitica subsp. palearctica 105.5R(r)	105.5R(r)	GCF_000192105.1
21941414	RefSeq	NC_017564.1	2484608	2485738	-	WP_005160645.1	ABC transporter permease	Yersinia enterocolitica subsp. palearctica Y11	Y11	GCF_000253175.1
21941414	RefSeq	NZ_AGQO01000017.1	4874	6004	-	WP_005160645.1	ABC transporter permease	Yersinia enterocolitica subsp. palearctica PhRBD_Ye1	PhRBD_Ye1	GCF_000230775.1
21941414	RefSeq	NZ_ASHT01000034.1	186522	187652	-	WP_005160645.1	ABC transporter permease	Yersinia enterocolitica subsp. palearctica YE-P1	YE-P1	GCF_000401975.1
21941414	RefSeq	NZ_ASHU01000045.1	42775	43905	-	WP_005160645.1	ABC transporter permease	Yersinia enterocolitica subsp. palearctica YE-P4	YE-P4	GCF_000401955.1
21941414	RefSeq	NZ_ASHV01000047.1	5418	6548	-	WP_005160645.1	ABC transporter permease	Yersinia enterocolitica subsp. palearctica YE-149	YE-149	GCF_000401935.1
21941414	RefSeq	NZ_ASHW01000042.1	42772	43902	-	WP_005160645.1	ABC transporter permease	Yersinia enterocolitica subsp. palearctica YE-150	YE-150	GCF_000401995.1
21941414	RefSeq	NZ_CACU01000005.1	739402	740532	+	WP_005160645.1	ABC transporter permease	Yersinia enterocolitica subsp. palearctica 556/8265	556/8265	GCF_000284935.1
21941414	RefSeq	NZ_CACV01000017.1	368854	369984	-	WP_005160645.1	ABC transporter permease	Yersinia enterocolitica subsp. palearctica 647/5307	647/5307	GCF_000284955.1
21941414	RefSeq	NZ_CAOV01000009.1	316064	317194	+	WP_005160645.1	ABC transporter permease	Yersinia enterocolitica IP 10393	IP 10393	GCF_000330605.1
21941414	RefSeq	NZ_CGBC01000017.1	65701	66831	+	WP_005160645.1	ABC transporter permease	Yersinia enterocolitica	IP26656	GCF_001354615.1
21941414	RefSeq	NZ_CGBR01000002.1	229467	230597	-	WP_005160645.1	ABC transporter permease	Yersinia enterocolitica	IP26249	GCF_001354575.1
21941414	RefSeq	NZ_CGHW01000024.1	64327	65457	-	WP_005160645.1	ABC transporter permease	Yersinia enterocolitica	ERL084574	GCF_001319365.1
21941414	RefSeq	NZ_CHDN01000046.1	616	1746	+	WP_005160645.1	ABC transporter permease	Yersinia enterocolitica	ERL082399	GCF_001319385.1
21941414	RefSeq	NZ_CHJR01000007.1	26379	27509	+	WP_005160645.1	ABC transporter permease	Yersinia enterocolitica	H692/94	GCF_001319445.1
21941414	RefSeq	NZ_CHYU01000019.1	65712	66842	+	WP_005160645.1	ABC transporter permease	Yersinia enterocolitica	IP10393	GCF_001354595.1
21941414	RefSeq	NZ_CIFH01000080.1	146	1276	+	WP_005160645.1	ABC transporter permease	Yersinia enterocolitica	H230/89	GCF_001319425.1
21941414	RefSeq	NZ_CIJR01000084.1	3537	4667	-	WP_005160645.1	ABC transporter permease	Yersinia enterocolitica	ERL084423	GCF_001319305.1
21941414	RefSeq	NZ_CP009838.1	2583535	2584665	+	WP_005160645.1	ABC transporter permease	Yersinia enterocolitica	2516-87	GCF_000834735.1
21941414	RefSeq	NZ_CP011286.1	696417	697547	+	WP_005160645.1	ABC transporter permease	Yersinia enterocolitica	KNG22703	GCF_001305635.1
21941414	RefSeq	NZ_CP030980.1	3711374	3712504	-	WP_005160645.1	ABC transporter permease	Yersinia enterocolitica subsp. palearctica	Y1	GCF_004368055.1
21941414	RefSeq	NZ_CPVJ01000008.1	26535	27665	+	WP_005160645.1	ABC transporter permease	Yersinia enterocolitica	ERL08599	GCF_001118285.1
21941414	RefSeq	NZ_CPWH01000122.1	632	1762	+	WP_005160645.1	ABC transporter permease	Yersinia enterocolitica	2/C/53NMD7	GCF_001136265.1
21941414	RefSeq	NZ_CPWJ01000042.1	32106	33236	+	WP_005160645.1	ABC transporter permease	Yersinia enterocolitica	ERL083523	GCF_001120245.1
21941414	RefSeq	NZ_CPWQ01000097.1	622	1752	+	WP_005160645.1	ABC transporter permease	Yersinia enterocolitica	1127	GCF_001097785.1
21941414	RefSeq	NZ_CPWT01000023.1	65716	66846	+	WP_005160645.1	ABC transporter permease	Yersinia enterocolitica	IP22276	GCF_001107025.1
21941414	RefSeq	NZ_CPXH01000089.1	619	1749	+	WP_005160645.1	ABC transporter permease	Yersinia enterocolitica	ERL032501	GCF_001090445.1
21941414	RefSeq	NZ_CPXJ01000106.1	229	1359	+	WP_005160645.1	ABC transporter permease	Yersinia enterocolitica	IP05342	GCF_001150565.1
21941414	RefSeq	NZ_CPYE01000089.1	4996	6126	-	WP_005160645.1	ABC transporter permease	Yersinia enterocolitica	IP29610	GCF_001124705.1
21941414	RefSeq	NZ_CPYM01000082.1	618	1748	+	WP_005160645.1	ABC transporter permease	Yersinia enterocolitica	ERL082756	GCF_001150845.1
21941414	RefSeq	NZ_CPYZ01000085.1	6288	7418	+	WP_005160645.1	ABC transporter permease	Yersinia enterocolitica	ERL022789	GCF_001116445.1
21941414	RefSeq	NZ_CPZA01000103.1	4921	6051	-	WP_005160645.1	ABC transporter permease	Yersinia enterocolitica	IP01119	GCF_001105985.1
21941414	RefSeq	NZ_CPZE01000016.1	30887	32017	-	WP_005160645.1	ABC transporter permease	Yersinia enterocolitica	IP20851	GCF_001090225.1
21941414	RefSeq	NZ_CPZU01000014.1	65781	66911	+	WP_005160645.1	ABC transporter permease	Yersinia enterocolitica	IP26766	GCF_001121425.1
21941414	RefSeq	NZ_CQAM01000041.1	3537	4667	-	WP_005160645.1	ABC transporter permease	Yersinia enterocolitica	H621/87	GCF_001090885.1
21941414	RefSeq	NZ_CQAT01000087.1	146	1276	+	WP_005160645.1	ABC transporter permease	Yersinia enterocolitica	ERL032126	GCF_001098085.1
21941414	RefSeq	NZ_CQAU01000079.1	3336	4466	-	WP_005160645.1	ABC transporter permease	Yersinia enterocolitica	ERL08109	GCF_001149865.1
21941414	RefSeq	NZ_CQAY01000006.1	79482	80612	-	WP_005160645.1	ABC transporter permease	Yersinia enterocolitica	ERL073627	GCF_001102185.1
21941414	RefSeq	NZ_CQBI01000080.1	6287	7417	+	WP_005160645.1	ABC transporter permease	Yersinia enterocolitica	ERL072344	GCF_001086365.1
21941414	RefSeq	NZ_CQBQ01000004.1	153728	154858	-	WP_005160645.1	ABC transporter permease	Yersinia enterocolitica	IP20322	GCF_001139785.1
21941414	RefSeq	NZ_CQBT01000098.1	3421	4551	-	WP_005160645.1	ABC transporter permease	Yersinia enterocolitica	ERL063683	GCF_001170365.1
21941414	RefSeq	NZ_CQCZ01000078.1	7600	8730	+	WP_005160645.1	ABC transporter permease	Yersinia enterocolitica	ERL032770	GCF_001125325.1
21941414	RefSeq	NZ_CTER01000084.1	628	1758	+	WP_005160645.1	ABC transporter permease	Yersinia enterocolitica	YE204/02	GCF_001218165.1
21941414	RefSeq	NZ_CTEZ01000022.1	65691	66821	+	WP_005160645.1	ABC transporter permease	Yersinia enterocolitica	YE213/02	GCF_001220045.1
21941414	RefSeq	NZ_CTFQ01000016.1	65778	66908	+	WP_005160645.1	ABC transporter permease	Yersinia enterocolitica	IP21447	GCF_001220085.1
21941414	RefSeq	NZ_CTFT01000001.1	65787	66917	+	WP_005160645.1	ABC transporter permease	Yersinia enterocolitica	IP00178	GCF_001218485.1
21941414	RefSeq	NZ_CTIM01000083.1	3596	4726	-	WP_005160645.1	ABC transporter permease	Yersinia enterocolitica	YE119/02	GCF_001219745.1
21941414	RefSeq	NZ_CTIR01000070.1	261	1391	+	WP_005160645.1	ABC transporter permease	Yersinia enterocolitica	YE203/02	GCF_001223425.1
21941414	RefSeq	NZ_CTJG01000080.1	3537	4667	-	WP_005160645.1	ABC transporter permease	Yersinia enterocolitica	YE153/02	GCF_001220565.1
21941414	RefSeq	NZ_CTJI01000069.1	6307	7437	+	WP_005160645.1	ABC transporter permease	Yersinia enterocolitica	YE58/03	GCF_001220185.1
21941414	RefSeq	NZ_CTJL01000132.1	3537	4667	-	WP_005160645.1	ABC transporter permease	Yersinia enterocolitica	YE11/03	GCF_001219325.1
21941414	RefSeq	NZ_CTKM01000101.1	619	1749	+	WP_005160645.1	ABC transporter permease	Yersinia enterocolitica	YE201/02	GCF_001222445.1
21941414	RefSeq	NZ_CTKS01000086.1	3577	4707	-	WP_005160645.1	ABC transporter permease	Yersinia enterocolitica	YE218/02	GCF_001221085.1
21941414	RefSeq	NZ_CTQV01000089.1	628	1758	+	WP_005160645.1	ABC transporter permease	Yersinia enterocolitica	YE237/02	GCF_001219245.1
21941414	RefSeq	NZ_CTRD01000013.1	30850	31980	-	WP_005160645.1	ABC transporter permease	Yersinia enterocolitica	YE214/02	GCF_001222105.1
21941414	RefSeq	NZ_CWGM01000037.1	3622	4752	-	WP_005160645.1	ABC transporter permease	Yersinia enterocolitica	YE74/03	GCF_001174945.1
21941414	RefSeq	NZ_CWIR01000018.1	3336	4466	-	WP_005160645.1	ABC transporter permease	Yersinia enterocolitica	YE519-36/88	GCF_001182105.1
21941414	RefSeq	NZ_CWIS01000093.1	3537	4667	-	WP_005160645.1	ABC transporter permease	Yersinia enterocolitica	H324/78	GCF_001182165.1
21941414	RefSeq	NZ_CWIT01000083.1	146	1276	+	WP_005160645.1	ABC transporter permease	Yersinia enterocolitica	H582/87	GCF_001182205.1
21941414	RefSeq	NZ_CWIU01000023.1	65697	66827	+	WP_005160645.1	ABC transporter permease	Yersinia enterocolitica	Y127	GCF_001182145.1
21941414	RefSeq	NZ_CWIV01000023.1	65723	66853	+	WP_005160645.1	ABC transporter permease	Yersinia enterocolitica	H7580/93	GCF_001182225.1
21941414	RefSeq	NZ_CWIW01000035.1	3350	4480	-	WP_005160645.1	ABC transporter permease	Yersinia enterocolitica	H469/87	GCF_001182125.1
21941414	RefSeq	NZ_CWIX01000091.1	3316	4446	-	WP_005160645.1	ABC transporter permease	Yersinia enterocolitica	H450/87	GCF_001182245.1
21941414	RefSeq	NZ_FKKJ01000018.1	4980	6110	-	WP_005160645.1	ABC transporter permease	Yersinia enterocolitica		GCF_900079855.1
21941414	RefSeq	NZ_FKKK01000017.1	4989	6119	-	WP_005160645.1	ABC transporter permease	Yersinia enterocolitica		GCF_900079815.1
21941414	RefSeq	NZ_FKKL01000078.1	6313	7443	+	WP_005160645.1	ABC transporter permease	Yersinia enterocolitica		GCF_900079875.1
21941414	RefSeq	NZ_FKKM01000021.1	65779	66909	+	WP_005160645.1	ABC transporter permease	Yersinia enterocolitica		GCF_900079835.1
21941414	RefSeq	NZ_FKKN01000075.1	4989	6119	-	WP_005160645.1	ABC transporter permease	Yersinia enterocolitica		GCF_900079945.1
21941414	RefSeq	NZ_FKKO01000017.1	4989	6119	-	WP_005160645.1	ABC transporter permease	Yersinia enterocolitica		GCF_900079895.1
21941414	RefSeq	NZ_FKKP01000017.1	4989	6119	-	WP_005160645.1	ABC transporter permease	Yersinia enterocolitica		GCF_900079955.1
21941414	RefSeq	NZ_FKKQ01000020.1	65780	66910	+	WP_005160645.1	ABC transporter permease	Yersinia enterocolitica		GCF_900079935.1
21941414	RefSeq	NZ_FKKR01000019.1	4989	6119	-	WP_005160645.1	ABC transporter permease	Yersinia enterocolitica		GCF_900079905.1
21941414	RefSeq	NZ_FKKS01000092.1	6313	7443	+	WP_005160645.1	ABC transporter permease	Yersinia enterocolitica		GCF_900079885.1
21941414	RefSeq	NZ_FKKT01000018.1	65779	66909	+	WP_005160645.1	ABC transporter permease	Yersinia enterocolitica		GCF_900079865.1
21941414	RefSeq	NZ_FKKU01000017.1	65598	66728	+	WP_005160645.1	ABC transporter permease	Yersinia enterocolitica		GCF_900079925.1
21941414	RefSeq	NZ_FKKV01000018.1	65780	66910	+	WP_005160645.1	ABC transporter permease	Yersinia enterocolitica		GCF_900079915.1
21941414	RefSeq	NZ_FKKW01000075.1	6313	7443	+	WP_005160645.1	ABC transporter permease	Yersinia enterocolitica		GCF_900079825.1
21941414	RefSeq	NZ_FKLN01000114.1	4191	5321	+	WP_005160645.1	ABC transporter permease	Yersinia enterocolitica		GCF_900080125.1
21941414	RefSeq	NZ_HF933206.1	744418	745548	+	WP_005160645.1	ABC transporter permease	Yersinia enterocolitica (type O:9) str. YE212/02	YE212/02	GCF_001050735.1
21941414	RefSeq	NZ_HF933423.1	1501503	1502633	+	WP_005160645.1	ABC transporter permease	Yersinia enterocolitica (type O:9) str. YE56/03	YE56/03	GCF_001050755.1
21941414	RefSeq	NZ_HF933424.1	1308573	1309703	-	WP_005160645.1	ABC transporter permease	Yersinia enterocolitica (type O:5,27) str. YE149/02	YE149/02	GCF_001050775.1
21941414	RefSeq	NZ_HF933425.1	773965	775095	+	WP_005160645.1	ABC transporter permease	Yersinia enterocolitica (type O:3) str. YE12/03	YE12/03	GCF_001050795.1
21941414	RefSeq	NZ_JAALCX010000014.1	65705	66835	+	WP_005160645.1	ABC transporter permease	Yersinia enterocolitica subsp. palearctica	Ye9N	GCF_011044655.1
21941414	RefSeq	NZ_KN150736.1	3310143	3311273	+	WP_005160645.1	ABC transporter permease	Yersinia enterocolitica	YEE	GCF_000754985.1
21941414	RefSeq	NZ_KN150739.1	1962637	1963767	-	WP_005160645.1	ABC transporter permease	Yersinia enterocolitica	YEA	GCF_000754975.1
21941414	RefSeq	NZ_LR134161.1	4030781	4031911	-	WP_005160645.1	ABC transporter permease	Yersinia enterocolitica subsp. enterocolitica	NCTC13629	GCF_900635745.1
21941414	RefSeq	NZ_LR134335.1	1828579	1829709	-	WP_005160645.1	ABC transporter permease	Yersinia enterocolitica subsp. palearctica	NCTC13769	GCF_900637005.1
21941414	RefSeq	NZ_LR698980.1	773965	775095	+	WP_005160645.1	ABC transporter permease	Yersinia enterocolitica		GCF_902385945.1
21941414	RefSeq	NZ_LYBL01000011.1	257877	259007	-	WP_005160645.1	ABC transporter permease	Yersinia enterocolitica subsp. palearctica	YE19	GCF_001649555.1
21941414	RefSeq	NZ_SJZK02000002.1	212092	213222	-	WP_005160645.1	ABC transporter permease	Yersinia enterocolitica subsp. palearctica	CFS1932	GCF_012028925.2
21941414	RefSeq	NZ_UHIX01000001.1	3366389	3367519	+	WP_005160645.1	ABC transporter permease	Yersinia enterocolitica	NCTC10460	GCF_900460595.1
21941414	INSDC	CP002246.1	3830018	3831148	-	ADZ43812.1	AatP, permease	Yersinia enterocolitica subsp. palearctica 105.5R(r)	105.5R(r)	GCA_000192105.1
21941414	INSDC	CP009838.1	2583535	2584665	+	AJJ27664.1	ftsX-like permease family protein	Yersinia enterocolitica	2516-87	GCA_000834735.1
21941414	INSDC	CP011286.1	696417	697547	+	ALG77435.1	permease	Yersinia enterocolitica	KNG22703	GCA_001305635.1
21941414	INSDC	FR729477.2	2484608	2485738	-	CBY25737.1	aatp permease	Yersinia enterocolitica subsp. palearctica Y11	Y11	GCA_000253175.1
21941414	INSDC	CAOV01000009.1	316064	317194	+	CCO70108.1	AatP permease	Yersinia enterocolitica IP 10393	IP 10393	GCA_000330605.1
21941414	INSDC	HF933206.1	744418	745548	+	CCV28599.1	putative permease	Yersinia enterocolitica (type O:9) str. YE212/02	YE212/02	GCA_001050735.1
21941414	INSDC	HF933423.1	1501503	1502633	+	CCV37078.1	putative permease	Yersinia enterocolitica (type O:9) str. YE56/03	YE56/03	GCA_001050755.1
21941414	INSDC	HF933424.1	1308573	1309703	-	CCV44823.1	putative permease	Yersinia enterocolitica (type O:5,27) str. YE149/02	YE149/02	GCA_001050775.1
21941414	INSDC	HF933425.1	773965	775095	+	CCV52216.1	putative permease	Yersinia enterocolitica (type O:3) str. YE12/03	YE12/03	GCA_001050795.1
21941414	INSDC	CGBC01000017.1	65701	66831	+	CFQ16641.1	permease AatP	Yersinia enterocolitica	IP26656	GCA_001354615.1
21941414	INSDC	CGBR01000002.1	229467	230597	-	CFQ53626.1	permease AatP	Yersinia enterocolitica	IP26249	GCA_001354575.1
21941414	INSDC	CGHW01000024.1	64327	65457	-	CFW64146.1	permease AatP	Yersinia enterocolitica	ERL084574	GCA_001319365.1
21941414	INSDC	CHJR01000007.1	26379	27509	+	CNB49103.1	permease AatP	Yersinia enterocolitica	H692/94	GCA_001319445.1
21941414	INSDC	CPVJ01000008.1	26535	27665	+	CNB79973.1	permease AatP	Yersinia enterocolitica	ERL08599	GCA_001118285.1
21941414	INSDC	CHYU01000019.1	65712	66842	+	CNB98022.1	permease AatP	Yersinia enterocolitica	IP10393	GCA_001354595.1
21941414	INSDC	CHDN01000046.1	616	1746	+	CNC63896.1	permease AatP	Yersinia enterocolitica	ERL082399	GCA_001319385.1
21941414	INSDC	CPWJ01000042.1	32106	33236	+	CND15445.1	permease AatP	Yersinia enterocolitica	ERL083523	GCA_001120245.1
21941414	INSDC	CPWT01000023.1	65716	66846	+	CND38486.1	permease AatP	Yersinia enterocolitica	IP22276	GCA_001107025.1
21941414	INSDC	CPWH01000122.1	632	1762	+	CND49960.1	permease AatP	Yersinia enterocolitica	2/C/53NMD7	GCA_001136265.1
21941414	INSDC	CPWQ01000097.1	622	1752	+	CND68609.1	permease AatP	Yersinia enterocolitica	1127	GCA_001097785.1
21941414	INSDC	CIFH01000080.1	146	1276	+	CNE33777.1	permease AatP	Yersinia enterocolitica	H230/89	GCA_001319425.1
21941414	INSDC	CPXH01000089.1	619	1749	+	CNE51630.1	permease AatP	Yersinia enterocolitica	ERL032501	GCA_001090445.1
21941414	INSDC	CPXJ01000106.1	229	1359	+	CNE72837.1	permease AatP	Yersinia enterocolitica	IP05342	GCA_001150565.1
21941414	INSDC	CPYE01000089.1	4996	6126	-	CNF55728.1	permease AatP	Yersinia enterocolitica	IP29610	GCA_001124705.1
21941414	INSDC	CPZE01000016.1	30887	32017	-	CNF55957.1	permease AatP	Yersinia enterocolitica	IP20851	GCA_001090225.1
21941414	INSDC	CPYM01000082.1	618	1748	+	CNF77057.1	permease AatP	Yersinia enterocolitica	ERL082756	GCA_001150845.1
21941414	INSDC	CPZU01000014.1	65781	66911	+	CNG42195.1	permease AatP	Yersinia enterocolitica	IP26766	GCA_001121425.1
21941414	INSDC	CPYZ01000085.1	6288	7418	+	CNG43214.1	permease AatP	Yersinia enterocolitica	ERL022789	GCA_001116445.1
21941414	INSDC	CPZA01000103.1	4921	6051	-	CNG55675.1	permease AatP	Yersinia enterocolitica	IP01119	GCA_001105985.1
21941414	INSDC	CQAY01000006.1	79482	80612	-	CNH23649.1	permease AatP	Yersinia enterocolitica	ERL073627	GCA_001102185.1
21941414	INSDC	CQAM01000041.1	3537	4667	-	CNH23935.1	permease AatP	Yersinia enterocolitica	H621/87	GCA_001090885.1
21941414	INSDC	CQBQ01000004.1	153728	154858	-	CNH81332.1	permease AatP	Yersinia enterocolitica	IP20322	GCA_001139785.1
21941414	INSDC	CQAU01000079.1	3336	4466	-	CNI32958.1	permease AatP	Yersinia enterocolitica	ERL08109	GCA_001149865.1
21941414	INSDC	CQAT01000087.1	146	1276	+	CNI40752.1	permease AatP	Yersinia enterocolitica	ERL032126	GCA_001098085.1
21941414	INSDC	CQBI01000080.1	6287	7417	+	CNI67808.1	permease AatP	Yersinia enterocolitica	ERL072344	GCA_001086365.1
21941414	INSDC	CQBT01000098.1	3421	4551	-	CNJ17041.1	permease AatP	Yersinia enterocolitica	ERL063683	GCA_001170365.1
21941414	INSDC	CIJR01000084.1	3537	4667	-	CNK22392.1	permease AatP	Yersinia enterocolitica	ERL084423	GCA_001319305.1
21941414	INSDC	CQCZ01000078.1	7600	8730	+	CNK52641.1	permease AatP	Yersinia enterocolitica	ERL032770	GCA_001125325.1
21941414	INSDC	CTER01000084.1	628	1758	+	CQD44749.1	permease AatP	Yersinia enterocolitica	YE204/02	GCA_001218165.1
21941414	INSDC	CTEZ01000022.1	65691	66821	+	CQD52177.1	permease AatP	Yersinia enterocolitica	YE213/02	GCA_001220045.1
21941414	INSDC	CTFT01000001.1	65787	66917	+	CQD61435.1	permease AatP	Yersinia enterocolitica	IP00178	GCA_001218485.1
21941414	INSDC	CTFQ01000016.1	65778	66908	+	CQD66102.1	permease AatP	Yersinia enterocolitica	IP21447	GCA_001220085.1
21941414	INSDC	CTIM01000083.1	3596	4726	-	CQH46455.1	permease AatP	Yersinia enterocolitica	YE119/02	GCA_001219745.1
21941414	INSDC	CTIR01000070.1	261	1391	+	CQH53926.1	permease AatP	Yersinia enterocolitica	YE203/02	GCA_001223425.1
21941414	INSDC	CTJG01000080.1	3537	4667	-	CQI14529.1	permease AatP	Yersinia enterocolitica	YE153/02	GCA_001220565.1
21941414	INSDC	CTJI01000069.1	6307	7437	+	CQI26106.1	permease AatP	Yersinia enterocolitica	YE58/03	GCA_001220185.1
21941414	INSDC	CTJL01000132.1	3537	4667	-	CQI30755.1	permease AatP	Yersinia enterocolitica	YE11/03	GCA_001219325.1
21941414	INSDC	CTKM01000101.1	619	1749	+	CQJ40695.1	permease AatP	Yersinia enterocolitica	YE201/02	GCA_001222445.1
21941414	INSDC	CTKS01000086.1	3577	4707	-	CQJ49755.1	permease AatP	Yersinia enterocolitica	YE218/02	GCA_001221085.1
21941414	INSDC	CTRD01000013.1	30850	31980	-	CQQ66069.1	permease AatP	Yersinia enterocolitica	YE214/02	GCA_001222105.1
21941414	INSDC	CTQV01000089.1	628	1758	+	CQR11472.1	permease AatP	Yersinia enterocolitica	YE237/02	GCA_001219245.1
21941414	INSDC	CTRE01001064.1	69	1199	-	CQR22611.1	permease AatP	Yersinia enterocolitica	YE215/02	GCA_001223005.1
21941414	INSDC	CWGM01000037.1	3622	4752	-	CRX53525.1	permease AatP	Yersinia enterocolitica	YE74/03	GCA_001174945.1
21941414	INSDC	CWIR01000018.1	3336	4466	-	CRX81726.1	permease AatP	Yersinia enterocolitica	YE519-36/88	GCA_001182105.1
21941414	INSDC	CWIV01000023.1	65723	66853	+	CRX92774.1	permease AatP	Yersinia enterocolitica	H7580/93	GCA_001182225.1
21941414	INSDC	CWIU01000023.1	65697	66827	+	CRX93551.1	permease AatP	Yersinia enterocolitica	Y127	GCA_001182145.1
21941414	INSDC	CWIT01000083.1	146	1276	+	CRX97708.1	permease AatP	Yersinia enterocolitica	H582/87	GCA_001182205.1
21941414	INSDC	CWIS01000093.1	3537	4667	-	CRX99575.1	permease AatP	Yersinia enterocolitica	H324/78	GCA_001182165.1
21941414	INSDC	CWIW01000035.1	3350	4480	-	CRY21222.1	permease AatP	Yersinia enterocolitica	H469/87	GCA_001182125.1
21941414	INSDC	CWIX01000091.1	3316	4446	-	CRY37045.1	permease AatP	Yersinia enterocolitica	H450/87	GCA_001182245.1
21941414	INSDC	AGQO01000017.1	4874	6004	-	EHB21232.1	AatP, permease	Yersinia enterocolitica subsp. palearctica PhRBD_Ye1	PhRBD_Ye1	GCA_000230775.2
21941414	INSDC	ASHV01000047.1	5418	6548	-	EOR67479.1	aatp permease	Yersinia enterocolitica subsp. palearctica YE-149	YE-149	GCA_000401935.1
21941414	INSDC	ASHW01000042.1	42772	43902	-	EOR75864.1	aatp permease	Yersinia enterocolitica subsp. palearctica YE-150	YE-150	GCA_000401995.1
21941414	INSDC	ASHT01000034.1	186522	187652	-	EOR76550.1	aatp permease	Yersinia enterocolitica subsp. palearctica YE-P1	YE-P1	GCA_000401975.1
21941414	INSDC	ASHU01000045.1	42775	43905	-	EOR81526.1	aatp permease	Yersinia enterocolitica subsp. palearctica YE-P4	YE-P4	GCA_000401955.1
21941414	INSDC	JPDW01000056.1	1145	2275	+	KGA62130.1	ftsX-like permease family protein	Yersinia enterocolitica	YEE	GCA_000754985.1
21941414	INSDC	KN150736.1	3310143	3311273	+	KGA62130.1	ftsX-like permease family protein	Yersinia enterocolitica	YEE	GCA_000754985.1
21941414	INSDC	JPDX01000037.1	23871	25001	-	KGA74107.1	ftsX-like permease family protein	Yersinia enterocolitica	YEA	GCA_000754975.1
21941414	INSDC	KN150739.1	1962637	1963767	-	KGA74107.1	ftsX-like permease family protein	Yersinia enterocolitica	YEA	GCA_000754975.1
21941414	INSDC	JAALCX010000014.1	65705	66835	+	NGN37047.1	ABC transporter permease	Yersinia enterocolitica subsp. palearctica	Ye9N
21941414	INSDC	SJZK02000002.1	212092	213222	-	NVH55295.1	ABC transporter permease	Yersinia enterocolitica subsp. palearctica	CFS1932
21941414	INSDC	LYBL01000011.1	257877	259007	-	OAM67660.1	permease	Yersinia enterocolitica subsp. palearctica	YE19	GCA_001649555.1
21941414	INSDC	CP030980.1	3711374	3712504	-	QBQ00406.1	ABC transporter permease	Yersinia enterocolitica subsp. palearctica	Y1	GCA_004368055.1
21941414	INSDC	UHIX01000001.1	3366389	3367519	+	SUP65741.1	permease AatP	Yersinia enterocolitica	NCTC10460	GCA_900460595.1
21941414	INSDC	LR134161.1	4030781	4031911	-	VEB08201.1	permease AatP	Yersinia enterocolitica subsp. enterocolitica	NCTC13629	GCA_900635745.1
21941414	INSDC	LR134335.1	1828579	1829709	-	VEF81617.1	permease AatP	Yersinia enterocolitica subsp. palearctica	NCTC13769	GCA_900637005.1
336999026	RefSeq	NZ_JAAFCC010000056.1	19667	20800	-	WP_179147865.1	ABC transporter permease	Escherichia coli	53R-B	GCF_013395935.1
336999026	INSDC	JAAFCC010000056.1	19667	20800	-	NWQ29318.1	ABC transporter permease	Escherichia coli	53R-B
322694941	RefSeq	NZ_JAAFAU010000059.1	19240	20373	-	WP_179149552.1	ABC transporter permease	Escherichia coli	ZH87R-B	GCF_013395255.1
322694941	INSDC	DABGBV010000125.1	4010	5143	-	HAJ4113191.1	ABC transporter permease	Escherichia coli
322694941	INSDC	DABGBM010000059.1	4010	5143	-	HAJ4147425.1	ABC transporter permease	Escherichia coli
322694941	INSDC	JAAFAU010000059.1	19240	20373	-	NWP14659.1	ABC transporter permease	Escherichia coli	ZH87R-B
198949168	RefSeq	NZ_JAAFBA010000041.1	873	2006	+	WP_134900760.1	ABC transporter permease	Escherichia coli	BS68R-1-B	GCF_013395365.1
198949168	RefSeq	NZ_UGBA01000003.1	59995	61128	-	WP_134900760.1	ABC transporter permease	Escherichia coli	NCTC11473	GCF_900448815.1
198949168	INSDC	DABDRP010000055.1	1470	2603	+	HAI2091151.1	ABC transporter permease	Escherichia coli	BCW_4198
198949168	INSDC	JAAFBA010000041.1	873	2006	+	NWP33412.1	ABC transporter permease	Escherichia coli	BS68R-1-B
198949168	INSDC	UGBA01000003.1	59995	61128	-	STI31621.1	ABC transporter membrane protein AatP	Escherichia coli	NCTC11473	GCA_900448815.1
77632053	RefSeq	NZ_CABHOE010000120.1	13100	14230	+	WP_044691031.1	dispersin export ABC transporter permease subunit AatP	Escherichia coli		GCF_902167515.1
77632053	RefSeq	NZ_CCBR01000290.1	4496	5626	+	WP_044691031.1	dispersin export ABC transporter permease subunit AatP	Escherichia coli		GCF_000940555.1
77632053	RefSeq	NZ_CCBT01000161.1	4080	5210	+	WP_044691031.1	dispersin export ABC transporter permease subunit AatP	Escherichia coli		GCF_000939335.1
77632053	RefSeq	NZ_CDRL01000298.1	4080	5210	+	WP_044691031.1	dispersin export ABC transporter permease subunit AatP	Escherichia coli	46A_S2	GCF_000936455.1
77632053	RefSeq	NZ_CDRV01000305.1	4496	5626	+	WP_044691031.1	dispersin export ABC transporter permease subunit AatP	Escherichia coli	46A_L2	GCF_000937355.1
77632053	RefSeq	NZ_JAAFBT010000043.1	4451	5581	-	WP_044691031.1	dispersin export ABC transporter permease subunit AatP	Escherichia coli	93R-A	GCF_013395755.1
77632053	RefSeq	NZ_NLNR01000068.1	4430	5560	-	WP_044691031.1	dispersin export ABC transporter permease subunit AatP	Escherichia coli	MOD1-EC5499	GCF_002229245.1
77632053	RefSeq	NZ_NOSK01000047.1	19559	20689	+	WP_044691031.1	dispersin export ABC transporter permease subunit AatP	Escherichia coli	MOD1-EC6765	GCF_002522055.1
77632053	RefSeq	NZ_SOMX01000044.1	29233	30363	+	WP_044691031.1	dispersin export ABC transporter permease subunit AatP	Escherichia coli	203405	GCF_004523665.1
77632053	INSDC	AAROCM010000046.1	13022	14152	+	EEW1257757.1	dispersin export ABC transporter permease subunit AatP	Escherichia coli	623210
77632053	INSDC	AASDDQ010000026.1	19455	20585	+	EFB1872298.1	dispersin export ABC transporter permease subunit AatP	Escherichia coli	PNUSAE025126
77632053	INSDC	AASLAU010000059.1	12691	13821	+	EFD7643069.1	dispersin export ABC transporter permease subunit AatP	Escherichia coli	PNUSAE033594
77632053	INSDC	AASPIT010000046.1	29153	30283	+	EFF2244229.1	dispersin export ABC transporter permease subunit AatP	Escherichia coli	317669
77632053	INSDC	AASPJJ010000128.1	931	2061	-	EFF2313043.1	dispersin export ABC transporter permease subunit AatP	Escherichia coli	143935
77632053	INSDC	AASPQT010000037.1	12942	14072	+	EFF3280998.1	dispersin export ABC transporter permease subunit AatP	Escherichia coli	PNUSAE034421
77632053	INSDC	AASRLU010000030.1	13149	14279	+	EFF9507109.1	dispersin export ABC transporter permease subunit AatP	Escherichia coli	PNUSAE041025
77632053	INSDC	AASRNY010000036.1	14590	15720	+	EFF9785644.1	dispersin export ABC transporter permease subunit AatP	Escherichia coli	PNUSAE038254
77632053	INSDC	AASRXG010000020.1	6460	7590	+	EFG1000857.1	dispersin export ABC transporter permease subunit AatP	Escherichia coli	PNUSAE044608
77632053	INSDC	AASSOR010000036.1	18270	19400	+	EFG3262025.1	dispersin export ABC transporter permease subunit AatP	Escherichia coli	PNUSAE044610
77632053	INSDC	AASXAU010000058.1	15848	16978	+	EFH8139115.1	dispersin export ABC transporter permease subunit AatP	Escherichia coli	834777
77632053	INSDC	AASZJG010000037.1	16313	17443	-	EFI5992303.1	dispersin export ABC transporter permease subunit AatP	Escherichia coli	PNUSAE046115
77632053	INSDC	AATAAQ010000064.1	321	1451	-	EFI8227548.1	dispersin export ABC transporter permease subunit AatP	Escherichia coli	PNUSAE047729
77632053	INSDC	AATEOJ010000062.1	19606	20736	+	EFK2571157.1	dispersin export ABC transporter permease subunit AatP	Escherichia coli	166182
77632053	INSDC	AATEPP010000060.1	13149	14279	+	EFK2677441.1	dispersin export ABC transporter permease subunit AatP	Escherichia coli	203373
77632053	INSDC	AATMFB010000060.1	13149	14279	+	EFM8974911.1	dispersin export ABC transporter permease subunit AatP	Escherichia coli	924835
77632053	INSDC	AATPAH010000119.1	207	1337	-	EFN7080974.1	dispersin export ABC transporter permease subunit AatP	Escherichia coli	B011A
77632053	INSDC	AATPAX010000028.1	29147	30277	+	EFN7143090.1	dispersin export ABC transporter permease subunit AatP	Escherichia coli	B011X
77632053	INSDC	AATPBB010000042.1	12724	13854	+	EFN7157934.1	dispersin export ABC transporter permease subunit AatP	Escherichia coli	B011C
77632053	INSDC	AATPAY010000033.1	29147	30277	+	EFN7162893.1	dispersin export ABC transporter permease subunit AatP	Escherichia coli	B011D
77632053	INSDC	AATQFC010000046.1	469	1599	-	EFO0935920.1	dispersin export ABC transporter permease subunit AatP	Escherichia coli	PNUSAE015697
77632053	INSDC	DAAZSU010000039.1	22812	23942	+	HAG9029897.1	dispersin export ABC transporter permease subunit AatP	Escherichia coli	AUSMDU00004796
77632053	INSDC	DABAMO010000036.1	14957	16087	+	HAH1525827.1	dispersin export ABC transporter permease subunit AatP	Escherichia coli
77632053	INSDC	DABGLJ010000067.1	12940	14070	+	HAJ5127177.1	dispersin export ABC transporter permease subunit AatP	Escherichia coli	ecoli[ST-38]
77632053	INSDC	DABHZL010000059.1	4372	5502	-	HAJ6292801.1	dispersin export ABC transporter permease subunit AatP	Escherichia coli	EuSCAPE_SE002
77632053	INSDC	DABIQG010000059.1	4372	5502	-	HAJ8512384.1	dispersin export ABC transporter permease subunit AatP	Escherichia coli	eo2118
77632053	INSDC	JAAUJV010000088.1	4930	6060	+	NJV78060.1	dispersin export ABC transporter permease subunit AatP	Escherichia coli	EC-C-ST001-15JUN15-0096I
77632053	INSDC	JAAUAQ010000047.1	20422	21552	+	NPI55823.1	dispersin export ABC transporter permease subunit AatP	Escherichia coli	EF460
77632053	INSDC	JAAFBT010000043.1	4451	5581	-	NWP42669.1	dispersin export ABC transporter permease subunit AatP	Escherichia coli	93R-A
77632053	INSDC	SJJP01000059.1	4440	5570	-	TYZ78311.1	dispersin export ABC transporter permease subunit AatP	Escherichia coli	96I
63815303	RefSeq	NZ_JAAFBM010000042.1	6718	7848	-	WP_032208503.1	dispersin export ABC transporter permease subunit AatP	Escherichia coli	ZH64R-C	GCF_013395605.1
63815303	RefSeq	NZ_JNQT01000052.1	17824	18954	+	WP_032208503.1	dispersin export ABC transporter permease subunit AatP	Escherichia coli 2-316-03_S4_C2	2-316-03_S4_C2	GCF_000704325.1
63815303	INSDC	AARPNR010000119.1	3271	4401	-	EEW6202529.1	dispersin export ABC transporter permease subunit AatP	Escherichia coli	PNUSAE018589
63815303	INSDC	AASCXT010000166.1	157	1287	-	EFB1096288.1	dispersin export ABC transporter permease subunit AatP	Escherichia coli	PNUSAE025859
63815303	INSDC	AASHLO010000057.1	15909	17039	+	EFC3727179.1	dispersin export ABC transporter permease subunit AatP	Escherichia coli	PNUSAE026550
63815303	INSDC	JAAFBM010000042.1	6718	7848	-	NWP89032.1	dispersin export ABC transporter permease subunit AatP	Escherichia coli	ZH64R-C
51342043	RefSeq	NZ_JAAFAX010000041.1	19837	20970	-	WP_032201876.1	ABC transporter permease	Escherichia coli	BS76R-1-A	GCF_013395295.1
51342043	RefSeq	NZ_JMGQ01000027.1	19495	20628	-	WP_032201876.1	ABC transporter permease	Escherichia coli 2-011-08_S1_C1	2-011-08_S1_C1	GCF_000687125.1
51342043	RefSeq	NZ_JNQO01000039.1	25776	26909	-	WP_032201876.1	ABC transporter permease	Escherichia coli 2-222-05_S4_C2	2-222-05_S4_C2	GCF_000704165.1
51342043	RefSeq	NZ_JOSP01000139.1	1199	2332	+	WP_032201876.1	ABC transporter permease	Escherichia coli 2-222-05_S4_C3	2-222-05_S4_C3	GCF_000713785.1
51342043	RefSeq	NZ_NOSI01000050.1	873	2006	+	WP_032201876.1	ABC transporter permease	Escherichia coli	MOD1-EC6767	GCF_002522015.1
51342043	RefSeq	NZ_PNUT01000070.1	19240	20373	-	WP_032201876.1	ABC transporter permease	Escherichia coli	320385	GCF_003982535.1
51342043	RefSeq	NZ_RZEN01000049.1	12102	13235	+	WP_032201876.1	ABC transporter permease	Escherichia coli	URMC_51	GCF_004567045.1
51342043	RefSeq	NZ_RZEP01000177.1	5005	6138	+	WP_032201876.1	ABC transporter permease	Escherichia coli	URMC_53	GCF_004567005.1
51342043	RefSeq	NZ_WSVP01000043.1	868	2001	+	WP_032201876.1	ABC transporter permease	Escherichia coli	OM30c	GCF_009790215.1
51342043	INSDC	AASYLU010000039.1	21394	22527	-	EFI2952151.1	ABC transporter permease	Escherichia coli	MOD1-EC6774
51342043	INSDC	DABHMW010000085.1	740	1873	+	HAJ2714622.1	ABC transporter permease	Escherichia coli	TTHS006
51342043	INSDC	DABGBU010000038.1	740	1873	+	HAJ4190998.1	ABC transporter permease	Escherichia coli
51342043	INSDC	DABGCH010000059.1	1683	2816	+	HAJ4193723.1	ABC transporter permease	Escherichia coli
51342043	INSDC	DABGBT010000045.1	740	1873	+	HAJ4205794.1	ABC transporter permease	Escherichia coli
51342043	INSDC	DABGDD010000035.1	740	1873	+	HAJ4379096.1	ABC transporter permease	Escherichia coli
51342043	INSDC	DABGER010000039.1	740	1873	+	HAJ4557382.1	ABC transporter permease	Escherichia coli
51342043	INSDC	DABGJN010000114.1	5084	6217	+	HAJ5861830.1	ABC transporter permease	Escherichia coli	ecoli[ST-38]
51342043	INSDC	JMGQ01000027.1	19495	20628	-	KDA60295.1	putative aatP, permease	Escherichia coli 2-011-08_S1_C1	2-011-08_S1_C1	GCA_000687125.1
51342043	INSDC	JNQO01000039.1	25776	26909	-	KDX86526.1	putative aatP, permease	Escherichia coli 2-222-05_S4_C2	2-222-05_S4_C2	GCA_000704165.1
51342043	INSDC	JOSP01000139.1	1199	2332	+	KEO06639.1	putative aatP, permease	Escherichia coli 2-222-05_S4_C3	2-222-05_S4_C3	GCA_000713785.1
51342043	INSDC	WSVP01000043.1	868	2001	+	MWE78502.1	ABC transporter permease	Escherichia coli	OM30c
51342043	INSDC	JAAUEE010000055.1	19185	20318	-	NPN20641.1	ABC transporter permease	Escherichia coli	EF339
51342043	INSDC	JAAFAX010000041.1	19837	20970	-	NWO71706.1	ABC transporter permease	Escherichia coli	BS76R-1-A
51342043	INSDC	RZEN01000049.1	12102	13235	+	TFN56595.1	ABC transporter permease	Escherichia coli	URMC_51	GCA_004567045.1
51342043	INSDC	RZEP01000177.1	5005	6138	+	TFN63259.1	ABC transporter permease	Escherichia coli	URMC_53	GCA_004567005.1
34817750	RefSeq	NZ_AP014654.1	62831	63961	-	WP_001718764.1	ABC transporter permease	Escherichia coli O169:H41	O169:H41
34817750	RefSeq	NZ_AQDR01000092.1	2091	3221	+	WP_001718764.1	ABC transporter permease	Escherichia coli 2845650	2845650	GCF_000355435.2
34817750	RefSeq	NZ_CP024227.1	99176	100306	-	WP_001718764.1	ABC transporter permease	Escherichia coli O169:H41	2014EL-1345-2	GCF_002741435.1
34817750	RefSeq	NZ_CP024265.1	78732	79862	-	WP_001718764.1	ABC transporter permease	Escherichia coli O169:H41	F6326-C1	GCF_002741495.1
34817750	RefSeq	NZ_CP024272.1	79357	80487	+	WP_001718764.1	ABC transporter permease	Escherichia coli	F8111-1SC3	GCF_002741535.1
34817750	RefSeq	NZ_CP024274.1	30058	31188	+	WP_001718764.1	ABC transporter permease	Escherichia coli	F9792	GCF_002741555.1
34817750	RefSeq	NZ_JAAFBP010000035.1	9272	10402	+	WP_001718764.1	ABC transporter permease	Escherichia coli	BS28R-B	GCF_013395665.1
34817750	RefSeq	NZ_JHJJ01000077.1	1225	2355	+	WP_001718764.1	ABC transporter permease	Escherichia coli O169:H41 str. F9792	F9792	GCF_000618205.2
34817750	RefSeq	NZ_LN908840.1	25679	26809	-	WP_001718764.1	ABC transporter permease	Escherichia coli	ETEC
34817750	INSDC	AAAAKY010000056.1	4289	5419	-	EAA0965097.1	ABC transporter permease	Escherichia coli	312802	GCA_004159075.1
34817750	INSDC	AAROYK010000035.1	13510	14640	-	EEW4134563.1	ABC transporter permease	Escherichia coli	F4244-c1
34817750	INSDC	AAROYN010000043.1	1203	2333	+	EEW4139453.1	ABC transporter permease	Escherichia coli	F6324-c1
34817750	INSDC	AAROYQ010000071.1	585	1715	-	EEW4262256.1	ABC transporter permease	Escherichia coli	F4243-c1
34817750	INSDC	AAROYV010000068.1	1129	2259	-	EEW4276301.1	ABC transporter permease	Escherichia coli	F4196-c1
34817750	INSDC	AAROZG010000068.1	578	1708	-	EEW4291225.1	ABC transporter permease	Escherichia coli	F3395-c2
34817750	INSDC	AAROYS010000054.1	4028	5158	-	EEW4301003.1	ABC transporter permease	Escherichia coli	F4601
34817750	INSDC	AAROZH010000054.1	4011	5141	-	EEW4315867.1	ABC transporter permease	Escherichia coli	F3384-c1
34817750	INSDC	AAROZA010000037.1	4205	5335	-	EEW4335706.1	ABC transporter permease	Escherichia coli	F4198-c1
34817750	INSDC	AAROYR010000075.1	557	1687	-	EEW4385903.1	ABC transporter permease	Escherichia coli	F4202-c3
34817750	INSDC	AARPNK010000036.1	16793	17923	-	EEW5781455.1	ABC transporter permease	Escherichia coli	PNUSAE018647
34817750	INSDC	AARYIF010000047.1	13764	14894	-	EEZ3573057.1	ABC transporter permease	Escherichia coli	2017EL-1019b
34817750	INSDC	AARYJK010000077.1	2056	3186	-	EEZ3661332.1	ABC transporter permease	Escherichia coli	F8651-C1
34817750	INSDC	AARYJJ010000040.1	1203	2333	+	EEZ3665917.1	ABC transporter permease	Escherichia coli	F8652-C1
34817750	INSDC	AARYJI010000040.1	4205	5335	-	EEZ3670603.1	ABC transporter permease	Escherichia coli	F7228
34817750	INSDC	AARYJG010000046.1	1203	2333	+	EEZ3675095.1	ABC transporter permease	Escherichia coli	F9801-C1
34817750	INSDC	AARYJN010000045.1	4021	5151	-	EEZ3679796.1	ABC transporter permease	Escherichia coli	F8654-C1
34817750	INSDC	AARYJL010000035.1	1203	2333	+	EEZ3704009.1	ABC transporter permease	Escherichia coli	F8028-C1
34817750	INSDC	AARYJP010000036.1	1203	2333	+	EEZ3708693.1	ABC transporter permease	Escherichia coli	F8653-C1
34817750	INSDC	AARYJD010000042.1	1203	2333	+	EEZ3728106.1	ABC transporter permease	Escherichia coli	F9793-C1
34817750	INSDC	AARYJU010000027.1	9521	10651	+	EEZ3752831.1	ABC transporter permease	Escherichia coli	F7262-B2
34817750	INSDC	AARYJC010000032.1	14233	15363	-	EEZ3762746.1	ABC transporter permease	Escherichia coli	F7254-B1
34817750	INSDC	AARYIZ010000047.1	1203	2333	+	EEZ3772266.1	ABC transporter permease	Escherichia coli	F9794-C1
34817750	INSDC	AARYJV010000055.1	395	1525	-	EEZ3777167.1	ABC transporter permease	Escherichia coli	F8111-4
34817750	INSDC	AARYJW010000058.1	2281	3411	-	EEZ3786738.1	ABC transporter permease	Escherichia coli	F8025-B2
34817750	INSDC	AARYKD010000037.1	1203	2333	+	EEZ3882340.1	ABC transporter permease	Escherichia coli	F8027-B1
34817750	INSDC	AARYJQ010000075.1	467	1597	-	EEZ3892163.1	ABC transporter permease	Escherichia coli	F8028-B1
34817750	INSDC	AARYJY010000050.1	4205	5335	-	EEZ3944883.1	ABC transporter permease	Escherichia coli	F8108-1
34817750	INSDC	AARYYP010000037.1	16793	17923	-	EEZ5017524.1	ABC transporter permease	Escherichia coli	PNUSAE013199
34817750	INSDC	AASFPM010000081.1	4267	5397	-	EFB3719950.1	ABC transporter permease	Escherichia coli	777331
34817750	INSDC	AASERW010000035.1	16793	17923	-	EFB9464128.1	ABC transporter permease	Escherichia coli	PNUSAE022767
34817750	INSDC	AASEOV010000050.1	4206	5336	-	EFC2086950.1	ABC transporter permease	Escherichia coli	PNUSAE022929
34817750	INSDC	AASHII010000073.1	4205	5335	-	EFC2861553.1	ABC transporter permease	Escherichia coli	783208
34817750	INSDC	AASIEO010000034.1	1203	2333	+	EFC6265657.1	ABC transporter permease	Escherichia coli	2016EL-1097a
34817750	INSDC	AASKGQ010000036.1	16793	17923	-	EFD5071137.1	ABC transporter permease	Escherichia coli	PNUSAE031857
34817750	INSDC	AASOWC010000027.1	6058	7188	-	EFF0600925.1	ABC transporter permease	Escherichia coli	2016EL-1001a
34817750	INSDC	AASPWG010000035.1	9386	10516	+	EFF4021860.1	ABC transporter permease	Escherichia coli	PNUSAE037418
34817750	INSDC	AASRJR010000043.1	6058	7188	-	EFF9262607.1	ABC transporter permease	Escherichia coli	PNUSAE044604
34817750	INSDC	AASTBA010000071.1	4271	5401	-	EFG4898666.1	ABC transporter permease	Escherichia coli	285828
34817750	INSDC	AASTWO010000056.1	1203	2333	+	EFG7708063.1	ABC transporter permease	Escherichia coli	289639
34817750	INSDC	AASVKE010000057.1	4209	5339	-	EFH2884307.1	ABC transporter permease	Escherichia coli	841928
34817750	INSDC	AASVMQ010000067.1	4241	5371	-	EFH3195905.1	ABC transporter permease	Escherichia coli	862439
34817750	INSDC	AASVNX010000084.1	4352	5482	-	EFH3351109.1	ABC transporter permease	Escherichia coli	860006
34817750	INSDC	AASWQW010000062.1	4352	5482	-	EFH6948589.1	ABC transporter permease	Escherichia coli	843992
34817750	INSDC	AASXHO010000060.1	4269	5399	-	EFH8967399.1	ABC transporter permease	Escherichia coli	826305
34817750	INSDC	AATAMF010000047.1	6058	7188	-	EFI9785086.1	ABC transporter permease	Escherichia coli	PNUSAE047386
34817750	INSDC	AATCFT010000030.1	9521	10651	+	EFJ5707352.1	ABC transporter permease	Escherichia coli	2012EL-2225m5
34817750	INSDC	AATCTQ010000042.1	16793	17923	-	EFK5207491.1	ABC transporter permease	Escherichia coli	PNUSAE046130
34817750	INSDC	AATMKM010000036.1	16815	17945	-	EFM9601735.1	ABC transporter permease	Escherichia coli	PNUSAE002678
34817750	INSDC	AATQVC010000054.1	532	1662	-	EFO3079256.1	ABC transporter permease	Escherichia coli	PNUSAE014799
34817750	INSDC	AQDR01000092.1	2091	3221	+	EMW17827.1	ftsX-like permease family protein	Escherichia coli 2845650	2845650	GCA_000355435.2
34817750	INSDC	DABDFN010000035.1	13620	14750	-	HAH9876212.1	ABC transporter permease	Escherichia coli
34817750	INSDC	RMMR01000031.1	16793	17923	-	MFB66798.1	ABC transporter permease	Escherichia coli	PNUSAE018733	GCA_003762585.1
34817750	INSDC	RMNG01000057.1	1316	2446	-	MFE22063.1	ABC transporter permease	Escherichia coli	PNUSAE018732	GCA_003760345.1
34817750	INSDC	RUUK01000074.1	506	1636	-	MLE76258.1	ABC transporter permease	Escherichia coli	F3383-c1	GCA_003904855.1
34817750	INSDC	RVJS01000045.1	1203	2333	+	MLY03159.1	ABC transporter permease	Escherichia coli	623213	GCA_003913055.1
34817750	INSDC	JAAFBP010000035.1	9272	10402	+	NWO85966.1	ABC transporter permease	Escherichia coli	BS28R-B
133722719	RefSeq	NZ_LRLC01000391.1	2049	3173	+	WP_074577591.1	FtsX-like permease family protein	Escherichia coli	503647	GCF_001912375.1
133722719	INSDC	LRLC01000391.1	2049	3173	+	OKW55054.1	hypothetical protein	Escherichia coli	503647	GCA_001912375.1
133721655	RefSeq	NZ_LRLF01000157.1	3116	4252	-	WP_074502195.1	ABC transporter permease	Escherichia coli	402286	GCF_001912425.1
133721655	RefSeq	NZ_LRLG01000072.1	3144	4280	-	WP_074502195.1	ABC transporter permease	Escherichia coli	402577	GCF_001911165.1
133721655	INSDC	LRLG01000072.1	3144	4280	-	OKW43785.1	ABC transporter permease	Escherichia coli	402577	GCA_001911165.1
133721655	INSDC	LRLF01000157.1	3116	4252	-	OKW54446.1	ABC transporter permease	Escherichia coli	402286	GCA_001912425.1
54265886	RefSeq	NZ_JAAEHU010000098.1	2517	3638	+	WP_032266478.1	FtsX-like permease family protein	Escherichia coli	BS68-B	GCF_013392295.1
54265886	RefSeq	NZ_JAAEHW010000100.1	4352	5473	-	WP_032266478.1	FtsX-like permease family protein	Escherichia coli	BS92-B	GCF_013392345.1
54265886	RefSeq	NZ_JAAEHY010000101.1	4352	5473	-	WP_032266478.1	FtsX-like permease family protein	Escherichia coli	BS116-B	GCF_013392425.1
54265886	RefSeq	NZ_JAAEIA010000101.1	4352	5473	-	WP_032266478.1	FtsX-like permease family protein	Escherichia coli	BS24-B	GCF_013392455.1
54265886	RefSeq	NZ_JAAEIC010000100.1	2517	3638	+	WP_032266478.1	FtsX-like permease family protein	Escherichia coli	BS2-B	GCF_013392495.1
54265886	RefSeq	NZ_JNMT01000072.1	13646	14767	-	WP_032266478.1	FtsX-like permease family protein	Escherichia coli 3-073-06_S4_C1	3-073-06_S4_C1	GCF_000700485.1
54265886	RefSeq	NZ_JNRZ01000105.1	4952	6073	-	WP_032266478.1	FtsX-like permease family protein	Escherichia coli 3-073-06_S4_C3	3-073-06_S4_C3	GCF_000704965.1
54265886	RefSeq	NZ_WEQP01000068.1	4399	5520	-	WP_032266478.1	FtsX-like permease family protein	Escherichia coli	E18V1A	GCF_013074145.1
54265886	RefSeq	NZ_WEQR01000088.1	4399	5520	-	WP_032266478.1	FtsX-like permease family protein	Escherichia coli	E24V5C	GCF_013074065.1
54265886	INSDC	AARQHP010000124.1	2867	3988	-	EEW8345360.1	ABC transporter permease	Escherichia coli	599561
54265886	INSDC	AASSGA010000177.1	362	1483	-	EFG2119627.1	FtsX-like permease family protein	Escherichia coli	131434
54265886	INSDC	JNMT01000072.1	13646	14767	-	KDU33601.1	ftsX-like permease family protein	Escherichia coli 3-073-06_S4_C1	3-073-06_S4_C1	GCA_000700485.1
54265886	INSDC	JNRZ01000105.1	4952	6073	-	KDZ77559.1	ftsX-like permease family protein	Escherichia coli 3-073-06_S4_C3	3-073-06_S4_C3	GCA_000704965.1
54265886	INSDC	WEQR01000088.1	4399	5520	-	NNR30703.1	FtsX-like permease family protein	Escherichia coli	E24V5C
54265886	INSDC	WEQP01000068.1	4399	5520	-	NNR40286.1	FtsX-like permease family protein	Escherichia coli	E18V1A
54265886	INSDC	JAAEHW010000100.1	4352	5473	-	NWM34772.1	FtsX-like permease family protein	Escherichia coli	BS92-B
54265886	INSDC	JAAEHY010000101.1	4352	5473	-	NWM44538.1	FtsX-like permease family protein	Escherichia coli	BS116-B
54265886	INSDC	JAAEHU010000098.1	2517	3638	+	NWM54451.1	FtsX-like permease family protein	Escherichia coli	BS68-B
54265886	INSDC	JAAEIC010000100.1	2517	3638	+	NWM74338.1	FtsX-like permease family protein	Escherichia coli	BS2-B
54265886	INSDC	JAAEIA010000101.1	4352	5473	-	NWN12928.1	FtsX-like permease family protein	Escherichia coli	BS24-B
33249175	RefSeq	NZ_AELE01000014.1	7477	8607	-	WP_000258161.1	ABC transporter permease	Escherichia coli TW14425	TW14425	GCF_000166615.1
33249175	RefSeq	NZ_APYA01000076.1	2971	4101	+	WP_000258161.1	ABC transporter permease	Escherichia coli P0299438.10	P0299438.10	GCF_000357585.2
33249175	RefSeq	NZ_APYD01000113.1	3970	5100	+	WP_000258161.1	ABC transporter permease	Escherichia coli P0299438.4	P0299438.4	GCF_000357025.2
33249175	RefSeq	NZ_APYZ01000092.1	6822	7952	-	WP_000258161.1	ABC transporter permease	Escherichia coli P0302308.10	P0302308.10	GCF_000358875.1
33249175	RefSeq	NZ_APZA01000130.1	3996	5126	+	WP_000258161.1	ABC transporter permease	Escherichia coli P0302308.11	P0302308.11	GCF_000357605.2
33249175	RefSeq	NZ_APZD01000119.1	3459	4589	-	WP_000258161.1	ABC transporter permease	Escherichia coli P0302308.14	P0302308.14	GCF_000358935.2
33249175	RefSeq	NZ_APZE01000094.1	4188	5318	+	WP_000258161.1	ABC transporter permease	Escherichia coli P0302308.2	P0302308.2	GCF_000357765.2
33249175	RefSeq	NZ_APZF01000121.1	4191	5321	+	WP_000258161.1	ABC transporter permease	Escherichia coli P0302308.3	P0302308.3	GCF_000357785.2
33249175	RefSeq	NZ_APZG01000111.1	1430	2560	-	WP_000258161.1	ABC transporter permease	Escherichia coli P0302308.4	P0302308.4	GCF_000357805.1
33249175	RefSeq	NZ_APZH01000036.1	3998	5128	+	WP_000258161.1	ABC transporter permease	Escherichia coli P0302308.5	P0302308.5	GCF_000357825.2
33249175	RefSeq	NZ_APZL01000030.1	6775	7905	-	WP_000258161.1	ABC transporter permease	Escherichia coli 2854350	2854350	GCF_000356845.2
33249175	RefSeq	NZ_APZW01000070.1	4118	5248	+	WP_000258161.1	ABC transporter permease	Escherichia coli P0302293.7	P0302293.7	GCF_000357665.2
33249175	RefSeq	NZ_AQAB01000078.1	4607	5737	+	WP_000258161.1	ABC transporter permease	Escherichia coli P0302293.3	P0302293.3	GCF_000356805.2
33249175	RefSeq	NZ_AQAC01000124.1	4350	5480	+	WP_000258161.1	ABC transporter permease	Escherichia coli P0302293.4	P0302293.4	GCF_000356785.2
33249175	RefSeq	NZ_AQAE01000115.1	3025	4155	+	WP_000258161.1	ABC transporter permease	Escherichia coli P0302293.8	P0302293.8	GCF_000356965.1
33249175	RefSeq	NZ_AQAF01000068.1	4101	5231	+	WP_000258161.1	ABC transporter permease	Escherichia coli P0302293.9	P0302293.9	GCF_000358165.2
33249175	RefSeq	NZ_AQEO01000044.1	29044	30174	+	WP_000258161.1	ABC transporter permease	Escherichia coli P0302308.1	P0302308.1	GCF_000355075.2
33249175	RefSeq	NZ_AQEP01000026.1	27270	28400	-	WP_000258161.1	ABC transporter permease	Escherichia coli P0302293.2	P0302293.2	GCF_000356545.1
33249175	RefSeq	NZ_CP024244.1	15293	16423	-	WP_000258161.1	ABC transporter permease	Escherichia coli O128:H27	90-9281	GCF_002741455.1
33249175	RefSeq	NZ_CP024662.1	148929	150059	+	WP_000258161.1	ABC transporter permease	Escherichia coli	90-9269	GCF_002764155.1
33249175	RefSeq	NZ_LRKO01000064.1	3337	4467	+	WP_000258161.1	ABC transporter permease	Escherichia coli	401624	GCF_001912265.1
33249175	RefSeq	NZ_LRKQ01000138.1	6984	8114	-	WP_000258161.1	ABC transporter permease	Escherichia coli	102265	GCF_001912305.1
33249175	RefSeq	NZ_LRLH01000046.1	3233	4363	+	WP_000258161.1	ABC transporter permease	Escherichia coli	402878	GCF_001911175.1
33249175	RefSeq	NZ_LRLN01000062.1	4304	5434	+	WP_000258161.1	ABC transporter permease	Escherichia coli	203145	GCF_001911235.1
33249175	RefSeq	NZ_LRLO01000125.1	4373	5503	+	WP_000258161.1	ABC transporter permease	Escherichia coli	203153	GCF_001911245.1
33249175	RefSeq	NZ_LRLR01000052.1	6912	8042	-	WP_000258161.1	ABC transporter permease	Escherichia coli	204021	GCF_001910905.1
33249175	RefSeq	NZ_LRLV01000047.1	3670	4800	+	WP_000258161.1	ABC transporter permease	Escherichia coli	703420	GCF_001911335.1
33249175	RefSeq	NZ_NIEW01000146.1	6563	7693	-	WP_000258161.1	ABC transporter permease	Escherichia coli	5.1a	GCF_002166595.1
33249175	RefSeq	NZ_NJYM01000091.1	224	1354	-	WP_000258161.1	ABC transporter permease	Escherichia coli	MOD1-EC1841	GCF_002458215.1
33249175	RefSeq	NZ_NQYM01000051.1	7133	8263	-	WP_000258161.1	ABC transporter permease	Escherichia coli	ETEC-2267	GCF_002507985.1
33249175	RefSeq	NZ_PNUH01000062.1	6548	7678	-	WP_000258161.1	ABC transporter permease	Escherichia coli	401629	GCF_003982255.1
33249175	RefSeq	NZ_PNVY01000073.1	6548	7678	-	WP_000258161.1	ABC transporter permease	Escherichia coli	203520	GCF_003983985.1
33249175	RefSeq	NZ_PNZQ01000077.1	6570	7700	-	WP_000258161.1	ABC transporter permease	Escherichia coli	300241	GCF_003982765.1
33249175	INSDC	AAAAXZ010000118.1	577	1707	+	EAA2746858.1	permease	Escherichia coli	347963	GCA_004164445.1
33249175	INSDC	DABGUV010000066.1	2845	3975	+	HAJ0279454.1	permease	Escherichia coli	AUSMDU00034369
33249175	INSDC	LRKO01000064.1	3337	4467	+	OKV53774.1	permease	Escherichia coli	401624	GCA_001912265.1
33249175	INSDC	LRKQ01000138.1	6984	8114	-	OKV66603.1	permease	Escherichia coli	102265	GCA_001912305.1
33249175	INSDC	LRLH01000046.1	3233	4363	+	OKW51756.1	permease	Escherichia coli	402878	GCA_001911175.1
33249175	INSDC	LRLN01000062.1	4304	5434	+	OKW77442.1	permease	Escherichia coli	203145	GCA_001911235.1
33249175	INSDC	LRLO01000125.1	4373	5503	+	OKW82967.1	permease	Escherichia coli	203153	GCA_001911245.1
33249175	INSDC	LRLR01000052.1	6912	8042	-	OKW99092.1	permease	Escherichia coli	204021	GCA_001910905.1
33249175	INSDC	LRLV01000047.1	3670	4800	+	OKX44716.1	permease	Escherichia coli	703420	GCA_001911335.1
33249175	INSDC	NQYM01000051.1	7133	8263	-	PDN90055.1	permease	Escherichia coli	ETEC-2267	GCA_002507985.1
32259559	RefSeq	NZ_KB732775.1	885648	886793	+	WP_001561606.1	FtsX-like permease family protein	Escherichia coli KTE75	KTE75	GCF_000351685.1
32259559	RefSeq	NZ_MPGQ01000001.1	894388	895533	+	WP_001561606.1	FtsX-like permease family protein	Escherichia coli	N11-1317	GCF_001902655.1
32259559	RefSeq	NZ_RRFL01000011.1	115445	116590	-	WP_001561606.1	FtsX-like permease family protein	Escherichia coli	FWSEC0093	GCF_005045255.1
32259559	RefSeq	NZ_UIMK01000011.1	22755	23900	+	WP_001561606.1	FtsX-like permease family protein	Escherichia coli		GCF_900500465.1
32259559	INSDC	AAAAJS020000009.1	22677	23822	+	EEC8141526.1	FtsX-like permease family protein	Escherichia coli	441436	GCA_004157235.2
32259559	INSDC	AAQWNR010000014.1	22543	23688	+	EEQ2504027.1	FtsX-like permease family protein	Escherichia coli	862951
32259559	INSDC	AAQXCG010000153.1	135	1280	-	EEQ4454437.1	FtsX-like permease family protein	Escherichia coli	PNUSAE026065
32259559	INSDC	AAQXDN010000016.1	22677	23822	+	EEQ4616847.1	FtsX-like permease family protein	Escherichia coli	850331
32259559	INSDC	AAQXYK010000014.1	24522	25667	+	EEQ7470173.1	FtsX-like permease family protein	Escherichia coli	838507
32259559	INSDC	AAQYDM010000010.1	22677	23822	+	EEQ8092366.1	FtsX-like permease family protein	Escherichia coli	834774
32259559	INSDC	AAQYLH010000031.1	22677	23822	+	EEQ9176115.1	FtsX-like permease family protein	Escherichia coli	830277
32259559	INSDC	AARAMQ010000016.1	21986	23131	+	EER6266075.1	FtsX-like permease family protein	Escherichia coli	802841
32259559	INSDC	AARCAL010000017.1	21977	23122	+	EES1528045.1	FtsX-like permease family protein	Escherichia coli	789928
32259559	INSDC	AARCVC010000014.1	22686	23831	+	EES3402706.1	FtsX-like permease family protein	Escherichia coli	782098
32259559	INSDC	AARETY010000016.1	19022	20167	+	EET1186976.1	FtsX-like permease family protein	Escherichia coli	765644
32259559	INSDC	AAREVZ010000011.1	24247	25392	+	EET1469003.1	FtsX-like permease family protein	Escherichia coli	765652
32259559	INSDC	AARFAO010000014.1	17682	18827	+	EET2086650.1	FtsX-like permease family protein	Escherichia coli	PNUSAE025726
32259559	INSDC	AARFLF010000010.1	22686	23831	+	EET3516926.1	FtsX-like permease family protein	Escherichia coli	758130
32259559	INSDC	AARFSG010000017.1	22209	23354	+	EET4438511.1	FtsX-like permease family protein	Escherichia coli	751290
32259559	INSDC	AARGTU010000019.1	21977	23122	+	EET8196899.1	FtsX-like permease family protein	Escherichia coli	735149
32259559	INSDC	AARGXI010000017.1	22200	23345	+	EET8418194.1	FtsX-like permease family protein	Escherichia coli	727909
32259559	INSDC	AARGYB010000017.1	21977	23122	+	EET8516680.1	FtsX-like permease family protein	Escherichia coli	727911
32259559	INSDC	AARHYM010000017.1	22677	23822	+	EEU0095553.1	FtsX-like permease family protein	Escherichia coli	721706
32259559	INSDC	AARISM010000054.1	262	1407	-	EEU3706496.1	FtsX-like permease family protein	Escherichia coli	704772
32259559	INSDC	AARHJD010000027.1	22677	23822	+	EEU5008066.1	FtsX-like permease family protein	Escherichia coli	722410
32259559	INSDC	AARIZL010000048.1	9216	10361	-	EEU5613181.1	FtsX-like permease family protein	Escherichia coli	691183
32259559	INSDC	AARLCB010000015.1	22209	23354	+	EEV1114330.1	FtsX-like permease family protein	Escherichia coli	671940
32259559	INSDC	AARLJN010000011.1	22686	23831	+	EEV2099832.1	FtsX-like permease family protein	Escherichia coli	663140
32259559	INSDC	AARPIF010000044.1	24340	25485	+	EEW5243422.1	FtsX-like permease family protein	Escherichia coli	613782
32259559	INSDC	AARQHE010000013.1	26822	27967	+	EEW8496816.1	FtsX-like permease family protein	Escherichia coli	575073
32259559	INSDC	AARUFO010000013.1	26742	27887	+	EEY2041890.1	FtsX-like permease family protein	Escherichia coli	562979
32259559	INSDC	AARXQN010000063.1	974	2119	-	EEZ1391497.1	FtsX-like permease family protein	Escherichia coli	320269
32259559	INSDC	AARYAQ010000052.1	296	1441	-	EFA1272520.1	FtsX-like permease family protein	Escherichia coli	439997
32259559	INSDC	AARWYP010000016.1	21977	23122	+	EFA1808439.1	FtsX-like permease family protein	Escherichia coli	539930
32259559	INSDC	AASGHN010000014.1	17682	18827	+	EFB6199658.1	FtsX-like permease family protein	Escherichia coli	ECOL-17-VL-LA-ND-0016
32259559	INSDC	AASERD010000015.1	115532	116677	-	EFB9458320.1	FtsX-like permease family protein	Escherichia coli	PSU-1643
32259559	INSDC	AASHUM010000020.1	24341	25486	+	EFC5243303.1	FtsX-like permease family protein	Escherichia coli	79.0499
32259559	INSDC	AASJGE010000015.1	22677	23822	+	EFD1843506.1	FtsX-like permease family protein	Escherichia coli	88.0408
32259559	INSDC	AASSOG010000016.1	21977	23122	+	EFG3193812.1	FtsX-like permease family protein	Escherichia coli	13222
32259559	INSDC	AASSQQ010000047.1	9216	10361	-	EFG3636535.1	FtsX-like permease family protein	Escherichia coli	13224
32259559	INSDC	AASYWA010000011.1	22124	23269	+	EFI4224649.1	FtsX-like permease family protein	Escherichia coli	877292
32259559	INSDC	AASZJI010000060.1	974	2119	-	EFI5982117.1	FtsX-like permease family protein	Escherichia coli	874891
32259559	INSDC	AATAOH010000047.1	1013	2158	-	EFJ0062078.1	FtsX-like permease family protein	Escherichia coli	884451
32259559	INSDC	AATBCK010000023.1	26742	27887	+	EFJ1832257.1	FtsX-like permease family protein	Escherichia coli
32259559	INSDC	AATCLO010000019.1	22677	23822	+	EFJ6524307.1	FtsX-like permease family protein	Escherichia coli	101301
32259559	INSDC	AATDXO010000058.1	1072	2217	-	EFJ9415935.1	FtsX-like permease family protein	Escherichia coli	207510
32259559	INSDC	AATFBQ010000062.1	382	1527	-	EFK4536707.1	FtsX-like permease family protein	Escherichia coli	246157
32259559	INSDC	AATGOY010000035.1	22677	23822	+	EFL0113705.1	FtsX-like permease family protein	Escherichia coli	899066
32259559	INSDC	AATIID010000089.1	640	1785	-	EFL6124671.1	FtsX-like permease family protein	Escherichia coli	2012C-3435
32259559	INSDC	AATMHZ010000012.1	24235	25380	+	EFM9306742.1	FtsX-like permease family protein	Escherichia coli	894903
32259559	INSDC	AATMTC010000012.1	22677	23822	+	EFN0529595.1	FtsX-like permease family protein	Escherichia coli	939224
32259559	INSDC	AATUDR010000055.1	1004	2149	-	EFP2077903.1	FtsX-like permease family protein	Escherichia coli	946156
32259559	INSDC	ANUO01000009.1	32629	33774	+	ELE57911.1	hypothetical protein	Escherichia coli KTE75	KTE75	GCA_000351685.1
32259559	INSDC	KB732775.1	885648	886793	+	ELE57911.1	hypothetical protein	Escherichia coli KTE75	KTE75	GCA_000351685.1
32259559	INSDC	MPGQ01000001.1	894388	895533	+	OKB77592.1	permease	Escherichia coli	N11-1317	GCA_001902655.1
32259559	INSDC	RRFL01000011.1	115445	116590	-	TJR39703.1	FtsX-like permease family protein	Escherichia coli	FWSEC0093	GCA_005045255.1
129548022	RefSeq	NZ_MKQI01000207.1	975	2105	+	WP_071702276.1	dispersin export ABC transporter permease subunit AatP	Escherichia coli	MN067	GCF_001881515.1
129548022	RefSeq	NZ_NLXO01000080.1	975	2105	+	WP_071702276.1	dispersin export ABC transporter permease subunit AatP	Escherichia coli	MOD1-EC6441	GCF_002513535.1
129548022	INSDC	AAABWE010000095.1	4329	5459	-	EAA5574448.1	permease	Escherichia coli	556792	GCA_004185815.1
129548022	INSDC	AASEOA010000148.1	4327	5457	-	EFC3980576.1	dispersin export ABC transporter permease subunit AatP	Escherichia coli	720131
129548022	INSDC	AATIEN010000113.1	881	2011	-	EFL5668759.1	dispersin export ABC transporter permease subunit AatP	Escherichia coli	F 10598-41
129548022	INSDC	AATKQP010000137.1	4327	5457	-	EFM3615847.1	dispersin export ABC transporter permease subunit AatP	Escherichia coli	899031
129548022	INSDC	MKQI01000207.1	975	2105	+	OIZ58798.1	permease	Escherichia coli	MN067	GCA_001881515.1
48525615	RefSeq	NZ_AURV01000095.1	14792	15919	-	WP_024249569.1	FtsX-like permease family protein	Shigella sonnei 1DT-1	1DT-1	GCF_000467205.1
48525615	RefSeq	NZ_CAAGCT010000740.1	8759	9886	-	WP_024249569.1	FtsX-like permease family protein	Clostridia bacterium		GCF_900768355.1
48525615	RefSeq	NZ_JOQO01000078.1	8165	9292	-	WP_024249569.1	FtsX-like permease family protein	Escherichia coli 5-172-05_S3_C3	5-172-05_S3_C3	GCF_000714135.1
48525615	RefSeq	NZ_UGDJ01000003.1	14775	15902	+	WP_024249569.1	FtsX-like permease family protein	Escherichia coli	NCTC9092	GCF_900449645.1
48525615	INSDC	AASNWJ010000085.1	8527	9654	-	EFE7464583.1	MFS transporter	Escherichia coli	815593
48525615	INSDC	AASOBF010000117.1	8527	9654	-	EFE7865433.1	MFS transporter	Escherichia coli	MA_105
48525615	INSDC	AASXEV010000093.1	7850	8977	-	EFH8655683.1	FtsX-like permease family protein	Escherichia coli	863426
48525615	INSDC	AASZMA010000087.1	8552	9679	-	EFI6331028.1	FtsX-like permease family protein	Escherichia coli	868397
48525615	INSDC	AATBFF010000073.1	7847	8974	-	EFJ2252874.1	FtsX-like permease family protein	Escherichia coli	PNUSAE048838
48525615	INSDC	AATPWR010000072.1	17053	18180	-	EFN9845016.1	ABC transporter permease	Escherichia coli	PNUSAE016531
48525615	INSDC	JOQO01000078.1	8165	9292	-	KEL37682.1	ftsX-like permease family protein	Escherichia coli 5-172-05_S3_C3	5-172-05_S3_C3	GCA_000714135.1
48525615	INSDC	UGDJ01000003.1	14775	15902	+	STJ88898.1	permease	Escherichia coli	NCTC9092	GCA_900449645.1
125198061	RefSeq	NZ_MLRB01000007.1	246665	247792	-	WP_070789689.1	FtsX-like permease family protein	Salmonella enterica	CFSAN044865	GCF_001831555.1
125198061	RefSeq	NZ_MLRE01000007.1	246652	247779	-	WP_070789689.1	FtsX-like permease family protein	Salmonella enterica	CFSAN044868	GCF_001831625.1
125198061	RefSeq	NZ_MLTL01000008.1	87517	88644	+	WP_070789689.1	FtsX-like permease family protein	Salmonella enterica	CFSAN044936	GCF_001834885.1
125198061	RefSeq	NZ_MLWA01000013.1	87442	88569	+	WP_070789689.1	FtsX-like permease family protein	Salmonella enterica	CFSAN045023	GCF_001834335.1
125198061	RefSeq	NZ_MLXQ01000007.1	107347	108474	+	WP_070789689.1	FtsX-like permease family protein	Salmonella enterica subsp. diarizonae serovar 60:r:e,n,x,z15	CFSAN044923	GCF_001832255.1
125198061	RefSeq	NZ_MLXT01000007.1	199278	200405	-	WP_070789689.1	FtsX-like permease family protein	Salmonella enterica subsp. diarizonae serovar 60:r:e,n,x,z15	CFSAN044974	GCF_001832335.1
125198061	RefSeq	NZ_MLXU01000008.1	87553	88680	+	WP_070789689.1	FtsX-like permease family protein	Salmonella enterica subsp. diarizonae serovar 60:r:e,n,x,z15	CFSAN044982	GCF_001832385.1
125198061	RefSeq	NZ_MLXV01000008.1	87529	88656	+	WP_070789689.1	FtsX-like permease family protein	Salmonella enterica subsp. diarizonae serovar 60:r:e,n,x,z15	CFSAN044987	GCF_001832405.1
125198061	RefSeq	NZ_MLXW01000008.1	87544	88671	+	WP_070789689.1	FtsX-like permease family protein	Salmonella enterica subsp. diarizonae serovar 60:r:e,n,x,z15	CFSAN045004	GCF_001832775.1
125198061	RefSeq	NZ_MLXX01000008.1	199278	200405	-	WP_070789689.1	FtsX-like permease family protein	Salmonella enterica subsp. diarizonae serovar 60:r:e,n,x,z15	CFSAN045006	GCF_001832425.1
125198061	RefSeq	NZ_MLYB01000013.1	87424	88551	+	WP_070789689.1	FtsX-like permease family protein	Salmonella enterica subsp. diarizonae serovar 60:r:e,n,x,z15	CFSAN045015	GCF_001832505.1
125198061	RefSeq	NZ_MLYF01000013.1	46578	47705	-	WP_070789689.1	FtsX-like permease family protein	Salmonella enterica subsp. diarizonae serovar 60:r:e,n,x,z15	CFSAN045030	GCF_001832565.1
125198061	RefSeq	NZ_MLZD01000008.1	87553	88680	+	WP_070789689.1	FtsX-like permease family protein	Salmonella enterica subsp. diarizonae serovar 60:r:e,n,x,z15	CFSAN044983	GCF_001832765.1
125198061	RefSeq	NZ_NBRZ01000032.1	5975	7102	-	WP_070789689.1	FtsX-like permease family protein	Salmonella enterica subsp. diarizonae serovar Rough:r:z	NY_FSL S10-1123	GCF_002107505.1
125198061	RefSeq	NZ_NLBM02000003.1	246763	247890	-	WP_070789689.1	FtsX-like permease family protein	Salmonella enterica subsp. diarizonae serovar 60:r:e,n,x,z15	CFSAN051017	GCF_002241435.2
125198061	RefSeq	NZ_QAQP01000007.1	87520	88647	+	WP_070789689.1	FtsX-like permease family protein	Salmonella enterica subsp. enterica	CFSAN058506	GCF_003068415.1
125198061	RefSeq	NZ_QAQQ01000007.1	87577	88704	+	WP_070789689.1	FtsX-like permease family protein	Salmonella enterica subsp. enterica	CFSAN058505	GCF_003068405.1
125198061	RefSeq	NZ_QAQR01000007.1	87577	88704	+	WP_070789689.1	FtsX-like permease family protein	Salmonella enterica subsp. enterica	CFSAN058504	GCF_003068385.1
125198061	RefSeq	NZ_QAQS01000006.1	246692	247819	-	WP_070789689.1	FtsX-like permease family protein	Salmonella enterica subsp. enterica	CFSAN058503	GCF_003068445.1
125198061	RefSeq	NZ_QAQT01000006.1	246692	247819	-	WP_070789689.1	FtsX-like permease family protein	Salmonella enterica subsp. enterica	CFSAN058502	GCF_003068465.1
125198061	RefSeq	NZ_QAQU01000007.1	246692	247819	-	WP_070789689.1	FtsX-like permease family protein	Salmonella enterica subsp. enterica	CFSAN058499	GCF_003068485.1
125198061	RefSeq	NZ_QARH01000006.1	53494	54621	+	WP_070789689.1	FtsX-like permease family protein	Salmonella enterica subsp. enterica	CFSAN058618	GCF_003064205.1
125198061	RefSeq	NZ_QBJL01000007.1	246753	247880	-	WP_070789689.1	FtsX-like permease family protein	Salmonella enterica subsp. enterica	CFSAN058581	GCF_003068845.1
125198061	INSDC	AACUMA010000035.1	20051	21178	-	EAM2983847.1	FtsX-like permease family protein	Salmonella enterica	NSUOC-0365-W3H	GCA_005411715.1
125198061	INSDC	AACYDU010000164.1	757	1884	-	EAN4467300.1	FtsX-like permease family protein	Salmonella enterica	PNUSAS061526	GCA_005461755.1
125198061	INSDC	AADCWO010000017.1	46031	47158	+	EAO9176414.1	FtsX-like permease family protein	Salmonella enterica	FL_EPI-049	GCA_005532435.1
125198061	INSDC	AADHDP010000025.1	22202	23329	-	EAQ2492689.1	FtsX-like permease family protein	Salmonella enterica	PNUSAS069953	GCA_005591235.1
125198061	INSDC	AADURS010000027.1	10640	11767	-	EAU4597653.1	FtsX-like permease family protein	Salmonella enterica	PNUSAS057990	GCA_005784105.1
125198061	INSDC	AAEBCC010000070.1	7418	8545	+	EAW3568639.1	FtsX-like permease family protein	Salmonella enterica	PNUSAS073775	GCA_005909245.1
125198061	INSDC	AAEIHE010000014.1	55400	56527	+	EAY4929408.1	FtsX-like permease family protein	Salmonella enterica	FLUFL-987	GCA_006009785.1
125198061	INSDC	AAENYX010000045.1	18586	19713	+	EBA2310365.1	FtsX-like permease family protein	Salmonella enterica	FLUFL-1007	GCA_006087195.1
125198061	INSDC	AAETMT010000027.1	23363	24490	-	EBB9316998.1	FtsX-like permease family protein	Salmonella enterica	PNUSAS023389	GCA_006166345.1
125198061	INSDC	AAEZIN010000061.1	10688	11815	-	EBD7235995.1	FtsX-like permease family protein	Salmonella enterica	PNUSAS031927	GCA_006263815.1
125198061	INSDC	AAFSTW010000001.1	343345	344472	+	EBJ4576972.1	hypothetical protein	Salmonella enterica	PNUSAS046108	GCA_006600145.1
125198061	INSDC	AAGKBL010000013.1	87410	88537	+	EBO9242320.1	FtsX-like permease family protein	Salmonella enterica	FL_UFL-821	GCA_006838405.1
125198061	INSDC	AAGKEI010000017.1	46031	47158	+	EBO9592734.1	FtsX-like permease family protein	Salmonella enterica	FL_EPI-050	GCA_006840745.1
125198061	INSDC	AAGKJL010000022.1	4335	5462	+	EBP0195174.1	FtsX-like permease family protein	Salmonella enterica	FLUFL-MJ688	GCA_006845505.1
125198061	INSDC	AAGKJP010000015.1	86461	87588	+	EBP0213187.1	FtsX-like permease family protein	Salmonella enterica	FLUFL-MJ697	GCA_006845275.1
125198061	INSDC	AAGLGE010000049.1	4194	5321	+	EBP2854680.1	FtsX-like permease family protein	Salmonella enterica	FLUFL-997	GCA_006857205.1
125198061	INSDC	AAGLHN010000135.1	1171	2298	-	EBP3014221.1	FtsX-like permease family protein	Salmonella enterica	FLUFL-1002	GCA_006858305.1
125198061	INSDC	AAGLOU010000006.1	87410	88537	+	EBP3857463.1	FtsX-like permease family protein	Salmonella enterica subsp. enterica	UFL-978	GCA_006862625.1
125198061	INSDC	AAGPPX010000005.1	86341	87468	+	EBQ6305558.1	FtsX-like permease family protein	Salmonella enterica	NSUOC-0106-S1.1X	GCA_006919455.1
125198061	INSDC	AAGTAZ010000014.1	86267	87394	+	EBR6787389.1	FtsX-like permease family protein	Salmonella enterica	PNUSAS013669	GCA_006968465.1
125198061	INSDC	AAGWJU010000026.1	46055	47182	+	EBS7185111.1	FtsX-like permease family protein	Salmonella enterica	NSUOC-0363-S2-2H	GCA_007020925.1
125198061	INSDC	AAJZGC010000020.1	43033	44160	-	ECQ0259035.1	FtsX-like permease family protein	Salmonella enterica	PNUSAS093967	GCA_008242965.1
125198061	INSDC	AAKRTQ010000034.1	18552	19679	+	ECV4486784.1	FtsX-like permease family protein	Salmonella enterica	PNUSAS040013	GCA_008546855.1
125198061	INSDC	AANFGQ010000006.1	86451	87578	+	EDO3720604.1	FtsX-like permease family protein	Salmonella enterica	PNUSAS030841
125198061	INSDC	AANFXH010000026.1	10793	11920	-	EDO5683212.1	FtsX-like permease family protein	Salmonella enterica	PNUSAS028411
125198061	INSDC	AANPYT010000085.1	576	1703	+	EDQ1307110.1	FtsX-like permease family protein	Salmonella enterica	PNUSAS121573
125198061	INSDC	AAOWJC010000027.1	2995	4122	+	EEA1749094.1	FtsX-like permease family protein	Salmonella enterica	PNUSAS032378	GCA_010882395.1
125198061	INSDC	AAOTAT010000007.1	45976	47103	+	EEC0563736.1	FtsX-like permease family protein	Salmonella enterica	PNUSAS128900
125198061	INSDC	AATZYS010000021.1	29547	30674	+	EFR2915913.1	FtsX-like permease family protein	Salmonella enterica	PNUSAS152949
125198061	INSDC	AAUEVF010000017.1	52505	53632	-	EFS2574923.1	FtsX-like permease family protein	Salmonella enterica	PNUSAS150112
125198061	INSDC	RLNP01000007.1	246726	247853	-	MDY47373.1	FtsX-like permease family protein	Salmonella enterica	PNUSAS058820	GCA_003743505.1
125198061	INSDC	RMZO01000022.1	41472	42599	-	MFP33475.1	FtsX-like permease family protein	Salmonella enterica	PNUSAS056090	GCA_003764485.1
125198061	INSDC	MLXQ01000007.1	107347	108474	+	OHF56091.1	hypothetical protein	Salmonella enterica subsp. diarizonae serovar 60:r:e,n,x,z15	CFSAN044923	GCA_001832255.1
125198061	INSDC	MLXT01000007.1	199278	200405	-	OHF64269.1	hypothetical protein	Salmonella enterica subsp. diarizonae serovar 60:r:e,n,x,z15	CFSAN044974	GCA_001832335.1
125198061	INSDC	MLXU01000008.1	87553	88680	+	OHF67005.1	hypothetical protein	Salmonella enterica subsp. diarizonae serovar 60:r:e,n,x,z15	CFSAN044982	GCA_001832385.1
125198061	INSDC	MLXV01000008.1	87529	88656	+	OHF72627.1	hypothetical protein	Salmonella enterica subsp. diarizonae serovar 60:r:e,n,x,z15	CFSAN044987	GCA_001832405.1
125198061	INSDC	MLXW01000008.1	87544	88671	+	OHF77368.1	hypothetical protein	Salmonella enterica subsp. diarizonae serovar 60:r:e,n,x,z15	CFSAN045004	GCA_001832775.1
125198061	INSDC	MLXX01000008.1	199278	200405	-	OHF83325.1	hypothetical protein	Salmonella enterica subsp. diarizonae serovar 60:r:e,n,x,z15	CFSAN045006	GCA_001832425.1
125198061	INSDC	MLYB01000013.1	87424	88551	+	OHG00958.1	hypothetical protein	Salmonella enterica subsp. diarizonae serovar 60:r:e,n,x,z15	CFSAN045015	GCA_001832505.1
125198061	INSDC	MLYF01000013.1	46578	47705	-	OHG19583.1	hypothetical protein	Salmonella enterica subsp. diarizonae serovar 60:r:e,n,x,z15	CFSAN045030	GCA_001832565.1
125198061	INSDC	MLZD01000008.1	87553	88680	+	OHG64776.1	hypothetical protein	Salmonella enterica subsp. diarizonae serovar 60:r:e,n,x,z15	CFSAN044983	GCA_001832765.1
125198061	INSDC	MLRB01000007.1	246665	247792	-	OHG99310.1	hypothetical protein	Salmonella enterica	CFSAN044865	GCA_001831555.1
125198061	INSDC	MLRE01000007.1	246652	247779	-	OHH12938.1	hypothetical protein	Salmonella enterica	CFSAN044868	GCA_001831625.1
125198061	INSDC	MLTL01000008.1	87517	88644	+	OHJ81389.1	hypothetical protein	Salmonella enterica	CFSAN044936	GCA_001834885.1
125198061	INSDC	MLWA01000013.1	87442	88569	+	OHM89310.1	hypothetical protein	Salmonella enterica	CFSAN045023	GCA_001834335.1
125198061	INSDC	NBRZ01000032.1	5975	7102	-	OSG79866.1	hypothetical protein	Salmonella enterica subsp. diarizonae serovar Rough:r:z	NY_FSL S10-1123	GCA_002107505.1
125198061	INSDC	QARH01000006.1	53494	54621	+	PUF06724.1	hypothetical protein	Salmonella enterica subsp. enterica	CFSAN058618	GCA_003064205.1
125198061	INSDC	QAQQ01000007.1	87577	88704	+	PUP19937.1	hypothetical protein	Salmonella enterica subsp. enterica	CFSAN058505	GCA_003068405.1
125198061	INSDC	QAQP01000007.1	87520	88647	+	PUP23129.1	hypothetical protein	Salmonella enterica subsp. enterica	CFSAN058506	GCA_003068415.1
125198061	INSDC	QAQR01000007.1	87577	88704	+	PUP33945.1	hypothetical protein	Salmonella enterica subsp. enterica	CFSAN058504	GCA_003068385.1
125198061	INSDC	QAQS01000006.1	246692	247819	-	PUP38687.1	hypothetical protein	Salmonella enterica subsp. enterica	CFSAN058503	GCA_003068445.1
125198061	INSDC	QAQU01000007.1	246692	247819	-	PUP51742.1	hypothetical protein	Salmonella enterica subsp. enterica	CFSAN058499	GCA_003068485.1
125198061	INSDC	QAQT01000006.1	246692	247819	-	PUP66015.1	hypothetical protein	Salmonella enterica subsp. enterica	CFSAN058502	GCA_003068465.1
125198061	INSDC	QBJL01000007.1	246753	247880	-	PUQ39493.1	hypothetical protein	Salmonella enterica subsp. enterica	CFSAN058581	GCA_003068845.1
125198061	INSDC	NLBM02000003.1	246763	247890	-	PUU60949.1	hypothetical protein	Salmonella enterica subsp. diarizonae serovar 60:r:e,n,x,z15	CFSAN051017	GCA_002241435.2
58390205	RefSeq	NZ_JOQU01000047.1	1141	2274	+	WP_032346489.1	ABC transporter permease	Escherichia coli 5-366-08_S1_C1	5-366-08_S1_C1	GCF_000714255.1
58390205	RefSeq	NZ_JOQU01000050.1	19745	20878	-	WP_032346489.1	ABC transporter permease	Escherichia coli 5-366-08_S1_C1	5-366-08_S1_C1	GCF_000714255.1
58390205	RefSeq	NZ_SQFQ01000058.1	623	1756	+	WP_032346489.1	ABC transporter permease	Escherichia coli	NOR4_57	GCF_006234245.1
58390205	INSDC	JOQU01000050.1	19745	20878	-	KEL64081.1	putative aatP, permease	Escherichia coli 5-366-08_S1_C1	5-366-08_S1_C1	GCA_000714255.1
58390205	INSDC	JOQU01000047.1	1141	2274	+	KEL64746.1	putative aatP, permease	Escherichia coli 5-366-08_S1_C1	5-366-08_S1_C1	GCA_000714255.1
75360794	RefSeq	NC_013716.1	374047	375177	+	WP_042623153.1	ABC transporter permease	Citrobacter rodentium ICC168	ICC168	GCF_000027085.1
75360794	RefSeq	NZ_BBNA01000012.1	113490	114620	-	WP_042623153.1	ABC transporter permease	Citrobacter rodentium NBRC 105723	NBRC 105723	GCF_000759815.1
75360794	RefSeq	NZ_JXUN01000157.1	7230	8360	+	WP_042623153.1	ABC transporter permease	Citrobacter rodentium	ATCC 51459	GCF_000835925.1
75360794	INSDC	JXUN01000157.1	7230	8360	+	KIQ50636.1	permease	Citrobacter rodentium	ATCC 51459	GCA_000835925.1
75360794	INSDC	CP038008.1	4930517	4931647	+	QBY31577.1	ABC transporter permease	Citrobacter rodentium	DBS100
66915282	RefSeq	NZ_JOQY01000035.1	8695	9825	+	WP_033868810.1	dispersin export ABC transporter permease subunit AatP	Escherichia coli 5-366-08_S3_C1	5-366-08_S3_C1	GCF_000714335.1
66915282	RefSeq	NZ_SPWA01000168.1	4496	5626	-	WP_033868810.1	dispersin export ABC transporter permease subunit AatP	Escherichia coli	RUSPBB56	GCF_006229365.1
66915282	RefSeq	NZ_SQAN01000085.1	4498	5628	-	WP_033868810.1	dispersin export ABC transporter permease subunit AatP	Escherichia coli	EELTKB261	GCF_006231645.1
66915282	RefSeq	NZ_SQNP01000053.1	392	1522	+	WP_033868810.1	dispersin export ABC transporter permease subunit AatP	Escherichia coli	EEPERB141	GCF_006352165.1
66915282	INSDC	AARPCQ010000089.1	4467	5597	-	EEW4816819.1	dispersin export ABC transporter permease subunit AatP	Escherichia coli	616987
66915282	INSDC	AASTHC010000070.1	4465	5595	-	EFG5649620.1	dispersin export ABC transporter permease subunit AatP	Escherichia coli	254610
66915282	INSDC	AASTXP010000062.1	4467	5597	-	EFG7907971.1	dispersin export ABC transporter permease subunit AatP	Escherichia coli	280293
66915282	INSDC	AASUKY010000061.1	4467	5597	-	EFG9603472.1	dispersin export ABC transporter permease subunit AatP	Escherichia coli	298883
66915282	INSDC	AATEUF010000075.1	11303	12433	+	EFK3432478.1	dispersin export ABC transporter permease subunit AatP	Escherichia coli	209671
66915282	INSDC	AATEYD010000056.1	11549	12679	+	EFK4143811.1	dispersin export ABC transporter permease subunit AatP	Escherichia coli	200628
66915282	INSDC	AATQFA010000035.1	11543	12673	+	EFO0941208.1	dispersin export ABC transporter permease subunit AatP	Escherichia coli	PNUSAE015908
66915282	INSDC	DABHLV010000094.1	375	1505	-	HAJ2503555.1	dispersin export ABC transporter permease subunit AatP	Escherichia coli
66915282	INSDC	DABHLH010000074.1	4465	5595	-	HAJ2513288.1	dispersin export ABC transporter permease subunit AatP	Escherichia coli
66784966	RefSeq	NZ_CABWAY010000034.1	955	2088	+	WP_033813596.1	ABC transporter permease	Escherichia coli		GCF_902503205.1
66784966	RefSeq	NZ_CCQR01000023.1	934	2067	+	WP_033813596.1	ABC transporter permease	Escherichia coli	FHI73	GCF_000753075.1
66784966	RefSeq	NZ_CM016409.1	75929	77062	-	WP_033813596.1	ABC transporter permease	Escherichia coli	URMC_26	GCF_004681485.1
66784966	RefSeq	NZ_RZDS01000063.1	14791	15924	-	WP_033813596.1	ABC transporter permease	Escherichia coli	URMC_26	GCF_004681485.1
66784966	RefSeq	NZ_SQAT01000209.1	1193	2326	-	WP_033813596.1	ABC transporter permease	Escherichia coli	EELTKB253	GCF_006231735.1
66784966	RefSeq	NZ_WTVC01000084.1	12991	14124	+	WP_033813596.1	ABC transporter permease	Escherichia coli	OM9c	GCF_009799295.1
66784966	INSDC	DABGMD010000083.1	850	1983	+	HAJ5346909.1	ABC transporter permease	Escherichia coli	ecoli[ST-5041]
66784966	INSDC	WTVC01000084.1	12991	14124	+	MWS69965.1	ABC transporter permease	Escherichia coli	OM9c
66784966	INSDC	RZDS01000150.1	75929	77062	-	TKJ48326.1	ABC transporter permease	Escherichia coli	URMC_26	GCA_004681485.1
66784966	INSDC	RZDS01000063.1	14791	15924	-	TKJ49051.1	ABC transporter permease	Escherichia coli	URMC_26	GCA_004681485.1
58103177	RefSeq	NZ_BDPR01000038.1	12938	14080	+	WP_032219282.1	FtsX-like permease family protein	Escherichia coli	1282	GCF_002207205.1
58103177	RefSeq	NZ_CP009859.1	1074043	1075185	+	WP_032219282.1	FtsX-like permease family protein	Escherichia coli	ECONIH1	GCF_000784925.1
58103177	RefSeq	NZ_CP018770.2	2998789	2999931	-	WP_032219282.1	FtsX-like permease family protein	Escherichia coli	2016C-3936C1	GCF_001938625.2
58103177	RefSeq	NZ_JABVMQ010000209.1	42991	44133	+	WP_032219282.1	FtsX-like permease family protein	Escherichia coli	MCO1	GCF_013350225.1
58103177	RefSeq	NZ_JORF01000067.1	5495	6637	-	WP_032219282.1	FtsX-like permease family protein	Escherichia coli 6-319-05_S3_C1	6-319-05_S3_C1	GCF_000713045.1
58103177	RefSeq	NZ_JORG01000041.1	8543	9685	+	WP_032219282.1	FtsX-like permease family protein	Escherichia coli 6-319-05_S3_C2	6-319-05_S3_C2	GCF_000713035.1
58103177	RefSeq	NZ_JORM01000068.1	5712	6854	-	WP_032219282.1	FtsX-like permease family protein	Escherichia coli 6-319-05_S3_C3	6-319-05_S3_C3	GCF_000713185.1
58103177	RefSeq	NZ_MKHD01000046.1	12463	13605	+	WP_032219282.1	FtsX-like permease family protein	Escherichia coli	NA056	GCF_002407295.1
58103177	RefSeq	NZ_SBKI01000042.1	22431	23573	+	WP_032219282.1	FtsX-like permease family protein	Escherichia coli	EC246	GCF_004054295.1
58103177	RefSeq	NZ_SQFA01000020.1	14504	15646	+	WP_032219282.1	FtsX-like permease family protein	Escherichia coli	NOR5_19	GCF_006233385.1
58103177	INSDC	CP009859.1	1074043	1075185	+	AIX62717.1	permease	Escherichia coli	ECONIH1	GCA_000784925.1
58103177	INSDC	AASLXY010000070.1	1044	2186	-	EFE0666759.1	FtsX-like permease family protein	Escherichia coli	191937
58103177	INSDC	AASOVF010000026.1	5757	6899	-	EFF0532775.1	FtsX-like permease family protein	Escherichia coli	9130-90
58103177	INSDC	AASQDC010000028.1	1648	2790	-	EFF4918834.1	FtsX-like permease family protein	Escherichia coli	PNUSAE004688
58103177	INSDC	DAAZWY010000026.1	30412	31554	-	HAG9594438.1	FtsX-like permease family protein	Escherichia coli	S37EC
58103177	INSDC	DABDQL010000026.1	5757	6899	-	HAI1948477.1	FtsX-like permease family protein	Escherichia coli	UPEC
58103177	INSDC	DABEVD010000046.1	9997	11139	-	HAI5789998.1	FtsX-like permease family protein	Escherichia coli
58103177	INSDC	JONF01000012.1	5489	6631	-	KEJ82282.1	ftsX-like permease family protein	Escherichia coli 6-175-07_S3_C2	6-175-07_S3_C2	GCA_000711525.1
58103177	INSDC	JOQZ01000106.1	12295	13437	+	KEL82865.1	ftsX-like permease family protein	Escherichia coli 6-175-07_S3_C1	6-175-07_S3_C1	GCA_000714345.1
58103177	INSDC	JORA01000093.1	5472	6614	-	KEL89609.1	ftsX-like permease family protein	Escherichia coli 6-175-07_S3_C3	6-175-07_S3_C3	GCA_000714375.1
58103177	INSDC	JORF01000067.1	5495	6637	-	KEM17425.1	ftsX-like permease family protein	Escherichia coli 6-319-05_S3_C1	6-319-05_S3_C1	GCA_000713045.1
58103177	INSDC	JORM01000068.1	5712	6854	-	KEM56078.1	ftsX-like permease family protein	Escherichia coli 6-319-05_S3_C3	6-319-05_S3_C3	GCA_000713185.1
58103177	INSDC	JAAUGL010000043.1	12164	13306	+	NPP70266.1	FtsX-like permease family protein	Escherichia coli	EF219
58103177	INSDC	JABVMQ010000209.1	42991	44133	+	NUJ46960.1	FtsX-like permease family protein	Escherichia coli	MCO1
58103177	INSDC	MKHD01000046.1	12463	13605	+	PCM20523.1	permease	Escherichia coli	NA056	GCA_002407295.1
286673685	RefSeq	NZ_NIDO01000104.1	14975	16117	+	WP_157922037.1	permease	Escherichia coli	11.1a	GCF_002165925.1
286673685	RefSeq	NZ_NIDP01000162.1	6401	7543	+	WP_157922037.1	permease	Escherichia coli	11.2p	GCF_002165965.1
286673685	RefSeq	NZ_NIDQ01000221.1	3384	4526	+	WP_157922037.1	permease	Escherichia coli	11.3r	GCF_002165915.1
286673685	RefSeq	NZ_NOSL01000089.1	1021	2163	+	WP_157922037.1	permease	Escherichia coli	MOD1-EC6763	GCF_002521225.1
286673685	INSDC	AASUEV010000137.1	622	1764	-	EFG8795734.1	permease	Escherichia coli	163202
286673685	INSDC	AATIMA010000052.1	605	1747	-	EFL6614592.1	permease	Escherichia coli	U 20-41
34816644	RefSeq	NZ_AAJT02000099.1	4140	5273	+	WP_001462148.1	hypothetical protein	Escherichia coli B7A	B7A	GCF_000167815.1
34816644	RefSeq	NZ_APYB01000112.1	1361	2494	+	WP_001462148.1	hypothetical protein	Escherichia coli P0299438.11	P0299438.11	GCF_000356985.2
34816644	RefSeq	NZ_APYC01000113.1	5108	6241	-	WP_001462148.1	hypothetical protein	Escherichia coli P0299438.3	P0299438.3	GCF_000357005.2
34816644	RefSeq	NZ_APYE01000088.1	5436	6569	-	WP_001462148.1	hypothetical protein	Escherichia coli P0299438.5	P0299438.5	GCF_000357045.2
34816644	RefSeq	NZ_APYF01000110.1	5623	6756	-	WP_001462148.1	hypothetical protein	Escherichia coli P0299438.6	P0299438.6	GCF_000357225.2
34816644	RefSeq	NZ_APYG01000025.1	565	1698	+	WP_001462148.1	hypothetical protein	Escherichia coli P0299438.7	P0299438.7	GCF_000357245.1
34816644	RefSeq	NZ_APYH01000116.1	1085	2218	+	WP_001462148.1	hypothetical protein	Escherichia coli P0299438.8	P0299438.8	GCF_000357265.2
34816644	RefSeq	NZ_APYI01000079.1	5946	7079	-	WP_001462148.1	hypothetical protein	Escherichia coli P0299438.9	P0299438.9	GCF_000357285.2
34816644	RefSeq	NZ_APZY01000008.1	711	1844	+	WP_001462148.1	hypothetical protein	Escherichia coli P0305260.2	P0305260.2	GCF_000357705.2
34816644	RefSeq	NZ_AQBH01000083.1	5832	6965	-	WP_001462148.1	hypothetical protein	Escherichia coli P0305260.10	P0305260.10	GCF_000357925.2
34816644	RefSeq	NZ_AQBI01000126.1	692	1825	+	WP_001462148.1	hypothetical protein	Escherichia coli P0305260.11	P0305260.11	GCF_000357945.2
34816644	RefSeq	NZ_AQBJ01000081.1	5941	7074	-	WP_001462148.1	hypothetical protein	Escherichia coli P0305260.12	P0305260.12	GCF_000357965.2
34816644	RefSeq	NZ_AQBK01000079.1	5849	6982	-	WP_001462148.1	hypothetical protein	Escherichia coli P0305260.13	P0305260.13	GCF_000357985.2
34816644	RefSeq	NZ_AQBL01000081.1	5821	6954	-	WP_001462148.1	hypothetical protein	Escherichia coli P0305260.15	P0305260.15	GCF_000358005.2
34816644	RefSeq	NZ_AQBN01000124.1	5432	6565	-	WP_001462148.1	hypothetical protein	Escherichia coli P0305260.4	P0305260.4	GCF_000358045.2
34816644	RefSeq	NZ_AQBO01000175.1	2532	3665	+	WP_001462148.1	hypothetical protein	Escherichia coli P0305260.5	P0305260.5	GCF_000358065.2
34816644	RefSeq	NZ_AQBP01000131.1	68	1201	-	WP_001462148.1	hypothetical protein	Escherichia coli P0305260.6	P0305260.6	GCF_000358085.2
34816644	RefSeq	NZ_AQBQ01000099.1	5852	6985	-	WP_001462148.1	hypothetical protein	Escherichia coli P0305260.7	P0305260.7	GCF_000358105.2
34816644	RefSeq	NZ_AQBR01000118.1	5795	6928	-	WP_001462148.1	hypothetical protein	Escherichia coli P0305260.8	P0305260.8	GCF_000358125.1
34816644	RefSeq	NZ_AQBS01000082.1	5838	6971	-	WP_001462148.1	hypothetical protein	Escherichia coli P0305260.9	P0305260.9	GCF_000356825.2
34816644	RefSeq	NZ_AQDQ01000145.1	2915	4048	+	WP_001462148.1	hypothetical protein	Escherichia coli 2848050	2848050	GCF_000355375.2
34816644	RefSeq	NZ_AQEL01000006.1	4945	6078	+	WP_001462148.1	hypothetical protein	Escherichia coli P0305260.1	P0305260.1	GCF_000356585.2
34816644	RefSeq	NZ_AQES01000010.1	10272	11405	+	WP_001462148.1	hypothetical protein	Escherichia coli P0299438.2	P0299438.2	GCF_000356645.2
34816644	RefSeq	NZ_CP006002.1	40973	42106	+	WP_001462148.1	hypothetical protein	Escherichia coli B7A	B7A	GCF_000725265.1
34816644	RefSeq	NZ_CP025866.1	33500	34633	+	WP_001462148.1	hypothetical protein	Escherichia coli	504211	GCF_003956425.1
34816644	RefSeq	NZ_CP025872.1	72388	73521	-	WP_001462148.1	hypothetical protein	Escherichia coli	503829	GCF_003956285.1
34816644	RefSeq	NZ_CP025884.1	31815	32948	-	WP_001462148.1	hypothetical protein	Escherichia coli	503440	GCF_003956445.1
34816644	RefSeq	NZ_CP025893.1	45701	46834	+	WP_001462148.1	hypothetical protein	Escherichia coli	503025	GCF_003956465.1
34816644	RefSeq	NZ_CP025914.1	46954	48087	-	WP_001462148.1	hypothetical protein	Escherichia coli	203740	GCF_003956225.1
34816644	RefSeq	NZ_JPIF01000158.1	5147	6280	+	WP_001462148.1	hypothetical protein	Escherichia coli	2013EL-1319	GCF_000773435.1
34816644	RefSeq	NZ_JPUD01000260.1	268	1401	-	WP_001462148.1	hypothetical protein	Escherichia coli	2013EL-1320-c5	GCF_000770255.1
34816644	RefSeq	NZ_JYIA01000169.1	5117	6250	-	WP_001462148.1	hypothetical protein	Escherichia coli	F6700	GCF_000935505.1
34816644	RefSeq	NZ_KI543344.1	499	1632	+	WP_001462148.1	hypothetical protein	Escherichia coli CE418	CE418	GCF_000496975.1
34816644	RefSeq	NZ_LN908839.1	78735	79868	-	WP_001462148.1	hypothetical protein	Escherichia coli	ETEC
34816644	RefSeq	NZ_LRKN01000004.1	2778	3911	+	WP_001462148.1	hypothetical protein	Escherichia coli	500883	GCF_001912625.1
34816644	RefSeq	NZ_LRLI01000182.1	1318	2451	+	WP_001462148.1	hypothetical protein	Escherichia coli	702331	GCF_001912445.1
34816644	RefSeq	NZ_LRLX01000207.1	2818	3951	+	WP_001462148.1	hypothetical protein	Escherichia coli	703491	GCF_001910935.1
34816644	RefSeq	NZ_NNTN01000080.1	5030	6163	-	WP_001462148.1	hypothetical protein	Escherichia coli	MOD1-EC6663	GCF_002484685.1
34816644	RefSeq	NZ_NNUO01000060.1	531	1664	+	WP_001462148.1	hypothetical protein	Escherichia coli	MOD1-EC6629	GCF_002485225.1
34816644	RefSeq	NZ_PNSE01000116.1	5071	6204	-	WP_001462148.1	hypothetical protein	Escherichia coli	710421	GCF_003981385.1
34816644	RefSeq	NZ_PNSO01000096.1	531	1664	+	WP_001462148.1	hypothetical protein	Escherichia coli	702124	GCF_003981475.1
34816644	RefSeq	NZ_PNSS01000094.1	531	1664	+	WP_001462148.1	hypothetical protein	Escherichia coli	700329	GCF_003980785.1
34816644	RefSeq	NZ_PNVR01000088.1	5269	6402	-	WP_001462148.1	hypothetical protein	Escherichia coli	204044	GCF_003983945.1
34816644	RefSeq	NZ_PNWH01000078.1	2456	3589	+	WP_001462148.1	hypothetical protein	Escherichia coli	201399	GCF_003983245.1
34816644	RefSeq	NZ_PNYS01000103.1	5071	6204	-	WP_001462148.1	hypothetical protein	Escherichia coli	710667	GCF_003980455.1
34816644	RefSeq	NZ_PNYU01000091.1	531	1664	+	WP_001462148.1	hypothetical protein	Escherichia coli	702530	GCF_003980665.1
34816644	RefSeq	NZ_PNYW01000094.1	531	1664	+	WP_001462148.1	hypothetical protein	Escherichia coli	700737	GCF_003980775.1
34816644	RefSeq	NZ_PNYX01000107.1	5523	6656	-	WP_001462148.1	hypothetical protein	Escherichia coli	700508	GCF_003981535.1
34816644	RefSeq	NZ_PNYY01000094.1	531	1664	+	WP_001462148.1	hypothetical protein	Escherichia coli	700179	GCF_003981635.1
34816644	RefSeq	NZ_PNZC01000122.1	531	1664	+	WP_001462148.1	hypothetical protein	Escherichia coli	603766	GCF_003980925.1
34816644	RefSeq	NZ_PNZD01000114.1	531	1664	+	WP_001462148.1	hypothetical protein	Escherichia coli	603744	GCF_003981675.1
34816644	RefSeq	NZ_PNZZ01000094.1	5269	6402	-	WP_001462148.1	hypothetical protein	Escherichia coli	120158	GCF_003983415.1
34816644	RefSeq	NZ_POAB01000097.1	531	1664	+	WP_001462148.1	hypothetical protein	Escherichia coli	700308	GCF_003981575.1
34816644	RefSeq	NZ_POAH01000110.1	5916	7049	-	WP_001462148.1	hypothetical protein	Escherichia coli	720828	GCF_003980405.1
34816644	RefSeq	NZ_POAI01000093.1	531	1664	+	WP_001462148.1	hypothetical protein	Escherichia coli	702915	GCF_003980595.1
34816644	RefSeq	NZ_POAJ01000095.1	531	1664	+	WP_001462148.1	hypothetical protein	Escherichia coli	702193	GCF_003980705.1
34816644	RefSeq	NZ_POAK01000096.1	531	1664	+	WP_001462148.1	hypothetical protein	Escherichia coli	700500	GCF_003981545.1
34816644	RefSeq	NZ_POAN01000082.1	531	1664	+	WP_001462148.1	hypothetical protein	Escherichia coli	403030	GCF_003983655.1
34816644	RefSeq	NZ_UGAM01000001.1	32668	33801	+	WP_001462148.1	hypothetical protein	Escherichia coli	NCTC10664	GCF_900448755.1
34816644	RefSeq	NZ_UGEK01000002.1	62589	63722	+	WP_001462148.1	hypothetical protein	Escherichia coli	NCTC9034	GCF_900449755.1
34816644	INSDC	AARNVU010000074.1	3044	4177	+	EEW0419914.1	ABC transporter permease	Escherichia coli	PNUSAE018738
34816644	INSDC	AARNYH010000122.1	2382	3515	+	EEW0750694.1	ABC transporter permease	Escherichia coli	632393
34816644	INSDC	AARYWJ010000080.1	3461	4594	+	EEZ4662453.1	ABC transporter permease	Escherichia coli	PNUSAE013196
34816644	INSDC	AARYYJ010000092.1	2382	3515	+	EEZ4956689.1	ABC transporter permease	Escherichia coli	PNUSAE013197
34816644	INSDC	AASCYQ010000039.1	2382	3515	+	EFB1332132.1	ABC transporter permease	Escherichia coli	PNUSAE025543
34816644	INSDC	AASDGV010000042.1	2382	3515	+	EFB2335433.1	ABC transporter permease	Escherichia coli	PNUSAE024998
34816644	INSDC	AASHLM010000063.1	2713	3846	+	EFC3722796.1	ABC transporter permease	Escherichia coli	PNUSAE028210
34816644	INSDC	AASKGU010000077.1	476	1609	+	EFD5081233.1	ABC transporter permease	Escherichia coli	PNUSAE031862
34816644	INSDC	AASNWC010000100.1	317	1450	-	EFE7202902.1	ABC transporter permease	Escherichia coli	PNUSAE036438
34816644	INSDC	AASRJX010000084.1	2382	3515	+	EFF9290940.1	ABC transporter permease	Escherichia coli	PNUSAE044602
34816644	INSDC	AASRKQ010000066.1	3286	4419	+	EFF9369621.1	ABC transporter permease	Escherichia coli	PNUSAE044200
34816644	INSDC	AASVNF010000066.1	2382	3515	+	EFH3266303.1	ABC transporter permease	Escherichia coli	857247
34816644	INSDC	AATHCI010000049.1	2382	3515	+	EFL1870633.1	ABC transporter permease	Escherichia coli	PNUSAE001166
34816644	INSDC	AATOBC010000088.1	2382	3515	+	EFN3951506.1	ABC transporter permease	Escherichia coli	PNUSAE029959
34816644	INSDC	AATPWU010000056.1	2690	3823	+	EFN9910529.1	ABC transporter permease	Escherichia coli	PNUSAE016970
34816644	INSDC	AATQOU010000077.1	3289	4422	+	EFO2260337.1	ABC transporter permease	Escherichia coli	PNUSAE015048
34816644	INSDC	AQDQ01000145.1	2915	4048	+	EMW12697.1	putative aatP, permease	Escherichia coli 2848050	2848050	GCA_000355375.2
34816644	INSDC	AQEL01000006.1	4945	6078	+	EMZ92840.1	putative aatP, permease	Escherichia coli P0305260.1	P0305260.1	GCA_000356585.2
34816644	INSDC	AQES01000010.1	10272	11405	+	ENA03311.1	putative aatP, permease	Escherichia coli P0299438.2	P0299438.2	GCA_000356645.2
34816644	INSDC	APYB01000112.1	1361	2494	+	ENB91178.1	putative aatP, permease	Escherichia coli P0299438.11	P0299438.11	GCA_000356985.2
34816644	INSDC	APYC01000113.1	5108	6241	-	ENB91866.1	putative aatP, permease	Escherichia coli P0299438.3	P0299438.3	GCA_000357005.2
34816644	INSDC	APYE01000088.1	5436	6569	-	ENC05027.1	putative aatP, permease	Escherichia coli P0299438.5	P0299438.5	GCA_000357045.2
34816644	INSDC	APYF01000110.1	5623	6756	-	ENC06831.1	putative aatP, permease	Escherichia coli P0299438.6	P0299438.6	GCA_000357225.2
34816644	INSDC	APYH01000116.1	1085	2218	+	ENC19634.1	putative aatP, permease	Escherichia coli P0299438.8	P0299438.8	GCA_000357265.2
34816644	INSDC	APYG01000025.1	565	1698	+	ENC24992.1	putative aatP, permease	Escherichia coli P0299438.7	P0299438.7	GCA_000357245.1
34816644	INSDC	APYI01000079.1	5946	7079	-	ENC26691.1	putative aatP, permease	Escherichia coli P0299438.9	P0299438.9	GCA_000357285.2
34816644	INSDC	APZY01000008.1	711	1844	+	ENE15732.1	putative aatP, permease	Escherichia coli P0305260.2	P0305260.2	GCA_000357705.2
34816644	INSDC	AQBH01000083.1	5832	6965	-	ENF70172.1	putative aatP, permease	Escherichia coli P0305260.10	P0305260.10	GCA_000357925.2
34816644	INSDC	AQBI01000126.1	692	1825	+	ENF75827.1	putative aatP, permease	Escherichia coli P0305260.11	P0305260.11	GCA_000357945.2
34816644	INSDC	AQBJ01000081.1	5941	7074	-	ENF80998.1	putative aatP, permease	Escherichia coli P0305260.12	P0305260.12	GCA_000357965.2
34816644	INSDC	AQBK01000079.1	5849	6982	-	ENF84905.1	putative aatP, permease	Escherichia coli P0305260.13	P0305260.13	GCA_000357985.2
34816644	INSDC	AQBL01000081.1	5821	6954	-	ENF93312.1	putative aatP, permease	Escherichia coli P0305260.15	P0305260.15	GCA_000358005.2
34816644	INSDC	AQBN01000124.1	5432	6565	-	ENF96266.1	putative aatP, permease	Escherichia coli P0305260.4	P0305260.4	GCA_000358045.2
34816644	INSDC	AQBO01000175.1	2532	3665	+	ENG02155.1	putative aatP, permease	Escherichia coli P0305260.5	P0305260.5	GCA_000358065.2
34816644	INSDC	AQBP01000131.1	68	1201	-	ENG08904.1	putative aatP, permease	Escherichia coli P0305260.6	P0305260.6	GCA_000358085.2
34816644	INSDC	AQBQ01000099.1	5852	6985	-	ENG10305.1	putative aatP, permease	Escherichia coli P0305260.7	P0305260.7	GCA_000358105.2
34816644	INSDC	AQBR01000118.1	5795	6928	-	ENG21192.1	putative aatP, permease	Escherichia coli P0305260.8	P0305260.8	GCA_000358125.1
34816644	INSDC	AQBS01000082.1	5838	6971	-	ENG28614.1	putative aatP, permease	Escherichia coli P0305260.9	P0305260.9	GCA_000356825.2
34816644	INSDC	DABDHV010000062.1	2409	3542	+	HAI0872234.1	ABC transporter permease	Escherichia coli	BCW_4085
34816644	INSDC	JPUD01000260.1	268	1401	-	KGP37324.1	ABC transporter permease	Escherichia coli	2013EL-1320-c5	GCA_000770255.1
34816644	INSDC	JPIF01000158.1	5147	6280	+	KGT03790.1	ABC transporter permease	Escherichia coli	2013EL-1319	GCA_000773435.1
34816644	INSDC	JYIA01000169.1	5117	6250	-	KIZ68192.1	ABC transporter permease	Escherichia coli	F6700	GCA_000935505.1
34816644	INSDC	RMNI01000036.1	2382	3515	+	MFC69915.1	ABC transporter permease	Escherichia coli	PNUSAE018739	GCA_003760385.1
34816644	INSDC	LRKN01000004.1	2778	3911	+	OKV57274.1	ABC transporter permease	Escherichia coli	500883	GCA_001912625.1
34816644	INSDC	LRLI01000182.1	1318	2451	+	OKW42160.1	ABC transporter permease	Escherichia coli	702331	GCA_001912445.1
34816644	INSDC	LRLX01000207.1	2818	3951	+	OKX54142.1	ABC transporter permease	Escherichia coli	703491	GCA_001910935.1
34816644	INSDC	UGAM01000001.1	32668	33801	+	STG01307.1	ABC transporter membrane protein AatP	Escherichia coli	NCTC10664	GCA_900448755.1
34816644	INSDC	UGEK01000002.1	62589	63722	+	STM70621.1	ABC transporter membrane protein AatP	Escherichia coli	NCTC9034	GCA_900449755.1
148077541	RefSeq	NZ_ADIZ01000046.1	198170	199297	-	WP_085453365.1	hypothetical protein	Escherichia coli TA447	TA447	GCF_002110175.1
148077541	INSDC	ADIZ01000046.1	198170	199297	-	OSK88081.1	efflux ABC transporter, permease protein	Escherichia coli TA447	TA447	GCA_002110175.1
33373505	RefSeq	NZ_AEJZ01000389.1	7617	8744	+	WP_000634716.1	FtsX-like permease family protein	Escherichia sp. TW14182	TW14182	GCF_000208525.1
33373505	RefSeq	NZ_AEMF01000001.1	3068807	3069934	-	WP_000634716.1	FtsX-like permease family protein	Escherichia sp. TW11588	TW11588	GCF_000208585.1
33373505	RefSeq	NZ_JABWMW010000008.1	125969	127096	+	WP_000634716.1	FtsX-like permease family protein	Escherichia sp. 93.1462	93.1462	GCF_013369235.1
33373505	RefSeq	NZ_JABWND010000040.1	964	2091	-	WP_000634716.1	FtsX-like permease family protein	Escherichia sp. 93.0750	93.0750	GCF_013369275.1
33373505	RefSeq	NZ_JHDF01000009.1	244803	245930	+	WP_000634716.1	FtsX-like permease family protein	Escherichia coli 1-176-05_S3_C2	1-176-05_S3_C2	GCF_000601195.1
33373505	RefSeq	NZ_NBDB01000089.1	70047	71174	-	WP_000634716.1	FtsX-like permease family protein	Escherichia coli	Sum2013_WWKa_OUT_3	GCF_003145355.1
33373505	RefSeq	NZ_PTRG01000002.1	171293	172420	+	WP_000634716.1	FtsX-like permease family protein	Escherichia sp. MOD1-EC6819	MOD1-EC6819	GCF_002965765.1
33373505	INSDC	AASDKW010000019.1	11893	13020	+	EFB2841718.1	FtsX-like permease family protein	Escherichia coli	MOD1-EC7255
33373505	INSDC	JHDF01000009.1	244803	245930	+	EYD87305.1	ftsX-like permease family protein	Escherichia coli 1-176-05_S3_C2	1-176-05_S3_C2	GCA_000601195.1
33373505	INSDC	JABWND010000040.1	964	2091	-	NVC76324.1	FtsX-like permease family protein	Escherichia sp. 93.0750	93.0750
33373505	INSDC	JABWMW010000008.1	125969	127096	+	NVC88603.1	FtsX-like permease family protein	Escherichia sp. 93.1462	93.1462
141966025	RefSeq	NZ_MXUT01000007.1	251490	252617	-	WP_080171161.1	FtsX-like permease family protein	Salmonella enterica	BCW_3059	GCF_002061935.1
141966025	INSDC	AADJOL010000012.1	87435	88562	+	EAR0002246.1	FtsX-like permease family protein	Salmonella enterica	120308.14	GCA_005623985.1
141966025	INSDC	AADPVS010000060.1	7326	8453	+	EAT2563170.1	FtsX-like permease family protein	Salmonella enterica	PNUSAS054654	GCA_005727595.1
141966025	INSDC	AAEABL010000222.1	589	1716	-	EAW0466293.1	FtsX-like permease family protein	Salmonella enterica	PNUSAS074344	GCA_005895225.1
141966025	INSDC	AAEANH010000003.1	29468	30595	+	EAW1822815.1	hypothetical protein	Salmonella enterica subsp. diarizonae	FDA293487-22	GCA_005901605.1
141966025	INSDC	AAGKQZ010000005.1	29548	30675	+	EBP1016108.1	FtsX-like permease family protein	Salmonella enterica	CFSAN023664	GCA_006849485.1
141966025	INSDC	AAIGQF010000011.1	87467	88594	+	ECE0305502.1	FtsX-like permease family protein	Salmonella enterica subsp. diarizonae	FAR0025	GCA_007548475.1
141966025	INSDC	AAIPUP010000033.1	20149	21276	-	ECG8814443.1	FtsX-like permease family protein	Salmonella enterica	PNUSAS080501	GCA_007697145.1
141966025	INSDC	AAJQQP010000022.1	29784	30911	+	ECO1374408.1	FtsX-like permease family protein	Salmonella enterica subsp. diarizonae	FDA379085	GCA_008117105.1
141966025	INSDC	AAOBMP010000005.1	55534	56661	+	EDT6982205.1	FtsX-like permease family protein	Salmonella enterica subsp. arizonae	FDA895657-7	GCA_010559645.1
156876431	RefSeq	NZ_CACRYD010000035.1	19916	21049	-	WP_094310757.1	ABC transporter permease	Escherichia coli	Eco04552	GCF_902703095.1
156876431	RefSeq	NZ_CADIIT010000049.1	982	2115	+	WP_094310757.1	ABC transporter permease	Escherichia coli	PBIO881	GCF_902859375.1
156876431	RefSeq	NZ_CM017222.1	105588	106721	-	WP_094310757.1	ABC transporter permease	Escherichia coli	URMC_52	GCF_004567055.1
156876431	RefSeq	NZ_NQDL01000058.1	1281	2414	+	WP_094310757.1	ABC transporter permease	Shigella boydii	ECH+23	GCF_002248245.1
156876431	RefSeq	NZ_RZEO01000070.1	3728	4861	-	WP_094310757.1	ABC transporter permease	Escherichia coli	URMC_52	GCF_004567055.1
156876431	RefSeq	NZ_RZGE01000161.1	4677	5810	+	WP_094310757.1	ABC transporter permease	Escherichia coli	URMC_92	GCF_004566375.1
156876431	RefSeq	NZ_RZGG01000270.1	214806	215939	-	WP_094310757.1	ABC transporter permease	Escherichia coli	URMC_94	GCF_004566395.1
156876431	INSDC	AATEPS010000044.1	1276	2409	+	EFK2697162.1	ABC transporter permease	Escherichia coli	208781
156876431	INSDC	AATPDY010000143.1	1276	2409	+	EFN7548571.1	ABC transporter permease	Escherichia coli	ECOL-18-VL-OH-WA-0022
156876431	INSDC	DAAZFS010000066.1	4854	5987	+	HAG7644712.1	ABC transporter permease	Escherichia coli	579-ESBL
156876431	INSDC	DABALR010000061.1	4854	5987	+	HAH1441269.1	ABC transporter permease	Escherichia coli	PB212
156876431	INSDC	DABGVV010000046.1	1276	2409	+	HAJ0492247.1	ABC transporter permease	Escherichia coli	AUSMDU00008493
156876431	INSDC	DABFZN010000050.1	9019	10152	+	HAJ3884383.1	ABC transporter permease	Escherichia coli
156876431	INSDC	DABFZO010000040.1	9192	10325	+	HAJ3899345.1	ABC transporter permease	Escherichia coli
156876431	INSDC	DABFZP010000032.1	17015	18148	+	HAJ3918376.1	ABC transporter permease	Escherichia coli
156876431	INSDC	DABFZR010000034.1	9468	10601	+	HAJ3923519.1	ABC transporter permease	Escherichia coli
156876431	INSDC	DABFZQ010000030.1	20181	21314	+	HAJ3937775.1	ABC transporter permease	Escherichia coli
156876431	INSDC	DABGCP010000035.1	15168	16301	+	HAJ4298860.1	ABC transporter permease	Escherichia coli
156876431	INSDC	DABGCQ010000035.1	15168	16301	+	HAJ4313100.1	ABC transporter permease	Escherichia coli
156876431	INSDC	DABGFM010000034.1	9315	10448	+	HAJ4633576.1	ABC transporter permease	Escherichia coli
156876431	INSDC	DABGFN010000035.1	9316	10449	+	HAJ4658331.1	ABC transporter permease	Escherichia coli
156876431	INSDC	DABGIU010000076.1	4854	5987	+	HAJ5014072.1	ABC transporter permease	Escherichia coli	ecoli[ST-38]
156876431	INSDC	DABGJJ010000086.1	4854	5987	+	HAJ5632412.1	ABC transporter permease	Escherichia coli	ecoli[ST-38]
156876431	INSDC	DABIKC010000067.1	4854	5987	+	HAJ7750729.1	ABC transporter permease	Escherichia coli	PB308
156876431	INSDC	NQDL01000058.1	1281	2414	+	OYK78151.1	ABC transporter permease	Shigella boydii	ECH+23	GCA_002248245.1
156876431	INSDC	RZGG01000270.1	214806	215939	-	TFL46113.1	ABC transporter permease	Escherichia coli	URMC_94	GCA_004566395.1
156876431	INSDC	RZGE01000161.1	4677	5810	+	TFL63409.1	ABC transporter permease	Escherichia coli	URMC_92	GCA_004566375.1
156876431	INSDC	CM017222.1	105588	106721	-	TFN43543.1	ABC transporter permease	Escherichia coli	URMC_52	GCA_004567055.1
156876431	INSDC	RZEO01000111.1	105588	106721	-	TFN43543.1	ABC transporter permease	Escherichia coli	URMC_52	GCA_004567055.1
156876431	INSDC	RZEO01000070.1	3728	4861	-	TFN44810.1	ABC transporter permease	Escherichia coli	URMC_52	GCA_004567055.1
133719411	RefSeq	NZ_LRKX01000116.1	8534	9634	-	WP_074526793.1	FtsX-like permease family protein	Escherichia coli	602646	GCF_001912675.1
133719411	INSDC	LRKX01000116.1	8534	9634	-	OKW04293.1	hypothetical protein	Escherichia coli	602646	GCA_001912675.1
133713619	RefSeq	NZ_CABHNF010000013.1	364	1488	+	WP_074477976.1	FtsX-like permease family protein	Escherichia fergusonii		GCF_902167795.1
133713619	RefSeq	NZ_LRKE01000208.1	8601	9725	+	WP_074477976.1	FtsX-like permease family protein	Escherichia coli	700239	GCF_001912605.1
133713619	RefSeq	NZ_LRLY01000167.1	8602	9726	+	WP_074477976.1	FtsX-like permease family protein	Escherichia coli	703348	GCF_001910925.1
133713619	INSDC	LRKE01000208.1	8601	9725	+	OKV26287.1	hypothetical protein	Escherichia coli	700239	GCA_001912605.1
133713619	INSDC	LRLY01000167.1	8602	9726	+	OKX69632.1	hypothetical protein	Escherichia coli	703348	GCA_001910925.1
133713619	INSDC	CABHNF010000013.1	364	1488	+	VUW92050.1	FtsX-like permease family protein	Escherichia fergusonii		GCA_902167795.1
133708910	RefSeq	NZ_CP025846.1	48819	49943	+	WP_074518884.1	FtsX-like permease family protein	Escherichia coli	720632	GCF_003956345.1
133708910	RefSeq	NZ_LRAK01000077.1	7189	8313	+	WP_074518884.1	FtsX-like permease family protein	Escherichia coli	602748	GCF_001912195.1
133708910	RefSeq	NZ_LRKM01000250.1	6618	7742	-	WP_074518884.1	FtsX-like permease family protein	Escherichia coli	500487	GCF_001912615.1
133708910	RefSeq	NZ_LRKT01000253.1	7188	8312	+	WP_074518884.1	FtsX-like permease family protein	Escherichia coli	302031	GCF_001912315.1
133708910	RefSeq	NZ_LRKU01000200.1	682	1806	+	WP_074518884.1	FtsX-like permease family protein	Escherichia coli	300783	GCF_001911085.1
133708910	RefSeq	NZ_LRLW01000091.1	5655	6779	-	WP_074518884.1	FtsX-like permease family protein	Escherichia coli	703427	GCF_001911325.1
133708910	RefSeq	NZ_PNSA01000090.1	4968	6092	-	WP_074518884.1	FtsX-like permease family protein	Escherichia coli	710607	GCF_003980485.1
133708910	RefSeq	NZ_PNTZ01000074.1	5129	6253	-	WP_074518884.1	FtsX-like permease family protein	Escherichia coli	402747	GCF_003982045.1
133708910	INSDC	LRAK01000077.1	7189	8313	+	OKU81211.1	hypothetical protein	Escherichia coli	602748	GCA_001912195.1
133708910	INSDC	LRKM01000250.1	6618	7742	-	OKV62563.1	hypothetical protein	Escherichia coli	500487	GCA_001912615.1
133708910	INSDC	LRKT01000253.1	7188	8312	+	OKV76660.1	hypothetical protein	Escherichia coli	302031	GCA_001912315.1
133708910	INSDC	LRKU01000200.1	682	1806	+	OKV98456.1	hypothetical protein	Escherichia coli	300783	GCA_001911085.1
133708910	INSDC	LRLW01000091.1	5655	6779	-	OKX14538.1	hypothetical protein	Escherichia coli	703427	GCA_001911325.1
34951544	RefSeq	NZ_APZQ01000114.1	8645	9775	+	WP_001514051.1	ABC transporter permease	Escherichia coli P0299483.1	P0299483.1	GCF_000357465.2
34951544	RefSeq	NZ_APZR01000013.1	8823	9953	+	WP_001514051.1	ABC transporter permease	Escherichia coli P0299483.2	P0299483.2	GCF_000357105.1
34951544	RefSeq	NZ_APZS01000050.1	5213	6343	+	WP_001514051.1	ABC transporter permease	Escherichia coli P0299483.3	P0299483.3	GCF_000357125.1
34951544	RefSeq	NZ_CP025850.1	5415	6545	-	WP_001514051.1	ABC transporter permease	Escherichia coli	600468	GCF_003956385.1
34951544	RefSeq	NZ_LRMB01000050.1	8918	10048	+	WP_001514051.1	ABC transporter permease	Escherichia coli	100451	GCF_001912485.1
34951544	RefSeq	NZ_PNTD01000055.1	8416	9546	+	WP_001514051.1	ABC transporter permease	Escherichia coli	520892	GCF_003980995.1
34951544	RefSeq	NZ_WSGL01000045.1	7609	8739	-	WP_001514051.1	ABC transporter permease	Escherichia coli	TzEc068	GCF_009766455.1
34951544	INSDC	AASUVF010000053.1	131	1261	+	EFH0949954.1	ABC transporter permease	Escherichia coli	2016EL-1022b
34951544	INSDC	APZQ01000114.1	8645	9775	+	END61468.1	ftsX-like permease family protein	Escherichia coli P0299483.1	P0299483.1	GCA_000357465.2
34951544	INSDC	WSGL01000045.1	7609	8739	-	KAE9718708.1	FtsX-like permease family protein	Escherichia coli	TzEc068
34951544	INSDC	LRMB01000050.1	8918	10048	+	OKX71212.1	permease	Escherichia coli	100451	GCA_001912485.1
125199076	RefSeq	NZ_MLTE01000018.1	16996	18123	-	WP_070802730.1	FtsX-like permease family protein	Salmonella enterica	CFSAN044929	GCF_001834825.1
125199076	RefSeq	NZ_MLTY01000017.1	16996	18123	-	WP_070802730.1	FtsX-like permease family protein	Salmonella enterica subsp. enterica serovar Mbandaka	CFSAN044951	GCF_001833595.1
125199076	RefSeq	NZ_MLUE01000017.1	16996	18123	-	WP_070802730.1	FtsX-like permease family protein	Salmonella enterica subsp. enterica serovar Mbandaka	CFSAN044958	GCF_001835085.1
125199076	RefSeq	NZ_MLYH01000018.1	16996	18123	-	WP_070802730.1	FtsX-like permease family protein	Salmonella enterica subsp. diarizonae serovar 16:z10:e,n,x,z15	CFSAN045036	GCF_001832605.1
125199076	RefSeq	NZ_MLYI01000016.1	16996	18123	-	WP_070802730.1	FtsX-like permease family protein	Salmonella enterica subsp. diarizonae serovar 16:z10:e,n,x,z15	CFSAN045038	GCF_001832645.1
125199076	RefSeq	NZ_QARA01000033.1	20647	21774	+	WP_070802730.1	FtsX-like permease family protein	Salmonella enterica subsp. enterica	CFSAN058493	GCF_003052425.1
125199076	INSDC	AAACPA010000015.1	115913	117040	+	EAA7903184.1	ABC transporter permease	Salmonella enterica	CFSAN057181	GCA_004221665.1
125199076	INSDC	AAACPQ010000013.1	112738	113865	+	EAA7930845.1	ABC transporter permease	Salmonella enterica subsp. enterica	FNW19a33	GCA_004219645.1
125199076	INSDC	AAACYW010000015.1	115902	117029	+	EAA9129396.1	ABC transporter permease	Salmonella enterica	CFSAN059794	GCA_004222665.1
125199076	INSDC	AAADEW010000041.1	20813	21940	+	EAA9928852.1	ABC transporter permease	Salmonella enterica	CFSAN042342	GCA_004227725.1
125199076	INSDC	AACULM010000020.1	115907	117034	+	EAM2922071.1	ABC transporter permease	Salmonella enterica	CFSAN039256	GCA_005411555.1
125199076	INSDC	AACWEX010000017.1	95032	96159	+	EAM8333649.1	ABC transporter permease	Salmonella enterica	FLUFL-716	GCA_005435635.1
125199076	INSDC	AACWIE010000014.1	115913	117040	+	EAM8740504.1	ABC transporter permease	Salmonella enterica	CFSAN057154	GCA_005437575.1
125199076	INSDC	AADFEG010000015.1	115908	117035	+	EAP6365473.1	ABC transporter permease	Salmonella enterica	PNUSAS042770	GCA_005561615.1
125199076	INSDC	AADGKW010000049.1	7292	8419	+	EAQ0265279.1	ABC transporter permease	Salmonella enterica	PNUSAS067284	GCA_005581495.1
125199076	INSDC	AADNLN010000044.1	20811	21938	+	EAS2028629.1	ABC transporter permease	Salmonella enterica	CFSAN042343	GCA_005676105.1
125199076	INSDC	AADNNT010000015.1	115913	117040	+	EAS2301016.1	ABC transporter permease	Salmonella enterica	CFSAN057180	GCA_005678355.1
125199076	INSDC	AADNWB010000007.1	115916	117043	+	EAS3312067.1	ABC transporter permease	Salmonella enterica	PNUSAS026517	GCA_005682235.1
125199076	INSDC	AADOVF010000013.1	115874	117001	+	EAS6350264.1	ABC transporter permease	Salmonella enterica	101309.43	GCA_005696495.1
125199076	INSDC	AADRIM010000007.1	4320	5447	+	EAT5387521.1	ABC transporter permease	Salmonella enterica	PNUSAS067051	GCA_005734895.1
125199076	INSDC	AADTHW010000044.1	20811	21938	+	EAU0260205.1	ABC transporter permease	Salmonella enterica	CFSAN042341	GCA_005757195.1
125199076	INSDC	AADTIF010000016.1	115916	117043	+	EAU0297079.1	ABC transporter permease	Salmonella enterica	CFSAN042344	GCA_005757155.1
125199076	INSDC	AAEDFW010000112.1	1175	2302	-	EAW9424191.1	ABC transporter permease	Salmonella enterica	FLUFL-699	GCA_005940965.1
125199076	INSDC	AAEDGM010000051.1	2103	3230	+	EAW9491640.1	ABC transporter permease	Salmonella enterica	FLUFL-719	GCA_005941225.1
125199076	INSDC	AAEFII010000034.1	21767	22894	+	EAX5864872.1	ABC transporter permease	Salmonella enterica	PNUSAS003122	GCA_005968785.1
125199076	INSDC	AAEFLN010000027.1	51471	52598	+	EAX6232220.1	ABC transporter permease	Salmonella enterica	CFSAN048035	GCA_005971225.1
125199076	INSDC	AAEFRL010000044.1	23677	24804	+	EAX6909848.1	ABC transporter permease	Salmonella enterica	NSUOC-0062-S1.2B	GCA_005974505.1
125199076	INSDC	AAEFRT010000012.1	68986	70113	+	EAX6958574.1	ABC transporter permease	Salmonella enterica	NSUOC-0041-S1.2X	GCA_005974585.1
125199076	INSDC	AAEIFZ010000031.1	20592	21719	+	EAY4783920.1	ABC transporter permease	Salmonella enterica	FLUFL-853	GCA_006008685.1
125199076	INSDC	AAEIOT010000039.1	44459	45586	+	EAY5817168.1	ABC transporter permease	Salmonella enterica	FLUFL-709	GCA_006011865.1
125199076	INSDC	AAEIOU010000132.1	629	1756	-	EAY5822577.1	ABC transporter permease	Salmonella enterica	FLUFL-717	GCA_006011845.1
125199076	INSDC	AAEIOZ010000098.1	2119	3246	+	EAY5844987.1	ABC transporter permease	Salmonella enterica	FLUFL-712	GCA_006013585.1
125199076	INSDC	AAEJIM010000001.1	514694	515821	-	EAY8151133.1	ABC transporter permease	Salmonella enterica	CFSAN034445	GCA_006023755.1
125199076	INSDC	AAEMXQ010000014.1	115916	117043	+	EAZ9078231.1	ABC transporter permease	Salmonella enterica	CFSAN057155	GCA_006072695.1
125199076	INSDC	AAENTY010000037.1	7326	8453	+	EBA1721870.1	ABC transporter permease	Salmonella enterica	FLUFL-MJ768	GCA_006084015.1
125199076	INSDC	AAENXQ010000011.1	112745	113872	+	EBA2160278.1	ABC transporter permease	Salmonella enterica	FLUFL-718	GCA_006086255.1
125199076	INSDC	AAEQAM010000038.1	10180	11307	+	EBA8602867.1	ABC transporter permease	Salmonella enterica	2011K-1683	GCA_006116785.1
125199076	INSDC	AAEWDD010000097.1	2225	3352	+	EBC7338102.1	ABC transporter permease	Salmonella enterica	PNUSAS034093	GCA_006202185.1
125199076	INSDC	AAFDKB010000083.1	663	1790	+	EBE9035268.1	ABC transporter permease	Salmonella enterica	PNUSAS034087	GCA_006316925.1
125199076	INSDC	AAFDKC010000122.1	661	1788	-	EBE9067854.1	ABC transporter permease	Salmonella enterica	PNUSAS034097	GCA_006318465.1
125199076	INSDC	AAGFQA010000085.1	546	1673	+	EBN5764236.1	ABC transporter permease	Salmonella enterica	PNUSAS044519	GCA_006776025.1
125199076	INSDC	AAGKBP010000015.1	115915	117042	+	EBO9350972.1	ABC transporter permease	Salmonella enterica	FL_UFL-714	GCA_006838005.1
125199076	INSDC	AAGLKW010000020.1	94488	95615	+	EBP3413256.1	ABC transporter permease	Salmonella enterica subsp. diarizonae	CFSAN008696	GCA_006860065.1
125199076	INSDC	AAGLNF010000017.1	115908	117035	+	EBP3676035.1	ABC transporter permease	Salmonella enterica subsp. enterica	UFL-523	GCA_006861205.1
125199076	INSDC	AAGLNK010000020.1	94488	95615	+	EBP3695114.1	ABC transporter permease	Salmonella enterica subsp. diarizonae	CFSAN008697	GCA_006861225.1
125199076	INSDC	AAGLPI010000013.1	67686	68813	+	EBP3903709.1	ABC transporter permease	Salmonella enterica subsp. enterica	CFSAN002859	GCA_006862545.1
125199076	INSDC	AAGMJV010000031.1	36923	38050	+	EBP6374758.1	ABC transporter permease	Salmonella enterica	CFSAN029970	GCA_006875025.1
125199076	INSDC	AAGORM010000030.1	23580	24707	+	EBQ3428065.1	ABC transporter permease	Salmonella enterica	FDA952004-1	GCA_006905565.1
125199076	INSDC	AAGOSF010000017.1	115908	117035	+	EBQ3516863.1	ABC transporter permease	Salmonella enterica	CFSAN039257	GCA_006905645.1
125199076	INSDC	AAGOSV010000052.1	3010	4137	+	EBQ3582539.1	ABC transporter permease	Salmonella enterica	CFSAN042942	GCA_006907765.1
125199076	INSDC	AAGPVE010000020.1	94486	95613	+	EBQ6945534.1	ABC transporter permease	Salmonella enterica subsp. diarizonae	CFSAN008698	GCA_006921415.1
125199076	INSDC	AAGXSM010000015.1	115914	117041	+	EBT1223047.1	ABC transporter permease	Salmonella enterica	CFSAN057179	GCA_007039885.1
125199076	INSDC	AAGXSO010000015.1	115913	117040	+	EBT1237010.1	ABC transporter permease	Salmonella enterica	CFSAN057178	GCA_007039905.1
125199076	INSDC	AAHJMN010000080.1	4301	5428	+	EBW8698541.1	ABC transporter permease	Salmonella enterica subsp. diarizonae serovar 16:z10:e,n,x,z15	OH-10-00020	GCA_007230605.1
125199076	INSDC	AAIBUE010000041.1	4132	5259	+	ECC5532906.1	ABC transporter permease	Salmonella enterica	PNUSAS009563	GCA_007482625.1
125199076	INSDC	AAIPSZ010000013.1	115527	116654	+	ECG8626481.1	ABC transporter permease	Salmonella enterica subsp. diarizonae	630596	GCA_007695945.1
125199076	INSDC	AAIRTC010000003.1	16868	17995	-	ECH4297678.1	ABC transporter permease	Salmonella enterica	PNUSAS084112	GCA_007722985.1
125199076	INSDC	AAIRXN010000001.1	1401	2528	+	ECH4799109.1	ABC transporter permease	Salmonella enterica	PNUSAS083722	GCA_007727605.1
125199076	INSDC	AAJCNP010000032.1	21768	22895	+	ECK6280939.1	ABC transporter permease	Salmonella enterica	PNUSAS086511	GCA_007888385.1
125199076	INSDC	AAJIYM010000187.1	1954	3081	-	ECL8665259.1	ABC transporter permease	Salmonella enterica	PNUSAS087673	GCA_007979805.1
125199076	INSDC	AAJQUA010000033.1	44128	45255	+	ECO1717558.1	ABC transporter permease	Salmonella enterica	CFSAN008626	GCA_008118905.1
125199076	INSDC	AAJQVA010000030.1	44459	45586	+	ECO1824240.1	ABC transporter permease	Salmonella enterica	CFSAN008628	GCA_008119385.1
[truncated: 2,124 more rows]
