# Supplementary material for: Glycine acylation and trafficking of a new class of bacterial lipoprotein by a composite secretion system
Source: eLife. 2021 Feb 24;10:e63762. doi: 10.7554/eLife.63762 (PMC7943197; doi:10.7554/eLife.63762)
Supplement: Figure 1—source data 6. [file elife-63762-fig1-data6.txt]

Id	Source	Nucleotide Accession	Start	Stop	Strand	Protein	Protein Name	Organism	Strain	Assembly
63802729	RefSeq	NZ_CABVXZ010000121.1	1432	1782	+	WP_032183406.1	dispersin Aap	Escherichia coli		GCF_902502435.1
63802729	RefSeq	NZ_CABVYX010000046.1	7181	7531	-	WP_032183406.1	dispersin Aap	Escherichia coli		GCF_902502625.1
63802729	RefSeq	NZ_JACCPC010000049.1	15269	15619	+	WP_032183406.1	dispersin Aap	Escherichia coli	PE01_348	GCF_013424985.1
63802729	RefSeq	NZ_JNRE01000055.1	6314	6664	-	WP_032183406.1	dispersin Aap	Escherichia coli 2-460-02_S4_C2	2-460-02_S4_C2	GCF_000704525.1
63802729	RefSeq	NZ_JNRF01000069.1	1964	2314	+	WP_032183406.1	dispersin Aap	Escherichia coli 2-460-02_S4_C3	2-460-02_S4_C3	GCF_000704545.1
63802729	RefSeq	NZ_JNRR01000065.1	6476	6826	+	WP_032183406.1	dispersin Aap	Escherichia coli 3-020-07_S3_C1	3-020-07_S3_C1	GCF_000704785.1
63802729	RefSeq	NZ_JONA01000129.1	8801	9151	+	WP_032183406.1	dispersin Aap	Escherichia coli 2-460-02_S4_C1	2-460-02_S4_C1	GCF_000711565.1
63802729	RefSeq	NZ_JONB01000190.1	6451	6801	+	WP_032183406.1	dispersin Aap	Escherichia coli 3-020-07_S3_C2	3-020-07_S3_C2	GCF_000711515.1
63802729	RefSeq	NZ_JOQC01000070.1	6415	6765	+	WP_032183406.1	dispersin Aap	Escherichia coli 3-475-03_S1_C2	3-475-03_S1_C2	GCF_000713905.1
63802729	RefSeq	NZ_WEPW01000065.1	6323	6673	-	WP_032183406.1	dispersin Aap	Escherichia coli	P109V1	GCF_013073795.1
63802729	RefSeq	NZ_WEQA01000062.1	7034	7384	-	WP_032183406.1	dispersin Aap	Escherichia coli	P677V1	GCF_013073745.1
63802729	RefSeq	NZ_WEQK01000048.1	7097	7447	-	WP_032183406.1	dispersin Aap	Escherichia coli	E13V1D	GCF_013073545.1
63802729	RefSeq	NZ_WSHO01000048.1	6851	7201	-	WP_032183406.1	dispersin Aap	Escherichia coli	TzEc038	GCF_009767305.1
63802729	INSDC	AAAFLC010000075.1	3736	4086	+	EAB6840303.1	dispersin Aap	Escherichia coli	591131	GCA_004258085.1
63802729	INSDC	AARBAC010000068.1	10183	10533	+	EER8059144.1	dispersin Aap	Escherichia coli	PNUSAE032015
63802729	INSDC	AARCKC010000056.1	9721	10071	+	EES2680065.1	dispersin Aap	Escherichia coli	PNUSAE024562
63802729	INSDC	AARMMR010000083.1	366	716	-	EEV5734756.1	dispersin Aap	Escherichia coli	PNUSAE021097
63802729	INSDC	AAROUQ010000047.1	21922	22272	+	EEW3637806.1	dispersin Aap	Escherichia coli	619817
63802729	INSDC	AARPFL010000152.1	195	545	+	EEW5033646.1	dispersin Aap	Escherichia coli	PNUSAE018312
63802729	INSDC	AARQIF010000073.1	3737	4087	+	EEW8978927.1	dispersin Aap	Escherichia coli	588470
63802729	INSDC	AARVGN010000061.1	6176	6526	+	EEY5263146.1	dispersin Aap	Escherichia coli	PNUSAE021746
63802729	INSDC	AARVGW010000096.1	5	355	+	EEY5362007.1	dispersin Aap	Escherichia coli	PNUSAE017289
63802729	INSDC	AARVUK010000195.1	64	414	+	EEY7576371.1	dispersin Aap	Escherichia coli	PNUSAE021841
63802729	INSDC	AASBCL010000427.1	71	421	+	EFA5448039.1	dispersin Aap	Escherichia coli	PNUSAE022375
63802729	INSDC	AASBII010000099.1	2792	3142	+	EFA6268250.1	dispersin Aap	Escherichia coli	PNUSAE022397
63802729	INSDC	AASBVU010000115.1	249	599	+	EFA8006592.1	dispersin Aap	Escherichia coli	PNUSAE012054
63802729	INSDC	AASCYJ010000047.1	6176	6526	+	EFB1299237.1	dispersin Aap	Escherichia coli	PNUSAE025574
63802729	INSDC	AASDEU010000090.1	7782	8132	+	EFB2075391.1	dispersin Aap	Escherichia coli	745312
63802729	INSDC	AASFLJ010000052.1	6176	6526	+	EFB5177139.1	dispersin Aap	Escherichia coli	PNUSAE026332
63802729	INSDC	AASFKM010000073.1	5937	6287	+	EFB5418693.1	dispersin Aap	Escherichia coli	773363
63802729	INSDC	AASGMT010000065.1	7124	7474	+	EFB7869055.1	dispersin Aap	Escherichia coli	PNUSAE027529
63802729	INSDC	AASEOJ010000083.1	1475	1825	+	EFC3917371.1	dispersin Aap	Escherichia coli	720165
63802729	INSDC	AASENZ010000092.1	7848	8198	+	EFC3956159.1	dispersin Aap	Escherichia coli	720135
63802729	INSDC	AASEFC010000201.1	217	567	+	EFC4606290.1	dispersin Aap	Escherichia coli	PNUSAE023589
63802729	INSDC	AASDXH010000134.1	59	409	+	EFC6481923.1	dispersin Aap	Escherichia coli	PNUSAE024178
63802729	INSDC	AASIJS010000109.1	2240	2590	+	EFC7751090.1	dispersin Aap	Escherichia coli	346887
63802729	INSDC	AASDNU010000288.1	4	354	+	EFC9580997.1	dispersin Aap	Escherichia coli	PNUSAE024898
63802729	INSDC	AASDTI010000078.1	5937	6287	+	EFD1609152.1	dispersin Aap	Escherichia coli	738601
63802729	INSDC	AASDTF010000069.1	8984	9334	+	EFD1629113.1	dispersin Aap	Escherichia coli	738633
63802729	INSDC	AASKGT010000099.1	543	893	+	EFD5076403.1	dispersin Aap	Escherichia coli	PNUSAE031864
63802729	INSDC	AASKKG010000072.1	10183	10533	+	EFD5504553.1	dispersin Aap	Escherichia coli	PNUSAE028585
63802729	INSDC	AASNWT010000097.1	427	777	-	EFE7479379.1	dispersin Aap	Escherichia coli	PNUSAE036180
63802729	INSDC	AASPHW010000073.1	7782	8132	+	EFF2139227.1	dispersin Aap	Escherichia coli	316189
63802729	INSDC	AASPIR010000082.1	6176	6526	+	EFF2225558.1	dispersin Aap	Escherichia coli	290782
63802729	INSDC	AASPIV010000052.1	21922	22272	+	EFF2249458.1	dispersin Aap	Escherichia coli	300747
63802729	INSDC	AASPJC010000069.1	7782	8132	+	EFF2278650.1	dispersin Aap	Escherichia coli	296627
63802729	INSDC	AASPJB010000084.1	7567	7917	+	EFF2283607.1	dispersin Aap	Escherichia coli	320308
63802729	INSDC	AASPJD010000075.1	6175	6525	+	EFF2288773.1	dispersin Aap	Escherichia coli	254620
63802729	INSDC	AASPJH010000081.1	7567	7917	+	EFF2308046.1	dispersin Aap	Escherichia coli	319668
63802729	INSDC	AASPJM010000076.1	7782	8132	+	EFF2332915.1	dispersin Aap	Escherichia coli	302906
63802729	INSDC	AASPJZ010000093.1	5484	5834	+	EFF2461723.1	dispersin Aap	Escherichia coli	292991
63802729	INSDC	AASRNW010000082.1	366	716	-	EFF9766248.1	dispersin Aap	Escherichia coli	PNUSAE038348
63802729	INSDC	AASROU010000061.1	8628	8978	+	EFF9881529.1	dispersin Aap	Escherichia coli	PNUSAE035884
63802729	INSDC	AASRYA010000054.1	22529	22879	+	EFG1108083.1	dispersin Aap	Escherichia coli	185855
63802729	INSDC	AASRYR010000082.1	6176	6526	+	EFG1180809.1	dispersin Aap	Escherichia coli	122187
63802729	INSDC	AASSFO010000059.1	8499	8849	+	EFG2063752.1	dispersin Aap	Escherichia coli	176292
63802729	INSDC	AASSKO010000082.1	5936	6286	+	EFG2713178.1	dispersin Aap	Escherichia coli	152649
63802729	INSDC	AASSMR010000072.1	6176	6526	+	EFG2997475.1	dispersin Aap	Escherichia coli	168477
63802729	INSDC	AASSMY010000057.1	21922	22272	+	EFG3022650.1	dispersin Aap	Escherichia coli	301862
63802729	INSDC	AASSNQ010000060.1	16226	16576	+	EFG3109110.1	dispersin Aap	Escherichia coli	309994
63802729	INSDC	AASTEP010000119.1	1475	1825	+	EFG5355303.1	dispersin Aap	Escherichia coli	262699
63802729	INSDC	AASTQL010000052.1	21922	22272	+	EFG6909115.1	dispersin Aap	Escherichia coli	301863
63802729	INSDC	AASTSM010000087.1	10821	11171	+	EFG7201595.1	dispersin Aap	Escherichia coli	286779
63802729	INSDC	AASTTY010000069.1	5937	6287	+	EFG7354592.1	dispersin Aap	Escherichia coli	261902
63802729	INSDC	AASTYP010000077.1	7782	8132	+	EFG7858320.1	dispersin Aap	Escherichia coli	265265
63802729	INSDC	AASTZL010000056.1	21922	22272	+	EFG8093642.1	dispersin Aap	Escherichia coli	307189
63802729	INSDC	AASUEI010000080.1	7782	8132	+	EFG8725619.1	dispersin Aap	Escherichia coli	278066
63802729	INSDC	AASVHY010000087.1	3737	4087	+	EFH2664255.1	dispersin Aap	Escherichia coli	868422
63802729	INSDC	AASVQC010000088.1	3737	4087	+	EFH3632007.1	dispersin Aap	Escherichia coli	854116
63802729	INSDC	AASWHZ010000078.1	3737	4087	+	EFH5799596.1	dispersin Aap	Escherichia coli	850919
63802729	INSDC	AASWUL010000098.1	3737	4087	+	EFH7378984.1	dispersin Aap	Escherichia coli	839269
63802729	INSDC	AASWWB010000084.1	179	529	+	EFH7530733.1	dispersin Aap	Escherichia coli	PNUSAE045600
63802729	INSDC	AASYIF010000059.1	21922	22272	+	EFI2459827.1	dispersin Aap	Escherichia coli	868390
63802729	INSDC	AASYPS010000080.1	6175	6525	+	EFI3437821.1	dispersin Aap	Escherichia coli	879301
63802729	INSDC	AASZNC010000118.1	3737	4087	+	EFI6470180.1	dispersin Aap	Escherichia coli	860003
63802729	INSDC	AASZUP010000097.1	3736	4086	+	EFI7432438.1	dispersin Aap	Escherichia coli	879307
63802729	INSDC	AATABJ010000061.1	16226	16576	+	EFI8342463.1	dispersin Aap	Escherichia coli	879257
63802729	INSDC	AATENR010000101.1	6114	6464	+	EFK2055511.1	dispersin Aap	Escherichia coli	191863
63802729	INSDC	AATEPQ010000079.1	6175	6525	+	EFK2687411.1	dispersin Aap	Escherichia coli	201498
63802729	INSDC	AATERA010000069.1	21922	22272	+	EFK2952934.1	dispersin Aap	Escherichia coli	249371
63802729	INSDC	AATEWF010000078.1	16226	16576	+	EFK3871368.1	dispersin Aap	Escherichia coli	135026
63802729	INSDC	AATETW010000084.1	6175	6525	+	EFK3890910.1	dispersin Aap	Escherichia coli	231216
63802729	INSDC	AATEXC010000090.1	14690	15040	+	EFK3977494.1	dispersin Aap	Escherichia coli	184388
63802729	INSDC	AATEZZ010000084.1	7781	8131	+	EFK4296850.1	dispersin Aap	Escherichia coli	241769
63802729	INSDC	AATFBF010000094.1	6166	6516	+	EFK4482951.1	dispersin Aap	Escherichia coli	236163
63802729	INSDC	AATFBY010000091.1	7782	8132	+	EFK4572378.1	dispersin Aap	Escherichia coli	241767
63802729	INSDC	AATFCE010000079.1	5937	6287	+	EFK4616990.1	dispersin Aap	Escherichia coli	246161
63802729	INSDC	AATFDA010000083.1	5937	6287	+	EFK4724361.1	dispersin Aap	Escherichia coli	248618
63802729	INSDC	AATFCX010000105.1	6176	6526	+	EFK4739424.1	dispersin Aap	Escherichia coli	246164
63802729	INSDC	AATJXQ010000112.1	1683	2033	-	EFM1315854.1	dispersin Aap	Escherichia coli	917861
63802729	INSDC	AATKAK010000078.1	5957	6307	+	EFM1702387.1	dispersin Aap	Escherichia coli	914466
63802729	INSDC	AATKZI010000044.1	21922	22272	+	EFM4742846.1	dispersin Aap	Escherichia coli	PNUSAE050329
63802729	INSDC	AATLLI010000071.1	8984	9334	+	EFM6253933.1	dispersin Aap	Escherichia coli	897286
63802729	INSDC	AATORN010000057.1	258	608	+	EFN5988657.1	dispersin Aap	Escherichia coli	PNUSAE029509
63802729	INSDC	AATPZL010000065.1	9225	9575	+	EFO0251346.1	dispersin Aap	Escherichia coli	PNUSAE016852
63802729	INSDC	AATQEK010000305.1	4	354	+	EFO0890629.1	dispersin Aap	Escherichia coli	PNUSAE015184
63802729	INSDC	AATQFD010000061.1	8568	8918	+	EFO0986008.1	dispersin Aap	Escherichia coli	PNUSAE015696
63802729	INSDC	DABDRW010000089.1	6176	6526	+	HAI2125330.1	dispersin Aap	Escherichia coli	BCW_4203
63802729	INSDC	WSHO01000048.1	6851	7201	-	KAE9934351.1	dispersin Aap	Escherichia coli	TzEc038
63802729	INSDC	RNHO01000046.1	11568	11918	+	MFY39818.1	dispersin Aap	Escherichia coli	PNUSAE019611	GCA_003769045.1
63802729	INSDC	WUIT01000049.1	6668	7018	-	MXI35380.1	dispersin Aap	Escherichia coli	10434wB2
63802729	INSDC	WUJA01000047.1	6668	7018	-	MXI54811.1	dispersin Aap	Escherichia coli	10434wA1
63802729	INSDC	WUIZ01000046.1	6668	7018	-	MXI68200.1	dispersin Aap	Escherichia coli	10434wB1
63802729	INSDC	WUIK01000046.1	6851	7201	-	MXJ02250.1	dispersin Aap	Escherichia coli	10434wC3
63802729	INSDC	WUIM01000046.1	6734	7084	-	MXJ40960.1	dispersin Aap	Escherichia coli	10434wA3
63802729	INSDC	WUIC01000049.1	6668	7018	-	MXJ45825.1	dispersin Aap	Escherichia coli	10434wC4
63802729	INSDC	WUIN01000048.1	6851	7201	-	MXJ69060.1	dispersin Aap	Escherichia coli	10434wH2
63802729	INSDC	WUIL01000121.1	1449	1799	+	MXJ78676.1	dispersin Aap	Escherichia coli	10434wB3
63802729	INSDC	WEQA01000062.1	7034	7384	-	NNP82696.1	dispersin Aap	Escherichia coli	P677V1
63802729	INSDC	WEQK01000048.1	7097	7447	-	NNQ02713.1	dispersin Aap	Escherichia coli	E13V1D
63802729	INSDC	WEPW01000065.1	6323	6673	-	NNQ62543.1	dispersin Aap	Escherichia coli	P109V1
63802729	INSDC	JACCPC010000049.1	15269	15619	+	NZD06714.1	dispersin Aap	Escherichia coli	PE01_348
63802729	INSDC	CP055439.1	23261	23611	+	QLO66047.1	dispersin Aap	Escherichia coli	RHBSTW-00622
314252117	RefSeq	NZ_CP042885.1	78258	78608	-	WP_173002184.1	hypothetical protein	Escherichia coli O10:H32	NMBU-W12E19	GCF_013282315.1
314252117	RefSeq	NZ_JACCOZ010000087.1	3403	3753	+	WP_173002184.1	hypothetical protein	Escherichia coli	PE01_351	GCF_013424585.1
314252117	INSDC	AASMGP010000055.1	1510	1860	-	EFE1808696.1	hypothetical protein	Escherichia coli	PNUSAE008808
314252117	INSDC	JACCOZ010000087.1	3403	3753	+	NZC88084.1	hypothetical protein	Escherichia coli	PE01_351
314252117	INSDC	CP042885.1	78258	78608	-	QKI48121.1	hypothetical protein	Escherichia coli O10:H32	NMBU-W12E19
32266307	RefSeq	NZ_CABVVJ010000040.1	11197	11565	+	WP_001575724.1	hypothetical protein	Escherichia coli		GCF_902501765.1
32266307	RefSeq	NZ_CCQT01000047.1	7198	7566	-	WP_001575724.1	hypothetical protein	Escherichia coli	FHI76	GCF_000752555.1
32266307	RefSeq	NZ_CCVS01000094.1	20631	20999	+	WP_001575724.1	hypothetical protein	Escherichia coli	FHI91	GCF_000752955.1
32266307	RefSeq	NZ_JABBNH010000079.1	1658	2026	-	WP_001575724.1	hypothetical protein	Escherichia coli	C84	GCF_013030465.1
32266307	RefSeq	NZ_JACCPA010000052.1	4925	5293	-	WP_001575724.1	hypothetical protein	Escherichia coli	PE01_350	GCF_013425225.1
32266307	RefSeq	NZ_JJLL01000064.1	17962	18330	+	WP_001575724.1	hypothetical protein	Escherichia coli 1-250-04_S4_C2	1-250-04_S4_C2	GCF_000627235.1
32266307	RefSeq	NZ_JJLO01000007.1	14170	14538	+	WP_001575724.1	hypothetical protein	Escherichia coli 1-250-04_S4_C1	1-250-04_S4_C1	GCF_000627155.1
32266307	RefSeq	NZ_JJLR01000166.1	10230	10598	+	WP_001575724.1	hypothetical protein	Escherichia coli 1-392-07_S3_C3	1-392-07_S3_C3	GCF_000627295.1
32266307	RefSeq	NZ_JNMD01000097.1	474	842	-	WP_001575724.1	hypothetical protein	Escherichia coli 3-105-05_S4_C3	3-105-05_S4_C3	GCF_000700065.1
32266307	RefSeq	NZ_JNMI01000071.1	382	750	-	WP_001575724.1	hypothetical protein	Escherichia coli 3-373-03_S1_C2	3-373-03_S1_C2	GCF_000700265.1
32266307	RefSeq	NZ_JNMU01000079.1	402	770	-	WP_001575724.1	hypothetical protein	Escherichia coli 3-373-03_S1_C3	3-373-03_S1_C3	GCF_000700625.1
32266307	RefSeq	NZ_JNMV01000071.1	432	800	-	WP_001575724.1	hypothetical protein	Escherichia coli 3-373-03_S1_C1	3-373-03_S1_C1	GCF_000700645.1
32266307	RefSeq	NZ_JNPP01000100.1	322	690	-	WP_001575724.1	hypothetical protein	Escherichia coli 1-392-07_S3_C2	1-392-07_S3_C2	GCF_000703785.1
32266307	RefSeq	NZ_JNPY01000102.1	392	760	-	WP_001575724.1	hypothetical protein	Escherichia coli 1-392-07_S3_C1	1-392-07_S3_C1	GCF_000703545.1
32266307	RefSeq	NZ_KB732961.1	16014	16382	-	WP_001575724.1	hypothetical protein	Escherichia coli KTE171	KTE171	GCF_000352045.1
32266307	RefSeq	NZ_NSKL01000329.1	80	448	-	WP_001575724.1	hypothetical protein	Escherichia coli	203	GCF_002917295.1
32266307	RefSeq	NZ_PJHR01000059.1	19828	20196	+	WP_001575724.1	hypothetical protein	Escherichia coli	GZ9	GCF_003291995.1
32266307	RefSeq	NZ_POSR01000075.1	10578	10946	+	WP_001575724.1	hypothetical protein	Escherichia coli	510242	GCF_003981035.1
32266307	RefSeq	NZ_SBKK01000119.1	1088	1456	+	WP_001575724.1	hypothetical protein	Escherichia coli	EC236	GCF_004054315.1
32266307	RefSeq	NZ_UEMK01000061.1	5153	5521	-	WP_001575724.1	hypothetical protein	Escherichia coli	KCRI-521	GCF_900490615.1
32266307	RefSeq	NZ_UGBN01000002.1	62257	62625	-	WP_001575724.1	hypothetical protein	Escherichia coli	NCTC11124	GCF_900449015.1
32266307	INSDC	AAQWHX010000147.1	4821	5189	-	EEQ1708189.1	hypothetical protein	Escherichia coli	866431
32266307	INSDC	AAQWHI010000085.1	13774	14142	+	EEQ1742636.1	hypothetical protein	Escherichia coli	869038
32266307	INSDC	AAQWSG010000101.1	10551	10919	-	EEQ3139480.1	hypothetical protein	Escherichia coli	857237
32266307	INSDC	AAQWUC010000140.1	4821	5189	-	EEQ3372343.1	hypothetical protein	Escherichia coli	857199
32266307	INSDC	AAQWXF010000141.1	4821	5189	-	EEQ3781706.1	hypothetical protein	Escherichia coli	854894
32266307	INSDC	AAQZMQ010000131.1	4821	5189	-	EER2792535.1	hypothetical protein	Escherichia coli	814905
32266307	INSDC	AARAMY010000090.1	9967	10335	+	EER6303973.1	hypothetical protein	Escherichia coli	802835
32266307	INSDC	AARAXP010000140.1	67	435	+	EER7695933.1	hypothetical protein	Escherichia coli	PNUSAE032311
32266307	INSDC	AARDGL010000069.1	94	462	+	EES4393187.1	hypothetical protein	Escherichia coli	AUSMDU00014356
32266307	INSDC	AARHBJ010000082.1	13764	14132	+	EET8941924.1	hypothetical protein	Escherichia coli	730728
32266307	INSDC	AARHUB010000075.1	13375	13743	+	EEU0684736.1	hypothetical protein	Escherichia coli	720166
32266307	INSDC	AARMMZ010000105.1	620	988	-	EEV5816131.1	hypothetical protein	Escherichia coli	PNUSAE021198
32266307	INSDC	AARVPJ010000138.1	5023	5391	-	EEY6943960.1	hypothetical protein	Escherichia coli	488645
32266307	INSDC	AARVYQ010000095.1	9985	10353	+	EEY7929099.1	hypothetical protein	Escherichia coli	492531
32266307	INSDC	AARWCJ010000094.1	9985	10353	+	EEY8503787.1	hypothetical protein	Escherichia coli	506039
32266307	INSDC	AARZJL010000135.1	5024	5392	-	EEZ6519872.1	hypothetical protein	Escherichia coli	PNUSAE012799
32266307	INSDC	AASGHL010000402.1	59	427	-	EFB6219959.1	hypothetical protein	Escherichia coli	23164
32266307	INSDC	AASKFP010000089.1	2120	2488	+	EFD4990703.1	hypothetical protein	Escherichia coli	PNUSAE033056
32266307	INSDC	AASNHZ010000206.1	98	466	+	EFE5490555.1	hypothetical protein	Escherichia coli	PNUSAE007449
32266307	INSDC	AASSML010000070.1	10385	10753	+	EFG2941958.1	hypothetical protein	Escherichia coli	142234
32266307	INSDC	AASTIW010000124.1	8203	8571	-	EFG5906990.1	hypothetical protein	Escherichia coli	161928
32266307	INSDC	AASTQD010000123.1	61	429	-	EFG6864029.1	hypothetical protein	Escherichia coli	211762
32266307	INSDC	AASVXG010000084.1	14818	15186	+	EFH4486097.1	hypothetical protein	Escherichia coli	872139
32266307	INSDC	AASZXZ010000230.1	245	613	-	EFI7895302.1	hypothetical protein	Escherichia coli	2009C-3088
32266307	INSDC	AATENW010000112.1	4859	5227	-	EFK2016163.1	hypothetical protein	Escherichia coli	200629
32266307	INSDC	AATFBU010000145.1	5023	5391	-	EFK4577368.1	hypothetical protein	Escherichia coli	246163
32266307	INSDC	AATIEY010000104.1	75	443	-	EFL5719982.1	hypothetical protein	Escherichia coli	4106-54
32266307	INSDC	AATJYJ010000366.1	59	427	-	EFM1468728.1	hypothetical protein	Escherichia coli	PNUSAE051032
32266307	INSDC	AATKSN010000079.1	14896	15264	+	EFM3866441.1	hypothetical protein	Escherichia coli	899106
32266307	INSDC	AATKTA010000081.1	14836	15204	+	EFM3945932.1	hypothetical protein	Escherichia coli	899117
32266307	INSDC	AATLLM010000079.1	10428	10796	+	EFM6337672.1	hypothetical protein	Escherichia coli	PNUSAE044791
32266307	INSDC	AATNFM010000215.1	87	455	+	EFN2091673.1	hypothetical protein	Escherichia coli	916938
32266307	INSDC	AATVZN010000096.1	10043	10411	+	EFP6909754.1	hypothetical protein	Shigella dysenteriae	939243
32266307	INSDC	AATWAW010000148.1	9560	9928	+	EFP7034995.1	hypothetical protein	Shigella dysenteriae	924878
32266307	INSDC	ANVG01000025.1	155	523	-	ELF38521.1	hypothetical protein	Escherichia coli KTE171	KTE171	GCA_000352045.1
32266307	INSDC	KB732961.1	16014	16382	-	ELF38521.1	hypothetical protein	Escherichia coli KTE171	KTE171	GCA_000352045.1
32266307	INSDC	DABFRI010000070.1	10385	10753	+	HAI8597006.1	hypothetical protein	Escherichia coli	SCHI0016.S.155
32266307	INSDC	DABGUY010000087.1	10656	11024	+	HAJ0358915.1	hypothetical protein	Escherichia coli	AUSMDU00034372
32266307	INSDC	JAAUEN010000067.1	153	521	-	NPN59652.1	hypothetical protein	Escherichia coli	EF328
32266307	INSDC	JACCPA010000052.1	4925	5293	-	NZC83210.1	hypothetical protein	Escherichia coli	PE01_350
32266307	INSDC	LYDJ01001729.1	9576	9944	+	OWF24532.1	hypothetical protein	Escherichia coli	ECOR72	GCA_002190095.1
32266307	INSDC	CP053385.1	36031	36399	-	QKN61168.1	hypothetical protein	Escherichia coli	SCU-107
32266307	INSDC	SBKK01000119.1	1088	1456	+	RWZ21772.1	hypothetical protein	Escherichia coli	EC236	GCA_004054315.1
32266307	INSDC	UGBN01000002.1	62257	62625	-	STJ03338.1	dispersin	Escherichia coli	NCTC11124	GCA_900449015.1
87813525	RefSeq	NZ_CCQQ01000126.1	681	1049	-	WP_050439847.1	hypothetical protein	Escherichia coli	FHI68	GCF_000752415.1
87813525	RefSeq	NZ_CCQY01000330.1	66174	66542	-	WP_050439847.1	hypothetical protein	Escherichia coli	FHI93	GCF_000753415.1
87813525	RefSeq	NZ_CDRI01000427.1	433	801	-	WP_050439847.1	hypothetical protein	Escherichia coli	2d11B	GCF_000946855.1
87813525	RefSeq	NZ_JACCNT010000065.1	56	424	+	WP_050439847.1	hypothetical protein	Escherichia coli	PE01_343	GCF_013425035.1
87813525	RefSeq	NZ_JACCNX010000296.1	143	511	-	WP_050439847.1	hypothetical protein	Escherichia coli	PE01_667	GCF_013424045.1
87813525	RefSeq	NZ_JJLS01000237.1	898	1266	+	WP_050439847.1	hypothetical protein	Escherichia coli 1-182-04_S3_C3	1-182-04_S3_C3	GCF_000627475.1
87813525	RefSeq	NZ_JJLV01000088.1	893	1261	+	WP_050439847.1	hypothetical protein	Escherichia coli 1-182-04_S3_C1	1-182-04_S3_C1	GCF_000627965.1
87813525	RefSeq	NZ_LM996862.1	706	1074	-	WP_050439847.1	hypothetical protein	Escherichia coli	FHI72	GCF_000939255.1
87813525	RefSeq	NZ_LOIG01000043.1	12803	13171	+	WP_050439847.1	hypothetical protein	Escherichia coli	STEC 2564	GCF_001607515.1
87813525	RefSeq	NZ_PNTG01000044.1	255	623	-	WP_050439847.1	hypothetical protein	Escherichia coli	520047	GCF_003981045.1
87813525	RefSeq	NZ_PNXH01000071.1	5553	5921	-	WP_050439847.1	hypothetical protein	Escherichia coli	100477	GCF_003984325.1
87813525	RefSeq	NZ_POAT01000081.1	11710	12078	+	WP_050439847.1	hypothetical protein	Escherichia coli	100724	GCF_003984485.1
87813525	RefSeq	NZ_UGDN01000002.1	14406	14774	-	WP_050439847.1	hypothetical protein	Escherichia coli	NCTC9095	GCF_900449665.1
87813525	RefSeq	NZ_UGFZ01000004.1	42998	43366	-	WP_050439847.1	hypothetical protein	Escherichia coli	NCTC9099	GCF_900450345.1
87813525	INSDC	AAAASZ010000094.1	11583	11951	+	EAA1960238.1	hypothetical protein	Escherichia coli	316340	GCA_004162655.1
87813525	INSDC	AAAFOP020000102.1	12740	13108	+	EEC7949611.1	hypothetical protein	Escherichia coli	587367	GCA_004259905.2
87813525	INSDC	AAAAKE020000111.1	11583	11951	+	EEC8118662.1	hypothetical protein	Escherichia coli	342603	GCA_004158295.2
87813525	INSDC	RSZS02000210.1	610	978	-	EEC8184753.1	hypothetical protein	Escherichia coli	511810
87813525	INSDC	AAAAXC020000107.1	12740	13108	+	EEC8422999.1	hypothetical protein	Escherichia coli	434330	GCA_004164075.2
87813525	INSDC	RTHU02000103.1	12740	13108	+	EEC8570545.1	hypothetical protein	Escherichia coli	526140
87813525	INSDC	AAABCK020000102.1	10208	10576	+	EEC8765697.1	hypothetical protein	Escherichia coli	432167	GCA_004174415.2
87813525	INSDC	RLKB02000188.1	610	978	-	EEC9352734.1	hypothetical protein	Escherichia coli	PNUSAE019498
87813525	INSDC	AAAGIV020000105.1	12772	13140	+	EEC9491791.1	hypothetical protein	Escherichia coli	624517	GCA_004268315.2
87813525	INSDC	RVTH02000097.1	10208	10576	+	EEC9646063.1	hypothetical protein	Escherichia coli	PNUSAE018855
87813525	INSDC	RVWF02000206.1	98	466	+	EED0065426.1	hypothetical protein	Escherichia coli	PNUSAE019090
87813525	INSDC	RVBM02000104.1	10208	10576	+	EED0281320.1	hypothetical protein	Escherichia coli	541971
87813525	INSDC	AAQWKE010000095.1	10208	10576	+	EEQ1968263.1	hypothetical protein	Escherichia coli	PNUSAE044832
87813525	INSDC	AAQWKA010000092.1	12740	13108	+	EEQ2047966.1	hypothetical protein	Escherichia coli	PNUSAE036160
87813525	INSDC	AAQWUS010000101.1	10208	10576	+	EEQ3491713.1	hypothetical protein	Escherichia coli	3
87813525	INSDC	AAQWVO010000097.1	13003	13371	+	EEQ3553402.1	hypothetical protein	Escherichia coli	PNUSAE043652
87813525	INSDC	AAQXWX010000096.1	10208	10576	+	EEQ7190199.1	hypothetical protein	Escherichia coli	PNUSAE039851
87813525	INSDC	AAQXXA010000096.1	12740	13108	+	EEQ7242442.1	hypothetical protein	Escherichia coli	PNUSAE039850
87813525	INSDC	AAQYCO010000170.1	1668	2036	+	EEQ7963459.1	hypothetical protein	Escherichia coli	PNUSAE039473
87813525	INSDC	AAQYDX010000097.1	10208	10576	+	EEQ8152187.1	hypothetical protein	Escherichia coli	PNUSAE039246
87813525	INSDC	AAQYFC010000092.1	10208	10576	+	EEQ8322259.1	hypothetical protein	Escherichia coli	2016AM-1217
87813525	INSDC	AAQYHM010000194.1	610	978	-	EEQ8642538.1	hypothetical protein	Escherichia coli	832744
87813525	INSDC	AAQYMH010000098.1	10208	10576	+	EEQ9300360.1	hypothetical protein	Escherichia coli	PNUSAE038804
87813525	INSDC	AAQYNT010000091.1	12740	13108	+	EEQ9478106.1	hypothetical protein	Escherichia coli	830267
87813525	INSDC	AAQYTW010000246.1	610	978	-	EER0300105.1	hypothetical protein	Escherichia coli	PNUSAE038089
87813525	INSDC	AAQYYW010000195.1	610	978	-	EER0973461.1	hypothetical protein	Escherichia coli	PNUSAE036913
87813525	INSDC	AAQZHY010000104.1	10208	10576	+	EER2173589.1	hypothetical protein	Escherichia coli	818124
87813525	INSDC	AAQZXD010000252.1	610	978	-	EER4283173.1	hypothetical protein	Escherichia coli	PNUSAE035185
87813525	INSDC	AARACH010000106.1	10208	10576	+	EER4877678.1	hypothetical protein	Escherichia coli	PNUSAE034792
87813525	INSDC	AARADO010000096.1	10208	10576	+	EER5086516.1	hypothetical protein	Escherichia coli	PNUSAE034675
87813525	INSDC	AARAFZ010000101.1	10208	10576	+	EER5379984.1	hypothetical protein	Escherichia coli	PNUSAE034353
87813525	INSDC	AARAIX010000209.1	610	978	-	EER5850558.1	hypothetical protein	Escherichia coli	PNUSAE034141
87813525	INSDC	AARAKP010000102.1	10208	10576	+	EER5995350.1	hypothetical protein	Escherichia coli	PNUSAE033853
87813525	INSDC	AARATC010000088.1	12772	13140	+	EER7077518.1	hypothetical protein	Escherichia coli	800716
87813525	INSDC	AARAXA010000177.1	610	978	-	EER7659876.1	hypothetical protein	Escherichia coli	PNUSAE032626
87813525	INSDC	AARBDM010000100.1	12740	13108	+	EER8136054.1	hypothetical protein	Escherichia coli	798445
87813525	INSDC	AARDEA010000104.1	10208	10576	+	EES2990038.1	hypothetical protein	Escherichia coli	777428
87813525	INSDC	AARDCH010000105.1	10208	10576	+	EES3174916.1	hypothetical protein	Escherichia coli	777429
87813525	INSDC	AARDBP010000114.1	10208	10576	+	EES4013068.1	hypothetical protein	Escherichia coli	780213
87813525	INSDC	AARDGV010000188.1	610	978	-	EES4518630.1	hypothetical protein	Escherichia coli	AUSMDU00014352
87813525	INSDC	AARDKL010000172.1	610	978	-	EES5043051.1	hypothetical protein	Escherichia coli	AUSMDU00006024
87813525	INSDC	AARDSM010000102.1	10208	10576	+	EES5589647.1	hypothetical protein	Escherichia coli	AUSMDU00014119
87813525	INSDC	AARDRX010000192.1	610	978	-	EES5954423.1	hypothetical protein	Escherichia coli	AUSMDU00014107
87813525	INSDC	AARDVF010000161.1	610	978	-	EES6623533.1	hypothetical protein	Escherichia coli	AUSMDU00005161
87813525	INSDC	AAREFV010000096.1	10208	10576	+	EES7812854.1	hypothetical protein	Escherichia coli	PNUSAE026691
87813525	INSDC	AARCMD010000093.1	12654	13022	+	EES8926454.1	hypothetical protein	Escherichia coli	786605
87813525	INSDC	AARCNO010000217.1	610	978	-	EES9067009.1	hypothetical protein	Escherichia coli	PNUSAE024009
87813525	INSDC	AAREMM010000353.1	610	978	-	EET0158991.1	hypothetical protein	Escherichia coli	PNUSAE025767
87813525	INSDC	AAREUU010000166.1	610	978	-	EET1307248.1	hypothetical protein	Escherichia coli	PNUSAE025578
87813525	INSDC	AAREWB010000218.1	610	978	-	EET1487292.1	hypothetical protein	Escherichia coli	PNUSAE025134
87813525	INSDC	AARFPQ010000349.1	610	978	-	EET4089897.1	hypothetical protein	Escherichia coli	730993
87813525	INSDC	AARFUF010000094.1	10208	10576	+	EET4737588.1	hypothetical protein	Escherichia coli
87813525	INSDC	AARFVJ010000104.1	10208	10576	+	EET4865635.1	hypothetical protein	Escherichia coli	743902
87813525	INSDC	AARFYH010000165.1	873	1241	-	EET5238366.1	hypothetical protein	Escherichia coli	PNUSAE024679
87813525	INSDC	AARFZG010000165.1	610	978	-	EET5372571.1	hypothetical protein	Escherichia coli	PNUSAE024359
87813525	INSDC	AARGCS010000226.1	57	425	+	EET5849404.1	hypothetical protein	Escherichia coli	PNUSAE024510
87813525	INSDC	AARGDJ010000096.1	10208	10576	+	EET5920347.1	hypothetical protein	Escherichia coli	2015EL-1545-4
87813525	INSDC	AARGLE010000098.1	12740	13108	+	EET6876290.1	hypothetical protein	Escherichia coli	PNUSAE024335
87813525	INSDC	AARGMA010000175.1	610	978	-	EET7056328.1	hypothetical protein	Escherichia coli	PNUSAE024334
87813525	INSDC	AARGQO010000216.1	610	978	-	EET7600182.1	hypothetical protein	Escherichia coli	PNUSAE024290
87813525	INSDC	AARGSH010000253.1	610	978	-	EET7806916.1	hypothetical protein	Escherichia coli	PNUSAE024078
87813525	INSDC	AARGXB010000319.1	610	978	-	EET8612161.1	hypothetical protein	Escherichia coli	PNUSAE023742
87813525	INSDC	AARICB010000247.1	610	978	-	EEU0415565.1	hypothetical protein	Escherichia coli	PNUSAE023087
87813525	INSDC	AARHRY010000190.1	610	978	-	EEU1192173.1	hypothetical protein	Escherichia coli	PNUSAE023194
87813525	INSDC	AARIHX010000099.1	11583	11951	+	EEU1934047.1	hypothetical protein	Escherichia coli	707212
87813525	INSDC	AARIKL010000221.1	150	518	+	EEU2084474.1	hypothetical protein	Escherichia coli	PNUSAE022691
87813525	INSDC	AARIOM010000165.1	2005	2373	+	EEU2171774.1	hypothetical protein	Escherichia coli	PNUSAE021106
87813525	INSDC	AARINU010000180.1	610	978	-	EEU2373127.1	hypothetical protein	Escherichia coli	PNUSAE021104
87813525	INSDC	AARILD010000099.1	10208	10576	+	EEU2533123.1	hypothetical protein	Escherichia coli	PNUSAE022925
87813525	INSDC	AARIRN010000272.1	610	978	-	EEU2817983.1	hypothetical protein	Escherichia coli	PNUSAE022300
87813525	INSDC	AARILQ010000218.1	610	978	-	EEU2968865.1	hypothetical protein	Escherichia coli	PNUSAE022683
87813525	INSDC	AARIUH010000102.1	12740	13108	+	EEU3532751.1	hypothetical protein	Escherichia coli	690405
87813525	INSDC	AARIVJ010000151.1	610	978	-	EEU3660805.1	hypothetical protein	Escherichia coli	PNUSAE022349
87813525	INSDC	AARIDH010000102.1	12740	13108	+	EEU4604527.1	hypothetical protein	Escherichia coli	714719
87813525	INSDC	AARIBN010000107.1	12740	13108	+	EEU4655851.1	hypothetical protein	Escherichia coli	721708
87813525	INSDC	AARHFK010000094.1	10208	10576	+	EEU5029722.1	hypothetical protein	Escherichia coli	2014C-3042
87813525	INSDC	AARKTJ010000100.1	12740	13108	+	EEU9954223.1	hypothetical protein	Escherichia coli	687637
87813525	INSDC	AARKWC010000144.1	610	978	-	EEV0369497.1	hypothetical protein	Escherichia coli	PNUSAE022032
87813525	INSDC	AARKZP010000258.1	610	978	-	EEV0839539.1	hypothetical protein	Escherichia coli	PNUSAE021803
87813525	INSDC	AARLCZ010000313.1	610	978	-	EEV1209637.1	hypothetical protein	Escherichia coli	PNUSAE021738
87813525	INSDC	AARLJF010000278.1	610	978	-	EEV2071948.1	hypothetical protein	Escherichia coli	PNUSAE021466
87813525	INSDC	AARLLZ010000183.1	610	978	-	EEV2334653.1	hypothetical protein	Escherichia coli	PNUSAE021388
87813525	INSDC	AARLMS010000178.1	610	978	-	EEV2552032.1	hypothetical protein	Escherichia coli	PNUSAE017228
87813525	INSDC	AARLQA010000107.1	12740	13108	+	EEV2997030.1	hypothetical protein	Escherichia coli	659405
87813525	INSDC	AARLSL010000101.1	11583	11951	+	EEV3388535.1	hypothetical protein	Escherichia coli	659297
87813525	INSDC	AARLTV010000279.1	610	978	-	EEV3482503.1	hypothetical protein	Escherichia coli	PNUSAE021306
87813525	INSDC	AARLUO010000198.1	610	978	-	EEV3584314.1	hypothetical protein	Escherichia coli	PNUSAE021212
87813525	INSDC	AARMRP010000093.1	10208	10576	+	EEV6408609.1	hypothetical protein	Escherichia coli	649019
87813525	INSDC	AARMSW010000099.1	10208	10576	+	EEV6571958.1	hypothetical protein	Escherichia coli	647915
87813525	INSDC	AARMTT010000096.1	12740	13108	+	EEV6691398.1	hypothetical protein	Escherichia coli	PNUSAE020665
87813525	INSDC	AARNFG010000230.1	610	978	-	EEV8228435.1	hypothetical protein	Escherichia coli	640339
87813525	INSDC	AAROAV010000097.1	10208	10576	+	EEW1086953.1	hypothetical protein	Escherichia coli	629351
87813525	INSDC	AAROCX010000090.1	12772	13140	+	EEW1332938.1	hypothetical protein	Escherichia coli	626636
87813525	INSDC	AAROPH010000094.1	12772	13140	+	EEW2951973.1	hypothetical protein	Escherichia coli	624516
87813525	INSDC	AAROUI010000105.1	10208	10576	+	EEW3581428.1	hypothetical protein	Escherichia coli	620386
87813525	INSDC	AAROUX010000108.1	10208	10576	+	EEW3704065.1	hypothetical protein	Escherichia coli	619889
87813525	INSDC	AARPAP010000096.1	12740	13108	+	EEW4410710.1	hypothetical protein	Escherichia coli	PNUSAE019248
87813525	INSDC	AARPDA010000103.1	10208	10576	+	EEW4677381.1	hypothetical protein	Escherichia coli	617041
87813525	INSDC	AARPFU010000128.1	5475	5843	-	EEW5202163.1	hypothetical protein	Escherichia coli	PNUSAE018837
87813525	INSDC	AARQJP010000091.1	12772	13140	+	EEW9131602.1	hypothetical protein	Escherichia coli	603410
87813525	INSDC	AARQJT010000092.1	12772	13140	+	EEW9136406.1	hypothetical protein	Escherichia coli	603409
87813525	INSDC	AARQNC010000116.1	10208	10576	+	EEW9441508.1	hypothetical protein	Escherichia coli	579894
87813525	INSDC	AARQNG010000099.1	11583	11951	+	EEW9472147.1	hypothetical protein	Escherichia coli	596210
87813525	INSDC	AARQQV010000095.1	11594	11962	+	EEW9911228.1	hypothetical protein	Escherichia coli	588502
87813525	INSDC	AARQTQ010000096.1	10208	10576	+	EEX0208854.1	hypothetical protein	Escherichia coli	591873
87813525	INSDC	AARQUL010000106.1	10208	10576	+	EEX0394283.1	hypothetical protein	Escherichia coli	580465
87813525	INSDC	AARRMH010000095.1	10208	10576	+	EEX2446536.1	hypothetical protein	Escherichia coli	PNUSAE017558
87813525	INSDC	AARRYB010000173.1	610	978	-	EEX4323876.1	hypothetical protein	Escherichia coli	PNUSAE017235
87813525	INSDC	AARSXD010000245.1	610	978	-	EEX7695278.1	hypothetical protein	Escherichia coli	PNUSAE016344
87813525	INSDC	AARTKY010000294.1	610	978	-	EEX9577280.1	hypothetical protein	Escherichia coli	PNUSAE015593
87813525	INSDC	AARTNY010000099.1	10208	10576	+	EEX9968332.1	hypothetical protein	Escherichia coli	PNUSAE015784
87813525	INSDC	AARTTJ010000172.1	610	978	-	EEY0655028.1	hypothetical protein	Escherichia coli	PNUSAE015676
87813525	INSDC	AARUFS010000187.1	873	1241	-	EEY2305991.1	hypothetical protein	Escherichia coli	563421
87813525	INSDC	AARVUF010000239.1	610	978	-	EEY7427070.1	hypothetical protein	Escherichia coli	PNUSAE014620
87813525	INSDC	AARWCH010000101.1	12740	13108	+	EEY8493968.1	hypothetical protein	Escherichia coli	342960
87813525	INSDC	AARWDA010000113.1	12740	13108	+	EEY8589663.1	hypothetical protein	Escherichia coli	452451
87813525	INSDC	AARWFR010000104.1	10208	10576	+	EEY8705180.1	hypothetical protein	Escherichia coli	449699
87813525	INSDC	AARWOA010000172.1	610	978	-	EEY9083663.1	hypothetical protein	Escherichia coli	457293
87813525	INSDC	AARWOQ010000105.1	12720	13088	+	EEY9220961.1	hypothetical protein	Escherichia coli	452450
87813525	INSDC	AARWPB010000107.1	10208	10576	+	EEY9345939.1	hypothetical protein	Escherichia coli	431260
87813525	INSDC	AARWIO010000096.1	12740	13108	+	EEY9600333.1	hypothetical protein	Escherichia coli	440007
87813525	INSDC	AARWNI010000099.1	12740	13108	+	EEY9615165.1	hypothetical protein	Escherichia coli	470194
87813525	INSDC	AARWNO010000181.1	610	978	-	EEY9681041.1	hypothetical protein	Escherichia coli	452465
87813525	INSDC	AARWPU010000103.1	12740	13108	+	EEZ0409970.1	hypothetical protein	Escherichia coli	493480
87813525	INSDC	AARXZV010000097.1	12740	13108	+	EEZ1293263.1	hypothetical protein	Escherichia coli	536081
87813525	INSDC	AARYAG010000194.1	610	978	-	EEZ1345059.1	hypothetical protein	Escherichia coli	PNUSAE013503
87813525	INSDC	AARXQK010000102.1	10208	10576	+	EEZ1745833.1	hypothetical protein	Escherichia coli	457288
87813525	INSDC	AARXDG010000106.1	10208	10576	+	EEZ2050884.1	hypothetical protein	Escherichia coli	531215
87813525	INSDC	AARXCZ010000186.1	610	978	-	EEZ2056171.1	hypothetical protein	Escherichia coli	473208
87813525	INSDC	AARYHC010000243.1	610	978	-	EEZ2904671.1	hypothetical protein	Escherichia coli	470564
87813525	INSDC	AARYHV010000094.1	12740	13108	+	EEZ3562834.1	hypothetical protein	Escherichia coli	446543
87813525	INSDC	AARYXW010000098.1	10208	10576	+	EEZ4863055.1	hypothetical protein	Escherichia coli	PNUSAE013274
87813525	INSDC	AARZQO010000248.1	610	978	-	EEZ6885880.1	hypothetical protein	Escherichia coli	PNUSAE012568
87813525	INSDC	AARZZP010000171.1	873	1241	-	EEZ7918362.1	hypothetical protein	Escherichia coli	PNUSAE012527
87813525	INSDC	AASADV010000190.1	610	978	-	EEZ8075806.1	hypothetical protein	Escherichia coli	PNUSAE012502
87813525	INSDC	AARZCY010000173.1	610	978	-	EEZ9379884.1	hypothetical protein	Escherichia coli	PNUSAE013173
87813525	INSDC	AARXYS010000101.1	12740	13108	+	EFA0768382.1	hypothetical protein	Escherichia coli	428302
87813525	INSDC	AARXLK010000182.1	610	978	-	EFA0978564.1	hypothetical protein	Escherichia coli	462011
87813525	INSDC	AARXWP010000178.1	873	1241	-	EFA2442393.1	hypothetical protein	Escherichia coli	406616
87813525	INSDC	AASANL010000091.1	10208	10576	+	EFA3600179.1	hypothetical protein	Escherichia coli	PNUSAE012210
87813525	INSDC	AASBUX010000026.1	65229	65597	+	EFA7893872.1	hypothetical protein	Escherichia coli	PNUSAE022739
87813525	INSDC	AASFSJ010000100.1	12740	13108	+	EFB2961770.1	hypothetical protein	Escherichia coli	PNUSAE011622
87813525	INSDC	AASGGM010000211.1	610	978	-	EFB6091065.1	hypothetical protein	Escherichia coli	23162
87813525	INSDC	AASGGN010000193.1	610	978	-	EFB6103237.1	hypothetical protein	Escherichia coli	23157
87813525	INSDC	AASGHG010000233.1	52	420	-	EFB6229273.1	hypothetical protein	Escherichia coli	23167
87813525	INSDC	AASGHD010000165.1	3581	3949	+	EFB6262188.1	hypothetical protein	Escherichia coli	23161
87813525	INSDC	AASGHF010000105.1	10208	10576	+	EFB6266728.1	hypothetical protein	Escherichia coli	23163
87813525	INSDC	AASGHH010000170.1	610	978	-	EFB6272075.1	hypothetical protein	Escherichia coli	23160
87813525	INSDC	AASHDK010000243.1	610	978	-	EFC1189630.1	hypothetical protein	Escherichia coli	PNUSAE010196
87813525	INSDC	AASIUM010000198.1	610	978	-	EFC8948651.1	hypothetical protein	Escherichia coli	PNUSAE009932
87813525	INSDC	AASIVY010000160.1	610	978	-	EFC8968884.1	hypothetical protein	Escherichia coli	PNUSAE009619
87813525	INSDC	AASLOO010000096.1	12740	13108	+	EFD9387694.1	hypothetical protein	Escherichia coli	344026
87813525	INSDC	AASLOR010000102.1	10208	10576	+	EFD9408122.1	hypothetical protein	Escherichia coli	282460
87813525	INSDC	AASLOU010000118.1	10208	10576	+	EFD9437749.1	hypothetical protein	Escherichia coli	332997
87813525	INSDC	AASLOW010000102.1	10208	10576	+	EFD9489232.1	hypothetical protein	Escherichia coli	341389
87813525	INSDC	AASLOS010000104.1	12740	13108	+	EFD9504475.1	hypothetical protein	Escherichia coli	316648
87813525	INSDC	AASLPA010000103.1	10208	10576	+	EFD9530067.1	hypothetical protein	Escherichia coli	369872
87813525	INSDC	AASLPM010000093.1	12740	13108	+	EFD9540281.1	hypothetical protein	Escherichia coli	350668
87813525	INSDC	AASLPQ010000109.1	10208	10576	+	EFD9616486.1	hypothetical protein	Escherichia coli	312804
87813525	INSDC	AASLPR010000108.1	10208	10576	+	EFD9626617.1	hypothetical protein	Escherichia coli	329143
87813525	INSDC	AASMGQ010000060.1	5720	6088	-	EFE1804008.1	hypothetical protein	Escherichia coli	PNUSAE008809
87813525	INSDC	AASOTF010000206.1	610	978	-	EFF0223763.1	hypothetical protein	Escherichia coli	PNUSAE007132
87813525	INSDC	AASOZJ010000183.1	610	978	-	EFF1029496.1	hypothetical protein	Escherichia coli	PNUSAE006691
87813525	INSDC	AASPQD010000194.1	57	425	+	EFF3219862.1	hypothetical protein	Escherichia coli	PNUSAE006654
87813525	INSDC	AASPYD010000237.1	610	978	-	EFF4301337.1	hypothetical protein	Escherichia coli	PNUSAE006365
87813525	INSDC	AASQCK010000094.1	10208	10576	+	EFF4822262.1	hypothetical protein	Escherichia coli	PNUSAE006093
87813525	INSDC	AASQOS010000173.1	610	978	-	EFF5790131.1	hypothetical protein	Escherichia coli	PNUSAE005654
87813525	INSDC	AASQKQ010000181.1	610	978	-	EFF6602253.1	hypothetical protein	Escherichia coli	PNUSAE006008
87813525	INSDC	AASRMZ010000105.1	11612	11980	+	EFF9657911.1	hypothetical protein	Escherichia coli	PNUSAE044034
87813525	INSDC	AASRYL010000099.1	10208	10576	+	EFG1156297.1	hypothetical protein	Escherichia coli	44523
87813525	INSDC	AASSNV010000103.1	10208	10576	+	EFG3134566.1	hypothetical protein	Escherichia coli	93308
87813525	INSDC	AASSPB010000104.1	10208	10576	+	EFG3301548.1	hypothetical protein	Escherichia coli	93338
87813525	INSDC	AASSPI010000103.1	12740	13108	+	EFG3353078.1	hypothetical protein	Escherichia coli	93262
87813525	INSDC	AASSPV010000107.1	10208	10576	+	EFG3404240.1	hypothetical protein	Escherichia coli	93317
87813525	INSDC	AASSTU010000164.1	610	978	-	EFG3930285.1	hypothetical protein	Escherichia coli	172321
87813525	INSDC	AASTCC010000101.1	12740	13108	+	EFG5054645.1	hypothetical protein	Escherichia coli	298884
87813525	INSDC	AASTOI010000102.1	10208	10576	+	EFG6617950.1	hypothetical protein	Escherichia coli	288823
87813525	INSDC	AASTZZ010000097.1	12741	13109	+	EFG8149237.1	hypothetical protein	Escherichia coli	291805
87813525	INSDC	AASUAW010000098.1	12741	13109	+	EFG8209793.1	hypothetical protein	Escherichia coli	253357
87813525	INSDC	AASUAU010000105.1	10062	10430	+	EFG8229917.1	hypothetical protein	Escherichia coli	300788
87813525	INSDC	AASUBW010000075.1	9950	10318	+	EFG8405838.1	hypothetical protein	Escherichia coli	300651
87813525	INSDC	AASUCB010000103.1	10208	10576	+	EFG8431482.1	hypothetical protein	Escherichia coli	292993
87813525	INSDC	AASUDY010000072.1	15226	15594	+	EFG8594128.1	hypothetical protein	Escherichia coli	311435
87813525	INSDC	AASUFF010000106.1	10208	10576	+	EFG8845266.1	hypothetical protein	Escherichia coli	280275
87813525	INSDC	AASUHE010000204.1	610	978	-	EFG9106855.1	hypothetical protein	Escherichia coli	288865
87813525	INSDC	AASUIV010000103.1	10208	10576	+	EFG9319651.1	hypothetical protein	Escherichia coli	302909
87813525	INSDC	AASUPC010000219.1	610	978	-	EFH0123696.1	hypothetical protein	Escherichia coli	PNUSAE004639
87813525	INSDC	AASUYV010000021.1	65257	65625	+	EFH1398852.1	hypothetical protein	Escherichia coli	PNUSAE003934
87813525	INSDC	AASVHT010000115.1	10208	10576	+	EFH2595419.1	hypothetical protein	Escherichia coli	872135
87813525	INSDC	AASYPU010000188.1	610	978	-	EFI3453440.1	hypothetical protein	Escherichia coli	880032
87813525	INSDC	AASYQQ010000254.1	610	978	-	EFI3551067.1	hypothetical protein	Escherichia coli	PNUSAE047198
87813525	INSDC	AASYTC010000100.1	13003	13371	+	EFI3886919.1	hypothetical protein	Escherichia coli	PNUSAE047040
87813525	INSDC	AASYWI010000096.1	10208	10576	+	EFI4299993.1	hypothetical protein	Escherichia coli	PNUSAE047009
87813525	INSDC	AASYZE010000098.1	10208	10576	+	EFI4701232.1	hypothetical protein	Escherichia coli	PNUSAE046757
87813525	INSDC	AASYZZ010000241.1	610	978	-	EFI4798134.1	hypothetical protein	Escherichia coli	PNUSAE046677
87813525	INSDC	AASZTA010000186.1	610	978	-	EFI7215188.1	hypothetical protein	Escherichia coli	PNUSAE003615
87813525	INSDC	AASZYM010000093.1	10208	10576	+	EFI7943455.1	hypothetical protein	Escherichia coli	PNUSAE047591
87813525	INSDC	AATAGS010000292.1	610	978	-	EFI9036804.1	hypothetical protein	Escherichia coli	PNUSAE047535
87813525	INSDC	AATAIO010000097.1	10208	10576	+	EFI9260045.1	hypothetical protein	Escherichia coli	PNUSAE047907
87813525	INSDC	AATAMI010000241.1	610	978	-	EFI9795655.1	hypothetical protein	Escherichia coli	PNUSAE047806
87813525	INSDC	AATBBJ010000114.1	6914	7282	+	EFJ1749318.1	hypothetical protein	Escherichia coli	PNUSAE049229
87813525	INSDC	AATBBK010000238.1	610	978	-	EFJ1763293.1	hypothetical protein	Escherichia coli	892755
87813525	INSDC	AATBJK010000094.1	10208	10576	+	EFJ2783889.1	hypothetical protein	Escherichia coli	PNUSAE048688
87813525	INSDC	AATBSR010000099.1	11583	11951	+	EFJ3982675.1	hypothetical protein	Escherichia coli	881599
87813525	INSDC	AATCMG010000104.1	10208	10576	+	EFJ6572222.1	hypothetical protein	Escherichia coli	101302
87813525	INSDC	AATCQG010000095.1	10208	10576	+	EFJ7167355.1	hypothetical protein	Escherichia coli	PNUSAE002523
87813525	INSDC	AATDVT010000145.1	4034	4402	+	EFJ9019945.1	hypothetical protein	Escherichia coli	PNUSAE002000
87813525	INSDC	AATDXC010000115.1	10208	10576	+	EFJ9482691.1	hypothetical protein	Escherichia coli	197068
87813525	INSDC	AATENX010000173.1	610	978	-	EFK2011496.1	hypothetical protein	Escherichia coli	203630
87813525	INSDC	AATELU010000103.1	10208	10576	+	EFK2297177.1	hypothetical protein	Escherichia coli	199818
87813525	INSDC	AATEMU010000174.1	610	978	-	EFK2480198.1	hypothetical protein	Escherichia coli	166260
87813525	INSDC	AATEMX010000169.1	610	978	-	EFK2504195.1	hypothetical protein	Escherichia coli	173750
87813525	INSDC	AATFTT010000094.1	10208	10576	+	EFK7808532.1	hypothetical protein	Escherichia coli	PNUSAE049769
87813525	INSDC	AATFVC010000098.1	10208	10576	+	EFK7990047.1	hypothetical protein	Escherichia coli	PNUSAE049216
87813525	INSDC	AATGEG010000219.1	610	978	-	EFK9179172.1	hypothetical protein	Escherichia coli	PNUSAE000796
87813525	INSDC	AATGOO010000104.1	10208	10576	+	EFL0064547.1	hypothetical protein	Escherichia coli	903369
87813525	INSDC	AATKFZ010000099.1	12740	13108	+	EFM2395686.1	hypothetical protein	Escherichia coli	PNUSAE050766
87813525	INSDC	AATKIW010000096.1	10208	10576	+	EFM2762996.1	hypothetical protein	Escherichia coli	PNUSAE051644
87813525	INSDC	AATKNK010000104.1	10208	10576	+	EFM3189390.1	hypothetical protein	Escherichia coli	915472
87813525	INSDC	AATKNH010000094.1	11583	11951	+	EFM3194337.1	hypothetical protein	Escherichia coli	PNUSAE050851
87813525	INSDC	AATKPM010000103.1	11583	11951	+	EFM3463977.1	hypothetical protein	Escherichia coli	903355
87813525	INSDC	AATKRD010000094.1	15234	15602	+	EFM3679559.1	hypothetical protein	Escherichia coli	899803
87813525	INSDC	AATLBY010000219.1	610	978	-	EFM5060671.1	hypothetical protein	Escherichia coli	915450
87813525	INSDC	AATLDC010000096.1	10208	10576	+	EFM5222991.1	hypothetical protein	Escherichia coli	PNUSAE050040
87813525	INSDC	AATMHW010000094.1	11583	11951	+	EFM9289919.1	hypothetical protein	Escherichia coli	894897
87813525	INSDC	AATMIC010000107.1	10208	10576	+	EFM9320143.1	hypothetical protein	Escherichia coli	894875
87813525	INSDC	AATMJG010000304.1	610	978	-	EFM9477139.1	hypothetical protein	Escherichia coli	PNUSAE049336
87813525	INSDC	AATMTL010000095.1	10208	10576	+	EFN0582050.1	hypothetical protein	Escherichia coli	PNUSAE051870
87813525	INSDC	AATNEY010000103.1	10208	10576	+	EFN2052521.1	hypothetical protein	Escherichia coli	919619
87813525	INSDC	AATNIX010000165.1	610	978	-	EFN2460031.1	hypothetical protein	Escherichia coli	930627
87813525	INSDC	AATNVM010000098.1	10208	10576	+	EFN3473287.1	hypothetical protein	Escherichia coli	PNUSAE052117
87813525	INSDC	AATNVS010000101.1	10208	10576	+	EFN3504377.1	hypothetical protein	Escherichia coli	PNUSAE052139
87813525	INSDC	AATOVV010000096.1	10208	10576	+	EFN6454856.1	hypothetical protein	Escherichia coli	PNUSAE052340
87813525	INSDC	AATPRG010000023.1	65426	65794	+	EFN9173243.1	hypothetical protein	Escherichia coli	PNUSAE018018
87813525	INSDC	AATVBE010000092.1	13003	13371	+	EFP4462240.1	hypothetical protein	Escherichia coli	PNUSAE055886
87813525	INSDC	AATXUJ010000098.1	10208	10576	+	EFQ2192589.1	hypothetical protein	Escherichia coli	PNUSAE055887
87813525	INSDC	AAUAKH010000200.1	610	978	-	EFQ9119019.1	hypothetical protein	Escherichia coli
87813525	INSDC	AAUDAS010000099.1	10208	10576	+	EFR1154125.1	hypothetical protein	Escherichia coli	PNUSAE054828
87813525	INSDC	DAAZLS010000026.1	57974	58342	+	HAG7878986.1	hypothetical protein	Escherichia coli	198 HS-B
87813525	INSDC	DABDAC010000078.1	10805	11173	+	HAH9031292.1	hypothetical protein	Escherichia coli	BCW_6213
87813525	INSDC	DABDQW010000054.1	15325	15693	+	HAI2054862.1	hypothetical protein	Escherichia coli	BCW_4041
87813525	INSDC	DABDSD010000033.1	44317	44685	+	HAI2157116.1	hypothetical protein	Escherichia coli	BCW_4139
87813525	INSDC	LOIG01000043.1	12803	13171	+	KYU20823.1	hypothetical protein	Escherichia coli	STEC 2564	GCA_001607515.1
87813525	INSDC	JACCNX010000296.1	143	511	-	NZA10494.1	hypothetical protein	Escherichia coli	PE01_667
87813525	INSDC	JACCNT010000065.1	56	424	+	NZD20797.1	hypothetical protein	Escherichia coli	PE01_343
87813525	INSDC	UGDN01000002.1	14406	14774	-	STK07963.1	dispersin	Escherichia coli	NCTC9095	GCA_900449665.1
87813525	INSDC	UGFZ01000004.1	42998	43366	-	STO65278.1	dispersin	Escherichia coli	NCTC9099	GCA_900450345.1
43184320	RefSeq	NZ_BDOY01000040.1	11069	11416	+	WP_021523946.1	hypothetical protein	Escherichia coli	2348	GCF_002206845.1
43184320	RefSeq	NZ_BDPO01000032.1	10516	10863	-	WP_021523946.1	hypothetical protein	Escherichia coli	1674	GCF_002207145.1
43184320	RefSeq	NZ_BDPR01000038.1	10476	10823	+	WP_021523946.1	hypothetical protein	Escherichia coli	1282	GCF_002207205.1
43184320	RefSeq	NZ_BDPV01000032.1	10510	10857	-	WP_021523946.1	hypothetical protein	Escherichia coli	1637	GCF_002207285.1
43184320	RefSeq	NZ_BDRF01000010.1	173050	173397	-	WP_021523946.1	hypothetical protein	Escherichia coli	1623	GCF_002207485.1
43184320	RefSeq	NZ_BFVR01000190.1	429	776	+	WP_021523946.1	hypothetical protein	Escherichia coli	JML300	GCF_005389845.1
43184320	RefSeq	NZ_BGRD01000051.1	12383	12730	+	WP_021523946.1	hypothetical protein	Escherichia coli	TUM18568	GCF_003298715.1
43184320	RefSeq	NZ_BHFN01000036.1	1193	1540	-	WP_021523946.1	hypothetical protein	Escherichia coli	EC12051	GCF_003864955.1
43184320	RefSeq	NZ_BHWF01000104.1	6186	6533	-	WP_021523946.1	hypothetical protein	Escherichia coli	MH15-180M	GCF_012056185.1
43184320	RefSeq	NZ_CABHFS010000063.1	10175	10522	+	WP_021523946.1	hypothetical protein	Escherichia coli	4928STDY7387793	GCF_902165205.1
43184320	RefSeq	NZ_CABWJD010000037.1	11050	11397	-	WP_021523946.1	hypothetical protein	Escherichia coli		GCF_902505145.1
43184320	RefSeq	NZ_CAIZFK010000148.1	430	777	+	WP_021523946.1	hypothetical protein	Escherichia coli	Unknown:H39 / fimH1288 / 7966 (ST Warwick) / F	GCF_903932265.1
43184320	RefSeq	NZ_CP009859.1	1071581	1071928	+	WP_021523946.1	hypothetical protein	Escherichia coli	ECONIH1	GCF_000784925.1
43184320	RefSeq	NZ_CP018770.2	3002046	3002393	-	WP_021523946.1	hypothetical protein	Escherichia coli	2016C-3936C1	GCF_001938625.2
43184320	RefSeq	NZ_CP053284.1	1679972	1680319	+	WP_021523946.1	hypothetical protein	Escherichia coli	SCU-104	GCF_013315995.1
43184320	RefSeq	NZ_JAADCC010000033.1	26099	26446	-	WP_021523946.1	hypothetical protein	Escherichia coli	1802260022	GCF_013391235.1
43184320	RefSeq	NZ_JAATKU010000049.1	13136	13483	-	WP_021523946.1	hypothetical protein	Escherichia coli	5134	GCF_011812865.1
43184320	RefSeq	NZ_JABACN010000058.1	12959	13306	-	WP_021523946.1	hypothetical protein	Escherichia coli	N1(2020)	GCF_012524195.1
43184320	RefSeq	NZ_JABVMQ010000209.1	40529	40876	+	WP_021523946.1	hypothetical protein	Escherichia coli	MCO1	GCF_013350225.1
43184320	RefSeq	NZ_JACCNS010000062.1	10123	10470	+	WP_021523946.1	hypothetical protein	Escherichia coli	PE01_352	GCF_013424505.1
43184320	RefSeq	NZ_JJLZ01000062.1	9913	10260	-	WP_021523946.1	hypothetical protein	Escherichia coli 2-005-03_S1_C3	2-005-03_S1_C3	GCF_000627925.1
43184320	RefSeq	NZ_JJMC01000061.1	9033	9380	-	WP_021523946.1	hypothetical protein	Escherichia coli 2-005-03_S1_C2	2-005-03_S1_C2	GCF_000627985.1
43184320	RefSeq	NZ_JJME01000063.1	9920	10267	-	WP_021523946.1	hypothetical protein	Escherichia coli 2-005-03_S1_C1	2-005-03_S1_C1	GCF_000627835.1
43184320	RefSeq	NZ_JMGR01000071.1	9821	10168	-	WP_021523946.1	hypothetical protein	Escherichia coli 2-052-05_S1_C1	2-052-05_S1_C1	GCF_000687085.1
43184320	RefSeq	NZ_JMGT01000017.1	11267	11614	+	WP_021523946.1	hypothetical protein	Escherichia coli 2-005-03_S3_C2	2-005-03_S3_C2	GCF_000687105.1
43184320	RefSeq	NZ_JNNE01000133.1	9920	10267	-	WP_021523946.1	hypothetical protein	Escherichia coli 2-052-05_S1_C3	2-052-05_S1_C3	GCF_000700565.1
43184320	RefSeq	NZ_JNPH01000073.1	9839	10186	-	WP_021523946.1	hypothetical protein	Escherichia coli 2-177-06_S1_C1	2-177-06_S1_C1	GCF_000703425.1
43184320	RefSeq	NZ_JNPL01000128.1	9222	9569	-	WP_021523946.1	hypothetical protein	Escherichia coli 2-177-06_S1_C2	2-177-06_S1_C2	GCF_000703705.1
43184320	RefSeq	NZ_JNPM01000061.1	9051	9398	-	WP_021523946.1	hypothetical protein	Escherichia coli 2-177-06_S1_C3	2-177-06_S1_C3	GCF_000703685.1
43184320	RefSeq	NZ_JOMW01000118.1	10345	10692	+	WP_021523946.1	hypothetical protein	Escherichia coli 2-316-03_S1_C1	2-316-03_S1_C1	GCF_000711475.1
43184320	RefSeq	NZ_JOMX01000083.1	10345	10692	+	WP_021523946.1	hypothetical protein	Escherichia coli 2-316-03_S1_C2	2-316-03_S1_C2	GCF_000711415.1
43184320	RefSeq	NZ_JONF01000012.1	8746	9093	-	WP_021523946.1	hypothetical protein	Escherichia coli 6-175-07_S3_C2	6-175-07_S3_C2	GCF_000711525.1
43184320	RefSeq	NZ_JOQZ01000106.1	9833	10180	+	WP_021523946.1	hypothetical protein	Escherichia coli 6-175-07_S3_C1	6-175-07_S3_C1	GCF_000714345.1
43184320	RefSeq	NZ_JORA01000093.1	8729	9076	-	WP_021523946.1	hypothetical protein	Escherichia coli 6-175-07_S3_C3	6-175-07_S3_C3	GCF_000714375.1
43184320	RefSeq	NZ_JORF01000067.1	8752	9099	-	WP_021523946.1	hypothetical protein	Escherichia coli 6-319-05_S3_C1	6-319-05_S3_C1	GCF_000713045.1
43184320	RefSeq	NZ_JORG01000041.1	6081	6428	+	WP_021523946.1	hypothetical protein	Escherichia coli 6-319-05_S3_C2	6-319-05_S3_C2	GCF_000713035.1
43184320	RefSeq	NZ_JORM01000068.1	8969	9316	-	WP_021523946.1	hypothetical protein	Escherichia coli 6-319-05_S3_C3	6-319-05_S3_C3	GCF_000713185.1
43184320	RefSeq	NZ_KE699424.1	196297	196644	+	WP_021523946.1	hypothetical protein	Escherichia coli HVH 70 (4-2963531)	HVH 70 (4-2963531)	GCF_000457005.1
43184320	RefSeq	NZ_KE699643.1	235464	235811	+	WP_021523946.1	hypothetical protein	Escherichia coli HVH 90 (4-3191362)	HVH 90 (4-3191362)	GCF_000457285.1
43184320	RefSeq	NZ_KE700789.1	1104187	1104534	+	WP_021523946.1	hypothetical protein	Escherichia coli HVH 194 (4-2356805)	HVH 194 (4-2356805)	GCF_000458935.1
43184320	RefSeq	NZ_KI538659.1	44817	45164	-	WP_021523946.1	hypothetical protein	Escherichia coli HVH 36 (4-5675286)	HVH 36 (4-5675286)	GCF_000494935.1
43184320	RefSeq	NZ_LQVB01000036.1	264	611	+	WP_021523946.1	hypothetical protein	Escherichia coli	GN02681	GCF_001520595.1
43184320	RefSeq	NZ_LR134221.1	3046702	3047049	-	WP_021523946.1	hypothetical protein	Escherichia coli	NCTC11113	GCF_900636065.1
43184320	RefSeq	NZ_LRWV01000220.1	11978	12325	+	WP_021523946.1	hypothetical protein	Escherichia coli	B107	GCF_001561735.1
43184320	RefSeq	NZ_LRXP01000040.1	12329	12676	+	WP_021523946.1	hypothetical protein	Escherichia coli	CD44	GCF_001571645.1
43184320	RefSeq	NZ_LSEL01000149.1	28999	29346	-	WP_021523946.1	hypothetical protein	Escherichia coli	MB1074	GCF_001637845.1
43184320	RefSeq	NZ_MKHD01000046.1	10175	10522	+	WP_021523946.1	hypothetical protein	Escherichia coli	NA056	GCF_002407295.1
43184320	RefSeq	NZ_NJKG01000046.1	12333	12680	+	WP_021523946.1	hypothetical protein	Escherichia coli	MOD1-EC706	GCF_002465385.1
43184320	RefSeq	NZ_NJLE01000045.1	12333	12680	+	WP_021523946.1	hypothetical protein	Escherichia coli	MOD1-EC668	GCF_002465925.1
43184320	RefSeq	NZ_NKEE01000030.1	12045	12392	-	WP_021523946.1	hypothetical protein	Escherichia coli	MOD1-EC666	GCF_002456705.1
43184320	RefSeq	NZ_NMMM01000062.1	3820	4167	-	WP_021523946.1	hypothetical protein	Escherichia coli	MOD1-EC6580	GCF_002469045.1
43184320	RefSeq	NZ_NMOB01000101.1	1134	1481	+	WP_021523946.1	hypothetical protein	Escherichia coli	MOD1-EC6582	GCF_002469015.1
43184320	RefSeq	NZ_NOSF01000049.1	4993	5340	-	WP_021523946.1	hypothetical protein	Escherichia coli	MOD1-EC6770	GCF_002521955.1
43184320	RefSeq	NZ_NOSL01000071.1	1121	1468	-	WP_021523946.1	hypothetical protein	Escherichia coli	MOD1-EC6763	GCF_002521225.1
43184320	RefSeq	NZ_NOSN01000059.1	8790	9137	-	WP_021523946.1	hypothetical protein	Escherichia coli	MOD1-EC6761	GCF_002522095.1
43184320	RefSeq	NZ_NOTM01000058.1	12403	12750	+	WP_021523946.1	hypothetical protein	Escherichia coli	MOD1-EC6734	GCF_002522395.1
43184320	RefSeq	NZ_NXML01000107.1	1893	2240	-	WP_021523946.1	hypothetical protein	Escherichia coli	MOD1-EC6207	GCF_002464445.1
43184320	RefSeq	NZ_PXIA01000036.1	26401	26748	-	WP_021523946.1	hypothetical protein	Escherichia coli	ECM-2	GCF_003057445.1
43184320	RefSeq	NZ_RDUH01000043.1	9947	10294	+	WP_021523946.1	hypothetical protein	Escherichia coli	EC285_ST648C	GCF_008388865.1
43184320	RefSeq	NZ_RDVJ01000044.1	11422	11769	-	WP_021523946.1	hypothetical protein	Escherichia coli	EC173_ST12C	GCF_008389355.1
43184320	RefSeq	NZ_REBC01000027.1	12378	12725	+	WP_021523946.1	hypothetical protein	Escherichia coli	EC7_ST144C	GCF_008385585.1
43184320	RefSeq	NZ_REBJ01000045.1	11131	11478	-	WP_021523946.1	hypothetical protein	Escherichia coli	EC128_ST8197H	GCF_008385675.1
43184320	RefSeq	NZ_RRUF01000034.1	5242	5589	-	WP_021523946.1	hypothetical protein	Escherichia coli	UMB3643	GCF_003885095.1
43184320	RefSeq	NZ_RZBE01000033.1	4342	4689	-	WP_021523946.1	hypothetical protein	Escherichia coli	URMC_135	GCF_004569755.1
43184320	RefSeq	NZ_SBKI01000042.1	19969	20316	+	WP_021523946.1	hypothetical protein	Escherichia coli	EC246	GCF_004054295.1
43184320	RefSeq	NZ_SCJB01000026.1	12681	13028	+	WP_021523946.1	hypothetical protein	Escherichia coli	41_rectal	GCF_004100755.1
43184320	RefSeq	NZ_SCJJ01000046.1	12332	12679	+	WP_021523946.1	hypothetical protein	Escherichia coli	33_CAASB	GCF_004100835.1
43184320	RefSeq	NZ_SELJ01000146.1	1063	1410	+	WP_021523946.1	hypothetical protein	Escherichia coli	071H1	GCF_004173925.1
43184320	RefSeq	NZ_SEVB01000002.1	4137799	4138146	+	WP_021523946.1	hypothetical protein	Escherichia coli O25b:H4	B1370-PB_2012	GCF_005670585.1
43184320	RefSeq	NZ_SQFA01000020.1	12042	12389	+	WP_021523946.1	hypothetical protein	Escherichia coli	NOR5_19	GCF_006233385.1
43184320	RefSeq	NZ_UGAK01000003.1	3461023	3461370	-	WP_021523946.1	hypothetical protein	Escherichia coli	NCTC7927	GCF_900448695.1
43184320	RefSeq	NZ_UGFM01000001.1	3157146	3157493	-	WP_021523946.1	hypothetical protein	Escherichia coli	NCTC12950	GCF_900450185.1
43184320	RefSeq	NZ_VOSZ01000029.1	43767	44114	+	WP_021523946.1	hypothetical protein	Escherichia coli	WU153	GCF_009362195.1
43184320	RefSeq	NZ_WSXE01000070.1	10193	10540	+	WP_021523946.1	hypothetical protein	Escherichia coli	IH38c	GCF_009791025.1
43184320	INSDC	CP009859.1	1071581	1071928	+	AIX62716.1	hypothetical protein	Escherichia coli	ECONIH1	GCA_000784925.1
43184320	INSDC	CP018770.2	3002046	3002393	-	APT63272.1	hypothetical protein	Escherichia coli	2016C-3936C1	GCA_001938625.2
43184320	INSDC	AARRLB010000081.1	2879	3226	-	EEX2547397.1	hypothetical protein	Escherichia coli	PNUSAE021121
43184320	INSDC	AARYSX010000072.1	347	694	+	EEZ4398935.1	hypothetical protein	Escherichia coli	OH-17-1305-3
43184320	INSDC	AASCXU010000089.1	406	753	+	EFB1073270.1	hypothetical protein	Escherichia coli	PNUSAE025862
43184320	INSDC	AASDGE010000072.1	8814	9161	-	EFB2264329.1	hypothetical protein	Escherichia coli	756191
43184320	INSDC	AASELD010000013.1	10875	11222	+	EFB9841122.1	hypothetical protein	Escherichia coli	2015C-3238
43184320	INSDC	AASEHW010000014.1	130989	131336	+	EFC1570765.1	hypothetical protein	Escherichia coli	PSU-1654
43184320	INSDC	AASKFF010000076.1	6579	6926	-	EFD4890582.1	hypothetical protein	Escherichia coli	PNUSAE033701
43184320	INSDC	AASNVP010000196.1	424	771	+	EFE7120237.1	hypothetical protein	Escherichia coli	PNUSAE024477
43184320	INSDC	AASOVF010000026.1	9014	9361	-	EFF0532776.1	hypothetical protein	Escherichia coli	9130-90
43184320	INSDC	AASQDC010000028.1	4905	5252	-	EFF4918835.1	hypothetical protein	Escherichia coli	PNUSAE004688
43184320	INSDC	AASYVT010000005.1	8043	8390	-	EFI4218917.1	hypothetical protein	Escherichia coli	877300
43184320	INSDC	AASZVC010000232.1	1970	2317	-	EFI7473941.1	hypothetical protein	Escherichia coli	PNUSAE003556
43184320	INSDC	AATDYY010000046.1	4765	5112	-	EFJ9722485.1	hypothetical protein	Escherichia coli	187588
43184320	INSDC	AATEQL010000116.1	4118	4465	-	EFK2802294.1	hypothetical protein	Escherichia coli	152612
43184320	INSDC	AATFAX010000116.1	1014	1361	+	EFK4400020.1	hypothetical protein	Escherichia coli	243913
43184320	INSDC	AATFCJ010000054.1	10962	11309	-	EFK4641529.1	hypothetical protein	Escherichia coli	216343
43184320	INSDC	AATJTW010000083.1	4153	4500	-	EFM0871290.1	hypothetical protein	Escherichia coli	85.0848
43184320	INSDC	AATPAU010000083.1	4104	4451	-	EFN7138470.1	hypothetical protein	Escherichia coli	B126XT1
43184320	INSDC	AATQIP010000084.1	2524	2871	-	EFO1437889.1	hypothetical protein	Escherichia coli	PSU-0837
43184320	INSDC	AATQMK010000053.1	145	492	-	EFO1943721.1	hypothetical protein	Escherichia coli	PNUSAE015633
43184320	INSDC	AATREF010000037.1	30929	31276	-	EFO4257393.1	hypothetical protein	Escherichia coli	9131-90
43184320	INSDC	AATRHO010000024.1	8831	9178	-	EFO4662379.1	hypothetical protein	Escherichia coli	PNUSAE005109
43184320	INSDC	AAUADE010000027.1	7767	8114	-	EFR2522656.1	hypothetical protein	Escherichia coli	PNUSAE055345
43184320	INSDC	AAUEOC010000046.1	10097	10444	-	EFS2008443.1	hypothetical protein	Escherichia coli	954435
43184320	INSDC	AVUW01000012.1	12476	12823	+	EQP57730.1	aggregative adherence dispersin	Escherichia coli HVH 70 (4-2963531)	HVH 70 (4-2963531)	GCA_000457005.1
43184320	INSDC	KE699424.1	196297	196644	+	EQP57730.1	aggregative adherence dispersin	Escherichia coli HVH 70 (4-2963531)	HVH 70 (4-2963531)	GCA_000457005.1
43184320	INSDC	AVVL01000008.1	161067	161414	+	EQQ17170.1	aggregative adherence dispersin	Escherichia coli HVH 90 (4-3191362)	HVH 90 (4-3191362)	GCA_000457285.1
43184320	INSDC	KE699643.1	235464	235811	+	EQQ17170.1	aggregative adherence dispersin	Escherichia coli HVH 90 (4-3191362)	HVH 90 (4-3191362)	GCA_000457285.1
43184320	INSDC	AVYU01000017.1	181321	181668	+	EQT97597.1	aggregative adherence dispersin	Escherichia coli HVH 194 (4-2356805)	HVH 194 (4-2356805)	GCA_000458935.1
43184320	INSDC	KE700789.1	1104187	1104534	+	EQT97597.1	aggregative adherence dispersin	Escherichia coli HVH 194 (4-2356805)	HVH 194 (4-2356805)	GCA_000458935.1
43184320	INSDC	AYLQ01000002.1	25703	26050	-	ESP10663.1	aggregative adherence dispersin	Escherichia coli HVH 36 (4-5675286)	HVH 36 (4-5675286)	GCA_000494935.1
43184320	INSDC	KI538659.1	44817	45164	-	ESP10663.1	aggregative adherence dispersin	Escherichia coli HVH 36 (4-5675286)	HVH 36 (4-5675286)	GCA_000494935.1
43184320	INSDC	BFVR01000190.1	429	776	+	GDE47019.1	hypothetical protein	Escherichia coli	JML300	GCA_005389845.1
43184320	INSDC	DAAZKG010000137.1	3717	4064	-	HAG8017694.1	hypothetical protein	Escherichia coli	045
43184320	INSDC	DAAZEU010000058.1	5178	5525	-	HAG8538813.1	hypothetical protein	Escherichia coli
43184320	INSDC	DAAZWY010000026.1	34983	35330	-	HAG9594440.1	hypothetical protein	Escherichia coli	S37EC
43184320	INSDC	DAAZYJ010000037.1	10929	11276	-	HAG9777947.1	hypothetical protein	Escherichia coli	S104EC
43184320	INSDC	DAAZYN010000038.1	10929	11276	-	HAG9792618.1	hypothetical protein	Escherichia coli	S105EC
43184320	INSDC	DABAAM010000040.1	1528	1875	-	HAH0035927.1	hypothetical protein	Escherichia coli
43184320	INSDC	DABADM010000015.1	94635	94982	-	HAH0429890.1	hypothetical protein	Escherichia coli
43184320	INSDC	DABBDC010000011.1	144103	144450	-	HAH3641434.1	hypothetical protein	Escherichia coli	954
43184320	INSDC	DABBEY010000013.1	94635	94982	-	HAH3888214.1	hypothetical protein	Escherichia coli
43184320	INSDC	DABBOC010000043.1	6184	6531	-	HAH5066257.1	hypothetical protein	Escherichia coli
43184320	INSDC	DABCDH010000011.1	10191	10538	+	HAH6986406.1	hypothetical protein	Escherichia coli	HICF78
43184320	INSDC	DABCET010000022.1	29588	29935	-	HAH7162760.1	hypothetical protein	Escherichia coli	HICF29
43184320	INSDC	DABDPE010000035.1	29934	30281	-	HAI1794787.1	hypothetical protein	Escherichia coli	UPEC
43184320	INSDC	DABDQL010000026.1	9014	9361	-	HAI1948478.1	hypothetical protein	Escherichia coli	UPEC
43184320	INSDC	DABDQT010000067.1	7948	8295	-	HAI2003675.1	hypothetical protein	Escherichia coli	BCW_4038
43184320	INSDC	DABDYD010000042.1	10096	10443	-	HAI2919359.1	hypothetical protein	Escherichia coli
43184320	INSDC	DABDZJ010000031.1	11025	11372	-	HAI3064602.1	hypothetical protein	Escherichia coli
43184320	INSDC	DABECW010000025.1	10930	11277	-	HAI3522682.1	hypothetical protein	Escherichia coli
43184320	INSDC	DABEEC010000032.1	24045	24392	-	HAI3658283.1	hypothetical protein	Escherichia coli
43184320	INSDC	DABEGZ010000001.1	11196	11543	-	HAI4016552.1	hypothetical protein	Escherichia coli
43184320	INSDC	DABELW010000001.1	12649	12996	+	HAI4619519.1	hypothetical protein	Escherichia coli
43184320	INSDC	DABENP010000065.1	11016	11363	-	HAI4840907.1	hypothetical protein	Escherichia coli
43184320	INSDC	DABENU010000024.1	12957	13304	-	HAI4866449.1	hypothetical protein	Escherichia coli
43184320	INSDC	DABENZ010000054.1	26047	26394	-	HAI4894225.1	hypothetical protein	Escherichia coli
43184320	INSDC	DABEOF010000053.1	26047	26394	-	HAI4923668.1	hypothetical protein	Escherichia coli
43184320	INSDC	DABESM010000034.1	9525	9872	-	HAI5459964.1	hypothetical protein	Escherichia coli
43184320	INSDC	DABETS010000061.1	94	441	-	HAI5609450.1	hypothetical protein	Escherichia coli
43184320	INSDC	DABEUW010000010.1	14350	14697	-	HAI5762777.1	hypothetical protein	Escherichia coli
43184320	INSDC	DABEVD010000046.1	13080	13427	-	HAI5789999.1	hypothetical protein	Escherichia coli
43184320	INSDC	DABFAA010000036.1	7772	8119	-	HAI6390276.1	hypothetical protein	Escherichia coli
43184320	INSDC	DABFAN010000053.1	26047	26394	-	HAI6520169.1	hypothetical protein	Escherichia coli
43184320	INSDC	DABFCM010000044.1	7773	8120	-	HAI6707759.1	hypothetical protein	Escherichia coli
43184320	INSDC	DABFDN010000027.1	11000	11347	-	HAI6843187.1	hypothetical protein	Escherichia coli
43184320	INSDC	DABFEI010000010.1	26825	27172	-	HAI6956575.1	hypothetical protein	Escherichia coli
43184320	INSDC	DABFFA010000004.1	255060	255407	-	HAI7047196.1	hypothetical protein	Escherichia coli
43184320	INSDC	DABHHN010000029.1	8699	9046	-	HAJ2013055.1	hypothetical protein	Escherichia coli	Escherichia coli
43184320	INSDC	DABHKW010000064.1	2016	2363	-	HAJ2463623.1	hypothetical protein	Escherichia coli	Ec 7 IMP
43184320	INSDC	DABHQU010000037.1	10096	10443	-	HAJ3225102.1	hypothetical protein	Escherichia coli	EuSCAPE_BE068
43184320	INSDC	DABHRZ010000061.1	12902	13249	-	HAJ3382578.1	hypothetical protein	Escherichia coli	EuSCAPE_FI022
43184320	INSDC	DABFZK010000014.1	111432	111779	-	HAJ3912733.1	hypothetical protein	Escherichia coli
43184320	INSDC	DABFZV010000013.1	111432	111779	-	HAJ3932261.1	hypothetical protein	Escherichia coli
43184320	INSDC	DABFZS010000014.1	111432	111779	-	HAJ3941677.1	hypothetical protein	Escherichia coli
43184320	INSDC	DABFZU010000015.1	111432	111779	-	HAJ3946934.1	hypothetical protein	Escherichia coli
43184320	INSDC	DABFZW010000015.1	111432	111779	-	HAJ3951793.1	hypothetical protein	Escherichia coli
43184320	INSDC	DABGBA010000014.1	111658	112005	-	HAJ4060900.1	hypothetical protein	Escherichia coli
43184320	INSDC	DABGAX010000014.1	111668	112015	-	HAJ4065671.1	hypothetical protein	Escherichia coli
43184320	INSDC	DABGBB010000013.1	111623	111970	-	HAJ4097925.1	hypothetical protein	Escherichia coli
43184320	INSDC	DABGAY010000013.1	111668	112015	-	HAJ4107175.1	hypothetical protein	Escherichia coli
43184320	INSDC	DABGAZ010000014.1	111665	112012	-	HAJ4126514.1	hypothetical protein	Escherichia coli
43184320	INSDC	DABGDW010000014.1	111668	112015	-	HAJ4401653.1	hypothetical protein	Escherichia coli
43184320	INSDC	DABGDV010000013.1	111432	111779	-	HAJ4405540.1	hypothetical protein	Escherichia coli
43184320	INSDC	DABGDU010000013.1	111433	111780	-	HAJ4410534.1	hypothetical protein	Escherichia coli
43184320	INSDC	DABGDR010000013.1	111432	111779	-	HAJ4420546.1	hypothetical protein	Escherichia coli
43184320	INSDC	DABGDT010000016.1	111433	111780	-	HAJ4453665.1	hypothetical protein	Escherichia coli
43184320	INSDC	DABGFD010000013.1	111668	112015	-	HAJ4575201.1	hypothetical protein	Escherichia coli
43184320	INSDC	DABGFF010000013.1	111668	112015	-	HAJ4594326.1	hypothetical protein	Escherichia coli
43184320	INSDC	DABGFE010000013.1	111668	112015	-	HAJ4618035.1	hypothetical protein	Escherichia coli
43184320	INSDC	DABGFI010000014.1	111668	112015	-	HAJ4623034.1	hypothetical protein	Escherichia coli
43184320	INSDC	DABGFG010000014.1	111668	112015	-	HAJ4642595.1	hypothetical protein	Escherichia coli
43184320	INSDC	DABGFO010000012.1	111432	111779	-	HAJ4666981.1	hypothetical protein	Escherichia coli
43184320	INSDC	DABGJE010000046.1	2281	2628	-	HAJ5063342.1	hypothetical protein	Escherichia coli	ecoli[ST-1722]
43184320	INSDC	DABGMN010000035.1	25921	26268	-	HAJ5292722.1	hypothetical protein	Escherichia coli	ecoli[ST-131]
43184320	INSDC	DABIUA010000059.1	11329	11676	-	HAJ9015416.1	hypothetical protein	Escherichia coli
43184320	INSDC	REBC01000027.1	12378	12725	+	KAA1827380.1	hypothetical protein	Escherichia coli	EC7_ST144C
43184320	INSDC	RDUH01000043.1	9947	10294	+	KAA1959883.1	hypothetical protein	Escherichia coli	EC285_ST648C
43184320	INSDC	RDVJ01000044.1	11422	11769	-	KAA2115751.1	hypothetical protein	Escherichia coli	EC173_ST12C
43184320	INSDC	REBJ01000045.1	11131	11478	-	KAA2156813.1	hypothetical protein	Escherichia coli	EC128_ST8197H
43184320	INSDC	LQVB01000036.1	264	611	+	KUW03543.1	hypothetical protein	Escherichia coli	GN02681	GCA_001520595.1
43184320	INSDC	LRXP01000040.1	12329	12676	+	KXL09727.1	hypothetical protein	Escherichia coli	CD44	GCA_001571645.1
43184320	INSDC	JACDVM010000053.1	6351	6698	-	MBA1011297.1	hypothetical protein	Escherichia coli	PE01_200
43184320	INSDC	RNZV01000062.1	1042	1389	-	MHZ65019.1	hypothetical protein	Escherichia coli	CVM N17EC0006	GCA_003791345.1
43184320	INSDC	VOSZ01000029.1	43767	44114	+	MPV01860.1	hypothetical protein	Escherichia coli	WU153	GCA_009362195.1
43184320	INSDC	WSXE01000070.1	10193	10540	+	MWF78888.1	hypothetical protein	Escherichia coli	IH38c
43184320	INSDC	JAATKU010000049.1	13136	13483	-	NIZ79680.1	hypothetical protein	Escherichia coli	5134
43184320	INSDC	JABACN010000058.1	12959	13306	-	NLP70318.1	hypothetical protein	Escherichia coli	N1(2020)
43184320	INSDC	JAATYY010000058.1	9937	10284	+	NPG29503.1	hypothetical protein	Escherichia coli	EF523
43184320	INSDC	JAATZO010000051.1	12961	13308	-	NPH29285.1	hypothetical protein	Escherichia coli	EF506
43184320	INSDC	JAAUAC010000081.1	12985	13332	-	NPH81670.1	hypothetical protein	Escherichia coli	EF474
43184320	INSDC	JAAUBH010000054.1	9937	10284	+	NPJ44323.1	hypothetical protein	Escherichia coli	EF442
43184320	INSDC	JAAUBS010000014.1	94714	95061	-	NPJ91947.1	hypothetical protein	Escherichia coli	EF431
43184320	INSDC	JAAUCD010000059.1	9937	10284	+	NPK48313.1	hypothetical protein	Escherichia coli	EF420
43184320	INSDC	JAAUGL010000043.1	9876	10223	+	NPP70265.1	hypothetical protein	Escherichia coli	EF219
43184320	INSDC	JABVMQ010000209.1	40529	40876	+	NUJ46959.1	hypothetical protein	Escherichia coli	MCO1
43184320	INSDC	JAADCC010000033.1	26099	26446	-	NWK28551.1	hypothetical protein	Escherichia coli	1802260022
43184320	INSDC	JACCNS010000062.1	10123	10470	+	NZC92940.1	hypothetical protein	Escherichia coli	PE01_352
43184320	INSDC	MKHD01000046.1	10175	10522	+	PCM20521.1	hypothetical protein	Escherichia coli	NA056	GCA_002407295.1
43184320	INSDC	CP053284.1	1679972	1680319	+	QKN53485.1	hypothetical protein	Escherichia coli	SCU-104
43184320	INSDC	RRUF01000034.1	5242	5589	-	RRK11935.1	hypothetical protein	Escherichia coli	UMB3643	GCA_003885095.1
43184320	INSDC	SBKI01000042.1	19969	20316	+	RWZ14722.1	hypothetical protein	Escherichia coli	EC246	GCA_004054295.1
43184320	INSDC	SCJB01000026.1	12681	13028	+	RXB78792.1	hypothetical protein	Escherichia coli	41_rectal	GCA_004100755.1
43184320	INSDC	SCJJ01000046.1	12332	12679	+	RXC00885.1	hypothetical protein	Escherichia coli	33_CAASB	GCA_004100835.1
43184320	INSDC	SELJ01000146.1	1063	1410	+	RYG79564.1	hypothetical protein	Escherichia coli	071H1	GCA_004173925.1
43184320	INSDC	UGAK01000003.1	3461023	3461370	-	STF94822.1	dispersin	Escherichia coli	NCTC7927	GCA_900448695.1
43184320	INSDC	UGFM01000001.1	3157146	3157493	-	STP51887.1	dispersin	Escherichia coli	NCTC12950	GCA_900450185.1
43184320	INSDC	RZBE01000033.1	4342	4689	-	TFR68672.1	hypothetical protein	Escherichia coli	URMC_135	GCA_004569755.1
43184320	INSDC	SEVB01000002.1	4137799	4138146	+	TLH06639.1	hypothetical protein	Escherichia coli O25b:H4	B1370-PB_2012	GCA_005670585.1
43184320	INSDC	LR134221.1	3046702	3047049	-	VEC73638.1	dispersin	Escherichia coli	NCTC11113	GCA_900636065.1
312870774	RefSeq	NZ_JACCMR010000054.1	808	1176	-	WP_180555418.1	hypothetical protein	Escherichia coli	PE01_666	GCF_013424005.1
312870774	INSDC	AASCBU010000036.1	1921	2289	+	EFA8786814.1	hypothetical protein	Escherichia coli	PNUSAE011918
312870774	INSDC	JACCMR010000054.1	808	1176	-	NYZ97489.1	hypothetical protein	Escherichia coli	PE01_666
16172508	RefSeq	NC_011752.1	46199	46549	+	WP_000721276.1	dispersin Aap	Escherichia coli 55989	55989
16172508	RefSeq	NC_018654.1	26219	26569	-	WP_000721276.1	dispersin Aap	Escherichia coli O104:H4 str. 2009EL-2050	2009EL-2050	GCF_000299255.1
16172508	RefSeq	NC_018662.1	48557	48907	+	WP_000721276.1	dispersin Aap	Escherichia coli O104:H4 str. 2009EL-2071	2009EL-2071	GCF_000299475.1
16172508	RefSeq	NC_018666.1	2094	2444	+	WP_000721276.1	dispersin Aap	Escherichia coli O104:H4 str. 2011C-3493	2011C-3493	GCF_000299455.1
16172508	RefSeq	NC_019000.1	47282	47632	+	WP_000721276.1	dispersin Aap	Escherichia coli	HUSEC41
16172508	RefSeq	NC_022743.1	43977	44327	+	WP_000721276.1	dispersin Aap	Escherichia coli	HUSEC2011	GCF_000967155.2
16172508	RefSeq	NZ_AFOG01000338.1	211	561	-	WP_000721276.1	dispersin Aap	Escherichia coli O104:H4 str. TY-2482	TY-2482	GCF_000217695.1
16172508	RefSeq	NZ_AFWO01000084.1	285	635	+	WP_000721276.1	dispersin Aap	Escherichia coli O104:H4 str. GOS1	GOS1	GCF_000223015.1
16172508	RefSeq	NZ_AHAU01000153.1	162	512	-	WP_000721276.1	dispersin Aap	Escherichia coli O104:H4 str. E92/11	E92/11	GCF_000353545.1
16172508	RefSeq	NZ_AHAV01000166.1	289	639	+	WP_000721276.1	dispersin Aap	Escherichia coli O104:H4 str. E112/10	E112/10	GCF_000350005.1
16172508	RefSeq	NZ_AHAW01000075.1	10615	10965	-	WP_000721276.1	dispersin Aap	Escherichia coli O127:H27 str. C43/90	C43/90	GCF_000350045.2
16172508	RefSeq	NZ_AHAX01000072.1	47780	48130	-	WP_000721276.1	dispersin Aap	Escherichia coli ONT:H33 str. C48/93	C48/93	GCF_000350025.2
16172508	RefSeq	NZ_AHZE01000077.1	46205	46555	+	WP_000721276.1	dispersin Aap	Escherichia coli O104:H4 str. ON2010	ON2010	GCF_000258635.1
16172508	RefSeq	NZ_AIHO01000021.1	8702	9052	-	WP_000721276.1	dispersin Aap	Escherichia coli DEC15A	DEC15A	GCF_000250495.1
16172508	RefSeq	NZ_AIHP01000028.1	10823	11173	-	WP_000721276.1	dispersin Aap	Escherichia coli DEC15B	DEC15B	GCF_000250515.1
16172508	RefSeq	NZ_AIHQ01000014.1	11069	11419	-	WP_000721276.1	dispersin Aap	Escherichia coli DEC15C	DEC15C	GCF_000250535.1
16172508	RefSeq	NZ_AIHR01000023.1	8719	9069	-	WP_000721276.1	dispersin Aap	Escherichia coli DEC15D	DEC15D	GCF_000250555.1
16172508	RefSeq	NZ_AIHS01000014.1	14642	14992	-	WP_000721276.1	dispersin Aap	Escherichia coli DEC15E	DEC15E	GCF_000250575.1
16172508	RefSeq	NZ_AMVR01000033.1	1925	2275	-	WP_000721276.1	dispersin Aap	Escherichia coli O104:H4 str. 11-02030	11-02030	GCF_000319995.1
16172508	RefSeq	NZ_AMVS01000042.1	1829	2179	-	WP_000721276.1	dispersin Aap	Escherichia coli O104:H4 str. 11-02033-1	11-02033-1	GCF_000320015.1
16172508	RefSeq	NZ_AMVT01000025.1	770	1120	-	WP_000721276.1	dispersin Aap	Escherichia coli O104:H4 str. 11-02092	11-02092	GCF_000320035.1
16172508	RefSeq	NZ_AMVU01000027.1	1829	2179	-	WP_000721276.1	dispersin Aap	Escherichia coli O104:H4 str. 11-02093	11-02093	GCF_000320075.1
16172508	RefSeq	NZ_AMVV01000036.1	1842	2192	-	WP_000721276.1	dispersin Aap	Escherichia coli O104:H4 str. 11-02281	11-02281	GCF_000320095.1
16172508	RefSeq	NZ_AMVX01000024.1	1842	2192	-	WP_000721276.1	dispersin Aap	Escherichia coli O104:H4 str. 11-02913	11-02913	GCF_000320115.1
16172508	RefSeq	NZ_AMVY01000031.1	2130	2480	-	WP_000721276.1	dispersin Aap	Escherichia coli O104:H4 str. 11-03439	11-03439	GCF_000320135.1
16172508	RefSeq	NZ_AMVZ01000031.1	1842	2192	-	WP_000721276.1	dispersin Aap	Escherichia coli O104:H4 str. 11-04080	11-04080	GCF_000320175.1
16172508	RefSeq	NZ_AMWA01000030.1	1842	2192	-	WP_000721276.1	dispersin Aap	Escherichia coli O104:H4 str. 11-03943	11-03943	GCF_000320155.1
16172508	RefSeq	NZ_ATKA01000047.1	1646	1996	+	WP_000721276.1	dispersin Aap	Escherichia coli SCD2	SCD2	GCF_000482065.1
16172508	RefSeq	NZ_ATKA01000048.1	14	364	+	WP_000721276.1	dispersin Aap	Escherichia coli SCD2	SCD2	GCF_000482065.1
16172508	RefSeq	NZ_CAAKOR010000232.1	4214	4564	+	WP_000721276.1	dispersin Aap	Shigella flexneri		GCF_901212695.1
16172508	RefSeq	NZ_CABHOE010000120.1	7464	7814	-	WP_000721276.1	dispersin Aap	Escherichia coli		GCF_902167515.1
16172508	RefSeq	NZ_CBWA010000309.1	4232	4582	-	WP_000721276.1	dispersin Aap	Escherichia coli IS1	IS1	GCF_000513455.1
16172508	RefSeq	NZ_CCBW01000397.1	1437	1787	+	WP_000721276.1	dispersin Aap	Escherichia coli		GCF_000939035.1
16172508	RefSeq	NZ_CCQX01000012.1	4408	4758	-	WP_000721276.1	dispersin Aap	Escherichia coli	FHI88	GCF_000753155.1
16172508	RefSeq	NZ_CDRL01000437.1	669	1019	-	WP_000721276.1	dispersin Aap	Escherichia coli	46A_S2	GCF_000936455.1
16172508	RefSeq	NZ_CDRS01000516.1	585	935	-	WP_000721276.1	dispersin Aap	Escherichia coli	46A_L1	GCF_000939135.1
16172508	RefSeq	NZ_CDRU01000604.1	116	466	+	WP_000721276.1	dispersin Aap	Escherichia coli	26A_L1	GCF_000946335.1
16172508	RefSeq	NZ_CDRV01000464.1	1251	1601	+	WP_000721276.1	dispersin Aap	Escherichia coli	46A_L2	GCF_000937355.1
16172508	RefSeq	NZ_CDRY01000405.1	1437	1787	+	WP_000721276.1	dispersin Aap	Escherichia coli	26A_L2	GCF_001373235.1
16172508	RefSeq	NZ_CP009053.1	51829	52179	+	WP_000721276.1	dispersin Aap	Escherichia coli NCCP15648	NCCP15648	GCF_003433275.1
16172508	RefSeq	NZ_CP011332.1	41270	41620	+	WP_000721276.1	dispersin Aap	Escherichia coli O104:H4 str. C227-11	C227-11	GCF_000986765.1
16172508	RefSeq	NZ_CP013186.1	36125	36475	+	WP_000721276.1	dispersin Aap	Escherichia coli	FORC_029	GCF_001886895.1
16172508	RefSeq	NZ_CP022087.2	30046	30396	+	WP_000721276.1	dispersin Aap	Escherichia coli O104:H4	FDAARGOS_348	GCF_002209105.2
16172508	RefSeq	NZ_CP023062.1	58633	58983	-	WP_000721276.1	dispersin Aap	Escherichia coli	FORC_069	GCF_003491165.1
16172508	RefSeq	NZ_CP023530.1	16163	16513	-	WP_000721276.1	dispersin Aap	Escherichia coli	FDAARGOS_401	GCF_002393465.1
16172508	RefSeq	NZ_CP023533.1	34036	34386	-	WP_000721276.1	dispersin Aap	Escherichia coli	FDAARGOS_403	GCF_002393365.1
16172508	RefSeq	NZ_CP023552.1	50817	51167	-	WP_000721276.1	dispersin Aap	Escherichia coli	FORC_043	GCF_002214745.2
16172508	RefSeq	NZ_CP024994.1	83838	84188	-	WP_000721276.1	dispersin Aap	Escherichia coli O104:H4	LB226692	GCF_003072445.1
16172508	RefSeq	NZ_CP026724.1	95813	96163	+	WP_000721276.1	dispersin Aap	Escherichia coli	266917_2	GCF_002946715.1
16172508	RefSeq	NZ_CP027392.1	14189	14539	-	WP_000721276.1	dispersin Aap	Escherichia coli O104:H4	FDAARGOS_349	GCF_002983645.1
16172508	RefSeq	NZ_CP031904.1	68910	69260	-	WP_000721276.1	dispersin Aap	Escherichia coli O104:H4	FWSEC0009	GCF_005014075.1
16172508	RefSeq	NZ_CP041001.1	73140	73490	-	WP_000721276.1	dispersin Aap	Escherichia coli	FDAARGOS_772	GCF_006364695.1
16172508	RefSeq	NZ_CU928159.1	46199	46549	+	WP_000721276.1	dispersin Aap	Escherichia coli 55989	55989
16172508	RefSeq	NZ_GL989572.1	60803	61153	+	WP_000721276.1	dispersin Aap	Escherichia coli O104:H4 str. TY-2482	TY-2482	GCF_000221885.1
16172508	RefSeq	NZ_HE603111.1	47282	47632	+	WP_000721276.1	dispersin Aap	Escherichia coli	HUSEC41
16172508	RefSeq	NZ_JAAFBQ010000034.1	7502	7852	-	WP_000721276.1	dispersin Aap	Escherichia coli	BS28R-A	GCF_013395685.1
16172508	RefSeq	NZ_JAAFBT010000043.1	10870	11220	+	WP_000721276.1	dispersin Aap	Escherichia coli	93R-A	GCF_013395755.1
16172508	RefSeq	NZ_JAANOR010000046.1	8563	8913	-	WP_000721276.1	dispersin Aap	Escherichia coli	2019Y001	GCF_011250605.1
16172508	RefSeq	NZ_JABUFM010000035.1	744	1094	-	WP_000721276.1	dispersin Aap	Escherichia coli	HUM-543	GCF_013404205.1
16172508	RefSeq	NZ_JABUFV010000035.1	744	1094	-	WP_000721276.1	dispersin Aap	Escherichia coli	HUM-188	GCF_013404375.1
16172508	RefSeq	NZ_JACCMS010000197.1	67	417	-	WP_000721276.1	dispersin Aap	Escherichia coli	PE01_665	GCF_013423945.1
16172508	RefSeq	NZ_JH377987.1	255	605	-	WP_000721276.1	dispersin Aap	Escherichia coli O104:H4 str. 11-4632 C5	11-4632 C5	GCF_000235045.1
16172508	RefSeq	NZ_JH377994.1	255	605	-	WP_000721276.1	dispersin Aap	Escherichia coli O104:H4 str. 11-4632 C4	11-4632 C4	GCF_000235065.1
16172508	RefSeq	NZ_JH378003.1	46906	47256	-	WP_000721276.1	dispersin Aap	Escherichia coli O104:H4 str. 11-4632 C3	11-4632 C3	GCF_000235085.1
16172508	RefSeq	NZ_JH378010.1	1746	2096	-	WP_000721276.1	dispersin Aap	Escherichia coli O104:H4 str. 11-4632 C2	11-4632 C2	GCF_000235105.1
16172508	RefSeq	NZ_JH378019.1	255	605	-	WP_000721276.1	dispersin Aap	Escherichia coli O104:H4 str. 11-4632 C1	11-4632 C1	GCF_000235125.1
16172508	RefSeq	NZ_JH378027.1	255	605	-	WP_000721276.1	dispersin Aap	Escherichia coli O104:H4 str. 11-4623	11-4623	GCF_000235145.1
16172508	RefSeq	NZ_JH378035.1	585	935	-	WP_000721276.1	dispersin Aap	Escherichia coli O104:H4 str. 11-4522	11-4522	GCF_000235165.1
16172508	RefSeq	NZ_JH378046.1	3492	3842	-	WP_000721276.1	dispersin Aap	Escherichia coli O104:H4 str. 11-4404	11-4404	GCF_000235185.1
16172508	RefSeq	NZ_JH378060.1	4297	4647	-	WP_000721276.1	dispersin Aap	Escherichia coli O104:H4 str. 11-3677	11-3677	GCF_000235205.1
16172508	RefSeq	NZ_JH378070.1	20851	21201	-	WP_000721276.1	dispersin Aap	Escherichia coli O104:H4 str. 09-7901	09-7901	GCF_000235225.1
16172508	RefSeq	NZ_JH378078.1	12754	13104	-	WP_000721276.1	dispersin Aap	Escherichia coli O104:H4 str. 04-8351	04-8351	GCF_000235245.1
16172508	RefSeq	NZ_JH378084.1	222	572	-	WP_000721276.1	dispersin Aap	Escherichia coli O104:H4 str. C236-11	C236-11	GCF_000235265.1
16172508	RefSeq	NZ_JH378095.1	255	605	-	WP_000721276.1	dispersin Aap	Escherichia coli O104:H4 str. C227-11	C227-11	GCF_000235285.1
16172508	RefSeq	NZ_JH660546.1	8623	8973	-	WP_000721276.1	dispersin Aap	Escherichia sp. 4_1_40B	4_1_40B	GCF_000158415.2
16172508	RefSeq	NZ_JHJE01000155.1	526	876	+	WP_000721276.1	dispersin Aap	Escherichia coli O15:H18 str. K1516	K1516	GCF_000617985.2
16172508	RefSeq	NZ_JHLJ01000170.1	181	531	-	WP_000721276.1	dispersin Aap	Escherichia coli O104:H4 str. 2011EL-1675A	2011EL-1675A	GCF_000616385.2
16172508	RefSeq	NZ_JNMA01000139.1	371	721	-	WP_000721276.1	dispersin Aap	Escherichia coli 3-105-05_S3_C1	3-105-05_S3_C1	GCF_000700185.1
16172508	RefSeq	NZ_JNMB01000091.1	2143	2493	-	WP_000721276.1	dispersin Aap	Escherichia coli 3-105-05_S3_C2	3-105-05_S3_C2	GCF_000700205.1
16172508	RefSeq	NZ_JNPT01000024.1	8121	8471	-	WP_000721276.1	dispersin Aap	Escherichia coli 1-392-07_S1_C1	1-392-07_S1_C1	GCF_000703865.1
16172508	RefSeq	NZ_JNPU01000036.1	27994	28344	+	WP_000721276.1	dispersin Aap	Escherichia coli 1-392-07_S1_C2	1-392-07_S1_C2	GCF_000703885.1
16172508	RefSeq	NZ_JNPZ01000050.1	12925	13275	+	WP_000721276.1	dispersin Aap	Escherichia coli 2-177-06_S4_C3	2-177-06_S4_C3	GCF_000703565.1
16172508	RefSeq	NZ_JNRS01000032.1	41264	41614	-	WP_000721276.1	dispersin Aap	Escherichia coli 3-020-07_S4_C2	3-020-07_S4_C2	GCF_000704805.1
16172508	RefSeq	NZ_JNRT01000046.1	17398	17748	-	WP_000721276.1	dispersin Aap	Escherichia coli 3-020-07_S4_C3	3-020-07_S4_C3	GCF_000704825.1
16172508	RefSeq	NZ_JOMS01000049.1	7771	8121	-	WP_000721276.1	dispersin Aap	Escherichia coli 6-175-07_S1_C2	6-175-07_S1_C2	GCF_000711375.1
16172508	RefSeq	NZ_JOQY01000035.1	3118	3468	-	WP_000721276.1	dispersin Aap	Escherichia coli 5-366-08_S3_C1	5-366-08_S3_C1	GCF_000714335.1
16172508	RefSeq	NZ_JOST01000142.1	12883	13233	+	WP_000721276.1	dispersin Aap	Escherichia coli 5-366-08_S4_C1	5-366-08_S4_C1	GCF_000713855.1
16172508	RefSeq	NZ_JRJF01000127.1	307	657	-	WP_000721276.1	dispersin Aap	Escherichia coli	338	GCF_000947945.1
16172508	RefSeq	NZ_JRKD01000054.1	199	549	-	WP_000721276.1	dispersin Aap	Escherichia coli	381-1	GCF_000947985.1
16172508	RefSeq	NZ_JRKE01000181.1	197	547	-	WP_000721276.1	dispersin Aap	Escherichia coli	7N	GCF_000947975.1
16172508	RefSeq	NZ_JRKF01000153.1	205	555	-	WP_000721276.1	dispersin Aap	Escherichia coli	9Z	GCF_000948055.1
16172508	RefSeq	NZ_JRLD01000100.1	189	539	-	WP_000721276.1	dispersin Aap	Escherichia coli	381-4	GCF_000947935.1
16172508	RefSeq	NZ_JRLN01000093.1	199	549	-	WP_000721276.1	dispersin Aap	Escherichia coli	8G	GCF_000947995.1
16172508	RefSeq	NZ_JSHJ01000034.1	3965	4315	-	WP_000721276.1	dispersin Aap	Escherichia coli	upec-54	GCF_000776925.1
16172508	RefSeq	NZ_KB021457.1	1925	2275	-	WP_000721276.1	dispersin Aap	Escherichia coli O104:H4 str. Ec12-0466	Ec12-0466	GCF_000320275.1
16172508	RefSeq	NZ_KB021466.1	1958	2308	-	WP_000721276.1	dispersin Aap	Escherichia coli O104:H4 str. Ec12-0465	Ec12-0465	GCF_000320255.1
16172508	RefSeq	NZ_KB021479.1	255	605	-	WP_000721276.1	dispersin Aap	Escherichia coli O104:H4 str. Ec11-6006	Ec11-6006	GCF_000320235.1
16172508	RefSeq	NZ_KB021490.1	255	605	-	WP_000721276.1	dispersin Aap	Escherichia coli O104:H4 str. Ec11-5603	Ec11-5603	GCF_000320215.1
16172508	RefSeq	NZ_KB021505.1	1202	1552	-	WP_000721276.1	dispersin Aap	Escherichia coli O104:H4 str. Ec11-4988	Ec11-4988	GCF_000320195.1
16172508	RefSeq	NZ_KB021518.1	59934	60284	-	WP_000721276.1	dispersin Aap	Escherichia coli O104:H4 str. Ec11-9941	Ec 11-9941	GCF_000320045.1
16172508	RefSeq	NZ_KB021531.1	15768	16118	+	WP_000721276.1	dispersin Aap	Escherichia coli O104:H4 str. Ec11-4987	Ec11-4987	GCF_000319975.1
16172508	RefSeq	NZ_KB021550.1	255	605	-	WP_000721276.1	dispersin Aap	Escherichia coli O104:H4 str. Ec11-5604	Ec11-5604	GCF_000319935.1
16172508	RefSeq	NZ_KB021563.1	255	605	-	WP_000721276.1	dispersin Aap	Escherichia coli O104:H4 str. Ec11-4984	Ec11-4984	GCF_000319915.1
16172508	RefSeq	NZ_KB021576.1	255	605	-	WP_000721276.1	dispersin Aap	Escherichia coli O104:H4 str. Ec11-4986	Ec11-4986	GCF_000319955.1
16172508	RefSeq	NZ_KB021592.1	3492	3842	-	WP_000721276.1	dispersin Aap	Escherichia coli O104:H4 str. Ec11-9990	Ec11-9990	GCF_000319875.1
16172508	RefSeq	NZ_KB021636.1	1114	1464	-	WP_000721276.1	dispersin Aap	Escherichia coli O104:H4 str. 11-02318	11-02318	GCF_000319835.1
16172508	RefSeq	NZ_KB732935.1	72013	72363	+	WP_000721276.1	dispersin Aap	Escherichia coli KTE161	KTE161	GCF_000351985.1
16172508	RefSeq	NZ_KE701897.1	39290	39640	+	WP_000721276.1	dispersin Aap	Escherichia coli UMEA 3180-1	UMEA 3180-1	GCF_000460635.1
16172508	RefSeq	NZ_KY706108.1	66492	66842	-	WP_000721276.1	dispersin Aap	Escherichia coli	pAA-ST131
16172508	RefSeq	NZ_LJZY01000103.1	460	810	-	WP_000721276.1	dispersin Aap	Escherichia coli	ECGM-D3374	GCF_001440495.1
16172508	RefSeq	NZ_LJZZ01000133.1	460	810	-	WP_000721276.1	dispersin Aap	Escherichia coli	ECGM-EL2071	GCF_001440525.1
16172508	RefSeq	NZ_LYBC01000012.1	4573	4923	-	WP_000721276.1	dispersin Aap	Escherichia coli	ECOR08	GCF_002190275.1
16172508	RefSeq	NZ_MBRL01000082.1	6168	6518	-	WP_000721276.1	dispersin Aap	Escherichia coli	E2	GCF_001693555.1
16172508	RefSeq	NZ_MKQI01000090.1	10332	10682	-	WP_000721276.1	dispersin Aap	Escherichia coli	MN067	GCF_001881515.1
16172508	RefSeq	NZ_MPAD01000077.1	1001	1351	-	WP_000721276.1	dispersin Aap	Escherichia coli	3.6-R5	GCF_002001715.1
16172508	RefSeq	NZ_MPIJ01000015.1	8045	8395	-	WP_000721276.1	dispersin Aap	Escherichia coli	17_Esco_HA-NL	GCF_002573375.1
16172508	RefSeq	NZ_MVIO01000004.1	7649	7999	-	WP_000721276.1	dispersin Aap	Escherichia coli	NA090	GCF_002407385.1
16172508	RefSeq	NZ_NEOB01000043.1	11317	11667	+	WP_000721276.1	dispersin Aap	Escherichia coli	OLC1259	GCF_002133765.1
16172508	RefSeq	NZ_NJKJ01000025.1	76116	76466	+	WP_000721276.1	dispersin Aap	Escherichia coli	MOD1-EC703	GCF_002465465.1
16172508	RefSeq	NZ_NJLF01000025.1	18785	19135	-	WP_000721276.1	dispersin Aap	Escherichia coli	MOD1-EC667	GCF_002466925.1
16172508	RefSeq	NZ_NJVL01000141.1	473	823	-	WP_000721276.1	dispersin Aap	Escherichia coli	MOD1-EC1560	GCF_002461825.1
16172508	RefSeq	NZ_NKNC01000149.1	239	589	-	WP_000721276.1	dispersin Aap	Escherichia coli	MOD1-EC2006	GCF_002509865.1
16172508	RefSeq	NZ_NKOJ01000187.1	323	673	+	WP_000721276.1	dispersin Aap	Escherichia coli	MOD1-EC1706	GCF_002459555.1
16172508	RefSeq	NZ_NLHW01000045.1	10321	10671	+	WP_000721276.1	dispersin Aap	Escherichia coli	MOD1-EC5689	GCF_002226775.1
16172508	RefSeq	NZ_NLNP01000045.1	6111	6461	-	WP_000721276.1	dispersin Aap	Escherichia coli	MOD1-EC5501	GCF_002228775.1
16172508	RefSeq	NZ_NLNR01000068.1	10849	11199	+	WP_000721276.1	dispersin Aap	Escherichia coli	MOD1-EC5499	GCF_002229245.1
16172508	RefSeq	NZ_NLQX01000041.1	8170	8520	-	WP_000721276.1	dispersin Aap	Escherichia coli	MOD1-EC5199	GCF_002231655.1
16172508	RefSeq	NZ_NLTY01000052.1	19448	19798	+	WP_000721276.1	dispersin Aap	Escherichia coli	MOD1-EC5052	GCF_002232935.1
16172508	RefSeq	NZ_NOEF01000049.1	840	1190	-	WP_000721276.1	dispersin Aap	Escherichia coli	MOD1-EC5346	GCF_002517375.1
16172508	RefSeq	NZ_NOFG01000050.1	22527	22877	+	WP_000721276.1	dispersin Aap	Escherichia coli	MOD1-EC5198	GCF_002474785.1
16172508	RefSeq	NZ_NORY01000039.1	30440	30790	+	WP_000721276.1	dispersin Aap	Escherichia coli	MOD1-EC6778	GCF_002521855.1
16172508	RefSeq	NZ_NORZ01000046.1	12469	12819	-	WP_000721276.1	dispersin Aap	Escherichia coli	MOD1-EC6777	GCF_002521905.1
16172508	RefSeq	NZ_NOSK01000047.1	13982	14332	-	WP_000721276.1	dispersin Aap	Escherichia coli	MOD1-EC6765	GCF_002522055.1
16172508	RefSeq	NZ_NSMD01000277.1	161	511	+	WP_000721276.1	dispersin Aap	Escherichia coli	44	GCF_002917545.1
16172508	RefSeq	NZ_NWQU01000063.1	3730	4080	+	WP_000721276.1	dispersin Aap	Escherichia coli	OLC1478	GCF_002353035.1
16172508	RefSeq	NZ_PDAS01000104.1	802	1152	-	WP_000721276.1	dispersin Aap	Escherichia coli	2009EL-2050	GCF_003418725.1
16172508	RefSeq	NZ_PDAT01000127.1	802	1152	-	WP_000721276.1	dispersin Aap	Escherichia coli	2009EL-2071	GCF_003418805.1
16172508	RefSeq	NZ_PDEE01000003.1	30535	30885	-	WP_000721276.1	dispersin Aap	Escherichia coli	FDAARGOS_402	GCF_002554485.1
16172508	RefSeq	NZ_PNRS01000049.1	6111	6461	-	WP_000721276.1	dispersin Aap	Escherichia coli	721266	GCF_003981245.1
16172508	RefSeq	NZ_PNVC01000057.1	7465	7815	-	WP_000721276.1	dispersin Aap	Escherichia coli	310140	GCF_003982675.1
16172508	RefSeq	NZ_PNVD01000054.1	8235	8585	-	WP_000721276.1	dispersin Aap	Escherichia coli	303227	GCF_003983865.1
16172508	RefSeq	NZ_QOWT01000048.1	4487	4837	-	WP_000721276.1	dispersin Aap	Escherichia coli	MOD1-ECOR8	GCF_003334765.1
16172508	RefSeq	NZ_RZDJ01000161.1	722	1072	-	WP_000721276.1	dispersin Aap	Escherichia coli	URMC_194	GCF_004567835.1
16172508	RefSeq	NZ_SCGC01000037.1	30481	30831	+	WP_000721276.1	dispersin Aap	Escherichia coli	EC330	GCF_004100285.1
16172508	RefSeq	NZ_SOMX01000044.1	23656	24006	-	WP_000721276.1	dispersin Aap	Escherichia coli	203405	GCF_004523665.1
16172508	RefSeq	NZ_SPWA01000171.1	992	1342	+	WP_000721276.1	dispersin Aap	Escherichia coli	RUSPBB56	GCF_006229365.1
16172508	RefSeq	NZ_SPWP01000090.1	992	1342	+	WP_000721276.1	dispersin Aap	Escherichia coli	RUSPBB322	GCF_006230775.1
16172508	RefSeq	NZ_SPWY01000052.1	8868	9218	-	WP_000721276.1	dispersin Aap	Escherichia coli	RUSPBB29	GCF_006229635.1
16172508	RefSeq	NZ_SPXN01000007.1	139	489	-	WP_000721276.1	dispersin Aap	Escherichia coli	RUSPBB250	GCF_006229875.1
16172508	RefSeq	NZ_SPXV01000016.1	992	1342	+	WP_000721276.1	dispersin Aap	Escherichia coli	RUSPBB23	GCF_006229995.1
16172508	RefSeq	NZ_SPYA01000067.1	992	1342	+	WP_000721276.1	dispersin Aap	Escherichia coli	RUSPBB217	GCF_006230955.1
16172508	RefSeq	NZ_SPYD01000075.1	7150	7500	-	WP_000721276.1	dispersin Aap	Escherichia coli	RUSPBB214	GCF_006230965.1
16172508	RefSeq	NZ_SPYF01000030.1	3605	3955	-	WP_000721276.1	dispersin Aap	Escherichia coli	RUSPBB212	GCF_006230105.1
16172508	RefSeq	NZ_SPYP01000190.1	4727	5077	+	WP_000721276.1	dispersin Aap	Escherichia coli	RUSPBB202	GCF_006230225.1
16172508	RefSeq	NZ_SPYQ01000127.1	15813	16163	+	WP_000721276.1	dispersin Aap	Escherichia coli	RUSPBB201	GCF_006231065.1
16172508	RefSeq	NZ_SPYR01000098.1	3650	4000	-	WP_000721276.1	dispersin Aap	Escherichia coli	RUSPBB200	GCF_006231115.1
16172508	RefSeq	NZ_SPYS01000087.1	7050	7400	-	WP_000721276.1	dispersin Aap	Escherichia coli	RUSPBB199	GCF_006230295.1
16172508	RefSeq	NZ_SPYU01000091.1	5377	5727	+	WP_000721276.1	dispersin Aap	Escherichia coli	RUSPBB197	GCF_006231125.1
16172508	RefSeq	NZ_SPYV01000389.1	4646	4996	+	WP_000721276.1	dispersin Aap	Escherichia coli	RUSPBB196	GCF_006230325.1
16172508	RefSeq	NZ_SPYW01000044.1	7114	7464	-	WP_000721276.1	dispersin Aap	Escherichia coli	RUSPBB195	GCF_006230315.1
16172508	RefSeq	NZ_SPYX01000183.1	14188	14538	-	WP_000721276.1	dispersin Aap	Escherichia coli	RUSPBB194	GCF_006231145.1
16172508	RefSeq	NZ_SPYY01000091.1	7442	7792	-	WP_000721276.1	dispersin Aap	Escherichia coli	RUSPBB193	GCF_006231155.1
16172508	RefSeq	NZ_SPZL01000045.1	3650	4000	-	WP_000721276.1	dispersin Aap	Escherichia coli	RUSPBB163	GCF_006231335.1
16172508	RefSeq	NZ_SPZM01000127.1	6549	6899	+	WP_000721276.1	dispersin Aap	Escherichia coli	RUSPBB162	GCF_006231265.1
16172508	RefSeq	NZ_SPZN01000173.1	6860	7210	-	WP_000721276.1	dispersin Aap	Escherichia coli	RUSPBB161	GCF_006241105.1
16172508	RefSeq	NZ_SQAN01000085.1	10571	10921	+	WP_000721276.1	dispersin Aap	Escherichia coli	EELTKB261	GCF_006231645.1
16172508	RefSeq	NZ_SQBI01000213.1	2219	2569	-	WP_000721276.1	dispersin Aap	Escherichia coli	EELTKB219	GCF_006238625.1
16172508	RefSeq	NZ_SQCW01000262.1	20080	20430	-	WP_000721276.1	dispersin Aap	Escherichia coli	RUSPBB142	GCF_006233745.1
16172508	RefSeq	NZ_SQCX01000077.1	992	1342	+	WP_000721276.1	dispersin Aap	Escherichia coli	RUSPBB141	GCF_006233755.1
16172508	RefSeq	NZ_SQEC01000011.1	1742	2092	-	WP_000721276.1	dispersin Aap	Escherichia coli	NOR6_15	GCF_006233925.1
16172508	RefSeq	NZ_SQNP01000011.1	1741	2091	-	WP_000721276.1	dispersin Aap	Escherichia coli	EEPERB141	GCF_006352165.1
16172508	RefSeq	NZ_SWMO02000485.1	10273	10623	+	WP_000721276.1	dispersin Aap	Escherichia coli	10	GCF_005146255.2
16172508	RefSeq	NZ_UGBU01000001.1	57322	57672	-	WP_000721276.1	dispersin Aap	Escherichia coli	NCTC9065	GCF_900449025.1
16172508	RefSeq	NZ_UGCK01000004.1	114261	114611	+	WP_000721276.1	dispersin Aap	Escherichia coli	NCTC11475	GCF_900449285.1
16172508	RefSeq	NZ_UGCQ01000001.1	33549	33899	+	WP_000721276.1	dispersin Aap	Escherichia coli	NCTC9003	GCF_900449135.1
16172508	RefSeq	NZ_UIKU01000039.1	27949	28299	+	WP_000721276.1	dispersin Aap	Escherichia coli		GCF_900499745.1
16172508	RefSeq	NZ_UIMJ01000061.1	7893	8243	-	WP_000721276.1	dispersin Aap	Escherichia coli		GCF_900500485.1
16172508	RefSeq	NZ_VKIP01000394.1	2799	3149	-	WP_000721276.1	dispersin Aap	Escherichia coli	HM21	GCF_009909835.1
16172508	RefSeq	NZ_VODD01000005.1	3820	4170	+	WP_000721276.1	dispersin Aap	Escherichia coli	EC1488	GCF_007846625.1
16172508	RefSeq	NZ_VRWV01000036.1	11571	11921	+	WP_000721276.1	dispersin Aap	Escherichia coli	27k_9	GCF_008041155.1
16172508	RefSeq	NZ_WAGY01000345.1	145	495	-	WP_000721276.1	dispersin Aap	Escherichia coli	102	GCF_009646075.1
16172508	RefSeq	NZ_WCEW01000024.1	8270	8620	-	WP_000721276.1	dispersin Aap	Escherichia coli	SE161	GCF_009709745.1
16172508	RefSeq	NZ_WEPV01000039.1	19342	19692	+	WP_000721276.1	dispersin Aap	Escherichia coli	P0073V1	GCF_013073485.1
16172508	RefSeq	NZ_WEPX01000024.1	7581	7931	-	WP_000721276.1	dispersin Aap	Escherichia coli	P307V4	GCF_013073815.1
16172508	RefSeq	NZ_WEQE01000041.1	170	520	-	WP_000721276.1	dispersin Aap	Escherichia coli	E3V1C	GCF_013073655.1
16172508	RefSeq	NZ_WEQH01000022.1	7581	7931	-	WP_000721276.1	dispersin Aap	Escherichia coli	E10V5A	GCF_013073585.1
16172508	RefSeq	NZ_WEQL01000126.1	261	611	-	WP_000721276.1	dispersin Aap	Escherichia coli	E13V1E	GCF_013073465.1
16172508	RefSeq	NZ_WEQS01000045.1	15375	15725	-	WP_000721276.1	dispersin Aap	Escherichia coli	E25V1B	GCF_013074075.1
16172508	RefSeq	NZ_WEQU01000080.1	219	569	-	WP_000721276.1	dispersin Aap	Escherichia coli	E31V1B	GCF_013074045.1
16172508	RefSeq	NZ_WEQX01000039.1	11290	11640	+	WP_000721276.1	dispersin Aap	Escherichia coli	K4V4	GCF_013074015.1
16172508	RefSeq	NZ_WEQY01000035.1	12516	12866	-	WP_000721276.1	dispersin Aap	Escherichia coli	K5V4	GCF_013073955.1
16172508	RefSeq	NZ_WEQZ01000035.1	6799	7149	-	WP_000721276.1	dispersin Aap	Escherichia coli	K11V5	GCF_013073945.1
16172508	RefSeq	NZ_WERA01000048.1	7407	7757	+	WP_000721276.1	dispersin Aap	Escherichia coli	K13V4	GCF_013073925.1
16172508	RefSeq	NZ_WNTO01000043.1	10964	11314	+	WP_000721276.1	dispersin Aap	Escherichia coli	MEX-19	GCF_013358955.1
16172508	RefSeq	NZ_WNTP01000034.1	4983	5333	+	WP_000721276.1	dispersin Aap	Escherichia coli	MEX-18	GCF_013358925.1
16172508	RefSeq	NZ_WNTQ01000041.1	8152	8502	-	WP_000721276.1	dispersin Aap	Escherichia coli	MEX-17	GCF_013358915.1
16172508	RefSeq	NZ_WNTR01000020.1	56475	56825	+	WP_000721276.1	dispersin Aap	Escherichia coli	MEX-16	GCF_013358935.1
16172508	RefSeq	NZ_WNTS01000037.1	25909	26259	+	WP_000721276.1	dispersin Aap	Escherichia coli	MEX-15	GCF_013359025.1
16172508	RefSeq	NZ_WNTT01000110.1	289	639	-	WP_000721276.1	dispersin Aap	Escherichia coli	MEX-14	GCF_013359035.1
16172508	RefSeq	NZ_WNTU01000033.1	36954	37304	+	WP_000721276.1	dispersin Aap	Escherichia coli	MEX-13	GCF_013359015.1
16172508	RefSeq	NZ_WNTW01000037.1	13787	14137	+	WP_000721276.1	dispersin Aap	Escherichia coli	MEX-11	GCF_013359045.1
16172508	RefSeq	NZ_WSWO01000087.1	6981	7331	-	WP_000721276.1	dispersin Aap	Escherichia coli	IM34c	GCF_009790725.1
16172508	RefSeq	NC_011752.1	46199	46549	+	YP_002415675.1	14 kDa aggregative adherence fimbriae I protein (Fragment) (modular protein)	Escherichia coli 55989	55989
16172508	RefSeq	NC_019000.1	47282	47632	+	YP_006940463.1	hypothetical protein	Escherichia coli	HUSEC41
16172508	INSDC	KJ028043.1	1	351	+	AHM92967.1	dispersin	Escherichia coli	A
16172508	INSDC	CP011332.1	41270	41620	+	AKE87764.1	hypothetical protein	Escherichia coli O104:H4 str. C227-11	C227-11	GCA_000986765.1
16172508	INSDC	CP013186.1	36125	36475	+	APE82553.1	hypothetical protein	Escherichia coli	FORC_029	GCA_001886895.1
16172508	INSDC	CP009053.1	51829	52179	+	ASQ70324.1	Unassigned protein	Escherichia coli NCCP15648	NCCP15648	GCA_003433275.1
16172508	INSDC	CP023552.1	50817	51167	-	ATI10930.1	hypothetical protein	Escherichia coli	FORC_043	GCA_002214745.2
16172508	INSDC	CP023062.1	58633	58983	-	AXV27970.1	hypothetical protein	Escherichia coli	FORC_069	GCA_003491165.1
16172508	INSDC	CU928159.2	46199	46549	+	CAU95808.1	14 kDa aggregative adherence fimbriae I protein (Fragment) (modular protein)	Escherichia coli 55989	55989
16172508	INSDC	HE603111.1	47282	47632	+	CCE21246.1	hypothetical protein	Escherichia coli	HUSEC41
16172508	INSDC	HE610901.2	43977	44327	+	CCE57677.2	hypothetical protein	Escherichia coli	HUSEC2011	GCA_000967155.1
16172508	INSDC	AAADJN010000067.1	1283	1633	+	EAB0392446.1	dispersin Aap	Escherichia coli	PNUSAE020555	GCA_004230365.1
16172508	INSDC	AAADMX010000059.1	10182	10532	+	EAB0742429.1	dispersin Aap	Escherichia coli	PNUSAE020182	GCA_004231225.1
16172508	INSDC	AAADNO010000051.1	10251	10601	+	EAB0915852.1	dispersin Aap	Escherichia coli	PNUSAE019788	GCA_004232445.1
16172508	INSDC	AAADOQ010000079.1	299	649	+	EAB1090635.1	dispersin Aap	Escherichia coli	PNUSAE020183	GCA_004232885.1
16172508	INSDC	AAADOM010000099.1	2157	2507	+	EAB1121031.1	dispersin Aap	Escherichia coli	PNUSAE020556	GCA_004232845.1
16172508	INSDC	AAQWXB010000096.1	284	634	+	EEQ3755842.1	dispersin Aap	Escherichia coli	PNUSAE043602
16172508	INSDC	AARBBS010000255.1	42	392	+	EER8331975.1	dispersin Aap	Escherichia coli	PNUSAE031743
16172508	INSDC	AARMLK010000023.1	8617	8967	-	EEV5595204.1	dispersin Aap	Escherichia coli	654718
16172508	INSDC	AARMMO010000087.1	46	396	+	EEV5710305.1	dispersin Aap	Escherichia coli	PNUSAE021095
16172508	INSDC	AARMMQ010000047.1	9356	9706	-	EEV5743828.1	dispersin Aap	Escherichia coli	PNUSAE021096
16172508	INSDC	AARMMU010000098.1	128	478	+	EEV5748937.1	dispersin Aap	Escherichia coli	PNUSAE020925
16172508	INSDC	AARMMV010000113.1	1865	2215	-	EEV5753757.1	dispersin Aap	Escherichia coli	PNUSAE020851
16172508	INSDC	AARMRN010000202.1	283	633	+	EEV6378562.1	dispersin Aap	Escherichia coli	649913
16172508	INSDC	AARMTH010000190.1	114	464	+	EEV6629967.1	dispersin Aap	Escherichia coli	PNUSAE020621
16172508	INSDC	AARMTW010000163.1	128	478	+	EEV6707240.1	dispersin Aap	Escherichia coli	PNUSAE020625
16172508	INSDC	AARMXF010000105.1	183	533	+	EEV7142386.1	dispersin Aap	Escherichia coli	PNUSAE020450
16172508	INSDC	AARMXG010000143.1	333	683	+	EEV7152708.1	dispersin Aap	Escherichia coli	PNUSAE020449
16172508	INSDC	AARNMU010000049.1	6511	6861	+	EEV9078525.1	dispersin Aap	Escherichia coli	PNUSAE020047
16172508	INSDC	AARNMM010000026.1	30401	30751	+	EEV9390852.1	dispersin Aap	Escherichia coli	PNUSAE020088
16172508	INSDC	AARNMI010000025.1	47911	48261	-	EEV9400711.1	dispersin Aap	Escherichia coli	PNUSAE020092
16172508	INSDC	AAROCM010000046.1	7386	7736	-	EEW1257751.1	dispersin Aap	Escherichia coli	623210
16172508	INSDC	AARODJ010000059.1	8158	8508	-	EEW1409255.1	dispersin Aap	Escherichia coli	623214
16172508	INSDC	AARONU010000045.1	8383	8733	-	EEW2729918.1	dispersin Aap	Escherichia coli	PNUSAE019371
16172508	INSDC	AAROSY010000135.1	284	634	+	EEW3418441.1	dispersin Aap	Escherichia coli	PNUSAE019312
16172508	INSDC	AAROTE010000036.1	18935	19285	-	EEW3449161.1	dispersin Aap	Escherichia coli	PNUSAE019310
16172508	INSDC	AAROVH010000048.1	2920	3270	-	EEW3678233.1	dispersin Aap	Escherichia coli	619818
16172508	INSDC	AARPBC010000041.1	5710	6060	-	EEW4483447.1	dispersin Aap	Escherichia coli	PNUSAE019114
16172508	INSDC	AARPBK010000043.1	811	1161	-	EEW4524709.1	dispersin Aap	Escherichia coli	PNUSAE019085
16172508	INSDC	AARPCQ010000094.1	6025	6375	-	EEW4816857.1	dispersin Aap	Escherichia coli	616987
16172508	INSDC	AARPEV010000063.1	10538	10888	-	EEW5018339.1	dispersin Aap	Escherichia coli	PNUSAE019040
16172508	INSDC	AARPII010000060.1	130	480	-	EEW5311834.1	dispersin Aap	Escherichia coli	613781
16172508	INSDC	AARPNG010000018.1	47911	48261	-	EEW5734021.1	dispersin Aap	Escherichia coli	PNUSAE018650
16172508	INSDC	AARPNQ010000088.1	7196	7546	-	EEW6176452.1	dispersin Aap	Escherichia coli	PNUSAE018591
16172508	INSDC	AARPTY010000040.1	12468	12818	-	EEW7479384.1	dispersin Aap	Escherichia coli	PNUSAE017944
16172508	INSDC	AARPTZ010000044.1	8383	8733	-	EEW7484168.1	dispersin Aap	Escherichia coli	PNUSAE018043
16172508	INSDC	AARPTU010000041.1	12468	12818	-	EEW7494569.1	dispersin Aap	Escherichia coli	PNUSAE018044
16172508	INSDC	AARQCJ010000064.1	4661	5011	-	EEW8040017.1	dispersin Aap	Escherichia coli	PNUSAE018394
16172508	INSDC	AARQCG010000052.1	10186	10536	+	EEW8080829.1	dispersin Aap	Escherichia coli	PNUSAE018346
16172508	INSDC	AARQKF010000095.1	1275	1625	+	EEW8253285.1	dispersin Aap	Escherichia coli	603265
16172508	INSDC	AARQEX010000079.1	15529	15879	-	EEW8714299.1	dispersin Aap	Escherichia coli	604881
16172508	INSDC	AARTIJ010000076.1	6597	6947	+	EEX9216786.1	dispersin Aap	Escherichia coli	2018EL-1099a
16172508	INSDC	AARTLZ010000075.1	6205	6555	+	EEX9705329.1	dispersin Aap	Escherichia coli	2018EL-1101a
16172508	INSDC	AARTMA010000094.1	219	569	+	EEX9710191.1	dispersin Aap	Escherichia coli	2018EL-1095a
16172508	INSDC	AARVGJ010000064.1	4581	4931	-	EEY5188296.1	dispersin Aap	Escherichia coli	PNUSAE021549
16172508	INSDC	AARVGD010000058.1	6629	6979	+	EEY5219797.1	dispersin Aap	Escherichia coli	PNUSAE021379
16172508	INSDC	AARVGH010000100.1	2244	2594	+	EEY5224819.1	dispersin Aap	Escherichia coli	PNUSAE021296
16172508	INSDC	AARVGM010000084.1	91	441	+	EEY5253853.1	dispersin Aap	Escherichia coli	PNUSAE021377
16172508	INSDC	AARVGS010000038.1	9631	9981	-	EEY5268480.1	dispersin Aap	Escherichia coli	PNUSAE021323
16172508	INSDC	AARVGQ010000068.1	234	584	+	EEY5273501.1	dispersin Aap	Escherichia coli	PNUSAE021295
16172508	INSDC	AARVGV010000049.1	875	1225	-	EEY5307739.1	dispersin Aap	Escherichia coli	PNUSAE021330
16172508	INSDC	AARVGP010000100.1	204	554	+	EEY5321991.1	dispersin Aap	Escherichia coli	PNUSAE021479
16172508	INSDC	AARVHC010000034.1	6930	7280	-	EEY5336105.1	dispersin Aap	Escherichia coli	PNUSAE021297
16172508	INSDC	AARVIF010000109.1	239	589	+	EEY5772665.1	dispersin Aap	Escherichia coli	PNUSAE021207
16172508	INSDC	AARVIK010000116.1	233	583	+	EEY5829367.1	dispersin Aap	Escherichia coli	PNUSAE021239
16172508	INSDC	AARVDV010000114.1	246	596	+	EEY6062172.1	dispersin Aap	Escherichia coli	PNUSAE021480
16172508	INSDC	AARVEI010000042.1	7480	7830	-	EEY6210668.1	dispersin Aap	Escherichia coli	M044x
16172508	INSDC	AARVEV010000059.1	851	1201	-	EEY6215533.1	dispersin Aap	Escherichia coli	PNUSAE021398
16172508	INSDC	AARVUR010000285.1	17	367	+	EEY7595753.1	dispersin Aap	Escherichia coli	PNUSAE021817
16172508	INSDC	AARVUS010000215.1	134	484	+	EEY7645745.1	dispersin Aap	Escherichia coli	PNUSAE021816
16172508	INSDC	AASAAL010000182.1	5	355	+	EEZ7407346.1	dispersin Aap	Escherichia coli	PNUSAE012643
16172508	INSDC	AARZUV010000246.1	86	436	+	EEZ8899134.1	dispersin Aap	Escherichia coli O104	PSU-0479
16172508	INSDC	AASAZV010000075.1	4	354	+	EFA5166370.1	dispersin Aap	Escherichia coli	PNUSAE022056
16172508	INSDC	AASBAB010000071.1	7137	7487	-	EFA5195101.1	dispersin Aap	Escherichia coli	PNUSAE022055
16172508	INSDC	AASBAI010000060.1	31	381	+	EFA5228423.1	dispersin Aap	Escherichia coli	PNUSAE021814
16172508	INSDC	AASBAK010000040.1	130	480	-	EFA5237764.1	dispersin Aap	Escherichia coli	PNUSAE021747
16172508	INSDC	AASBBT010000155.1	4	354	+	EFA5385268.1	dispersin Aap	Escherichia coli	PNUSAE021916
16172508	INSDC	AASBCB010000213.1	247	597	+	EFA5462209.1	dispersin Aap	Escherichia coli	PNUSAE022010
16172508	INSDC	AASBIG010000082.1	6928	7278	-	EFA6244242.1	dispersin Aap	Escherichia coli	PNUSAE022054
16172508	INSDC	AASBIK010000100.1	249	599	+	EFA6263360.1	dispersin Aap	Escherichia coli	PNUSAE022399
16172508	INSDC	AASBIN010000034.1	8242	8592	-	EFA6272550.1	dispersin Aap	Escherichia coli	PNUSAE022276
16172508	INSDC	AASBRW010000113.1	212	562	+	EFA7502082.1	dispersin Aap	Escherichia coli	PNUSAE022519
16172508	INSDC	AASBRZ010000222.1	167	517	+	EFA7511222.1	dispersin Aap	Escherichia coli	PNUSAE022426
16172508	INSDC	AASCJB010000076.1	7329	7679	-	EFA9745894.1	dispersin Aap	Escherichia coli	470197
16172508	INSDC	AASCIY010000194.1	284	634	+	EFA9799181.1	dispersin Aap	Escherichia coli	470195
16172508	INSDC	AASCXY010000195.1	162	512	+	EFB1168470.1	dispersin Aap	Escherichia coli	PNUSAE025541
16172508	INSDC	AASCYA010000227.1	12	362	+	EFB1247288.1	dispersin Aap	Escherichia coli	PNUSAE025673
16172508	INSDC	AASDBD010000102.1	917	1267	-	EFB1670153.1	dispersin Aap	Escherichia coli	PNUSAE025430
16172508	INSDC	AASDDQ010000026.1	13879	14229	-	EFB1872292.1	dispersin Aap	Escherichia coli	PNUSAE025126
16172508	INSDC	AASDEQ010000054.1	4548	4898	-	EFB2055492.1	dispersin Aap	Escherichia coli	746905
16172508	INSDC	AASDFY010000105.1	7480	7830	-	EFB2239363.1	dispersin Aap	Escherichia coli	755720
16172508	INSDC	AASDLE010000090.1	65	415	+	EFB2855893.1	dispersin Aap	Escherichia coli	PNUSAE022702
16172508	INSDC	AASFOV010000054.1	4448	4798	-	EFB3085674.1	dispersin Aap	Escherichia coli	PNUSAE026045
16172508	INSDC	AASFOW010000087.1	284	634	+	EFB3090602.1	dispersin Aap	Escherichia coli	PNUSAE026044
16172508	INSDC	AASFQX010000090.1	7191	7541	-	EFB3194395.1	dispersin Aap	Escherichia coli	PNUSAE025922
16172508	INSDC	AASFVD010000042.1	2089	2439	-	EFB3482771.1	dispersin Aap	Escherichia coli	PNUSAE027104
16172508	INSDC	AASFMU010000074.1	227	577	+	EFB3623794.1	dispersin Aap	Escherichia coli	PNUSAE025861
16172508	INSDC	AASFPZ010000032.1	8990	9340	-	EFB3791581.1	dispersin Aap	Escherichia coli	PNUSAE026922
16172508	INSDC	AASFUY010000052.1	6731	7081	-	EFB3945912.1	dispersin Aap	Escherichia coli	PNUSAE027103
16172508	INSDC	AASFYU010000121.1	128	478	+	EFB4475606.1	dispersin Aap	Escherichia coli	ARIMEC185-15
16172508	INSDC	AASFYT010000147.1	79	429	+	EFB4480423.1	dispersin Aap	Escherichia coli	ARIMEC333-08
16172508	INSDC	AASFYO010000166.1	131	481	+	EFB4490317.1	dispersin Aap	Escherichia coli	ARIMEC439-16
16172508	INSDC	AASFYM010000227.1	4	354	+	EFB4495457.1	dispersin Aap	Escherichia coli	ARIMEC337-03
16172508	INSDC	AASFYP010000149.1	133	483	+	EFB4500674.1	dispersin Aap	Escherichia coli	ARIMEC213-05
16172508	INSDC	AASFLC010000046.1	11317	11667	+	EFB5528347.1	dispersin Aap	Escherichia coli	PNUSAE026331
16172508	INSDC	AASFLI010000036.1	13616	13966	-	EFB5549048.1	dispersin Aap	Escherichia coli	PNUSAE026329
16172508	INSDC	AASGJW010000061.1	8383	8733	-	EFB6545252.1	dispersin Aap	Escherichia coli	PNUSAE027528
16172508	INSDC	AASEWK010000083.1	5311	5661	-	EFB7149061.1	dispersin Aap	Escherichia coli	254603
16172508	INSDC	AASEWX010000260.1	284	634	+	EFB7185333.1	dispersin Aap	Escherichia coli	257381
16172508	INSDC	AASEUI010000167.1	28	378	+	EFB7403102.1	dispersin Aap	Escherichia coli	PNUSAE022648
16172508	INSDC	AASEUP010000291.1	2	352	+	EFB7488476.1	dispersin Aap	Escherichia coli	PNUSAE022941
16172508	INSDC	AASGSR010000110.1	284	634	+	EFB8658987.1	dispersin Aap	Escherichia coli	PNUSAE010936
16172508	INSDC	AASELI010000056.1	6817	7167	-	EFB9127555.1	dispersin Aap	Escherichia coli	722419
16172508	INSDC	AASERT010000052.1	10127	10477	+	EFB9523996.1	dispersin Aap	Escherichia coli	PNUSAE022850
16172508	INSDC	AASGYE010000110.1	284	634	+	EFC0667027.1	dispersin Aap	Escherichia coli	PNUSAE010931
16172508	INSDC	AASEFO010000124.1	7197	7547	+	EFC1824092.1	dispersin Aap	Escherichia coli	PNUSAE023689
16172508	INSDC	AASEFS010000026.1	37772	38122	-	EFC1829249.1	dispersin Aap	Escherichia coli	PNUSAE023351
16172508	INSDC	AASEOW010000077.1	865	1215	-	EFC2077482.1	dispersin Aap	Escherichia coli	PNUSAE022918
16172508	INSDC	AASEOZ010000066.1	6500	6850	-	EFC2134079.1	dispersin Aap	Escherichia coli	PNUSAE022927
16172508	INSDC	AASEPA010000052.1	6536	6886	+	EFC2144063.1	dispersin Aap	Escherichia coli	PNUSAE022998
16172508	INSDC	AASHLH010000045.1	10538	10888	-	EFC3688061.1	dispersin Aap	Escherichia coli	PNUSAE028207
16172508	INSDC	AASEOA010000195.1	183	533	+	EFC3980843.1	dispersin Aap	Escherichia coli	720131
16172508	INSDC	AASEOO010000060.1	6245	6595	-	EFC4020801.1	dispersin Aap	Escherichia coli	PNUSAE022930
16172508	INSDC	AASENF010000058.1	10378	10728	+	EFC4093476.1	dispersin Aap	Escherichia coli	PNUSAE023043
16172508	INSDC	AASEMZ010000064.1	5144	5494	-	EFC4098220.1	dispersin Aap	Escherichia coli	PNUSAE023044
16172508	INSDC	AASENI010000041.1	12473	12823	-	EFC4150678.1	dispersin Aap	Escherichia coli	PNUSAE023079
16172508	INSDC	AASENK010000052.1	11317	11667	+	EFC4188500.1	dispersin Aap	Escherichia coli	PNUSAE023042
16172508	INSDC	AASDYR010000131.1	96	446	+	EFC4335906.1	dispersin Aap	Escherichia coli	PNUSAE023983
16172508	INSDC	AASDXW010000084.1	196	546	+	EFC4417182.1	dispersin Aap	Escherichia coli	PSU-1670
16172508	INSDC	AASEFH010000151.1	7100	7450	-	EFC4518103.1	dispersin Aap	Escherichia coli	PNUSAE023690
16172508	INSDC	AASEFI010000167.1	17	367	+	EFC4547595.1	dispersin Aap	Escherichia coli	PNUSAE023767
16172508	INSDC	AASEFG010000223.1	283	633	+	EFC4557719.1	dispersin Aap	Escherichia coli	PNUSAE023692
16172508	INSDC	AASEFL010000084.1	5405	5755	-	EFC4571820.1	dispersin Aap	Escherichia coli	PNUSAE023688
16172508	INSDC	AASEFM010000213.1	284	634	+	EFC4581990.1	dispersin Aap	Escherichia coli	PNUSAE023691
16172508	INSDC	AASEFK010000097.1	6925	7275	-	EFC4595876.1	dispersin Aap	Escherichia coli	PNUSAE023694
16172508	INSDC	AASEFJ010000055.1	239	589	+	EFC4611057.1	dispersin Aap	Escherichia coli	PNUSAE023478
16172508	INSDC	AASHRP010000053.1	11045	11395	+	EFC4750115.1	dispersin Aap	Escherichia coli	3.3596
16172508	INSDC	AASDXF010000193.1	214	564	+	EFC6452145.1	dispersin Aap	Escherichia coli	PNUSAE024183
16172508	INSDC	AASDXL010000120.1	1283	1633	+	EFC6500379.1	dispersin Aap	Escherichia coli	735152
16172508	INSDC	AASIHY010000082.1	65	415	-	EFC7005398.1	dispersin Aap	Escherichia coli	378573
16172508	INSDC	AASIHR010000046.1	7955	8305	-	EFC7042880.1	dispersin Aap	Escherichia coli	365326
16172508	INSDC	AASIIL010000060.1	2885	3235	-	EFC7338026.1	dispersin Aap	Escherichia coli	412053
16172508	INSDC	AASDNO010000200.1	12	362	+	EFC9518875.1	dispersin Aap	Escherichia coli	PNUSAE024814
16172508	INSDC	AASDNW010000253.1	177	527	+	EFC9590949.1	dispersin Aap	Escherichia coli	PNUSAE024791
16172508	INSDC	AASDNT010000147.1	131	481	+	EFC9600532.1	dispersin Aap	Escherichia coli	PNUSAE024813
16172508	INSDC	AASDQV010000036.1	7363	7713	-	EFD0618319.1	dispersin Aap	Escherichia coli	2016EL-1177b
16172508	INSDC	AASDSB010000089.1	128	478	+	EFD0892904.1	dispersin Aap	Escherichia coli	PNUSAE024383
16172508	INSDC	AASDPO010000230.1	127	477	+	EFD0959456.1	dispersin Aap	Escherichia coli	PNUSAE023344
16172508	INSDC	AASDSH010000108.1	234	584	+	EFD1124059.1	dispersin Aap	Escherichia coli	PNUSAE024384
16172508	INSDC	AASDPJ010000127.1	186	536	+	EFD1726309.1	dispersin Aap	Escherichia coli	PNUSAE024748
16172508	INSDC	AASJGL010000030.1	12548	12898	-	EFD1810902.1	dispersin Aap	Escherichia coli	3.3601
16172508	INSDC	AASJXO010000046.1	7102	7452	-	EFD4121022.1	dispersin Aap	Escherichia coli	PNUSAE028768
16172508	INSDC	AASJYZ010000053.1	12468	12818	-	EFD4198546.1	dispersin Aap	Escherichia coli	PNUSAE009019
16172508	INSDC	AASKGV010000052.1	6996	7346	+	EFD5095192.1	dispersin Aap	Escherichia coli	PNUSAE031865
16172508	INSDC	AASLAU010000059.1	7114	7464	-	EFD7643065.1	dispersin Aap	Escherichia coli	PNUSAE033594
16172508	INSDC	AASLBZ010000116.1	239	589	+	EFD7791353.1	dispersin Aap	Escherichia coli	PNUSAE031355
16172508	INSDC	AASLCI010000085.1	3599	3949	+	EFD7865993.1	dispersin Aap	Escherichia coli	PNUSAE031361
16172508	INSDC	AASLNG010000073.1	6939	7289	-	EFD9275468.1	dispersin Aap	Escherichia coli	PNUSAE031643
16172508	INSDC	AASLPY010000061.1	7091	7441	-	EFD9632051.1	dispersin Aap	Escherichia coli	PNUSAE032729
16172508	INSDC	AASMIS010000034.1	44855	45205	+	EFE2103373.1	dispersin Aap	Escherichia coli	806203
16172508	INSDC	AASMXS010000070.1	9675	10025	-	EFE4112291.1	dispersin Aap	Escherichia coli	785024
16172508	INSDC	AASNXC010000080.1	10653	11003	-	EFE7278245.1	dispersin Aap	Escherichia coli	PNUSAE035310
16172508	INSDC	AASNXW010000054.1	7243	7593	-	EFE7317162.1	dispersin Aap	Escherichia coli	PNUSAE034651
16172508	INSDC	AASNYB010000035.1	8383	8733	-	EFE7321540.1	dispersin Aap	Escherichia coli	PNUSAE034423
16172508	INSDC	AASNYV010000030.1	7364	7714	-	EFE7535490.1	dispersin Aap	Escherichia coli	806087
16172508	INSDC	AASOBY010000092.1	10894	11244	-	EFE7913022.1	dispersin Aap	Escherichia coli	802810
16172508	INSDC	AASOBZ010000106.1	292	642	+	EFE7927650.1	dispersin Aap	Escherichia coli	PNUSAE033354
16172508	INSDC	AASOEM010000026.1	130	480	-	EFE8267175.1	dispersin Aap	Escherichia coli	PNUSAE031861
16172508	INSDC	AASONK010000051.1	7464	7814	-	EFE9471068.1	dispersin Aap	Escherichia coli	818955
16172508	INSDC	AASOVQ010000040.1	4355	4705	-	EFF0503450.1	dispersin Aap	Escherichia coli	2016C-3113
16172508	INSDC	AASOVH010000016.1	52002	52352	-	EFF0522136.1	dispersin Aap	Escherichia coli	99-3006
16172508	INSDC	AASOZT010000036.1	3636	3986	-	EFF1099943.1	dispersin Aap	Escherichia coli	PNUSAE036760
16172508	INSDC	AASPCK010000068.1	89	439	+	EFF1416426.1	dispersin Aap	Escherichia coli	PNUSAE037428
16172508	INSDC	AASPIA010000047.1	7421	7771	-	EFF2167424.1	dispersin Aap	Escherichia coli	318502
16172508	INSDC	AASPIL010000046.1	1951	2301	-	EFF2200615.1	dispersin Aap	Escherichia coli	317715
16172508	INSDC	AASPIM010000085.1	11170	11520	+	EFF2205655.1	dispersin Aap	Escherichia coli	288996
16172508	INSDC	AASPIP010000041.1	36221	36571	-	EFF2215053.1	dispersin Aap	Escherichia coli	288867
16172508	INSDC	AASPIN010000058.1	4603	4953	-	EFF2220536.1	dispersin Aap	Escherichia coli	314967
16172508	INSDC	AASPIS010000018.1	29977	30327	-	EFF2233412.1	dispersin Aap	Escherichia coli	296153
16172508	INSDC	AASPIT010000046.1	23576	23926	-	EFF2244225.1	dispersin Aap	Escherichia coli	317669
16172508	INSDC	AASPIZ010000039.1	10019	10369	-	EFF2272396.1	dispersin Aap	Escherichia coli	254613
16172508	INSDC	AASPJG010000071.1	11482	11832	-	EFF2293097.1	dispersin Aap	Escherichia coli	295005
16172508	INSDC	AASPJE010000048.1	10353	10703	-	EFF2302933.1	dispersin Aap	Escherichia coli	313141
16172508	INSDC	AASPJJ010000128.1	7286	7636	+	EFF2313049.1	dispersin Aap	Escherichia coli	143935
16172508	INSDC	AASPJI010000060.1	8158	8508	-	EFF2317849.1	dispersin Aap	Escherichia coli	285519
16172508	INSDC	AASPJP010000092.1	1406	1756	+	EFF2337727.1	dispersin Aap	Escherichia coli	250720
16172508	INSDC	AASPJO010000031.1	7363	7713	-	EFF2346313.1	dispersin Aap	Escherichia coli	254609
16172508	INSDC	AASPJR010000108.1	3048	3398	+	EFF2352246.1	dispersin Aap	Escherichia coli	317724
16172508	INSDC	AASPJV010000057.1	4355	4705	-	EFF2376553.1	dispersin Aap	Escherichia coli	316295
16172508	INSDC	AASPKB010000073.1	8158	8508	-	EFF2386784.1	dispersin Aap	Escherichia coli	266917
16172508	INSDC	AASPKA010000059.1	4355	4705	-	EFF2391763.1	dispersin Aap	Escherichia coli	209969
16172508	INSDC	AASPKD010000234.1	284	634	+	EFF2407061.1	dispersin Aap	Escherichia coli	255558
16172508	INSDC	AASPKC010000173.1	284	634	+	EFF2476615.1	dispersin Aap	Escherichia coli	304563
16172508	INSDC	AASPOM010000086.1	227	577	+	EFF2986606.1	dispersin Aap	Escherichia coli	PNUSAE036183
16172508	INSDC	AASPQT010000037.1	7366	7716	-	EFF3280994.1	dispersin Aap	Escherichia coli	PNUSAE034421
16172508	INSDC	AASPYZ010000130.1	283	633	+	EFF4373139.1	dispersin Aap	Escherichia coli	PNUSAE036952
16172508	INSDC	AASQCQ010000135.1	162	512	+	EFF4848023.1	dispersin Aap	Escherichia coli	PNUSAE001901
16172508	INSDC	AASQNH010000147.1	283	633	+	EFF5934796.1	dispersin Aap	Escherichia coli	PNUSAE005897
16172508	INSDC	AASQNB010000100.1	283	633	+	EFF5966068.1	dispersin Aap	Escherichia coli	PNUSAE005891
16172508	INSDC	AASRJQ010000034.1	19662	20012	-	EFF9267275.1	dispersin Aap	Escherichia coli	PNUSAE044596
16172508	INSDC	AASRJV010000104.1	25	375	+	EFF9271949.1	dispersin Aap	Escherichia coli	PNUSAE044605
16172508	INSDC	AASRKA010000040.1	8383	8733	-	EFF9280901.1	dispersin Aap	Escherichia coli	PNUSAE044194
16172508	INSDC	AASRJY010000038.1	6981	7331	-	EFF9286286.1	dispersin Aap	Escherichia coli	PNUSAE044611
16172508	INSDC	AASRKE010000083.1	7	357	+	EFF9314174.1	dispersin Aap	Escherichia coli	PNUSAE044199
16172508	INSDC	AASRKI010000073.1	13282	13632	+	EFF9333009.1	dispersin Aap	Escherichia coli	PNUSAE044126
16172508	INSDC	AASRKR010000057.1	11317	11667	+	EFF9374343.1	dispersin Aap	Escherichia coli	PNUSAE043653
16172508	INSDC	AASRLA010000027.1	50507	50857	-	EFF9410757.1	dispersin Aap	Escherichia coli	PNUSAE042504
16172508	INSDC	AASRLD010000091.1	6789	7139	+	EFF9430877.1	dispersin Aap	Escherichia coli	PNUSAE042587
16172508	INSDC	AASRLK010000072.1	11018	11368	+	EFF9463133.1	dispersin Aap	Escherichia coli	PNUSAE041411
16172508	INSDC	AASRLM010000083.1	220	570	+	EFF9473266.1	dispersin Aap	Escherichia coli	PNUSAE041249
16172508	INSDC	AASRLV010000080.1	8383	8733	-	EFF9502342.1	dispersin Aap	Escherichia coli	PNUSAE040364
16172508	INSDC	AASRLU010000030.1	7510	7860	-	EFF9507105.1	dispersin Aap	Escherichia coli	PNUSAE041025
16172508	INSDC	AASRLP010000086.1	10452	10802	-	EFF9515829.1	dispersin Aap	Escherichia coli	PNUSAE041031
16172508	INSDC	AASRLQ010000041.1	5302	5652	-	EFF9529736.1	dispersin Aap	Escherichia coli	PNUSAE041021
16172508	INSDC	AASRMH010000119.1	15	365	+	EFF9572980.1	dispersin Aap	Escherichia coli	PNUSAE040125
16172508	INSDC	AASRMM010000092.1	2113	2463	+	EFF9596518.1	dispersin Aap	Escherichia coli	PNUSAE040128
16172508	INSDC	AASRMU010000147.1	4	354	+	EFF9639300.1	dispersin Aap	Escherichia coli	PNUSAE039690
16172508	INSDC	AASRMW010000100.1	14	364	+	EFF9644046.1	dispersin Aap	Escherichia coli	PNUSAE039685
16172508	INSDC	AASRMX010000130.1	7	357	+	EFF9648736.1	dispersin Aap	Escherichia coli	PNUSAE039686
16172508	INSDC	AASRMY010000211.1	4	354	+	EFF9653671.1	dispersin Aap	Escherichia coli	PNUSAE039693
16172508	INSDC	AASRNX010000026.1	7362	7712	-	EFF9770663.1	dispersin Aap	Escherichia coli	PNUSAE038352
16172508	INSDC	AASRNY010000036.1	9015	9365	-	EFF9785639.1	dispersin Aap	Escherichia coli	PNUSAE038254
16172508	INSDC	AASROI010000156.1	282	632	+	EFF9824023.1	dispersin Aap	Escherichia coli	PNUSAE037424
16172508	INSDC	AASROJ010000093.1	218	568	+	EFF9828768.1	dispersin Aap	Escherichia coli	PNUSAE037426
16172508	INSDC	AASROL010000046.1	4509	4859	-	EFF9837848.1	dispersin Aap	Escherichia coli	PNUSAE037425
16172508	INSDC	AASROQ010000041.1	12549	12899	-	EFF9857081.1	dispersin Aap	Escherichia coli	PNUSAE035840
16172508	INSDC	AASROS010000078.1	872	1222	-	EFF9871830.1	dispersin Aap	Escherichia coli	PNUSAE036191
16172508	INSDC	AASRXG010000020.1	884	1234	-	EFG1000853.1	dispersin Aap	Escherichia coli	PNUSAE044608
16172508	INSDC	AASRXJ010000038.1	24014	24364	-	EFG1005337.1	dispersin Aap	Escherichia coli	264095
16172508	INSDC	AASSAM010000261.1	210	560	+	EFG1420384.1	dispersin Aap	Escherichia coli	146172
16172508	INSDC	AASSCC010000087.1	9270	9620	+	EFG1624224.1	dispersin Aap	Escherichia coli	142500
16172508	INSDC	AASSCL010000185.1	306	656	+	EFG1672219.1	dispersin Aap	Escherichia coli	PNUSAE044129
16172508	INSDC	AASSCK010000142.1	12	362	+	EFG1681781.1	dispersin Aap	Escherichia coli	PNUSAE044119
16172508	INSDC	AASSCU010000168.1	284	634	+	EFG1726504.1	dispersin Aap	Escherichia coli	155721
16172508	INSDC	AASSGM010000089.1	7356	7706	-	EFG2173846.1	dispersin Aap	Escherichia coli	132031
16172508	INSDC	AASSLV010000038.1	43059	43409	+	EFG2884648.1	dispersin Aap	Escherichia coli	287551
16172508	INSDC	AASSNG010000058.1	11317	11667	+	EFG3043049.1	dispersin Aap	Escherichia coli	302574
16172508	INSDC	AASSOR010000036.1	12694	13044	-	EFG3262021.1	dispersin Aap	Escherichia coli	PNUSAE044610
16172508	INSDC	AASSRP010000051.1	24354	24704	-	EFG3646170.1	dispersin Aap	Escherichia coli	164652
16172508	INSDC	AASTBF010000051.1	12468	12818	-	EFG4822245.1	dispersin Aap	Escherichia coli	302507
16172508	INSDC	AASTCK010000057.1	4412	4762	-	EFG4973247.1	dispersin Aap	Escherichia coli	294687
16172508	INSDC	AASTDQ010000020.1	12549	12899	-	EFG5217919.1	dispersin Aap	Escherichia coli	PNUSAE031854
16172508	INSDC	AASTGM010000027.1	9631	9981	-	EFG5592949.1	dispersin Aap	Escherichia coli	PNUSAE044459
16172508	INSDC	AASTHC010000070.1	10821	11171	+	EFG5649623.1	dispersin Aap	Escherichia coli	254610
16172508	INSDC	AASTHT010000069.1	10453	10803	-	EFG5694138.1	dispersin Aap	Escherichia coli	310175
16172508	INSDC	AASTKH010000047.1	8383	8733	-	EFG6094979.1	dispersin Aap	Escherichia coli	301860
16172508	INSDC	AASTOO010000132.1	5561	5911	+	EFG6643277.1	dispersin Aap	Escherichia coli	PNUSAE004863
16172508	INSDC	AASTRR010000117.1	5251	5601	+	EFG7089685.1	dispersin Aap	Escherichia coli	PNUSAE044115
16172508	INSDC	AASTRU010000045.1	25767	26117	-	EFG7171387.1	dispersin Aap	Escherichia coli	PNUSAE046118
16172508	INSDC	AASTUN010000047.1	1086	1436	-	EFG7443858.1	dispersin Aap	Escherichia coli	PNUSAE044603
16172508	INSDC	AASTWX010000065.1	10693	11043	-	EFG7768948.1	dispersin Aap	Escherichia coli	259269
16172508	INSDC	AASTXL010000037.1	8383	8733	-	EFG7892856.1	dispersin Aap	Escherichia coli	PNUSAE044131
16172508	INSDC	AASTXP010000062.1	10823	11173	+	EFG7907974.1	dispersin Aap	Escherichia coli	280293
16172508	INSDC	AASUFI010000072.1	8158	8508	-	EFG8860525.1	dispersin Aap	Escherichia coli	268623
16172508	INSDC	AASUIO010000089.1	1283	1633	+	EFG9279697.1	dispersin Aap	Escherichia coli	152655
16172508	INSDC	AASUKY010000061.1	10823	11173	+	EFG9603476.1	dispersin Aap	Escherichia coli	298883
16172508	INSDC	AASVEI010000031.1	8242	8592	-	EFH2043609.1	dispersin Aap	Escherichia coli	07-3560
16172508	INSDC	AASVGY010000033.1	131	481	-	EFH2495944.1	dispersin Aap	Escherichia coli	PNUSAE047730
16172508	INSDC	AASVLQ010000181.1	261	611	+	EFH3063965.1	dispersin Aap	Escherichia coli	866442
16172508	INSDC	AASVMV010000052.1	24338	24688	-	EFH3219590.1	dispersin Aap	Escherichia coli	862441
16172508	INSDC	AASVNQ010000096.1	1283	1633	+	EFH3318520.1	dispersin Aap	Escherichia coli	860004
16172508	INSDC	AASVOF010000185.1	1283	1633	+	EFH3388378.1	dispersin Aap	Escherichia coli	857250
16172508	INSDC	AASVOG010000080.1	7203	7553	-	EFH3392547.1	dispersin Aap	Escherichia coli	857176
16172508	INSDC	AASVPI010000027.1	7210	7560	-	EFH3524925.1	dispersin Aap	Escherichia coli	854902
16172508	INSDC	AASVPV010000070.1	9683	10033	-	EFH3581193.1	dispersin Aap	Escherichia coli	853999
16172508	INSDC	AASVQJ010000073.1	11717	12067	+	EFH3658225.1	dispersin Aap	Escherichia coli	854000
16172508	INSDC	AASVRC010000205.1	284	634	+	EFH3732576.1	dispersin Aap	Escherichia coli	285561
16172508	INSDC	AASVRH010000065.1	10828	11178	+	EFH3752280.1	dispersin Aap	Escherichia coli	298880
16172508	INSDC	AASWDL010000027.1	26520	26870	-	EFH5236954.1	dispersin Aap	Escherichia coli	PNUSAE046119
16172508	INSDC	AASWDY010000033.1	37447	37797	+	EFH5316289.1	dispersin Aap	Escherichia coli	PNUSAE045092
16172508	INSDC	AASWNN010000180.1	280	630	+	EFH6569375.1	dispersin Aap	Escherichia coli	844886
16172508	INSDC	AASWQY010000094.1	7365	7715	-	EFH6957688.1	dispersin Aap	Escherichia coli	843994
16172508	INSDC	AASWQZ010000097.1	9675	10025	-	EFH6962400.1	dispersin Aap	Escherichia coli	843993
16172508	INSDC	AASWUO010000077.1	11313	11663	+	EFH7393918.1	dispersin Aap	Escherichia coli	838525
16172508	INSDC	AASXAU010000058.1	10271	10621	-	EFH8139111.1	dispersin Aap	Escherichia coli	834777
16172508	INSDC	AASYSP010000103.1	718	1068	-	EFI3818425.1	dispersin Aap	Escherichia coli	PNUSAE047112
16172508	INSDC	AASYTW010000123.1	197	547	+	EFI3982980.1	dispersin Aap	Escherichia coli	PNUSAE047114
16172508	INSDC	AASYVR010000067.1	9703	10053	-	EFI4217553.1	dispersin Aap	Escherichia coli	877274
16172508	INSDC	AASZIQ010000034.1	2908	3258	-	EFI5936754.1	dispersin Aap	Escherichia coli	PNUSAE046127
16172508	INSDC	AASZJG010000056.1	2352	2702	+	EFI5992459.1	dispersin Aap	Escherichia coli	PNUSAE046115
16172508	INSDC	AASZJW010000051.1	10144	10494	-	EFI6058209.1	dispersin Aap	Escherichia coli	872150
16172508	INSDC	AASZOK010000049.1	11317	11667	+	EFI6631207.1	dispersin Aap	Escherichia coli	PNUSAE047734
16172508	INSDC	AASZYA010000091.1	284	634	+	EFI7880252.1	dispersin Aap	Escherichia coli	2011C-3493
16172508	INSDC	AATAAQ010000064.1	6677	7027	+	EFI8227552.1	dispersin Aap	Escherichia coli	PNUSAE047729
16172508	INSDC	AATAEL010000042.1	8242	8592	-	EFI8717481.1	dispersin Aap	Escherichia coli	PNUSAE047398
16172508	INSDC	AATAGR010000038.1	3620	3970	-	EFI9031471.1	dispersin Aap	Escherichia coli	PNUSAE047399
16172508	INSDC	AATBQE010000160.1	283	633	+	EFJ3648978.1	dispersin Aap	Escherichia coli	888049
16172508	INSDC	AATBSP010000057.1	7287	7637	-	EFJ3961489.1	dispersin Aap	Escherichia coli	882863
16172508	INSDC	AATCFX010000077.1	284	634	+	EFJ5737112.1	dispersin Aap	Escherichia coli	2011C-3510
16172508	INSDC	AATCHJ010000070.1	284	634	+	EFJ5935924.1	dispersin Aap	Escherichia coli	2011C-3514
16172508	INSDC	AATCPD010000145.1	288	638	+	EFJ6958792.1	dispersin Aap	Escherichia coli	2011C-3907
16172508	INSDC	AATDJG010000074.1	284	634	+	EFJ7914748.1	dispersin Aap	Escherichia coli	2011EL-1675A
16172508	INSDC	AATDXP010000065.1	10725	11075	-	EFJ9436330.1	dispersin Aap	Escherichia coli	186531
16172508	INSDC	AATDXT010000080.1	11018	11368	+	EFJ9472741.1	dispersin Aap	Escherichia coli	188341
16172508	INSDC	AATDEM010000163.1	284	634	+	EFK0489169.1	dispersin Aap	Escherichia coli	2015EL-1494M1
16172508	INSDC	AATEOB010000060.1	2933	3283	-	EFK2006135.1	dispersin Aap	Escherichia coli	181958
16172508	INSDC	AATENM010000087.1	3602	3952	+	EFK2126765.1	dispersin Aap	Escherichia coli	153145
16172508	INSDC	AATEOJ010000062.1	14031	14381	-	EFK2571151.1	dispersin Aap	Escherichia coli	166182
16172508	INSDC	AATEPP010000060.1	7510	7860	-	EFK2677437.1	dispersin Aap	Escherichia coli	203373
16172508	INSDC	AATEQC010000077.1	11023	11373	+	EFK2737080.1	dispersin Aap	Escherichia coli	178926
16172508	INSDC	AATEUF010000075.1	5727	6077	-	EFK3432471.1	dispersin Aap	Escherichia coli	209671
16172508	INSDC	AATEUK010000083.1	11018	11368	+	EFK3477835.1	dispersin Aap	Escherichia coli	188151
16172508	INSDC	AATEVQ010000078.1	6997	7347	-	EFK3769488.1	dispersin Aap	Escherichia coli	155719
16172508	INSDC	AATEVP010000076.1	10339	10689	-	EFK3773537.1	dispersin Aap	Escherichia coli	168294
16172508	INSDC	AATEWC010000071.1	11317	11667	+	EFK3817398.1	dispersin Aap	Escherichia coli	192862
16172508	INSDC	AATETP010000090.1	11317	11667	+	EFK3832534.1	dispersin Aap	Escherichia coli	157052
16172508	INSDC	AATEWY010000061.1	9160	9510	-	EFK3934341.1	dispersin Aap	Escherichia coli	180530
16172508	INSDC	AATEYX010000095.1	7644	7994	-	EFK3953414.1	dispersin Aap	Escherichia coli	146052
16172508	INSDC	AATEYU010000168.1	284	634	+	EFK4090819.1	dispersin Aap	Escherichia coli	147828
16172508	INSDC	AATEYW010000098.1	3914	4264	+	EFK4100218.1	dispersin Aap	Escherichia coli	201488
16172508	INSDC	AATEXN010000055.1	7086	7436	-	EFK4118884.1	dispersin Aap	Escherichia coli	205710
16172508	INSDC	AATEXS010000228.1	193	543	+	EFK4139203.1	dispersin Aap	Escherichia coli	206714
16172508	INSDC	AATEYD010000056.1	5973	6323	-	EFK4143804.1	dispersin Aap	Escherichia coli	200628
16172508	INSDC	AATFAK010000067.1	7779	8129	-	EFK4271302.1	dispersin Aap	Escherichia coli	249367
16172508	INSDC	AATFAQ010000056.1	131	481	-	EFK4458390.1	dispersin Aap	Escherichia coli	248617
16172508	INSDC	AATFBE010000086.1	8383	8733	-	EFK4497810.1	dispersin Aap	Escherichia coli	221654
16172508	INSDC	AATFCP010000184.1	284	634	+	EFK4671525.1	dispersin Aap	Escherichia coli	143508
16172508	INSDC	AATCRM010000246.1	283	633	+	EFK5398058.1	dispersin Aap	Escherichia coli	2012C-3808
16172508	INSDC	AATFDK010000296.1	284	634	+	EFK6337914.1	dispersin Aap	Escherichia coli	209696
16172508	INSDC	AATFDR010000083.1	7284	7634	-	EFK6362779.1	dispersin Aap	Escherichia coli	249369
16172508	INSDC	AATGNQ010000108.1	232	582	+	EFK9973068.1	dispersin Aap	Escherichia coli	PNUSAE000778
16172508	INSDC	AATHAP010000117.1	263	613	+	EFL1716299.1	dispersin Aap	Escherichia coli	PNUSAE001030
16172508	INSDC	AATIIT010000074.1	39	389	+	EFL6199655.1	dispersin Aap	Escherichia coli	2012C-3196
16172508	INSDC	AATJFF010000216.1	2	352	+	EFL9129112.1	dispersin Aap	Escherichia coli	2014C-3008
16172508	INSDC	AATKQP010000187.1	346	696	+	EFM3616140.1	dispersin Aap	Escherichia coli	899031
16172508	INSDC	AATKRI010000039.1	4548	4898	-	EFM3704865.1	dispersin Aap	Escherichia coli	899044
16172508	INSDC	AATKRN010000055.1	11317	11667	+	EFM3729947.1	dispersin Aap	Escherichia coli	899039
16172508	INSDC	AATKWS010000038.1	44604	44954	+	EFM4374897.1	dispersin Aap	Escherichia coli	917888
16172508	INSDC	AATMFB010000060.1	7510	7860	-	EFM8974907.1	dispersin Aap	Escherichia coli	924835
16172508	INSDC	AATMIH010000187.1	284	634	+	EFM9351223.1	dispersin Aap	Escherichia coli	896001
16172508	INSDC	AATOBI010000103.1	2357	2707	+	EFN3975642.1	dispersin Aap	Escherichia coli	PNUSAE029950
16172508	INSDC	AATORM010000086.1	239	589	+	EFN5983786.1	dispersin Aap	Escherichia coli	PNUSAE029514
16172508	INSDC	AATORR010000045.1	11317	11667	+	EFN6011905.1	dispersin Aap	Escherichia coli	PNUSAE029512
16172508	INSDC	AATOZZ010000045.1	7119	7469	-	EFN7035790.1	dispersin Aap	Escherichia coli	B179XC2
16172508	INSDC	AATPAC010000035.1	7480	7830	-	EFN7050950.1	dispersin Aap	Escherichia coli	B181XC1
16172508	INSDC	AATPAH010000165.1	172	522	+	EFN7081160.1	dispersin Aap	Escherichia coli	B011A
16172508	INSDC	AATPAX010000028.1	23570	23920	-	EFN7143084.1	dispersin Aap	Escherichia coli	B011X
16172508	INSDC	AATPBB010000042.1	7147	7497	-	EFN7157928.1	dispersin Aap	Escherichia coli	B011C
16172508	INSDC	AATPAY010000033.1	23570	23920	-	EFN7162887.1	dispersin Aap	Escherichia coli	B011D
16172508	INSDC	AATPBA010000118.1	5152	5502	+	EFN7173185.1	dispersin Aap	Escherichia coli	M033A
16172508	INSDC	AATPOY010000037.1	17133	17483	-	EFN8941282.1	dispersin Aap	Escherichia coli	PSU-1328
16172508	INSDC	AATPQJ010000057.1	7502	7852	+	EFN8996678.1	dispersin Aap	Escherichia coli	PSU-1285
16172508	INSDC	AATPQA010000209.1	51	401	+	EFN9061490.1	dispersin Aap	Escherichia coli	PSU-1297
16172508	INSDC	AATPQE010000044.1	8072	8422	-	EFN9086153.1	dispersin Aap	Escherichia coli	PSU-1275
16172508	INSDC	AATPRL010000027.1	26520	26870	-	EFN9183752.1	dispersin Aap	Escherichia coli	PNUSAE018045
16172508	INSDC	AATPRH010000187.1	247	597	+	EFN9203939.1	dispersin Aap	Escherichia coli	PNUSAE018381
16172508	INSDC	AATPXK010000085.1	1167	1517	-	EFO0003179.1	dispersin Aap	Escherichia coli	PNUSAE017286
16172508	INSDC	AATPYL010000039.1	13487	13837	-	EFO0141395.1	dispersin Aap	Escherichia coli	PNUSAE017134
16172508	INSDC	AATPZD010000059.1	10538	10888	-	EFO0215909.1	dispersin Aap	Escherichia coli	PNUSAE016525
16172508	INSDC	AATPZI010000046.1	3620	3970	-	EFO0231151.1	dispersin Aap	Escherichia coli	PNUSAE016967
16172508	INSDC	AATPZH010000060.1	18382	18732	-	EFO0241224.1	dispersin Aap	Escherichia coli	PNUSAE016851
16172508	INSDC	AATPZK010000033.1	43684	44034	-	EFO0245961.1	dispersin Aap	Escherichia coli	PNUSAE016969
16172508	INSDC	AATQCT010000034.1	8312	8662	-	EFO0731196.1	dispersin Aap	Escherichia coli	PNUSAE015914
16172508	INSDC	AATQCW010000040.1	15244	15594	-	EFO0745865.1	dispersin Aap	Escherichia coli	PNUSAE016281
16172508	INSDC	AATQEB010000041.1	12468	12818	-	EFO0854928.1	dispersin Aap	Escherichia coli	PNUSAE016169
16172508	INSDC	AATQEF010000032.1	12549	12899	-	EFO0864874.1	dispersin Aap	Escherichia coli	PNUSAE016167
16172508	INSDC	AATQFC010000046.1	6824	7174	+	EFO0935926.1	dispersin Aap	Escherichia coli	PNUSAE015697
16172508	INSDC	AATQFA010000035.1	5967	6317	-	EFO0941200.1	dispersin Aap	Escherichia coli	PNUSAE015908
16172508	INSDC	AATQFF010000141.1	283	633	+	EFO0996246.1	dispersin Aap	Escherichia coli	PNUSAE015692
16172508	INSDC	AAUANE010000106.1	7204	7554	-	EFQ8212709.1	dispersin Aap	Escherichia coli	961293
16172508	INSDC	AFOB02000132.1	11014	11364	+	EGR71465.1	14 kDa aggregative adherence fimbriae I protein	Escherichia coli O104:H4 str. LB226692	LB226692	GCA_000215685.3
16172508	INSDC	AFRL01000025.1	12754	13104	-	EHF16331.1	aggregative adherence dispersin	Escherichia coli O104:H4 str. 04-8351	04-8351	GCA_000235245.1
16172508	INSDC	JH378078.1	12754	13104	-	EHF16331.1	aggregative adherence dispersin	Escherichia coli O104:H4 str. 04-8351	04-8351	GCA_000235245.1
16172508	INSDC	AFRH01000025.1	255	605	-	EHF16416.1	aggregative adherence dispersin	Escherichia coli O104:H4 str. C227-11	C227-11	GCA_000235285.1
16172508	INSDC	JH378095.1	255	605	-	EHF16416.1	aggregative adherence dispersin	Escherichia coli O104:H4 str. C227-11	C227-11	GCA_000235285.1
16172508	INSDC	AFRI01000016.1	222	572	-	EHF16418.1	aggregative adherence dispersin	Escherichia coli O104:H4 str. C236-11	C236-11	GCA_000235265.1
16172508	INSDC	JH378084.1	222	572	-	EHF16418.1	aggregative adherence dispersin	Escherichia coli O104:H4 str. C236-11	C236-11	GCA_000235265.1
16172508	INSDC	AFRK01000016.1	12754	13104	-	EHF28951.1	aggregative adherence dispersin	Escherichia coli O104:H4 str. 09-7901	09-7901	GCA_000235225.1
16172508	INSDC	JH378070.1	20851	21201	-	EHF28951.1	aggregative adherence dispersin	Escherichia coli O104:H4 str. 09-7901	09-7901	GCA_000235225.1
16172508	INSDC	AFRM01000026.1	4297	4647	-	EHF32944.1	aggregative adherence dispersin	Escherichia coli O104:H4 str. 11-3677	11-3677	GCA_000235205.1
16172508	INSDC	JH378060.1	4297	4647	-	EHF32944.1	aggregative adherence dispersin	Escherichia coli O104:H4 str. 11-3677	11-3677	GCA_000235205.1
16172508	INSDC	AFUX01000055.1	3492	3842	-	EHF33093.1	aggregative adherence dispersin	Escherichia coli O104:H4 str. 11-4404	11-4404	GCA_000235185.1
16172508	INSDC	JH378046.1	3492	3842	-	EHF33093.1	aggregative adherence dispersin	Escherichia coli O104:H4 str. 11-4404	11-4404	GCA_000235185.1
16172508	INSDC	AFUY01000051.1	585	935	-	EHF39536.1	aggregative adherence dispersin	Escherichia coli O104:H4 str. 11-4522	11-4522	GCA_000235165.1
16172508	INSDC	JH378035.1	585	935	-	EHF39536.1	aggregative adherence dispersin	Escherichia coli O104:H4 str. 11-4522	11-4522	GCA_000235165.1
16172508	INSDC	AFUZ01000047.1	255	605	-	EHF46764.1	aggregative adherence dispersin	Escherichia coli O104:H4 str. 11-4623	11-4623	GCA_000235145.1
16172508	INSDC	JH378027.1	255	605	-	EHF46764.1	aggregative adherence dispersin	Escherichia coli O104:H4 str. 11-4623	11-4623	GCA_000235145.1
16172508	INSDC	AFVA01000054.1	255	605	-	EHF52380.1	aggregative adherence dispersin	Escherichia coli O104:H4 str. 11-4632 C1	11-4632 C1	GCA_000235125.1
16172508	INSDC	JH378019.1	255	605	-	EHF52380.1	aggregative adherence dispersin	Escherichia coli O104:H4 str. 11-4632 C1	11-4632 C1	GCA_000235125.1
16172508	INSDC	AFVB01000048.1	1746	2096	-	EHF56375.1	aggregative adherence dispersin	Escherichia coli O104:H4 str. 11-4632 C2	11-4632 C2	GCA_000235105.1
16172508	INSDC	JH378010.1	1746	2096	-	EHF56375.1	aggregative adherence dispersin	Escherichia coli O104:H4 str. 11-4632 C2	11-4632 C2	GCA_000235105.1
16172508	INSDC	AFVC01000052.1	3492	3842	-	EHF62885.1	aggregative adherence dispersin	Escherichia coli O104:H4 str. 11-4632 C3	11-4632 C3	GCA_000235085.1
16172508	INSDC	JH378003.1	46906	47256	-	EHF62885.1	aggregative adherence dispersin	Escherichia coli O104:H4 str. 11-4632 C3	11-4632 C3	GCA_000235085.1
16172508	INSDC	AFVD01000048.1	255	605	-	EHF68922.1	aggregative adherence dispersin	Escherichia coli O104:H4 str. 11-4632 C4	11-4632 C4	GCA_000235065.1
16172508	INSDC	JH377994.1	255	605	-	EHF68922.1	aggregative adherence dispersin	Escherichia coli O104:H4 str. 11-4632 C4	11-4632 C4	GCA_000235065.1
16172508	INSDC	AFVE01000044.1	255	605	-	EHF70942.1	aggregative adherence dispersin	Escherichia coli O104:H4 str. 11-4632 C5	11-4632 C5	GCA_000235045.1
16172508	INSDC	JH377987.1	255	605	-	EHF70942.1	aggregative adherence dispersin	Escherichia coli O104:H4 str. 11-4632 C5	11-4632 C5	GCA_000235045.1
16172508	INSDC	ACDM02000061.1	8623	8973	-	EIG68425.1	hypothetical protein	Escherichia sp. 4_1_40B	4_1_40B	GCA_000158415.2
16172508	INSDC	JH660546.1	8623	8973	-	EIG68425.1	hypothetical protein	Escherichia sp. 4_1_40B	4_1_40B	GCA_000158415.2
16172508	INSDC	AMVS01000042.1	1829	2179	-	EKY85556.1	aggregative adherence dispersin	Escherichia coli O104:H4 str. 11-02033-1	11-02033-1	GCA_000320015.1
16172508	INSDC	AMVR01000033.1	1925	2275	-	EKY85912.1	aggregative adherence dispersin	Escherichia coli O104:H4 str. 11-02030	11-02030	GCA_000319995.1
16172508	INSDC	AMVT01000025.1	770	1120	-	EKY86195.1	aggregative adherence dispersin	Escherichia coli O104:H4 str. 11-02092	11-02092	GCA_000320035.1
16172508	INSDC	AMVU01000027.1	1829	2179	-	EKZ00139.1	aggregative adherence dispersin	Escherichia coli O104:H4 str. 11-02093	11-02093	GCA_000320075.1
16172508	INSDC	AMVV01000036.1	1842	2192	-	EKZ00785.1	aggregative adherence dispersin	Escherichia coli O104:H4 str. 11-02281	11-02281	GCA_000320095.1
16172508	INSDC	AMVW01000036.1	1114	1464	-	EKZ03895.1	aggregative adherence dispersin	Escherichia coli O104:H4 str. 11-02318	11-02318	GCA_000319835.1
16172508	INSDC	KB021636.1	1114	1464	-	EKZ03895.1	aggregative adherence dispersin	Escherichia coli O104:H4 str. 11-02318	11-02318	GCA_000319835.1
16172508	INSDC	AMVX01000024.1	1842	2192	-	EKZ15672.1	aggregative adherence dispersin	Escherichia coli O104:H4 str. 11-02913	11-02913	GCA_000320115.1
16172508	INSDC	AMVY01000031.1	2130	2480	-	EKZ18144.1	aggregative adherence dispersin	Escherichia coli O104:H4 str. 11-03439	11-03439	GCA_000320135.1
16172508	INSDC	AMWA01000030.1	1842	2192	-	EKZ18519.1	aggregative adherence dispersin	Escherichia coli O104:H4 str. 11-03943	11-03943	GCA_000320155.1
16172508	INSDC	AMVZ01000031.1	1842	2192	-	EKZ30682.1	aggregative adherence dispersin	Escherichia coli O104:H4 str. 11-04080	11-04080	GCA_000320175.1
16172508	INSDC	AGWG01000046.1	3492	3842	-	EKZ32489.1	aggregative adherence dispersin	Escherichia coli O104:H4 str. Ec11-9990	Ec11-9990	GCA_000319875.1
16172508	INSDC	KB021592.1	3492	3842	-	EKZ32489.1	aggregative adherence dispersin	Escherichia coli O104:H4 str. Ec11-9990	Ec11-9990	GCA_000319875.1
16172508	INSDC	AHOU01000036.1	255	605	-	EKZ44383.1	aggregative adherence dispersin	Escherichia coli O104:H4 str. Ec11-4984	Ec11-4984	GCA_000319915.1
16172508	INSDC	KB021563.1	255	605	-	EKZ44383.1	aggregative adherence dispersin	Escherichia coli O104:H4 str. Ec11-4984	Ec11-4984	GCA_000319915.1
16172508	INSDC	AHOW01000035.1	255	605	-	EKZ47709.1	aggregative adherence dispersin	Escherichia coli O104:H4 str. Ec11-4986	Ec11-4986	GCA_000319955.1
16172508	INSDC	KB021576.1	255	605	-	EKZ47709.1	aggregative adherence dispersin	Escherichia coli O104:H4 str. Ec11-4986	Ec11-4986	GCA_000319955.1
16172508	INSDC	AHOX01000033.1	380	730	+	EKZ51735.1	aggregative adherence dispersin	Escherichia coli O104:H4 str. Ec11-4987	Ec11-4987	GCA_000319975.1
16172508	INSDC	KB021531.1	15768	16118	+	EKZ51735.1	aggregative adherence dispersin	Escherichia coli O104:H4 str. Ec11-4987	Ec11-4987	GCA_000319975.1
16172508	INSDC	AHOY01000039.1	1202	1552	-	EKZ58589.1	aggregative adherence dispersin	Escherichia coli O104:H4 str. Ec11-4988	Ec11-4988	GCA_000320195.1
16172508	INSDC	KB021505.1	1202	1552	-	EKZ58589.1	aggregative adherence dispersin	Escherichia coli O104:H4 str. Ec11-4988	Ec11-4988	GCA_000320195.1
16172508	INSDC	AHOZ01000029.1	255	605	-	EKZ66553.1	aggregative adherence dispersin	Escherichia coli O104:H4 str. Ec11-5603	Ec11-5603	GCA_000320215.1
16172508	INSDC	KB021490.1	255	605	-	EKZ66553.1	aggregative adherence dispersin	Escherichia coli O104:H4 str. Ec11-5603	Ec11-5603	GCA_000320215.1
16172508	INSDC	AHOV01000039.1	255	605	-	EKZ67793.1	aggregative adherence dispersin	Escherichia coli O104:H4 str. Ec11-5604	Ec11-5604	GCA_000319935.1
16172508	INSDC	KB021550.1	255	605	-	EKZ67793.1	aggregative adherence dispersin	Escherichia coli O104:H4 str. Ec11-5604	Ec11-5604	GCA_000319935.1
16172508	INSDC	AHPA01000036.1	255	605	-	EKZ75338.1	aggregative adherence dispersin	Escherichia coli O104:H4 str. Ec11-6006	Ec11-6006	GCA_000320235.1
16172508	INSDC	KB021479.1	255	605	-	EKZ75338.1	aggregative adherence dispersin	Escherichia coli O104:H4 str. Ec11-6006	Ec11-6006	GCA_000320235.1
16172508	INSDC	AIPQ01000035.1	1958	2308	-	EKZ77203.1	aggregative adherence dispersin	Escherichia coli O104:H4 str. Ec12-0465	Ec12-0465	GCA_000320255.1
16172508	INSDC	KB021466.1	1958	2308	-	EKZ77203.1	aggregative adherence dispersin	Escherichia coli O104:H4 str. Ec12-0465	Ec12-0465	GCA_000320255.1
16172508	INSDC	AIPR01000047.1	1925	2275	-	EKZ82200.1	aggregative adherence dispersin	Escherichia coli O104:H4 str. Ec12-0466	Ec12-0466	GCA_000320275.1
16172508	INSDC	KB021457.1	1925	2275	-	EKZ82200.1	aggregative adherence dispersin	Escherichia coli O104:H4 str. Ec12-0466	Ec12-0466	GCA_000320275.1
16172508	INSDC	AGWH01000038.1	2244	2594	-	EKZ88867.1	aggregative adherence dispersin	Escherichia coli O104:H4 str. Ec11-9941	Ec 11-9941	GCA_000320045.1
16172508	INSDC	KB021518.1	59934	60284	-	EKZ88867.1	aggregative adherence dispersin	Escherichia coli O104:H4 str. Ec11-9941	Ec 11-9941	GCA_000320045.1
16172508	INSDC	ANVD01000031.1	61114	61464	+	ELF27548.1	aggregative adherence dispersin	Escherichia coli KTE161	KTE161	GCA_000351985.1
16172508	INSDC	KB732935.1	72013	72363	+	ELF27548.1	aggregative adherence dispersin	Escherichia coli KTE161	KTE161	GCA_000351985.1
16172508	INSDC	AWCC01000052.1	39290	39640	+	EQX61701.1	aggregative adherence dispersin	Escherichia coli UMEA 3180-1	UMEA 3180-1	GCA_000460635.1
16172508	INSDC	KE701897.1	39290	39640	+	EQX61701.1	aggregative adherence dispersin	Escherichia coli UMEA 3180-1	UMEA 3180-1	GCA_000460635.1
16172508	INSDC	JHLJ01000170.1	181	531	-	EYX52777.1	hypothetical protein	Escherichia coli O104:H4 str. 2011EL-1675A	2011EL-1675A	GCA_000616385.2
16172508	INSDC	JHJE01000155.1	526	876	+	EZB47870.1	hypothetical protein	Escherichia coli O15:H18 str. K1516	K1516	GCA_000617985.2
16172508	INSDC	DAAZPU010000051.1	5984	6334	-	HAG8647161.1	dispersin Aap	Escherichia coli	AUSMDU00004890
16172508	INSDC	DAAZRD010000021.1	5984	6334	-	HAG8767324.1	dispersin Aap	Escherichia coli
16172508	INSDC	DAAZSU010000039.1	17235	17585	-	HAG9029893.1	dispersin Aap	Escherichia coli	AUSMDU00004796
16172508	INSDC	DABAMO010000036.1	9382	9732	-	HAH1525822.1	dispersin Aap	Escherichia coli
16172508	INSDC	DABAPI010000054.1	3677	4027	-	HAH1919736.1	dispersin Aap	Escherichia coli	EC00757
16172508	INSDC	DABAWR010000058.1	7363	7713	-	HAH2839921.1	dispersin Aap	Escherichia coli	ECOR-08
16172508	INSDC	DABBID010000049.1	7410	7760	-	HAH4309150.1	dispersin Aap	Escherichia coli	EC00751
16172508	INSDC	DABBNZ010000040.1	7296	7646	-	HAH5030786.1	dispersin Aap	Escherichia coli
16172508	INSDC	DABCBX010000039.1	7480	7830	-	HAH6817498.1	dispersin Aap	Escherichia coli	HICF146
16172508	INSDC	DABCCB010000023.1	83730	84080	+	HAH6836762.1	dispersin Aap	Escherichia coli	HICF137
16172508	INSDC	DABCCP010000045.1	3650	4000	-	HAH6901497.1	dispersin Aap	Escherichia coli	HICF124
16172508	INSDC	DABDFI010000092.1	1620	1970	+	HAH9817044.1	dispersin Aap	Escherichia coli
16172508	INSDC	DABDFE010000051.1	10462	10812	+	HAH9830827.1	dispersin Aap	Escherichia coli
16172508	INSDC	DABDFQ010000037.1	7340	7690	-	HAH9921481.1	dispersin Aap	Escherichia coli
16172508	INSDC	DABCTD010000039.1	33705	34055	+	HAI0400370.1	dispersin Aap	Escherichia coli	BCW_5113
16172508	INSDC	DABDHF010000057.1	7363	7713	-	HAI0797141.1	dispersin Aap	Escherichia coli	ESC0172
16172508	INSDC	DABDRE010000048.1	8226	8576	-	HAI1999150.1	dispersin Aap	Escherichia coli	BCW_4056
16172508	INSDC	DABDRO010000021.1	16357	16707	-	HAI2084895.1	dispersin Aap	Escherichia coli	BCW_4200
16172508	INSDC	DABDUM010000045.1	3676	4026	-	HAI2492225.1	dispersin Aap	Escherichia coli	SCHI0016.S.270
16172508	INSDC	DABDVB010000037.1	16841	17191	-	HAI2541398.1	dispersin Aap	Escherichia coli	SCHI0016.S.116
16172508	INSDC	DABELZ010000048.1	24353	24703	-	HAI4680752.1	dispersin Aap	Escherichia coli
16172508	INSDC	DABFBH010000029.1	25767	26117	-	HAI6544378.1	dispersin Aap	Escherichia coli
16172508	INSDC	DABFCF010000044.1	24347	24697	-	HAI6598438.1	dispersin Aap	Escherichia coli
16172508	INSDC	DABFEQ010000037.1	24347	24697	-	HAI7083890.1	dispersin Aap	Escherichia coli
16172508	INSDC	DABFRP010000031.1	7611	7961	-	HAI8630425.1	dispersin Aap	Escherichia coli
16172508	INSDC	DABGPQ010000053.1	1128	1478	-	HAI9699244.1	dispersin Aap	Escherichia coli
16172508	INSDC	DABGPV010000029.1	7611	7961	-	HAI9723438.1	dispersin Aap	Escherichia coli
16172508	INSDC	DABGTM010000174.1	113	463	+	HAJ0189829.1	dispersin Aap	Escherichia coli	AUSMDU00007863
16172508	INSDC	DABHLV010000115.1	201	551	+	HAJ2503663.1	dispersin Aap	Escherichia coli
16172508	INSDC	DABHLH010000100.1	151	501	+	HAJ2513478.1	dispersin Aap	Escherichia coli
16172508	INSDC	DABHLT010000190.1	20	370	+	HAJ2543566.1	dispersin Aap	Escherichia coli
16172508	INSDC	DABGAS010000042.1	12821	13171	+	HAJ4052425.1	dispersin Aap	Escherichia coli
16172508	INSDC	DABGAT010000052.1	12821	13171	+	HAJ4085001.1	dispersin Aap	Escherichia coli
16172508	INSDC	DABGCK010000044.1	12821	13171	+	HAJ4234295.1	dispersin Aap	Escherichia coli
16172508	INSDC	DABGCW010000042.1	12821	13171	+	HAJ4303888.1	dispersin Aap	Escherichia coli
16172508	INSDC	DABGCY010000043.1	12821	13171	+	HAJ4337335.1	dispersin Aap	Escherichia coli
16172508	INSDC	DABGCZ010000045.1	12821	13171	+	HAJ4342034.1	dispersin Aap	Escherichia coli
16172508	INSDC	DABGDA010000043.1	12821	13171	+	HAJ4351371.1	dispersin Aap	Escherichia coli
16172508	INSDC	DABGDC010000044.1	12821	13171	+	HAJ4388719.1	dispersin Aap	Escherichia coli
16172508	INSDC	DABGHS010000038.1	7611	7961	-	HAJ4844571.1	dispersin Aap	Escherichia coli	ecoli[ST-38]
16172508	INSDC	DABGHJ010000053.1	5984	6334	-	HAJ4914236.1	dispersin Aap	Escherichia coli	ecoli[ST-38]
16172508	INSDC	DABGIH010000095.1	8027	8377	-	HAJ5043326.1	dispersin Aap	Escherichia coli	ecoli[ST-1312]
16172508	INSDC	DABGIX010000058.1	5984	6334	-	HAJ5117165.1	dispersin Aap	Escherichia coli	ecoli[ST-38]
16172508	INSDC	DABGLJ010000067.1	7364	7714	-	HAJ5127173.1	dispersin Aap	Escherichia coli	ecoli[ST-38]
16172508	INSDC	DABGLP010000035.1	7611	7961	-	HAJ5276923.1	dispersin Aap	Escherichia coli	ecoli[ST-38]
16172508	INSDC	DABGKA010000050.1	2920	3270	-	HAJ5282634.1	dispersin Aap	Escherichia coli	ecoli[ST-38]
16172508	INSDC	DABGMC010000031.1	7611	7961	-	HAJ5350956.1	dispersin Aap	Escherichia coli	ecoli[ST-38]
16172508	INSDC	DABGKH010000050.1	4605	4955	-	HAJ5416291.1	dispersin Aap	Escherichia coli	ecoli[ST-38]
16172508	INSDC	DABGLH010000025.1	7330	7680	-	HAJ5576286.1	dispersin Aap	Escherichia coli	ecoli[ST-38]
16172508	INSDC	DABHZL010000059.1	10729	11079	+	HAJ6292805.1	dispersin Aap	Escherichia coli	EuSCAPE_SE002
16172508	INSDC	DABIPY010000051.1	1074	1424	-	HAJ8468091.1	dispersin Aap	Escherichia coli	eo2312
16172508	INSDC	DABIQG010000059.1	10729	11079	+	HAJ8512388.1	dispersin Aap	Escherichia coli	eo2118
16172508	INSDC	JRLD01000100.1	189	539	-	KJD60075.1	hypothetical protein	Escherichia coli	381-4	GCA_000947935.1
16172508	INSDC	JRJF01000127.1	307	657	-	KJD62578.1	hypothetical protein	Escherichia coli	338	GCA_000947945.1
16172508	INSDC	JRKE01000181.1	197	547	-	KJD70195.1	hypothetical protein	Escherichia coli	7N	GCA_000947975.1
16172508	INSDC	JRKF01000153.1	205	555	-	KJD70382.1	hypothetical protein	Escherichia coli	9Z	GCA_000948055.1
16172508	INSDC	JRKD01000054.1	199	549	-	KJD75504.1	hypothetical protein	Escherichia coli	381-1	GCA_000947985.1
16172508	INSDC	JRLN01000093.1	199	549	-	KJD86922.1	hypothetical protein	Escherichia coli	8G	GCA_000947995.1
16172508	INSDC	JACDVF010000065.1	1743	2093	+	MBA0925601.1	dispersin Aap	Escherichia coli	PE01_342
16172508	INSDC	RMOC01000068.1	6522	6872	+	MFC40780.1	dispersin Aap	Escherichia coli	PNUSAE017665	GCA_003758465.1
16172508	INSDC	RNHR01000054.1	7137	7487	-	MFY29801.1	dispersin Aap	Escherichia coli	PNUSAE017873	GCA_003770225.1
16172508	INSDC	RNHQ01000075.1	7199	7549	-	MGA40007.1	dispersin Aap	Escherichia coli	PNUSAE017874	GCA_003770145.1
16172508	INSDC	ROYK01000096.1	196	546	+	MHK64165.1	dispersin Aap	Escherichia coli	PNUSAE019720	GCA_003787665.1
16172508	INSDC	WAGY01000345.1	145	495	-	MRA52607.1	dispersin Aap	Escherichia coli	102	GCA_009646075.1
16172508	INSDC	WCEW01000024.1	8270	8620	-	MTE90776.1	dispersin Aap	Escherichia coli	SE161	GCA_009709745.1
16172508	INSDC	WSWO01000087.1	6981	7331	-	MWE39320.1	dispersin Aap	Escherichia coli	IM34c
16172508	INSDC	JAANOR010000046.1	8563	8913	-	NHC30196.1	dispersin Aap	Escherichia coli	2019Y001	GCA_011250605.1
16172508	INSDC	JAAUJV010000054.1	27739	28089	-	NJV77556.1	dispersin Aap	Escherichia coli	EC-C-ST001-15JUN15-0096I
16172508	INSDC	JAAUJT010000052.1	10621	10971	+	NJW99132.1	dispersin Aap	Escherichia coli	EC-C-ST001-17FEB15-0065I
16172508	INSDC	WEQL01000126.1	261	611	-	NNP88219.1	dispersin Aap	Escherichia coli	E13V1E
16172508	INSDC	WEPV01000039.1	19342	19692	+	NNP92600.1	dispersin Aap	Escherichia coli	P0073V1
16172508	INSDC	WEQE01000041.1	170	520	-	NNQ07307.1	dispersin Aap	Escherichia coli	E3V1C
16172508	INSDC	WEQH01000022.1	7581	7931	-	NNQ17460.1	dispersin Aap	Escherichia coli	E10V5A
16172508	INSDC	WEPX01000024.1	7581	7931	-	NNQ32694.1	dispersin Aap	Escherichia coli	P307V4
16172508	INSDC	WEQZ01000035.1	6799	7149	-	NNQ81617.1	dispersin Aap	Escherichia coli	K11V5
16172508	INSDC	WEQX01000039.1	11290	11640	+	NNQ86524.1	dispersin Aap	Escherichia coli	K4V4
16172508	INSDC	WERA01000048.1	7407	7757	+	NNQ96398.1	dispersin Aap	Escherichia coli	K13V4
16172508	INSDC	WEQS01000045.1	15375	15725	-	NNR01298.1	dispersin Aap	Escherichia coli	E25V1B
16172508	INSDC	WEQU01000080.1	219	569	-	NNR06062.1	dispersin Aap	Escherichia coli	E31V1B
16172508	INSDC	WEQY01000035.1	12516	12866	-	NNR25554.1	dispersin Aap	Escherichia coli	K5V4
16172508	INSDC	JAATZF010000056.1	7465	7815	-	NPG99738.1	dispersin Aap	Escherichia coli	EF516
16172508	INSDC	JAAUAG010000066.1	10251	10601	+	NPI26378.1	dispersin Aap	Escherichia coli	EF470
16172508	INSDC	JAAUAQ010000047.1	14845	15195	-	NPI55819.1	dispersin Aap	Escherichia coli	EF460
16172508	INSDC	JAAUAW010000037.1	2830	3180	-	NPJ00287.1	dispersin Aap	Escherichia coli	EF454
16172508	INSDC	JAAUAW010000037.1	35581	35931	+	NPJ00318.1	dispersin Aap	Escherichia coli	EF454
16172508	INSDC	WNTP01000034.1	4983	5333	+	NUL53918.1	dispersin Aap	Escherichia coli	MEX-18
16172508	INSDC	WNTR01000020.1	56475	56825	+	NUL57665.1	dispersin Aap	Escherichia coli	MEX-16
16172508	INSDC	WNTO01000043.1	10964	11314	+	NUL70792.1	dispersin Aap	Escherichia coli	MEX-19
16172508	INSDC	WNTT01000110.1	289	639	-	NUL81008.1	dispersin Aap	Escherichia coli	MEX-14
16172508	INSDC	WNTQ01000041.1	8152	8502	-	NUL92676.1	dispersin Aap	Escherichia coli	MEX-17
16172508	INSDC	WNTS01000037.1	25909	26259	+	NUM02528.1	dispersin Aap	Escherichia coli	MEX-15
16172508	INSDC	WNTW01000037.1	13787	14137	+	NUM07526.1	dispersin Aap	Escherichia coli	MEX-11
16172508	INSDC	WNTU01000033.1	36954	37304	+	NUM29912.1	dispersin Aap	Escherichia coli	MEX-13
16172508	INSDC	JAAFBT010000043.1	10870	11220	+	NWP42673.1	dispersin Aap	Escherichia coli	93R-A
16172508	INSDC	JAAFBQ010000034.1	7502	7852	-	NWP98102.1	dispersin Aap	Escherichia coli	BS28R-A
16172508	INSDC	JACCMS010000197.1	67	417	-	NYZ90043.1	dispersin Aap	Escherichia coli	PE01_665
16172508	INSDC	MBRL01000082.1	6168	6518	-	OCK70894.1	hypothetical protein	Escherichia coli	E2	GCA_001693555.1
16172508	INSDC	MKQI01000090.1	10332	10682	-	OIZ72350.1	hypothetical protein	Escherichia coli	MN067	GCA_001881515.1
16172508	INSDC	MPAD01000077.1	1001	1351	-	OOK07363.1	hypothetical protein	Escherichia coli	3.6-R5	GCA_002001715.1
16172508	INSDC	LYBC01000012.1	4573	4923	-	OWD54707.1	hypothetical protein	Escherichia coli	ECOR08	GCA_002190275.1
16172508	INSDC	MPIJ01000015.1	8045	8395	-	PGG22485.1	hypothetical protein	Escherichia coli	17_Esco_HA-NL	GCA_002573375.1
16172508	INSDC	CP031904.1	68910	69260	-	QCH59487.1	dispersin Aap	Escherichia coli O104:H4	FWSEC0009	GCA_005014075.1
16172508	INSDC	CP041001.1	73140	73490	-	QDD24099.1	dispersin Aap	Escherichia coli	FDAARGOS_772	GCA_006364695.1
16172508	INSDC	CP051693.1	26168	26518	+	QJG60625.1	dispersin Aap	Escherichia coli	SCU-318
16172508	INSDC	SCGC01000037.1	30481	30831	+	RWZ97950.1	dispersin Aap	Escherichia coli	EC330	GCA_004100285.1
16172508	INSDC	UGBU01000001.1	57322	57672	-	STH63934.1	dispersin	Escherichia coli	NCTC9065	GCA_900449025.1
16172508	INSDC	UGCQ01000001.1	33549	33899	+	STI88614.1	dispersin	Escherichia coli	NCTC9003	GCA_900449135.1
16172508	INSDC	UGCK01000004.1	13902	14252	+	STJ88717.1	dispersin	Escherichia coli	NCTC11475	GCA_900449285.1
16172508	INSDC	UGCK01000004.1	114261	114611	+	STJ88843.1	dispersin	Escherichia coli	NCTC11475	GCA_900449285.1
16172508	INSDC	RZDJ01000161.1	722	1072	-	TFP07874.1	dispersin Aap	Escherichia coli	URMC_194	GCA_004567835.1
16172508	INSDC	VODD01000005.1	3820	4170	+	TWP81084.1	dispersin Aap	Escherichia coli	EC1488	GCA_007846625.1
16172508	INSDC	SWMO02000485.1	10273	10623	+	TXD35784.1	dispersin Aap	Escherichia coli	10
16172508	INSDC	VRWV01000036.1	11571	11921	+	TXP44655.1	dispersin Aap	Escherichia coli	27k_9
16172508	INSDC	SJJP01000059.1	10795	11145	+	TYZ78317.1	dispersin Aap	Escherichia coli	96I
5979804	RefSeq	NC_017627.1	42684	43034	-	WP_000721278.1	dispersin Aap	Escherichia coli 042	042	GCF_000027125.1
5979804	RefSeq	NZ_JACCMY010000037.1	21147	21497	+	WP_000721278.1	dispersin Aap	Escherichia coli	PE01_654	GCF_013425125.1
5979804	RefSeq	NZ_WEQM01000024.1	1867	2217	-	WP_000721278.1	dispersin Aap	Escherichia coli	E14V1D	GCF_013074175.1
5979804	RefSeq	NZ_WEQQ01000022.1	1775	2125	-	WP_000721278.1	dispersin Aap	Escherichia coli	E19V1A	GCF_013074105.1
5979804	RefSeq	NZ_WEQW01000022.1	64144	64494	+	WP_000721278.1	dispersin Aap	Escherichia coli	K2V1	GCF_013073995.1
5979804	INSDC	FN554767.1	42684	43034	-	CBG27807.1	dispersin	Escherichia coli 042	042	GCA_000027125.1
5979804	INSDC	AARNFH010000090.1	14446	14796	+	EEV8232827.1	dispersin Aap	Escherichia coli	640343
5979804	INSDC	AARQNK010000079.1	16969	17319	+	EEW9497814.1	dispersin Aap	Escherichia coli	601611
5979804	INSDC	AASFVB010000063.1	14426	14776	+	EFB3473371.1	dispersin Aap	Escherichia coli	PNUSAE027106
5979804	INSDC	AASFYS010000251.1	86	436	+	EFB4510387.1	dispersin Aap	Escherichia coli	ARIMEC443-17
5979804	INSDC	AASEFZ010000104.1	1659	2009	-	EFC1895962.1	dispersin Aap	Escherichia coli	730731
5979804	INSDC	AASEOU010000062.1	14437	14787	+	EFC2072269.1	dispersin Aap	Escherichia coli	PNUSAE022993
5979804	INSDC	AASEML010000082.1	1662	2012	-	EFC4015513.1	dispersin Aap	Escherichia coli	PNUSAE021522
5979804	INSDC	AASEFD010000101.1	14437	14787	+	EFC4532167.1	dispersin Aap	Escherichia coli	PNUSAE023784
5979804	INSDC	AASIJX010000114.1	1660	2010	-	EFC7609350.1	dispersin Aap	Escherichia coli	391262
5979804	INSDC	AASIJM010000074.1	14437	14787	+	EFC7707530.1	dispersin Aap	Escherichia coli	404699
5979804	INSDC	AASDSG010000085.1	1850	2200	+	EFD0983557.1	dispersin Aap	Escherichia coli	PNUSAE024269
5979804	INSDC	AASKJQ010000100.1	1662	2012	-	EFD5439884.1	dispersin Aap	Escherichia coli	PNUSAE028762
5979804	INSDC	AASPJK010000065.1	14446	14796	+	EFF2322698.1	dispersin Aap	Escherichia coli	301614
5979804	INSDC	AASPJL010000083.1	1675	2025	-	EFF2327949.1	dispersin Aap	Escherichia coli	320957
5979804	INSDC	AASRXF010000036.1	1661	2011	-	EFG0995406.1	dispersin Aap	Escherichia coli	254602
5979804	INSDC	AASRXO010000082.1	14437	14787	+	EFG1038718.1	dispersin Aap	Escherichia coli	238445
5979804	INSDC	AASRYM010000073.1	14437	14787	+	EFG1151347.1	dispersin Aap	Escherichia coli	241770
5979804	INSDC	AASSGL010000160.1	1659	2009	-	EFG2168949.1	dispersin Aap	Escherichia coli	181979
5979804	INSDC	AASVNJ010000080.1	14437	14787	+	EFH3288120.1	dispersin Aap	Escherichia coli	301615
5979804	INSDC	AASWIP010000075.1	14437	14787	+	EFH5880823.1	dispersin Aap	Escherichia coli	850098
5979804	INSDC	AATAIU010000089.1	1659	2009	-	EFI9335338.1	dispersin Aap	Escherichia coli	879314
5979804	INSDC	AATEYQ010000099.1	1662	2012	-	EFK4070543.1	dispersin Aap	Escherichia coli	176293
5979804	INSDC	AATKQZ010000096.1	1659	2009	-	EFM3660868.1	dispersin Aap	Escherichia coli	903394
5979804	INSDC	AATPXG010000070.1	6473	6823	+	EFN9977324.1	dispersin Aap	Escherichia coli	PNUSAE017359
5979804	INSDC	AATPZQ010000061.1	7107	7457	+	EFO0281679.1	dispersin Aap	Escherichia coli	PNUSAE016668
5979804	INSDC	AAUAKN010000190.1	104	454	+	EFQ9142617.1	dispersin Aap	Escherichia coli
5979804	INSDC	RURJ01000076.1	14450	14800	+	MLB14258.1	dispersin Aap	Escherichia coli	591130	GCA_003903895.1
5979804	INSDC	WEQW01000022.1	64144	64494	+	NNR15562.1	dispersin Aap	Escherichia coli	K2V1
5979804	INSDC	WEQQ01000022.1	1775	2125	-	NNR34606.1	dispersin Aap	Escherichia coli	E19V1A
5979804	INSDC	WEQM01000024.1	1867	2217	-	NNR54220.1	dispersin Aap	Escherichia coli	E14V1D
5979804	INSDC	JACCMY010000037.1	21147	21497	+	NZA81068.1	dispersin Aap	Escherichia coli	PE01_654
5979804	PAT	N/A				ABI12897.1	Sequence 2 from patent US 7087230	Unknown
5979804	PAT	N/A				ABJ19698.1	Sequence 2 from patent US 7090850	Unknown
5979804	PAT	N/A				ABL57770.1	Sequence 2 from patent US 7141662	Unknown
5979804	PAT	N/A				ABW58724.1	Sequence 2 from patent US 7276240	Unknown
5979804	PAT	N/A				ABX94561.1	Sequence 2 from patent US 7291334	Unknown
5979804	PAT	N/A				ACN09756.1	Sequence 2 from patent US 7488814	Unknown
5979804	PAT	N/A				ACP57825.1	Sequence 2 from patent US 7491398	Unknown
5979804	PAT	N/A				ACP74143.1	Sequence 2 from patent US 7495091	Unknown
5979804	PAT	N/A				ACP82353.1	Sequence 2 from patent US 7504108	Unknown
43204057	RefSeq	NZ_BDPD01000046.1	10756	11103	-	WP_021543690.1	hypothetical protein	Escherichia coli	1526	GCF_002206925.1
43204057	RefSeq	NZ_BDRJ01000039.1	8839	9186	-	WP_021543690.1	hypothetical protein	Escherichia coli	390	GCF_002207565.1
43204057	RefSeq	NZ_BDRM01000036.1	11604	11951	+	WP_021543690.1	hypothetical protein	Escherichia coli	890	GCF_002207625.1
43204057	RefSeq	NZ_CP019778.1	1061052	1061399	+	WP_021543690.1	hypothetical protein	Escherichia coli	NCTC86	GCF_002007705.1
43204057	RefSeq	NZ_JAANCP010000056.1	10205	10552	+	WP_021543690.1	hypothetical protein	Escherichia coli	H2O2_t1	GCF_011602525.1
43204057	RefSeq	NZ_JAANCU010000055.1	10205	10552	+	WP_021543690.1	hypothetical protein	Escherichia coli	D72	GCF_011603175.1
43204057	RefSeq	NZ_JJLW01000152.1	13080	13427	-	WP_021543690.1	hypothetical protein	Escherichia coli 1-250-04_S1_C3	1-250-04_S1_C3	GCF_000627815.1
43204057	RefSeq	NZ_JNQB01000038.1	14782	15129	+	WP_021543690.1	hypothetical protein	Escherichia coli 1-250-04_S1_C1	1-250-04_S1_C1	GCF_000704245.1
43204057	RefSeq	NZ_JNQC01000038.1	13610	13957	+	WP_021543690.1	hypothetical protein	Escherichia coli 1-250-04_S1_C2	1-250-04_S1_C2	GCF_000704265.1
43204057	RefSeq	NZ_JNQS01000038.1	19088	19435	+	WP_021543690.1	hypothetical protein	Escherichia coli 2-316-03_S4_C1	2-316-03_S4_C1	GCF_000704305.1
43204057	RefSeq	NZ_KE700857.1	743655	744002	+	WP_021543690.1	hypothetical protein	Escherichia coli HVH 202 (4-3163997)	HVH 202 (4-3163997)	GCF_000459095.1
43204057	RefSeq	NZ_KQ087601.1	902972	903319	+	WP_021543690.1	hypothetical protein	Escherichia coli	BWH49	GCF_001030245.1
43204057	RefSeq	NZ_KQ087667.1	905313	905660	+	WP_021543690.1	hypothetical protein	Escherichia coli	BWH50	GCF_001030355.1
43204057	RefSeq	NZ_LIVE01000054.1	10146	10493	+	WP_021543690.1	hypothetical protein	Escherichia coli	221	GCF_001419965.1
43204057	RefSeq	NZ_LR217818.1	2090635	2090982	+	WP_021543690.1	hypothetical protein	Escherichia coli	NCTC86	GCF_900699165.1
43204057	RefSeq	NZ_LSEV01000129.1	11231	11578	-	WP_021543690.1	hypothetical protein	Escherichia coli	U92	GCF_001638165.1
43204057	RefSeq	NZ_LT601384.1	2152945	2153292	-	WP_021543690.1	hypothetical protein	Escherichia coli		GCF_900092615.1
43204057	RefSeq	NZ_LYBY01000097.1	11501	11848	+	WP_021543690.1	hypothetical protein	Escherichia coli	ECOR50	GCF_002191035.1
43204057	RefSeq	NZ_MCAV01000075.1	1650	1997	-	WP_021543690.1	hypothetical protein	Escherichia coli	NCTC86	GCF_001704555.1
43204057	RefSeq	NZ_MCJQ01000047.1	10217	10564	+	WP_021543690.1	hypothetical protein	Escherichia coli	HE-MDREc12	GCF_003730535.1
43204057	RefSeq	NZ_MOZB01000041.1	5798	6145	-	WP_021543690.1	hypothetical protein	Escherichia coli	13.1-R1	GCF_002001965.1
43204057	RefSeq	NZ_MUAE01000183.1	10178	10525	+	WP_021543690.1	hypothetical protein	Escherichia coli	ICBEc10	GCF_001981465.1
43204057	RefSeq	NZ_MWIQ01000082.1	1035	1382	-	WP_021543690.1	hypothetical protein	Escherichia coli	ICBECAM5	GCF_002018815.1
43204057	RefSeq	NZ_NIHG01000048.1	11059	11406	+	WP_021543690.1	hypothetical protein	Escherichia coli	ICBEc09	GCF_002240955.1
43204057	RefSeq	NZ_NJMF01000060.1	10166	10513	+	WP_021543690.1	hypothetical protein	Escherichia coli	MOD1-EC317	GCF_002466365.1
43204057	RefSeq	NZ_NNUZ01000048.1	10166	10513	+	WP_021543690.1	hypothetical protein	Escherichia coli	MOD1-EC6610	GCF_002485435.1
43204057	RefSeq	NZ_NXNS01000027.1	247127	247474	+	WP_021543690.1	hypothetical protein	Escherichia coli	22_Esco_HA-NL	GCF_002441995.1
43204057	RefSeq	NZ_NXNT01000051.1	994	1341	-	WP_021543690.1	hypothetical protein	Escherichia coli	22c_Esco_HA-NL	GCF_002631395.1
43204057	RefSeq	NZ_NXON01000006.1	995	1342	-	WP_021543690.1	hypothetical protein	Escherichia coli	38_Esco_HA-DE	GCF_002631455.1
43204057	RefSeq	NZ_OEDS01000021.1	1722	2069	-	WP_021543690.1	hypothetical protein	Escherichia coli		GCF_900236085.1
43204057	RefSeq	NZ_OEER01000140.1	2707	3054	+	WP_021543690.1	hypothetical protein	Escherichia coli		GCF_900236075.1
43204057	RefSeq	NZ_OEEV01000171.1	2691	3038	+	WP_021543690.1	hypothetical protein	Escherichia coli		GCF_900236095.1
43204057	RefSeq	NZ_OEEW01000221.1	1688	2035	-	WP_021543690.1	hypothetical protein	Escherichia coli		GCF_900236105.1
43204057	RefSeq	NZ_OEEX01000145.1	1680	2027	-	WP_021543690.1	hypothetical protein	Escherichia coli		GCF_900236125.1
43204057	RefSeq	NZ_OEEY01000024.1	1680	2027	-	WP_021543690.1	hypothetical protein	Escherichia coli		GCF_900236135.1
43204057	RefSeq	NZ_OEEZ01000136.1	1742	2089	-	WP_021543690.1	hypothetical protein	Escherichia coli		GCF_900236145.1
43204057	RefSeq	NZ_OEFB01000087.1	2683	3030	+	WP_021543690.1	hypothetical protein	Escherichia coli		GCF_900236155.1
43204057	RefSeq	NZ_OEFC01000098.1	1704	2051	-	WP_021543690.1	hypothetical protein	Escherichia coli		GCF_900236165.1
43204057	RefSeq	NZ_PNUV01000059.1	8772	9119	-	WP_021543690.1	hypothetical protein	Escherichia coli	320277	GCF_003982555.1
43204057	RefSeq	NZ_PPCT01000141.1	1124	1471	-	WP_021543690.1	hypothetical protein	Escherichia coli	ICBUR20	GCF_002895335.1
43204057	RefSeq	NZ_PPCU01000156.1	2286	2633	+	WP_021543690.1	hypothetical protein	Escherichia coli	ICBUR15	GCF_002895295.1
43204057	RefSeq	NZ_PXLG01000071.1	1032	1379	-	WP_021543690.1	hypothetical protein	Escherichia coli	CRE16	GCF_003400975.1
43204057	RefSeq	NZ_QOYJ01000066.1	11510	11857	+	WP_021543690.1	hypothetical protein	Escherichia coli	MOD1-ECOR50	GCF_003333675.1
43204057	RefSeq	NZ_RDUE01000038.1	16386	16733	+	WP_021543690.1	hypothetical protein	Escherichia coli	EC302_ST349	GCF_008388815.1
43204057	RefSeq	NZ_RRFC01000049.1	11994	12341	-	WP_021543690.1	hypothetical protein	Escherichia coli	FWSEC0083	GCF_005045735.1
43204057	RefSeq	NZ_RZBF01000090.1	1102	1449	-	WP_021543690.1	hypothetical protein	Escherichia coli	URMC_136	GCF_004569095.1
43204057	RefSeq	NZ_SAZN01000006.1	10188	10535	+	WP_021543690.1	hypothetical protein	Escherichia coli	B14997	GCF_004025245.1
43204057	RefSeq	NZ_SHHN01000057.1	9939	10286	+	WP_021543690.1	hypothetical protein	Escherichia coli	EC_75	GCF_004282635.1
43204057	RefSeq	NZ_UASI01000008.1	121500	121847	+	WP_021543690.1	hypothetical protein	Escherichia coli	NCTC9028	GCF_900450305.1
43204057	RefSeq	NZ_UGBX01000001.1	915379	915726	-	WP_021543690.1	hypothetical protein	Escherichia coli	NCTC9050	GCF_900448985.1
43204057	RefSeq	NZ_VRWU01000045.1	8957	9304	-	WP_021543690.1	hypothetical protein	Escherichia coli	3_188_1	GCF_008041115.1
43204057	RefSeq	NZ_WNUD01000036.1	38483	38830	-	WP_021543690.1	hypothetical protein	Escherichia coli	MEX-4	GCF_013368385.1
43204057	RefSeq	NZ_WSVM01000064.1	12694	13041	+	WP_021543690.1	hypothetical protein	Escherichia coli	OM37c	GCF_009790155.1
43204057	RefSeq	NZ_WSWJ01000087.1	1093	1440	-	WP_021543690.1	hypothetical protein	Escherichia coli	OM2c	GCF_009790625.1
43204057	RefSeq	NZ_WSWS01000063.1	1133	1480	+	WP_021543690.1	hypothetical protein	Escherichia coli	IM24c	GCF_009790825.1
43204057	RefSeq	NZ_WSXB01000317.1	458	805	+	WP_021543690.1	hypothetical protein	Escherichia coli	IM7c	GCF_009790995.1
43204057	INSDC	CP019778.1	1061052	1061399	+	AQT98523.1	hypothetical protein	Escherichia coli	NCTC86	GCA_002007705.1
43204057	INSDC	AP021935.1	1754937	1755284	+	BBQ44027.1	Dispersin	Escherichia coli	WP2-W18-ESBL-10
43204057	INSDC	AAAATG010000055.1	9005	9352	-	EAA1990032.1	hypothetical protein	Escherichia coli	437050	GCA_004163395.1
43204057	INSDC	AAEHNU010000011.1	151070	151417	+	EAY2622771.1	hypothetical protein	Salmonella enterica subsp. enterica serovar Typhimurium	CFSAN083284	GCA_005999445.1
43204057	INSDC	AASGSM010000122.1	2939	3286	-	EFB8628168.1	hypothetical protein	Escherichia coli	PNUSAE010934
43204057	INSDC	AASHJY010000174.1	82	429	+	EFC3136222.1	hypothetical protein	Escherichia coli	PNUSAE010654
43204057	INSDC	AASJRE010000137.1	164	511	+	EFD3174622.1	hypothetical protein	Escherichia coli
43204057	INSDC	AASXBT010000018.1	42427	42774	-	EFH8441640.1	hypothetical protein	Escherichia coli	862385
43204057	INSDC	AATBCC010000094.1	1450	1797	-	EFJ1787482.1	hypothetical protein	Escherichia coli	PNUSAE049191
43204057	INSDC	AATIYN010000030.1	26045	26392	-	EFL8227520.1	hypothetical protein	Escherichia coli	PNUSAE000160
43204057	INSDC	AATNEQ010000051.1	9510	9857	-	EFN2002908.1	hypothetical protein	Escherichia coli	u860eb
43204057	INSDC	AATNIE010000067.1	3999	4346	-	EFN2369852.1	hypothetical protein	Escherichia coli	2019GO-00006
43204057	INSDC	AVZC01000009.1	194620	194967	+	EQU40399.1	aggregative adherence dispersin	Escherichia coli HVH 202 (4-3163997)	HVH 202 (4-3163997)	GCA_000459095.1
43204057	INSDC	KE700857.1	743655	744002	+	EQU40399.1	aggregative adherence dispersin	Escherichia coli HVH 202 (4-3163997)	HVH 202 (4-3163997)	GCA_000459095.1
43204057	INSDC	DAAZEJ010000065.1	974	1321	-	HAG7182935.1	hypothetical protein	Escherichia coli	F054B
43204057	INSDC	DAAZZE010000029.1	25751	26098	-	HAG9935084.1	hypothetical protein	Escherichia coli	S26EC
43204057	INSDC	DABACI010000007.1	974	1321	-	HAH0282037.1	hypothetical protein	Escherichia coli
43204057	INSDC	DABAPL010000066.1	974	1321	-	HAH1929776.1	hypothetical protein	Escherichia coli	EC00765
43204057	INSDC	DABARU010000042.1	974	1321	-	HAH2232282.1	hypothetical protein	Escherichia coli
43204057	INSDC	DABAVL010000072.1	11789	12136	-	HAH2693500.1	hypothetical protein	Escherichia coli	Ecor-50
43204057	INSDC	DABBJT010000094.1	1575	1922	-	HAH4502939.1	hypothetical protein	Escherichia coli	M256
43204057	INSDC	DABBRC010000048.1	11920	12267	-	HAH5440289.1	hypothetical protein	Escherichia coli	TM69
43204057	INSDC	DABBUP010000070.1	974	1321	-	HAH5884750.1	hypothetical protein	Escherichia coli	SS17M5850
43204057	INSDC	DABCVA010000057.1	11696	12043	-	HAH9129619.1	hypothetical protein	Escherichia coli	BCW_4080
43204057	INSDC	DABDDN010000050.1	8715	9062	-	HAH9752058.1	hypothetical protein	Escherichia coli
43204057	INSDC	DABDES010000041.1	8712	9059	-	HAH9941312.1	hypothetical protein	Escherichia coli
43204057	INSDC	DABCSY010000068.1	11698	12045	-	HAI0305171.1	hypothetical protein	Escherichia coli	BCW_5112
43204057	INSDC	DABDHE010000067.1	11698	12045	-	HAI0787214.1	hypothetical protein	Escherichia coli	ESC0214
43204057	INSDC	DABFXE010000060.1	974	1321	-	HAI9361131.1	hypothetical protein	Escherichia coli
43204057	INSDC	DABGUO010000002.1	204004	204351	+	HAJ0304866.1	hypothetical protein	Escherichia coli	AUSMDU00034377
43204057	INSDC	DABGYN010000058.1	974	1321	-	HAJ0836475.1	hypothetical protein	Escherichia coli	EC00618
43204057	INSDC	DABGYP010000071.1	974	1321	-	HAJ0841120.1	hypothetical protein	Escherichia coli	EC00622
43204057	INSDC	DABGZJ010000059.1	974	1321	-	HAJ0909100.1	hypothetical protein	Escherichia coli	EC00642
43204057	INSDC	DABGYT010000063.1	974	1321	-	HAJ1033927.1	hypothetical protein	Escherichia coli	EC00621
43204057	INSDC	DABHAZ010000063.1	974	1321	-	HAJ1097871.1	hypothetical protein	Escherichia coli	EC00634
43204057	INSDC	DABHBA010000062.1	974	1321	-	HAJ1102653.1	hypothetical protein	Escherichia coli	EC00636
43204057	INSDC	DABGCR010000003.1	52482	52829	+	HAJ4285661.1	hypothetical protein	Escherichia coli
43204057	INSDC	DABGCS010000003.1	10021	10368	+	HAJ4290467.1	hypothetical protein	Escherichia coli
43204057	INSDC	DABGHE010000059.1	974	1321	-	HAJ4835585.1	hypothetical protein	Escherichia coli	ecoli[ST-38]
43204057	INSDC	DABHVE010000096.1	974	1321	-	HAJ5787004.1	hypothetical protein	Escherichia coli	EuSCAPE_ES038
43204057	INSDC	RDUE01000038.1	16386	16733	+	KAA1955112.1	hypothetical protein	Escherichia coli	EC302_ST349
43204057	INSDC	KQ087601.1	902972	903319	+	KLX06975.1	hypothetical protein	Escherichia coli	BWH49	GCA_001030245.1
43204057	INSDC	LETS01000003.1	41984	42331	+	KLX06975.1	hypothetical protein	Escherichia coli	BWH49	GCA_001030245.1
43204057	INSDC	KQ087667.1	905313	905660	+	KLX07359.1	hypothetical protein	Escherichia coli	BWH50	GCA_001030355.1
43204057	INSDC	LETT01000004.1	408323	408670	+	KLX07359.1	hypothetical protein	Escherichia coli	BWH50	GCA_001030355.1
43204057	INSDC	LIVE01000054.1	10146	10493	+	KQJ12380.1	hypothetical protein	Escherichia coli	221	GCA_001419965.1
43204057	INSDC	JACDVT010000109.1	14733	15080	+	MBA1064533.1	hypothetical protein	Escherichia coli	PE01_006
43204057	INSDC	JAANLM010000051.1	1052	1399	-	MBA1712250.1	hypothetical protein	Escherichia coli	G18
43204057	INSDC	JAANLI010000047.1	9989	10336	+	MBA1722661.1	hypothetical protein	Escherichia coli	G24
43204057	INSDC	WSVM01000064.1	12694	13041	+	MWD40293.1	hypothetical protein	Escherichia coli	OM37c
43204057	INSDC	WSWJ01000087.1	1093	1440	-	MWD67803.1	hypothetical protein	Escherichia coli	OM2c
43204057	INSDC	WSWS01000063.1	1133	1480	+	MWD72588.1	hypothetical protein	Escherichia coli	IM24c
43204057	INSDC	WSXB01000317.1	458	805	+	MWF88642.1	hypothetical protein	Escherichia coli	IM7c
43204057	INSDC	JAANCP010000056.1	10205	10552	+	NHR88249.1	hypothetical protein	Escherichia coli	H2O2_t1
43204057	INSDC	JAANCU010000055.1	10205	10552	+	NHT31504.1	hypothetical protein	Escherichia coli	D72
43204057	INSDC	JAAUAD010000098.1	1063	1410	+	NPH93077.1	hypothetical protein	Escherichia coli	EF473
43204057	INSDC	JAATXH010000068.1	9966	10313	+	NPR54605.1	hypothetical protein	Escherichia coli	EF566
43204057	INSDC	WNUD01000036.1	38483	38830	-	NUM19390.1	hypothetical protein	Escherichia coli	MEX-4
43204057	INSDC	MUAE01000183.1	10178	10525	+	ONF76323.1	hypothetical protein	Escherichia coli	ICBEc10	GCA_001981465.1
43204057	INSDC	MOZB01000041.1	5798	6145	-	OOI74047.1	hypothetical protein	Escherichia coli	13.1-R1	GCA_002001965.1
43204057	INSDC	MWIQ01000082.1	1035	1382	-	OOW09843.1	hypothetical protein	Escherichia coli	ICBECAM5	GCA_002018815.1
43204057	INSDC	LYBY01000097.1	11501	11848	+	OWD86929.1	hypothetical protein	Escherichia coli	ECOR50	GCA_002191035.1
43204057	INSDC	NIHG01000048.1	11059	11406	+	OXV15483.1	hypothetical protein	Escherichia coli	ICBEc09	GCA_002240955.1
43204057	INSDC	NXNS01000027.1	247127	247474	+	PCS30807.1	hypothetical protein	Escherichia coli	22_Esco_HA-NL	GCA_002441995.1
43204057	INSDC	NXNT01000051.1	994	1341	-	PHL34926.1	hypothetical protein	Escherichia coli	22c_Esco_HA-NL	GCA_002631395.1
43204057	INSDC	NXON01000006.1	995	1342	-	PHL56063.1	hypothetical protein	Escherichia coli	38_Esco_HA-DE	GCA_002631455.1
43204057	INSDC	PPCT01000141.1	1124	1471	-	PNR00997.1	hypothetical protein	Escherichia coli	ICBUR20	GCA_002895335.1
43204057	INSDC	PPCU01000156.1	2286	2633	+	PNR02198.1	hypothetical protein	Escherichia coli	ICBUR15	GCA_002895295.1
43204057	INSDC	QOYJ01000066.1	11510	11857	+	RCO95875.1	hypothetical protein	Escherichia coli	MOD1-ECOR50	GCA_003333675.1
43204057	INSDC	MCJQ01000047.1	10217	10564	+	ROI58918.1	hypothetical protein	Escherichia coli	HE-MDREc12	GCA_003730535.1
43204057	INSDC	SAZN01000006.1	10188	10535	+	RWV38052.1	hypothetical protein	Escherichia coli	B14997	GCA_004025245.1
43204057	INSDC	SHHN01000057.1	9939	10286	+	RZW61987.1	hypothetical protein	Escherichia coli	EC_75	GCA_004282635.1
43204057	INSDC	LT601384.1	2152945	2153292	-	SCA71571.1	hypothetical protein	Escherichia coli		GCA_900092615.1
43204057	INSDC	OEDS01000021.1	1722	2069	-	SOQ60197.1	Aggregative adherence dispersin	Escherichia coli		GCA_900236085.1
43204057	INSDC	OEER01000140.1	2707	3054	+	SOQ69849.1	Aggregative adherence dispersin	Escherichia coli		GCA_900236075.1
43204057	INSDC	OEEV01000171.1	2691	3038	+	SOQ76095.1	Aggregative adherence dispersin	Escherichia coli		GCA_900236095.1
43204057	INSDC	OEEW01000221.1	1688	2035	-	SOQ79920.1	Aggregative adherence dispersin	Escherichia coli		GCA_900236105.1
43204057	INSDC	OEEY01000024.1	1680	2027	-	SOQ80294.1	Aggregative adherence dispersin	Escherichia coli		GCA_900236135.1
43204057	INSDC	OEEX01000145.1	1680	2027	-	SOQ87415.1	Aggregative adherence dispersin	Escherichia coli		GCA_900236125.1
43204057	INSDC	OEEZ01000136.1	1742	2089	-	SOQ95073.1	Aggregative adherence dispersin	Escherichia coli		GCA_900236145.1
43204057	INSDC	OEFB01000087.1	2683	3030	+	SOQ97659.1	Aggregative adherence dispersin	Escherichia coli		GCA_900236155.1
43204057	INSDC	OEFC01000098.1	1704	2051	-	SOR02489.1	Aggregative adherence dispersin	Escherichia coli		GCA_900236165.1
43204057	INSDC	UASI01000008.1	121500	121847	+	SPX35790.1	dispersin	Escherichia coli	NCTC9028	GCA_900450305.1
43204057	INSDC	UGBX01000001.1	915379	915726	-	STH85960.1	dispersin	Escherichia coli	NCTC9050	GCA_900448985.1
43204057	INSDC	RZBF01000090.1	1102	1449	-	TFR78356.1	hypothetical protein	Escherichia coli	URMC_136	GCA_004569095.1
43204057	INSDC	RRFC01000049.1	11994	12341	-	TJR92430.1	hypothetical protein	Escherichia coli	FWSEC0083	GCA_005045735.1
43204057	INSDC	VRWU01000045.1	8957	9304	-	TXP57851.1	hypothetical protein	Escherichia coli	3_188_1
43204057	INSDC	SJJN01000070.1	1120	1467	-	TYZ86211.1	hypothetical protein	Escherichia coli	89I
43204057	INSDC	SJIU01000070.1	1030	1377	-	TZA84265.1	hypothetical protein	Escherichia coli	152L
43204057	INSDC	SJIG01000054.1	1104	1451	-	TZB36650.1	hypothetical protein	Escherichia coli	137I
43204057	INSDC	LR217818.1	2090635	2090982	+	VFQ35312.1	dispersin	Escherichia coli	NCTC86	GCA_900699165.1
20207417	RefSeq	NC_014232.1	69685	70041	+	WP_013188496.1	hypothetical protein	Escherichia coli ETEC 1392/75	ETEC 1392/75
20207417	RefSeq	NZ_AELA02000004.1	2289	2645	+	WP_013188496.1	hypothetical protein	Escherichia coli TW10598	TW10598	GCF_000166535.2
20207417	RefSeq	NZ_APXE01000072.1	306	662	-	WP_013188496.1	hypothetical protein	Escherichia coli 2730450	2730450	GCF_000356205.2
20207417	RefSeq	NZ_APXN01000234.1	553	909	+	WP_013188496.1	hypothetical protein	Escherichia coli BCE030_MS-09	BCE030_MS-09	GCF_000356385.1
20207417	RefSeq	NZ_APZM01000081.1	648	1004	+	WP_013188496.1	hypothetical protein	Escherichia coli BCE006_MS-23	BCE006_MS-23	GCF_000356885.2
20207417	RefSeq	NZ_APZV01000014.1	768	1124	-	WP_013188496.1	hypothetical protein	Escherichia coli P0301904.3	P0301904.3	GCF_000357645.1
20207417	RefSeq	NZ_AQCZ01000121.1	649	1005	+	WP_013188496.1	hypothetical protein	Escherichia coli BCE019_MS-13	BCE019_MS-13	GCF_000354315.2
20207417	RefSeq	NZ_AQDD01000189.1	773	1129	-	WP_013188496.1	hypothetical protein	Escherichia coli 2872000	2872000	GCF_000355475.2
20207417	RefSeq	NZ_AQDE01000195.1	501	857	-	WP_013188496.1	hypothetical protein	Escherichia coli 2871950	2871950	GCF_000355455.2
20207417	RefSeq	NZ_AQEU01000004.1	730	1086	-	WP_013188496.1	hypothetical protein	Escherichia coli MP021566.1	MP021566.1	GCF_000354855.1
20207417	RefSeq	NZ_AQFJ01000047.1	1019	1375	-	WP_013188496.1	hypothetical protein	Escherichia coli BCE007_MS-11	BCE007_MS-11	GCF_000356705.1
20207417	RefSeq	NZ_AQGG01000164.1	2436	2792	+	WP_013188496.1	hypothetical protein	Escherichia coli 2846750	2846750	GCF_000356685.2
20207417	RefSeq	NZ_AUZS01000137.1	275	631	-	WP_013188496.1	hypothetical protein	Escherichia coli O6:H16:CFA/II str. B2C	B2C	GCF_000517245.1
20207417	RefSeq	NZ_CP013191.1	10612	10968	+	WP_013188496.1	hypothetical protein	Escherichia coli	FORC_031	GCF_001750845.1
20207417	RefSeq	NZ_CP022914.1	10232	10588	+	WP_013188496.1	hypothetical protein	Escherichia coli O6:H16	2011EL-1370-2	GCF_002269325.1
20207417	RefSeq	NZ_CP024237.1	152462	105	-	WP_013188496.1	hypothetical protein	Escherichia coli O6:H16	2014EL-1346-6	GCF_002741195.1
20207417	RefSeq	NZ_CP024262.1	80739	81095	-	WP_013188496.1	hypothetical protein	Escherichia coli	F5656C1	GCF_002741335.1
20207417	RefSeq	NZ_CP024268.1	1264	1620	-	WP_013188496.1	hypothetical protein	Escherichia coli O6:H16	F6699	GCF_002741515.1
20207417	RefSeq	NZ_CP024277.1	58491	58847	-	WP_013188496.1	hypothetical protein	Escherichia coli O6:H16	M9682-C1	GCF_002741575.1
20207417	RefSeq	NZ_CP029980.1	99256	99612	+	WP_013188496.1	hypothetical protein	Escherichia coli	99-3165	GCF_003290205.1
20207417	RefSeq	NZ_FN822745.1	69685	70041	+	WP_013188496.1	hypothetical protein	Escherichia coli ETEC 1392/75	ETEC 1392/75
20207417	RefSeq	NZ_JHJU01000142.1	429	785	-	WP_013188496.1	hypothetical protein	Escherichia coli O6:H16 str. F5656C1	F5656C1	GCF_000618085.1
20207417	RefSeq	NZ_JHJW01000172.1	429	785	-	WP_013188496.1	hypothetical protein	Escherichia coli O6:H16 str. 99-3165	99-3165	GCF_000614435.2
20207417	RefSeq	NZ_JOQM01000165.1	436	792	+	WP_013188496.1	hypothetical protein	Escherichia coli 5-366-08_S4_C2	5-366-08_S4_C2	GCF_000714095.1
20207417	RefSeq	NZ_JPUS01000307.1	134	490	-	WP_013188496.1	hypothetical protein	Escherichia coli	2011EL-1369-1	GCF_000770045.1
20207417	RefSeq	NZ_JPUT01000286.1	150	506	+	WP_013188496.1	hypothetical protein	Escherichia coli	2011EL-1370-2	GCF_000770035.1
20207417	RefSeq	NZ_JPUU01000215.1	148	504	+	WP_013188496.1	hypothetical protein	Escherichia coli	2011EL-1497-2	GCF_000770055.1
20207417	RefSeq	NZ_JPXJ01000269.1	149	505	+	WP_013188496.1	hypothetical protein	Escherichia coli	F6097	GCF_000773555.1
20207417	RefSeq	NZ_JPXK01000156.1	428	784	-	WP_013188496.1	hypothetical protein	Escherichia coli	M9803	GCF_000773535.1
20207417	RefSeq	NZ_JPXL01000231.1	149	505	+	WP_013188496.1	hypothetical protein	Escherichia coli	F5995	GCF_000773475.1
20207417	RefSeq	NZ_JPXM01000189.1	428	784	-	WP_013188496.1	hypothetical protein	Escherichia coli	2011EL-1251-4	GCF_000773595.1
20207417	RefSeq	NZ_JPXN01000286.1	150	506	+	WP_013188496.1	hypothetical protein	Escherichia coli	2011EL-1640-5	GCF_000773575.1
20207417	RefSeq	NZ_JYHX01000143.1	386	742	+	WP_013188496.1	hypothetical protein	Escherichia coli	F526	GCF_000935365.1
20207417	RefSeq	NZ_JYHY01000283.1	427	783	-	WP_013188496.1	hypothetical protein	Escherichia coli	F736-c1	GCF_000935425.1
20207417	RefSeq	NZ_JYIB01000271.1	150	506	+	WP_013188496.1	hypothetical protein	Escherichia coli	K1506-c2	GCF_000935345.1
20207417	RefSeq	NZ_JYIC01000159.1	428	784	-	WP_013188496.1	hypothetical protein	Escherichia coli	K1884 sc	GCF_000935445.1
20207417	RefSeq	NZ_JYIE01000104.1	427	783	-	WP_013188496.1	hypothetical protein	Escherichia coli	2014EL-1181-1	GCF_000935375.1
20207417	RefSeq	NZ_JYIF01000066.1	428	784	-	WP_013188496.1	hypothetical protein	Escherichia coli	B1020-2	GCF_000935515.1
20207417	RefSeq	NZ_JYIG01000195.1	428	784	-	WP_013188496.1	hypothetical protein	Escherichia coli	F5524-c2	GCF_000935555.1
20207417	RefSeq	NZ_JYIH01000298.1	499	855	-	WP_013188496.1	hypothetical protein	Escherichia coli	F6339-c9	GCF_000935525.1
20207417	RefSeq	NZ_KI544372.1	169	525	+	WP_013188496.1	hypothetical protein	Escherichia coli CE549	CE549	GCF_000497015.1
20207417	RefSeq	NZ_LRLU01000220.1	783	1139	+	WP_013188496.1	hypothetical protein	Escherichia coli	403456	GCF_001911315.1
20207417	RefSeq	NZ_MOED01000579.1	10	366	-	WP_013188496.1	hypothetical protein	Escherichia coli	NCCP 15740	GCF_001865725.1
20207417	RefSeq	NZ_NJNI01000187.1	280	636	-	WP_013188496.1	hypothetical protein	Escherichia coli	MOD1-EC103	GCF_002466715.1
20207417	RefSeq	NZ_NKNW01000162.1	270	626	+	WP_013188496.1	hypothetical protein	Escherichia coli	MOD1-EC1837	GCF_002459295.1
20207417	RefSeq	NZ_NNTT01000172.1	280	636	-	WP_013188496.1	hypothetical protein	Escherichia coli	MOD1-EC6657	GCF_002484815.1
20207417	RefSeq	NC_014232.1	69685	70041	+	YP_003717605.1	putative protein CexE precursor (CfaD-dependent expression extracytoplasmic protein)	Escherichia coli ETEC 1392/75	ETEC 1392/75
20207417	INSDC	CP013191.1	10612	10968	+	AOT35278.1	hypothetical protein	Escherichia coli	FORC_031	GCA_001750845.1
20207417	INSDC	FN822745.1	69685	70041	+	CBL93358.1	putative protein CexE precursor (CfaD-dependent expression extracytoplasmic protein)	Escherichia coli ETEC 1392/75	ETEC 1392/75
20207417	INSDC	AAAAMH010000234.1	399	755	-	EAA1191410.1	hypothetical protein	Escherichia coli	399356	GCA_004159455.1
20207417	INSDC	AAAGOA010000197.1	407	763	-	EAC0244913.1	hypothetical protein	Escherichia coli	588471	GCA_004289055.1
20207417	INSDC	AARPCZ010000196.1	407	763	-	EEW4652937.1	hypothetical protein	Escherichia coli	617632
20207417	INSDC	AARQLE010000212.1	407	763	-	EEW9238193.1	hypothetical protein	Escherichia coli	584579
20207417	INSDC	AARTBA010000196.1	407	763	-	EEX8200843.1	hypothetical protein	Escherichia coli	2018EL-1089a
20207417	INSDC	AARTAW010000154.1	407	763	-	EEX8214708.1	hypothetical protein	Escherichia coli	2018EL-1085a
20207417	INSDC	AARTLD010000147.1	407	763	-	EEX9601574.1	hypothetical protein	Escherichia coli	2018EL-1087b
20207417	INSDC	AARTLW010000155.1	407	763	-	EEX9690801.1	hypothetical protein	Escherichia coli	2018EL-1101b
20207417	INSDC	AARTLX010000219.1	407	763	-	EEX9700432.1	hypothetical protein	Escherichia coli	2018EL-1093c
20207417	INSDC	AARTMC010000150.1	407	763	-	EEX9725517.1	hypothetical protein	Escherichia coli	2018EL-1099b
20207417	INSDC	AARTMD010000251.1	407	763	-	EEX9730239.1	hypothetical protein	Escherichia coli	2018EL-1097b
20207417	INSDC	AARVGT010000149.1	407	763	-	EEY5303392.1	hypothetical protein	Escherichia coli	PNUSAE021499
20207417	INSDC	AARVEZ010000218.1	22	378	+	EEY5815034.1	hypothetical protein	Escherichia coli	PNUSAE021818
20207417	INSDC	AARVER010000178.1	407	763	-	EEY6180836.1	hypothetical protein	Escherichia coli	PNUSAE021771
20207417	INSDC	AARYXD010000145.1	402	758	-	EEZ4740041.1	hypothetical protein	Escherichia coli	PNUSAE013062
20207417	INSDC	AARZVH010000134.1	407	763	-	EEZ9011945.1	hypothetical protein	Escherichia coli O57:H16	PSU-0466
20207417	INSDC	AASBLD010000226.1	407	763	-	EFA6664712.1	hypothetical protein	Escherichia coli	PNUSAE022125
20207417	INSDC	AASEFR010000149.1	407	763	-	EFC1838346.1	hypothetical protein	Escherichia coli	PNUSAE023452
20207417	INSDC	AASJQA010000146.1	407	763	-	EFD2953160.1	hypothetical protein	Escherichia coli	2011EL-1497-2
20207417	INSDC	AASJPZ010000135.1	407	763	-	EFD3027599.1	hypothetical protein	Escherichia coli	K1506-c2
20207417	INSDC	AASJQB010000135.1	404	760	-	EFD3046946.1	hypothetical protein	Escherichia coli	2011EL-1640-5
20207417	INSDC	AASJQD010000160.1	407	763	-	EFD3051622.1	hypothetical protein	Escherichia coli	F736-c1
20207417	INSDC	AASJQC010000151.1	407	763	-	EFD3056105.1	hypothetical protein	Escherichia coli	2011EL-1369-1
20207417	INSDC	AASJQE010000137.1	407	763	-	EFD3060789.1	hypothetical protein	Escherichia coli	K1884
20207417	INSDC	AASJQG010000142.1	407	763	-	EFD3065360.1	hypothetical protein	Escherichia coli	2011EL-1251-4
20207417	INSDC	AASJQF010000114.1	406	762	-	EFD3069975.1	hypothetical protein	Escherichia coli	M9803
20207417	INSDC	AASJQH010000138.1	1523	1879	-	EFD3074610.1	hypothetical protein	Escherichia coli	F526
20207417	INSDC	AASJQI010000135.1	1878	2234	+	EFD3079169.1	hypothetical protein	Escherichia coli	F6339-c9
20207417	INSDC	AASJQJ010000148.1	407	763	-	EFD3083926.1	hypothetical protein	Escherichia coli	2012EL-1714-1
20207417	INSDC	AASJQK010000183.1	407	763	-	EFD3088832.1	hypothetical protein	Escherichia coli	F6097
20207417	INSDC	AASJQL010000157.1	407	763	-	EFD3093456.1	hypothetical protein	Escherichia coli	F5524
20207417	INSDC	AASJQP010000177.1	407	763	-	EFD3098387.1	hypothetical protein	Escherichia coli	F5995
20207417	INSDC	AASJQQ010000131.1	407	763	-	EFD3103100.1	hypothetical protein	Escherichia coli	EDL737
20207417	INSDC	AASJQR010000159.1	407	763	-	EFD3112516.1	hypothetical protein	Escherichia coli	SSU7785
20207417	INSDC	AASJQU010000152.1	407	763	-	EFD3117426.1	hypothetical protein	Escherichia coli	2014EL-1346-6
20207417	INSDC	AASJQW010000128.1	407	763	-	EFD3131427.1	hypothetical protein	Escherichia coli	2013EL-1377-9
20207417	INSDC	AASJQZ010000136.1	504	860	-	EFD3136031.1	hypothetical protein	Escherichia coli	2015EL-1280-1
20207417	INSDC	AASJRC010000180.1	408	764	-	EFD3154714.1	hypothetical protein	Escherichia coli	2016EL-1014-a
20207417	INSDC	AASNZM010000202.1	285	641	-	EFE7656374.1	hypothetical protein	Escherichia coli	812326
20207417	INSDC	AASJQM010000165.1	608	964	-	EFE8594614.1	hypothetical protein	Escherichia coli	2012EL-1638-1
20207417	INSDC	AASRJS010000153.1	407	763	-	EFF9248767.1	hypothetical protein	Escherichia coli	PNUSAE044595
20207417	INSDC	AASRJT010000138.1	407	763	-	EFF9295707.1	hypothetical protein	Escherichia coli	PNUSAE044609
20207417	INSDC	AASSEH010000138.1	407	763	-	EFG1901891.1	hypothetical protein	Escherichia coli	PNUSAE044193
20207417	INSDC	AASTOC010000183.1	407	763	-	EFG6588649.1	hypothetical protein	Escherichia coli	287717
20207417	INSDC	AASVKF010000204.1	407	763	-	EFH2898080.1	hypothetical protein	Escherichia coli	843991
20207417	INSDC	AASVMK010000208.1	285	641	-	EFH3167266.1	hypothetical protein	Escherichia coli	862438
20207417	INSDC	AASWRD010000160.1	504	860	-	EFH6976965.1	hypothetical protein	Escherichia coli	843997
20207417	INSDC	AASZIP010000178.1	407	763	-	EFI5941892.1	hypothetical protein	Escherichia coli	PNUSAE046125
20207417	INSDC	AASZNM010000175.1	407	763	-	EFI6503768.1	hypothetical protein	Escherichia coli	PNUSAE044125
20207417	INSDC	AATCGF010000121.1	407	763	-	EFJ5767200.1	hypothetical protein	Escherichia coli	2012EL-2230m2
20207417	INSDC	AATGOL010000167.1	504	860	-	EFL0185555.1	hypothetical protein	Escherichia coli	899086
20207417	INSDC	AATKMT010000176.1	780	1136	-	EFM3087708.1	hypothetical protein	Escherichia coli	914494
20207417	INSDC	AATKWP010000221.1	407	763	-	EFM4361513.1	hypothetical protein	Escherichia coli	917882
20207417	INSDC	AATOBN010000201.1	407	763	-	EFN3990203.1	hypothetical protein	Escherichia coli	PNUSAE029946
20207417	INSDC	AATPXE010000210.1	27	383	+	EFN9962222.1	hypothetical protein	Escherichia coli	PNUSAE017290
20207417	INSDC	AATPZF010000150.1	407	763	-	EFO0226025.1	hypothetical protein	Escherichia coli	PNUSAE016669
20207417	INSDC	AELA02000004.1	2289	2645	+	KPQ45693.1	Uncharacterized protein	Escherichia coli TW10598	TW10598	GCA_000166535.3
20207417	INSDC	RMNA01000138.1	407	763	-	MFC02762.1	hypothetical protein	Escherichia coli	PNUSAE019328	GCA_003757365.1
20207417	INSDC	RMNK01000152.1	407	763	-	MFD05493.1	hypothetical protein	Escherichia coli	PNUSAE019659	GCA_003757505.1
20207417	INSDC	RNHM01000141.1	407	763	-	MFX75629.1	hypothetical protein	Escherichia coli	PNUSAE018728	GCA_003770045.1
20207417	INSDC	RNIX01000149.1	408	764	-	MHF63562.1	hypothetical protein	Escherichia coli	PNUSAE018730	GCA_003782225.1
20207417	INSDC	RTFT01000177.1	407	763	-	MJJ07489.1	hypothetical protein	Escherichia coli	358012	GCA_003882455.1
20207417	INSDC	RUXU01000257.1	407	763	-	MLI09688.1	hypothetical protein	Escherichia coli	357746	GCA_003907135.1
20207417	INSDC	RVTM01000207.1	407	763	-	MMJ92635.1	hypothetical protein	Escherichia coli	611445	GCA_003917475.1
20207417	INSDC	LRLU01000220.1	783	1139	+	OKX31396.1	hypothetical protein	Escherichia coli	403456	GCA_001911315.1
129475576	RefSeq	NZ_AB702969.1	123594	123944	-	WP_071594470.1	hypothetical protein	Escherichia coli	4266 delta cssB::Km
129475576	RefSeq	NZ_AELB01000091.1	20	370	-	WP_071594470.1	hypothetical protein	Escherichia coli TW10722	TW10722	GCF_000166555.1
129475576	RefSeq	NZ_AELB01000318.1	2049	2399	-	WP_071594470.1	hypothetical protein	Escherichia coli TW10722	TW10722	GCF_000166555.1
129475576	RefSeq	NZ_APXG01000136.1	7156	7506	-	WP_071594470.1	hypothetical protein	Escherichia coli 2860650	2860650	GCF_000356445.2
129475576	RefSeq	NZ_APXJ01000087.1	7107	7457	-	WP_071594470.1	hypothetical protein	Escherichia coli 2866350	2866350	GCF_000356505.2
129475576	RefSeq	NZ_APZZ01000154.1	7023	7373	-	WP_071594470.1	hypothetical protein	Escherichia coli p0305293.14	p0305293.14	GCF_000357485.2
129475576	RefSeq	NZ_AQBT01000063.1	950	1300	-	WP_071594470.1	hypothetical protein	Escherichia coli p0305293.10	p0305293.10	GCF_000358555.1
129475576	RefSeq	NZ_AQBT01000180.1	950	1300	-	WP_071594470.1	hypothetical protein	Escherichia coli p0305293.10	p0305293.10	GCF_000358555.1
129475576	RefSeq	NZ_AQBU01000020.1	919	1269	-	WP_071594470.1	hypothetical protein	Escherichia coli p0305293.11	p0305293.11	GCF_000358575.2
129475576	RefSeq	NZ_AQBV01000125.1	7022	7372	-	WP_071594470.1	hypothetical protein	Escherichia coli p0305293.12	p0305293.12	GCF_000358595.2
129475576	RefSeq	NZ_AQBW01000061.1	7019	7369	-	WP_071594470.1	hypothetical protein	Escherichia coli p0305293.15	p0305293.15	GCF_000358615.2
129475576	RefSeq	NZ_AQBX01000098.1	7157	7507	-	WP_071594470.1	hypothetical protein	Escherichia coli p0305293.2	p0305293.2	GCF_000358635.2
129475576	RefSeq	NZ_AQBY01000106.1	7109	7459	-	WP_071594470.1	hypothetical protein	Escherichia coli p0305293.3	p0305293.3	GCF_000358655.2
129475576	RefSeq	NZ_AQBZ01000231.1	1664	2014	-	WP_071594470.1	hypothetical protein	Escherichia coli p0305293.4	p0305293.4	GCF_000358675.2
129475576	RefSeq	NZ_AQCA01000077.1	948	1298	-	WP_071594470.1	hypothetical protein	Escherichia coli p0305293.5	p0305293.5	GCF_000359055.2
129475576	RefSeq	NZ_AQCB01000226.1	715	1065	-	WP_071594470.1	hypothetical protein	Escherichia coli p0305293.6	p0305293.6	GCF_000359075.1
129475576	RefSeq	NZ_AQCC01000187.1	1724	2074	-	WP_071594470.1	hypothetical protein	Escherichia coli p0305293.7	p0305293.7	GCF_000359095.2
129475576	RefSeq	NZ_AQCD01000154.1	7109	7459	-	WP_071594470.1	hypothetical protein	Escherichia coli p0305293.8	p0305293.8	GCF_000358695.2
129475576	RefSeq	NZ_AQDL01000088.1	6794	7144	-	WP_071594470.1	hypothetical protein	Escherichia coli 2860050	2860050	GCF_000354995.2
129475576	RefSeq	NZ_AQDW01000038.1	7063	7413	-	WP_071594470.1	hypothetical protein	Escherichia coli 2770900	2770900	GCF_000355615.2
129475576	RefSeq	NZ_AQDZ01000120.1	767	1117	+	WP_071594470.1	hypothetical protein	Escherichia coli 2749250	2749250	GCF_000354875.1
129475576	RefSeq	NZ_AQEA01000130.1	814	1164	+	WP_071594470.1	hypothetical protein	Escherichia coli 2747800	2747800	GCF_000354775.2
129475576	RefSeq	NZ_AQEC01000089.1	6996	7346	-	WP_071594470.1	hypothetical protein	Escherichia coli 2729250	2729250	GCF_000356065.2
129475576	RefSeq	NZ_AQEK01000021.1	16741	17091	-	WP_071594470.1	hypothetical protein	Escherichia coli p0305293.1	p0305293.1	GCF_000356605.2
129475576	RefSeq	NZ_AQFC01000043.1	14832	15182	-	WP_071594470.1	hypothetical protein	Escherichia coli Envira 8/11	Envira 8/11	GCF_000355215.2
129475576	RefSeq	NZ_AQFD01000032.1	15851	16201	-	WP_071594470.1	hypothetical protein	Escherichia coli Envira 10/1	Envira 10/1	GCF_000355195.2
129475576	RefSeq	NZ_CP023347.1	106193	106543	-	WP_071594470.1	hypothetical protein	Escherichia coli	ETEC-2265	GCF_002302315.1
129475576	RefSeq	NZ_CP024668.1	86728	87078	-	WP_071594470.1	hypothetical protein	Escherichia coli	F5176C6	GCF_002764175.1
129475576	RefSeq	NZ_CP025848.1	78491	78841	+	WP_071594470.1	hypothetical protein	Escherichia coli	602354	GCF_003956365.1
129475576	RefSeq	NZ_CP025863.1	18785	19135	+	WP_071594470.1	hypothetical protein	Escherichia coli	504237	GCF_003956185.1
129475576	RefSeq	NZ_CP025911.1	141984	142334	-	WP_071594470.1	hypothetical protein	Escherichia coli	204446	GCF_003956205.1
129475576	RefSeq	NZ_CP025917.1	109865	110215	-	WP_071594470.1	hypothetical protein	Escherichia coli	120899	GCF_003956485.1
129475576	RefSeq	NZ_CP025921.1	43018	43368	-	WP_071594470.1	hypothetical protein	Escherichia coli	103605	GCF_003956325.1
129475576	RefSeq	NZ_JORD01000142.1	6954	7304	-	WP_071594470.1	hypothetical protein	Escherichia coli 6-319-05_S1_C2	6-319-05_S1_C2	GCF_000713025.1
129475576	RefSeq	NZ_JORE01000030.1	9526	9876	+	WP_071594470.1	hypothetical protein	Escherichia coli 6-319-05_S1_C3	6-319-05_S1_C3	GCF_000713015.1
129475576	RefSeq	NZ_JORE01000041.1	6947	7297	-	WP_071594470.1	hypothetical protein	Escherichia coli 6-319-05_S1_C3	6-319-05_S1_C3	GCF_000713015.1
129475576	RefSeq	NZ_JORT01000032.1	9346	9696	+	WP_071594470.1	hypothetical protein	Escherichia coli 6-319-05_S1_C1	6-319-05_S1_C1	GCF_000713335.1
129475576	RefSeq	NZ_JORT01000042.1	6949	7299	-	WP_071594470.1	hypothetical protein	Escherichia coli 6-319-05_S1_C1	6-319-05_S1_C1	GCF_000713335.1
129475576	RefSeq	NZ_JORT01000109.1	6949	7299	-	WP_071594470.1	hypothetical protein	Escherichia coli 6-319-05_S1_C1	6-319-05_S1_C1	GCF_000713335.1
129475576	RefSeq	NZ_JORT01000182.1	2861	3211	+	WP_071594470.1	hypothetical protein	Escherichia coli 6-319-05_S1_C1	6-319-05_S1_C1	GCF_000713335.1
129475576	RefSeq	NZ_JORT01000190.1	2086	2436	+	WP_071594470.1	hypothetical protein	Escherichia coli 6-319-05_S1_C1	6-319-05_S1_C1	GCF_000713335.1
129475576	RefSeq	NZ_JTHI01000107.1	1231	1581	+	WP_071594470.1	hypothetical protein	Escherichia coli	E1777	GCF_000806265.1
129475576	RefSeq	NZ_JXBV01000046.1	6711	7061	-	WP_071594470.1	hypothetical protein	Escherichia coli C691-71 (14b)	C691-71 (14b)	GCF_000818965.1
129475576	RefSeq	NZ_KE353242.1	727	1077	+	WP_071594470.1	hypothetical protein	Escherichia coli E2265	E2265	GCF_000415485.1
129475576	RefSeq	NZ_KI894150.1	1231	1581	+	WP_071594470.1	hypothetical protein	Escherichia coli E1777	E1777	GCF_000512625.1
129475576	RefSeq	NZ_KN711528.1	727	1077	+	WP_071594470.1	hypothetical protein	Escherichia coli	E2265	GCF_000806255.1
129475576	RefSeq	NZ_NJYO01000117.1	1255	1605	+	WP_071594470.1	hypothetical protein	Escherichia coli	MOD1-EC1838	GCF_002458245.1
129475576	RefSeq	NZ_NNUI01000064.1	1358	1708	+	WP_071594470.1	hypothetical protein	Escherichia coli	MOD1-EC6636	GCF_002485105.1
129475576	RefSeq	NZ_PNSL01000065.1	6906	7256	-	WP_071594470.1	hypothetical protein	Escherichia coli	702551	GCF_003980655.1
129475576	RefSeq	NZ_PNST01000063.1	6906	7256	-	WP_071594470.1	hypothetical protein	Escherichia coli	700052	GCF_003981645.1
129475576	RefSeq	NZ_PNTV01000066.1	6906	7256	-	WP_071594470.1	hypothetical protein	Escherichia coli	403625	GCF_003981955.1
129475576	RefSeq	NZ_PNUA01000075.1	6973	7323	-	WP_071594470.1	hypothetical protein	Escherichia coli	402371	GCF_003983695.1
129475576	RefSeq	NZ_PNUB01000075.1	6906	7256	-	WP_071594470.1	hypothetical protein	Escherichia coli	402216	GCF_003983685.1
129475576	RefSeq	NZ_PNVE01000064.1	6906	7256	-	WP_071594470.1	hypothetical protein	Escherichia coli	302921	GCF_003983885.1
129475576	RefSeq	NZ_PNVK01000062.1	6906	7256	-	WP_071594470.1	hypothetical protein	Escherichia coli	220075	GCF_003983925.1
129475576	RefSeq	NZ_PNVV01000069.1	1308	1658	+	WP_071594470.1	hypothetical protein	Escherichia coli	203886	GCF_003982995.1
129475576	RefSeq	NZ_PNVX01000070.1	6906	7256	-	WP_071594470.1	hypothetical protein	Escherichia coli	203802	GCF_003983995.1
129475576	RefSeq	NZ_PNVZ01000063.1	6906	7256	-	WP_071594470.1	hypothetical protein	Escherichia coli	203394	GCF_003983025.1
129475576	RefSeq	NZ_PNWB01000066.1	6906	7256	-	WP_071594470.1	hypothetical protein	Escherichia coli	202942	GCF_003983055.1
129475576	RefSeq	NZ_PNWC01000067.1	6906	7256	-	WP_071594470.1	hypothetical protein	Escherichia coli	202789	GCF_003983075.1
129475576	RefSeq	NZ_PNWD01000063.1	6906	7256	-	WP_071594470.1	hypothetical protein	Escherichia coli	202709	GCF_003983125.1
129475576	RefSeq	NZ_PNWE01000071.1	6906	7256	-	WP_071594470.1	hypothetical protein	Escherichia coli	202556	GCF_003983175.1
129475576	RefSeq	NZ_PNWF01000071.1	6906	7256	-	WP_071594470.1	hypothetical protein	Escherichia coli	202141	GCF_003983215.1
129475576	RefSeq	NZ_PNWI01000073.1	6906	7256	-	WP_071594470.1	hypothetical protein	Escherichia coli	201329	GCF_003983275.1
129475576	RefSeq	NZ_PNWP01000068.1	6906	7256	-	WP_071594470.1	hypothetical protein	Escherichia coli	200065	GCF_003983365.1
129475576	RefSeq	NZ_PNXA01000070.1	6906	7256	-	WP_071594470.1	hypothetical protein	Escherichia coli	100693	GCF_003984475.1
129475576	RefSeq	NZ_PNXJ01000067.1	6906	7256	-	WP_071594470.1	hypothetical protein	Escherichia coli	100211	GCF_003984395.1
129475576	RefSeq	NZ_PNXK01000066.1	6906	7256	-	WP_071594470.1	hypothetical protein	Escherichia coli	100045	GCF_003984405.1
129475576	RefSeq	NZ_PNYK01000064.1	6906	7256	-	WP_071594470.1	hypothetical protein	Escherichia coli	100522	GCF_003984285.1
129475576	RefSeq	NZ_PNYL01000061.1	6906	7256	-	WP_071594470.1	hypothetical protein	Escherichia coli	100421	GCF_003984385.1
129475576	RefSeq	NZ_PNYM01000071.1	6906	7256	-	WP_071594470.1	hypothetical protein	Escherichia coli	100345	GCF_003984375.1
129475576	RefSeq	NZ_PNYN01000069.1	6906	7256	-	WP_071594470.1	hypothetical protein	Escherichia coli	100324	GCF_003984575.1
129475576	RefSeq	NZ_PNYO01000061.1	6906	7256	-	WP_071594470.1	hypothetical protein	Escherichia coli	100047	GCF_004001145.1
129475576	RefSeq	NZ_PNYR01000071.1	6906	7256	-	WP_071594470.1	hypothetical protein	Escherichia coli	721040	GCF_003981275.1
129475576	RefSeq	NZ_PNYT01000075.1	6906	7256	-	WP_071594470.1	hypothetical protein	Escherichia coli	703595	GCF_003980565.1
129475576	RefSeq	NZ_PNYZ01000065.1	6906	7256	-	WP_071594470.1	hypothetical protein	Escherichia coli	700004	GCF_003980795.1
129475576	RefSeq	NZ_PNZE01000067.1	6973	7323	-	WP_071594470.1	hypothetical protein	Escherichia coli	503606	GCF_003981095.1
129475576	RefSeq	NZ_PNZF01000063.1	1308	1658	+	WP_071594470.1	hypothetical protein	Escherichia coli	410519	GCF_003981865.1
129475576	RefSeq	NZ_PNZG01000066.1	1308	1658	+	WP_071594470.1	hypothetical protein	Escherichia coli	410343	GCF_003981885.1
129475576	RefSeq	NZ_PNZH01000072.1	6973	7323	-	WP_071594470.1	hypothetical protein	Escherichia coli	403395	GCF_003981975.1
129475576	RefSeq	NZ_PNZI01000069.1	1308	1658	+	WP_071594470.1	hypothetical protein	Escherichia coli	403047	GCF_003982035.1
129475576	RefSeq	NZ_PNZJ01000069.1	6906	7256	-	WP_071594470.1	hypothetical protein	Escherichia coli	401715	GCF_003982235.1
129475576	RefSeq	NZ_PNZK01000070.1	6973	7323	-	WP_071594470.1	hypothetical protein	Escherichia coli	401924	GCF_003982245.1
129475576	RefSeq	NZ_PNZN01000070.1	6906	7256	-	WP_071594470.1	hypothetical protein	Escherichia coli	400834	GCF_003982345.1
129475576	RefSeq	NZ_PNZO01000072.1	6973	7323	-	WP_071594470.1	hypothetical protein	Escherichia coli	320321	GCF_003982545.1
129475576	RefSeq	NZ_PNZR01000065.1	6906	7256	-	WP_071594470.1	hypothetical protein	Escherichia coli	210056	GCF_003982805.1
129475576	RefSeq	NZ_PNZS01000071.1	6906	7256	-	WP_071594470.1	hypothetical protein	Escherichia coli	204009	GCF_003982965.1
129475576	RefSeq	NZ_PNZU01000070.1	6906	7256	-	WP_071594470.1	hypothetical protein	Escherichia coli	202733	GCF_003983115.1
129475576	RefSeq	NZ_POAE01000063.1	6906	7256	-	WP_071594470.1	hypothetical protein	Escherichia coli	102221	GCF_003984175.1
129475576	RefSeq	NZ_POAR01000069.1	6906	7256	-	WP_071594470.1	hypothetical protein	Escherichia coli	400584	GCF_003982365.1
129475576	RefSeq	NZ_POAV01000068.1	6906	7256	-	WP_071594470.1	hypothetical protein	Escherichia coli	100563	GCF_003984275.1
129475576	RefSeq	NZ_UGCI01000001.1	143698	144048	+	WP_071594470.1	hypothetical protein	Escherichia coli	NCTC11474	GCF_900449205.1
129475576	INSDC	CP023347.1	106193	106543	-	ATB11769.1	hypothetical protein	Escherichia coli	ETEC-2265	GCA_002302315.1
129475576	INSDC	AASDTE010000083.1	6895	7245	-	EFD1589028.1	hypothetical protein	Escherichia coli	738636
129475576	INSDC	AASKJP010000067.1	7395	7745	-	EFD5425742.1	hypothetical protein	Escherichia coli	PNUSAE027028
6166092	RefSeq	NC_008460.1	109131	109481	-	WP_011666513.1	dispersin Aap	Escherichia coli	DIJ1
6166092	RefSeq	NZ_AB255435.1	109131	109481	-	WP_011666513.1	dispersin Aap	Escherichia coli	DIJ1
6166092	RefSeq	NZ_BFVO01000234.1	1767	2117	-	WP_011666513.1	dispersin Aap	Escherichia coli	JML297	GCF_005389785.1
6166092	RefSeq	NZ_CAAKOK010000170.1	12312	12662	+	WP_011666513.1	dispersin Aap	Escherichia coli		GCF_901212605.1
6166092	RefSeq	NZ_CABVYO010000105.1	3857	4207	+	WP_011666513.1	dispersin Aap	Escherichia coli		GCF_902502595.1
6166092	RefSeq	NZ_JNPA01000031.1	55537	55887	+	WP_011666513.1	dispersin Aap	Escherichia coli 2-052-05_S4_C2	2-052-05_S4_C2	GCF_000703385.1
6166092	RefSeq	NZ_JNQK01000045.1	2015	2365	-	WP_011666513.1	dispersin Aap	Escherichia coli 2-222-05_S1_C1	2-222-05_S1_C1	GCF_000703965.1
6166092	RefSeq	NZ_JNQL01000051.1	2263	2613	-	WP_011666513.1	dispersin Aap	Escherichia coli 2-222-05_S1_C2	2-222-05_S1_C2	GCF_000704125.1
6166092	RefSeq	NZ_JNQM01000042.1	17431	17781	+	WP_011666513.1	dispersin Aap	Escherichia coli 2-222-05_S1_C3	2-222-05_S1_C3	GCF_000704285.1
6166092	RefSeq	NZ_LIVH01000075.1	3662	4012	-	WP_011666513.1	dispersin Aap	Escherichia coli	233	GCF_001420045.1
6166092	RefSeq	NZ_NJZO01000085.1	2277	2627	-	WP_011666513.1	dispersin Aap	Escherichia coli	MOD1-EC1557	GCF_002461095.1
6166092	RefSeq	NZ_PNZW01000085.1	1135	1485	+	WP_011666513.1	dispersin Aap	Escherichia coli	202580	GCF_003983165.1
6166092	RefSeq	NZ_UGAG01000003.1	29144	29494	-	WP_011666513.1	dispersin Aap	Escherichia coli	NCTC11472	GCF_900448895.1
6166092	RefSeq	NZ_UGDH01000002.1	35017	35367	-	WP_011666513.1	dispersin Aap	Escherichia coli	NCTC9091	GCF_900449575.1
6166092	RefSeq	NZ_WEPZ01000053.1	3829	4179	+	WP_011666513.1	dispersin Aap	Escherichia coli	P433V1	GCF_013073765.1
6166092	RefSeq	NZ_WEQN01000063.1	3830	4180	+	WP_011666513.1	dispersin Aap	Escherichia coli	E16V1A	GCF_013074195.1
6166092	RefSeq	NZ_WEQO01000061.1	3830	4180	+	WP_011666513.1	dispersin Aap	Escherichia coli	E17V1A	GCF_013074185.1
6166092	RefSeq	NZ_WERB01000075.1	3829	4179	+	WP_011666513.1	dispersin Aap	Escherichia coli	K18V1	GCF_013073895.1
6166092	RefSeq	NZ_WERD01000076.1	5187	5537	-	WP_011666513.1	dispersin Aap	Escherichia coli	K22V1	GCF_013073865.1
6166092	RefSeq	NZ_WERF01000066.1	3829	4179	+	WP_011666513.1	dispersin Aap	Escherichia coli	K26V1	GCF_013074365.1
6166092	RefSeq	NZ_WERK01000055.1	3569	3919	-	WP_011666513.1	dispersin Aap	Escherichia coli	K41V1	GCF_013074265.1
6166092	RefSeq	NZ_WERL01000075.1	3877	4227	+	WP_011666513.1	dispersin Aap	Escherichia coli	K44V1	GCF_013074245.1
6166092	RefSeq	NZ_WERM01000086.1	3877	4227	+	WP_011666513.1	dispersin Aap	Escherichia coli	K45V1	GCF_013074165.1
6166092	RefSeq	NZ_WSHP01000043.1	3677	4027	+	WP_011666513.1	dispersin Aap	Escherichia coli	TzEc037	GCF_009767285.1
6166092	RefSeq	NZ_WSWN01000101.1	713	1063	+	WP_011666513.1	dispersin Aap	Escherichia coli	IM36c	GCF_009790715.1
6166092	RefSeq	NC_008460.1	109131	109481	-	YP_788115.1	hypothetical protein	Escherichia coli	DIJ1
6166092	INSDC	AB255435.1	109131	109481	-	BAF34018.1	hypothetical protein	Escherichia coli	DIJ1
6166092	INSDC	AAAATN010000099.1	4029	4379	-	EAA2071482.1	hypothetical protein	Escherichia coli	423826	GCA_004162255.1
6166092	INSDC	AAADLO010000077.1	2368	2718	-	EAB0669072.1	dispersin Aap	Escherichia coli	PNUSAE020233	GCA_004231105.1
6166092	INSDC	AAADNI010000079.1	1013	1363	+	EAB0960968.1	dispersin Aap	Escherichia coli	PNUSAE020231	GCA_004231595.1
6166092	INSDC	AAAGGL010000052.1	14229	14579	-	EAB9360788.1	dispersin Aap	Escherichia coli	623212	GCA_004270025.1
6166092	INSDC	AARNNM010000073.1	9896	10246	-	EEV9163790.1	dispersin Aap	Escherichia coli	593562
6166092	INSDC	AARNNL010000079.1	5016	5366	-	EEV9244806.1	dispersin Aap	Escherichia coli	606154
6166092	INSDC	AARNVE010000106.1	222	572	+	EEW0353531.1	dispersin Aap	Escherichia coli	PNUSAE019928
6166092	INSDC	AARNVS010000050.1	14144	14494	-	EEW0404630.1	dispersin Aap	Escherichia coli	PNUSAE019882
6166092	INSDC	AARONS010000062.1	1645	1995	+	EEW2664337.1	dispersin Aap	Escherichia coli	PNUSAE019406
6166092	INSDC	AAROOJ010000056.1	1609	1959	+	EEW2819672.1	dispersin Aap	Escherichia coli	PNUSAE019509
6166092	INSDC	AARPEN010000042.1	3468	3818	-	EEW4900946.1	dispersin Aap	Escherichia coli	PNUSAE019041
6166092	INSDC	AARPFK010000105.1	1570	1920	+	EEW4982950.1	dispersin Aap	Escherichia coli	PNUSAE018313
6166092	INSDC	AARPFF010000047.1	1720	2070	+	EEW5001609.1	dispersin Aap	Escherichia coli	PNUSAE018046
6166092	INSDC	AARPXC010000124.1	1594	1944	+	EEW7009401.1	dispersin Aap	Escherichia coli	PNUSAE017876
6166092	INSDC	AARTAV010000144.1	1495	1845	+	EEX8182377.1	dispersin Aap	Escherichia coli	2018EL-1093a
6166092	INSDC	AARTAY010000092.1	2090	2440	+	EEX8196019.1	dispersin Aap	Escherichia coli	2018EL-1087a
6166092	INSDC	AARTAZ010000077.1	1530	1880	+	EEX8205297.1	dispersin Aap	Escherichia coli	2018EL-1091a
6166092	INSDC	AARVGI010000088.1	2095	2445	-	EEY5234061.1	dispersin Aap	Escherichia coli	671954
6166092	INSDC	AARVDX010000056.1	9900	10250	-	EEY6133177.1	dispersin Aap	Escherichia coli	PNUSAE021502
6166092	INSDC	AASBAC010000047.1	2529	2879	-	EFA5199827.1	dispersin Aap	Escherichia coli	PNUSAE022057
6166092	INSDC	AASBBX010000120.1	159	509	+	EFA5413989.1	dispersin Aap	Escherichia coli	PNUSAE022011
6166092	INSDC	AASBBV010000170.1	3657	4007	-	EFA5423783.1	dispersin Aap	Escherichia coli	PNUSAE022017
6166092	INSDC	AASBIF010000041.1	29281	29631	-	EFA6234333.1	dispersin Aap	Escherichia coli	PNUSAE022336
6166092	INSDC	AASBIC010000078.1	1364	1714	-	EFA6253924.1	dispersin Aap	Escherichia coli	PNUSAE022275
6166092	INSDC	AASBIJ010000144.1	226	576	+	EFA6287753.1	dispersin Aap	Escherichia coli	PNUSAE022053
6166092	INSDC	AASBQS010000169.1	176	526	+	EFA7355855.1	dispersin Aap	Escherichia coli	PNUSAE012085
6166092	INSDC	AASBRY010000002.1	3459	3809	-	EFA7511462.1	dispersin Aap	Escherichia coli	PNUSAE022422
6166092	INSDC	AASCYB010000103.1	215	565	+	EFB1138308.1	dispersin Aap	Escherichia coli	PNUSAE025668
6166092	INSDC	AASDBW010000154.1	146	496	+	EFB1739611.1	dispersin Aap	Escherichia coli	PNUSAE025315
6166092	INSDC	AASDES010000128.1	3608	3958	-	EFB2119458.1	dispersin Aap	Escherichia coli	PNUSAE025164
6166092	INSDC	AASFOK010000048.1	2378	2728	-	EFB3060663.1	dispersin Aap	Escherichia coli	PNUSAE026152
6166092	INSDC	AASFRL010000105.1	487	837	+	EFB3267456.1	dispersin Aap	Escherichia coli	777332
6166092	INSDC	AASFYR010000174.1	7	357	+	EFB4505421.1	dispersin Aap	Escherichia coli	ARIMEC216-16
6166092	INSDC	AASGMU010000057.1	1520	1870	+	EFB7828448.1	dispersin Aap	Escherichia coli	PNUSAE027538
6166092	INSDC	AASGMX010000045.1	2378	2728	-	EFB7910136.1	dispersin Aap	Escherichia coli	PNUSAE027530
6166092	INSDC	AASELN010000075.1	2659	3009	-	EFB9251482.1	dispersin Aap	Escherichia coli	2015C-3131
6166092	INSDC	AASERS010000061.1	292	642	+	EFB9450640.1	dispersin Aap	Escherichia coli	PNUSAE022852
6166092	INSDC	AASERZ010000049.1	2378	2728	-	EFB9547707.1	dispersin Aap	Escherichia coli	PNUSAE022579
6166092	INSDC	AASEFP010000131.1	1649	1999	+	EFC1814519.1	dispersin Aap	Escherichia coli	PNUSAE023587
6166092	INSDC	AASEEY010000155.1	128	478	+	EFC4562478.1	dispersin Aap	Escherichia coli	PNUSAE023766
6166092	INSDC	AASIIQ010000091.1	1798	2148	-	EFC7362056.1	dispersin Aap	Escherichia coli	369046
6166092	INSDC	AASIJO010000127.1	2265	2615	-	EFC7722325.1	dispersin Aap	Escherichia coli	356072
6166092	INSDC	AASILQ010000049.1	1167	1517	+	EFC7955267.1	dispersin Aap	Escherichia coli	2017EL-1034a
6166092	INSDC	AASKGR010000061.1	9796	10146	-	EFD5042756.1	dispersin Aap	Escherichia coli	PNUSAE031853
6166092	INSDC	AASLXR010000098.1	1645	1995	-	EFE0617047.1	dispersin Aap	Escherichia coli	300650
6166092	INSDC	AASODW010000073.1	1657	2007	+	EFE8177097.1	dispersin Aap	Escherichia coli	PNUSAE032730
6166092	INSDC	AASOES010000052.1	9845	10195	-	EFE8297556.1	dispersin Aap	Escherichia coli	PNUSAE031860
6166092	INSDC	AASOMX010000049.1	3728	4078	+	EFE9400882.1	dispersin Aap	Escherichia coli	PNUSAE007297
6166092	INSDC	AASPHU010000074.1	2455	2805	-	EFF2124737.1	dispersin Aap	Escherichia coli	317671
6166092	INSDC	AASPHX010000067.1	2195	2545	-	EFF2129935.1	dispersin Aap	Escherichia coli	288950
6166092	INSDC	AASPIO010000066.1	5534	5884	+	EFF2211015.1	dispersin Aap	Escherichia coli	294690
6166092	INSDC	AASPIW010000059.1	14230	14580	-	EFF2254525.1	dispersin Aap	Escherichia coli	311409
6166092	INSDC	AASPIX010000056.1	14229	14579	-	EFF2259345.1	dispersin Aap	Escherichia coli	301616
6166092	INSDC	AASPJF010000051.1	10595	10945	-	EFF2298326.1	dispersin Aap	Escherichia coli	302905
6166092	INSDC	AASPJN010000100.1	1645	1995	-	EFF2342565.1	dispersin Aap	Escherichia coli	290590
6166092	INSDC	AASPJQ010000092.1	2320	2670	-	EFF2357452.1	dispersin Aap	Escherichia coli	257382
6166092	INSDC	AASPJY010000086.1	2378	2728	-	EFF2421853.1	dispersin Aap	Escherichia coli	266916
6166092	INSDC	AASPJX010000060.1	14234	14584	-	EFF2436288.1	dispersin Aap	Escherichia coli	298882
6166092	INSDC	AASQFQ010000094.1	2378	2728	-	EFF5258759.1	dispersin Aap	Escherichia coli	PNUSAE034648
6166092	INSDC	AASRKD010000059.1	1419	1769	+	EFF9309215.1	dispersin Aap	Escherichia coli	PNUSAE044202
6166092	INSDC	AASRLS010000060.1	9840	10190	-	EFF9478048.1	dispersin Aap	Escherichia coli	PNUSAE041030
6166092	INSDC	AASRMG010000049.1	2054	2404	-	EFF9562886.1	dispersin Aap	Escherichia coli	PNUSAE040124
6166092	INSDC	AASRML010000048.1	2371	2721	-	EFF9591634.1	dispersin Aap	Escherichia coli	PNUSAE040126
6166092	INSDC	AASROA010000048.1	14229	14579	-	EFF9780812.1	dispersin Aap	Escherichia coli	PNUSAE038252
6166092	INSDC	AASROK010000050.1	2378	2728	-	EFF9843507.1	dispersin Aap	Escherichia coli	PNUSAE037419
6166092	INSDC	AASRVP010000092.1	1409	1759	-	EFG0779783.1	dispersin Aap	Escherichia coli	231229
6166092	INSDC	AASSLS010000041.1	4143	4493	+	EFG2849553.1	dispersin Aap	Escherichia coli	290601
6166092	INSDC	AASSYR010000062.1	2040	2390	-	EFG4558767.1	dispersin Aap	Escherichia coli	274238
6166092	INSDC	AASSZN010000060.1	14234	14584	-	EFG4674394.1	dispersin Aap	Escherichia coli	295012
6166092	INSDC	AASTJI010000099.1	2378	2728	-	EFG5973275.1	dispersin Aap	Escherichia coli	271310
6166092	INSDC	AASTUT010000059.1	6734	7084	-	EFG7478741.1	dispersin Aap	Escherichia coli	301861
6166092	INSDC	AASVPY010000081.1	1645	1995	-	EFH3601559.1	dispersin Aap	Escherichia coli	853966
6166092	INSDC	AASVQY010000170.1	234	584	+	EFH3716468.1	dispersin Aap	Escherichia coli	PNUSAE044123
6166092	INSDC	AASWQX010000078.1	2182	2532	-	EFH6953045.1	dispersin Aap	Escherichia coli	843995
6166092	INSDC	AASWUT010000088.1	693	1043	+	EFH7412941.1	dispersin Aap	Escherichia coli	838526
6166092	INSDC	AASZIT010000061.1	2378	2728	-	EFI5962341.1	dispersin Aap	Escherichia coli	PNUSAE046121
6166092	INSDC	AASZJF010000058.1	7973	8323	-	EFI5987279.1	dispersin Aap	Escherichia coli	PNUSAE046122
6166092	INSDC	AASZMX010000051.1	2378	2728	-	EFI6442622.1	dispersin Aap	Escherichia coli	PNUSAE044607
6166092	INSDC	AASZNA010000059.1	193	543	+	EFI6456902.1	dispersin Aap	Escherichia coli	PNUSAE044128
6166092	INSDC	AASZNF010000135.1	1600	1950	+	EFI6480558.1	dispersin Aap	Escherichia coli	860005
6166092	INSDC	AASZQU010000053.1	2296	2646	-	EFI6928194.1	dispersin Aap	Escherichia coli	PNUSAE047406
6166092	INSDC	AATANW010000125.1	347	697	-	EFJ0007063.1	dispersin Aap	Escherichia coli	882850
6166092	INSDC	AATARV010000077.1	14220	14570	-	EFJ0517919.1	dispersin Aap	Escherichia coli	882887
6166092	INSDC	AATBSI010000071.1	2302	2652	-	EFJ3930664.1	dispersin Aap	Escherichia coli	884449
6166092	INSDC	AATCFK010000047.1	1799	2149	-	EFJ5659844.1	dispersin Aap	Escherichia coli	2014C-3860
6166092	INSDC	AATEOR010000077.1	9892	10242	-	EFK2585762.1	dispersin Aap	Escherichia coli	193354
6166092	INSDC	AATERB010000063.1	14294	14644	-	EFK2909189.1	dispersin Aap	Escherichia coli	154817
6166092	INSDC	AATENH010000134.1	597	947	+	EFK3184364.1	dispersin Aap	Escherichia coli	178711
6166092	INSDC	AATEUZ010000068.1	2020	2370	-	EFK3551393.1	dispersin Aap	Escherichia coli	153146
6166092	INSDC	AATFAP010000140.1	1590	1940	+	EFK4321397.1	dispersin Aap	Escherichia coli	143510
6166092	INSDC	AATFCY010000071.1	610	960	+	EFK4689814.1	dispersin Aap	Escherichia coli	227794
6166092	INSDC	AATGSP010000096.1	610	960	+	EFL0619380.1	dispersin Aap	Escherichia coli	894910
6166092	INSDC	AATIFQ010000076.1	2310	2660	-	EFL5802611.1	dispersin Aap	Escherichia coli	E78634
6166092	INSDC	AATKPO010000085.1	1645	1995	-	EFM3474333.1	dispersin Aap	Escherichia coli	907285
6166092	INSDC	AATKQI010000108.1	373	723	-	EFM3575818.1	dispersin Aap	Escherichia coli	903412
6166092	INSDC	AATKTH010000050.1	2222	2572	-	EFM3960660.1	dispersin Aap	Escherichia coli	PNUSAE046120
6166092	INSDC	AATPRK010000124.1	1549	1899	+	EFN9218605.1	dispersin Aap	Escherichia coli	PNUSAE018173
6166092	INSDC	AATPZM010000046.1	2378	2728	-	EFO0262203.1	dispersin Aap	Escherichia coli	PNUSAE016672
6166092	INSDC	AATQFB010000053.1	2539	2889	-	EFO0951073.1	dispersin Aap	Escherichia coli	PNUSAE015909
6166092	INSDC	AATRGK010000074.1	100	450	+	EFO4514986.1	dispersin Aap	Escherichia coli	PNUSAE005556
6166092	INSDC	BFVO01000234.1	1767	2117	-	GDF51522.1	hypothetical protein	Escherichia coli	JML297	GCA_005389785.1
6166092	INSDC	DABAKT010000116.1	648	998	+	HAH1335401.1	dispersin Aap	Escherichia coli	W2_4_ERB1
6166092	INSDC	DABDFD010000060.1	9049	9399	-	HAH9840227.1	dispersin Aap	Escherichia coli
6166092	INSDC	DABDUG010000061.1	2077	2427	-	HAI2415169.1	dispersin Aap	Escherichia coli	BCW_4134
6166092	INSDC	DABIIM010000112.1	692	1042	+	HAJ7534003.1	dispersin Aap	Escherichia coli	W2-4-ERB16
6166092	INSDC	WSHP01000043.1	3677	4027	+	KAE9940014.1	dispersin Aap	Escherichia coli	TzEc037
6166092	INSDC	LIVH01000075.1	3662	4012	-	KQJ24869.1	hypothetical protein	Escherichia coli	233	GCA_001420045.1
6166092	INSDC	RNIZ01000050.1	2530	2880	-	MHG54661.1	dispersin Aap	Escherichia coli	PNUSAE018740	GCA_003782245.1
6166092	INSDC	RTWC01000128.1	203	553	+	MKC68097.1	dispersin Aap	Salmonella enterica subsp. enterica	495801	GCA_003891735.1
6166092	INSDC	WSWN01000101.1	713	1063	+	MWE48637.1	dispersin Aap	Escherichia coli	IM36c
6166092	INSDC	WEPZ01000053.1	3829	4179	+	NNQ57731.1	dispersin Aap	Escherichia coli	P433V1
6166092	INSDC	WERD01000076.1	5187	5537	-	NNQ72285.1	dispersin Aap	Escherichia coli	K22V1
6166092	INSDC	WERB01000075.1	3829	4179	+	NNQ91388.1	dispersin Aap	Escherichia coli	K18V1
6166092	INSDC	WEQO01000061.1	3830	4180	+	NNR45318.1	dispersin Aap	Escherichia coli	E17V1A
6166092	INSDC	WEQN01000063.1	3830	4180	+	NNR50091.1	dispersin Aap	Escherichia coli	E16V1A
6166092	INSDC	WERK01000055.1	3569	3919	-	NNR59993.1	dispersin Aap	Escherichia coli	K41V1
6166092	INSDC	WERL01000075.1	3877	4227	+	NNR69618.1	dispersin Aap	Escherichia coli	K44V1
6166092	INSDC	WERM01000086.1	3877	4227	+	NNR74944.1	dispersin Aap	Escherichia coli	K45V1
6166092	INSDC	WERF01000066.1	3829	4179	+	NNR95103.1	dispersin Aap	Escherichia coli	K26V1
6166092	INSDC	UGAG01000003.1	29144	29494	-	STG98868.1	dispersin	Escherichia coli	NCTC11472	GCA_900448895.1
6166092	INSDC	UGDH01000002.1	35017	35367	-	STJ95960.1	dispersin	Escherichia coli	NCTC9091	GCA_900449575.1
5047972	RefSeq	NC_007635.1	68667	69035	+	WP_011387710.1	hypothetical protein	Escherichia coli	JEF100
5047972	RefSeq	NC_014234.1	23296	23664	+	WP_011387710.1	hypothetical protein	Escherichia coli ETEC 1392/75	ETEC 1392/75
5047972	RefSeq	NZ_APXE01000177.1	121872	122240	-	WP_011387710.1	hypothetical protein	Escherichia coli 2730450	2730450	GCF_000356205.2
5047972	RefSeq	NZ_APXN01000023.1	25379	25747	-	WP_011387710.1	hypothetical protein	Escherichia coli BCE030_MS-09	BCE030_MS-09	GCF_000356385.1
5047972	RefSeq	NZ_APXO01000123.1	1353	1721	-	WP_011387710.1	hypothetical protein	Escherichia coli BCE032_MS-12	BCE032_MS-12	GCF_000356405.2
5047972	RefSeq	NZ_APZM01000135.1	4053	4421	+	WP_011387710.1	hypothetical protein	Escherichia coli BCE006_MS-23	BCE006_MS-23	GCF_000356885.2
5047972	RefSeq	NZ_AQCZ01000099.1	121901	122269	-	WP_011387710.1	hypothetical protein	Escherichia coli BCE019_MS-13	BCE019_MS-13	GCF_000354315.2
5047972	RefSeq	NZ_AQFJ01000033.1	7896	8264	+	WP_011387710.1	hypothetical protein	Escherichia coli BCE007_MS-11	BCE007_MS-11	GCF_000356705.1
5047972	RefSeq	NZ_CP013193.1	29769	30137	-	WP_011387710.1	hypothetical protein	Escherichia coli	FORC_031	GCF_001750845.1
5047972	RefSeq	NZ_FN822748.1	23296	23664	+	WP_011387710.1	hypothetical protein	Escherichia coli ETEC 1392/75	ETEC 1392/75
5047972	RefSeq	NZ_JOQM01000096.1	5254	5622	-	WP_011387710.1	hypothetical protein	Escherichia coli 5-366-08_S4_C2	5-366-08_S4_C2	GCF_000714095.1
5047972	RefSeq	NZ_JPXJ01000279.1	178	546	-	WP_011387710.1	hypothetical protein	Escherichia coli	F6097	GCF_000773555.1
5047972	RefSeq	NZ_JPXL01000022.1	329	697	-	WP_011387710.1	hypothetical protein	Escherichia coli	F5995	GCF_000773475.1
5047972	RefSeq	NZ_JYIB01000062.1	13356	13724	-	WP_011387710.1	hypothetical protein	Escherichia coli	K1506-c2	GCF_000935345.1
5047972	RefSeq	NZ_JYIC01000094.1	1053	1421	-	WP_011387710.1	hypothetical protein	Escherichia coli	K1884 sc	GCF_000935445.1
5047972	RefSeq	NZ_JYIE01000038.1	20955	21323	-	WP_011387710.1	hypothetical protein	Escherichia coli	2014EL-1181-1	GCF_000935375.1
5047972	RefSeq	NZ_JYIH01000212.1	3390	3758	+	WP_011387710.1	hypothetical protein	Escherichia coli	F6339-c9	GCF_000935525.1
5047972	RefSeq	NZ_LRLU01000232.1	4936	5304	-	WP_011387710.1	hypothetical protein	Escherichia coli	403456	GCF_001911315.1
5047972	RefSeq	NC_014234.1	23296	23664	+	YP_003717709.1	protein CexE precursor (CfaD-dependent expression extracytoplasmic protein)	Escherichia coli ETEC 1392/75	ETEC 1392/75
5047972	RefSeq	NC_007635.1	68667	69035	+	YP_424876.1	hypothetical protein	Escherichia coli	JEF100
5047972	INSDC	CP013193.1	29769	30137	-	AOT35583.1	hypothetical protein	Escherichia coli	FORC_031	GCA_001750845.1
5047972	INSDC	CR942285.1	68667	69035	+	CAI79570.1	hypothetical secreted protein	Escherichia coli	JEF100
5047972	INSDC	FN822748.1	23296	23664	+	CBL93562.1	protein CexE precursor (CfaD-dependent expression extracytoplasmic protein)	Escherichia coli ETEC 1392/75	ETEC 1392/75
5047972	INSDC	AARYXD010000105.1	375	743	-	EEZ4739960.1	hypothetical protein	Escherichia coli	PNUSAE013062
5047972	INSDC	AARZVH010000046.1	25814	26182	-	EEZ9011063.1	hypothetical protein	Escherichia coli O57:H16	PSU-0466
5047972	INSDC	AASJPZ010000050.1	24529	24897	-	EFD3026948.1	hypothetical protein	Escherichia coli	K1506-c2
5047972	INSDC	AASJQE010000043.1	27152	27520	-	EFD3060073.1	hypothetical protein	Escherichia coli	K1884
5047972	INSDC	AASJQI010000116.1	1802	2170	-	EFD3079061.1	hypothetical protein	Escherichia coli	F6339-c9
5047972	INSDC	AASJQJ010000058.1	20934	21302	-	EFD3083115.1	hypothetical protein	Escherichia coli	2012EL-1714-1
5047972	INSDC	AASJQK010000070.1	13354	13722	-	EFD3088264.1	hypothetical protein	Escherichia coli	F6097
5047972	INSDC	AASJQP010000073.1	13354	13722	-	EFD3097850.1	hypothetical protein	Escherichia coli	F5995
5047972	INSDC	AASJQQ010000045.1	20251	20619	-	EFD3102470.1	hypothetical protein	Escherichia coli	EDL737
5047972	INSDC	AASJQR010000060.1	14872	15240	-	EFD3111940.1	hypothetical protein	Escherichia coli	SSU7785
5047972	INSDC	AASJQW010000040.1	30276	30644	-	EFD3130513.1	hypothetical protein	Escherichia coli	2013EL-1377-9
5047972	INSDC	AASJQY010000055.1	24856	25224	-	EFD3144608.1	hypothetical protein	Escherichia coli	2016EL-1009-e
5047972	INSDC	AASJRC010000060.1	24856	25224	-	EFD3153845.1	hypothetical protein	Escherichia coli	2016EL-1014-a
5047972	INSDC	AASJQM010000025.1	66122	66490	-	EFE8592536.1	hypothetical protein	Escherichia coli	2012EL-1638-1
5047972	INSDC	AASTOC010000063.1	16256	16624	-	EFG6587904.1	hypothetical protein	Escherichia coli	287717
5047972	INSDC	AATCGF010000050.1	24013	24381	-	EFJ5766607.1	hypothetical protein	Escherichia coli	2012EL-2230m2
5047972	INSDC	JPXJ01000279.1	178	546	-	KGT10395.1	hypothetical protein	Escherichia coli	F6097	GCA_000773555.1
5047972	INSDC	JPXL01000022.1	329	697	-	KGT20631.1	hypothetical protein	Escherichia coli	F5995	GCA_000773475.1
5047972	INSDC	JYIB01000062.1	13356	13724	-	KIZ76933.1	hypothetical protein	Escherichia coli	K1506-c2	GCA_000935345.1
5047972	INSDC	JYIC01000094.1	1053	1421	-	KIZ80977.1	hypothetical protein	Escherichia coli	K1884 sc	GCA_000935445.1
5047972	INSDC	JYIE01000038.1	20955	21323	-	KIZ92438.1	hypothetical protein	Escherichia coli	2014EL-1181-1	GCA_000935375.1
5047972	INSDC	JYIH01000212.1	3390	3758	+	KJA00848.1	hypothetical protein	Escherichia coli	F6339-c9	GCA_000935525.1
5047972	INSDC	LRLU01000232.1	4936	5304	-	OKX30800.1	hypothetical protein	Escherichia coli	403456	GCA_001911315.1
336231425	INSDC	MT386518.1	1	339	+	QLF78495.1	dispersin	Escherichia coli	EC092
336231412	INSDC	MT386517.1	1	339	+	QLF78494.1	dispersin	Escherichia coli	EC007
336231412	INSDC	MT386520.1	1	339	+	QLF78497.1	dispersin	Escherichia coli	EC206
336231412	INSDC	MT386521.1	1	339	+	QLF78498.1	dispersin	Escherichia coli	EC209
336231412	INSDC	MT386522.1	1	339	+	QLF78499.1	dispersin	Escherichia coli	EC255
336231412	INSDC	MT386524.1	1	339	+	QLF78501.1	dispersin	Escherichia coli	EC298
[truncated: 3,126 more rows]
