# Supplementary material for: Glycine acylation and trafficking of a new class of bacterial lipoprotein by a composite secretion system
Source: eLife. 2021 Feb 24;10:e63762. doi: 10.7554/eLife.63762 (PMC7943197; doi:10.7554/eLife.63762)
Supplement: Figure 1—source data 7. [file elife-63762-fig1-data7.txt]

Accession	Organsim	Strain	CexE Start	CexE Stop	CexE Strand	AatP Start	AatP Stop	AatP Strand	AatA Start	AatA Stop	AatA Strand	AatB Start	AatB Stop	AatB Strand	AatC Start	AatC Stop	AatC Strand	AatD Start	AatD Stop	AatD Strand
AAGKBP010000015.1	Salmonella enterica	FL_UFL-714	115366	115788	+	115915	117042	+	117046	118260	+	118232	118999	+	118983	119627	+	119617	120945	+
AASTMA010000072.1	Escherichia coli	294934	7562	7912	-	6141	7280	-	4939	6144	-	4209	4982	-	3590	4216	-	1309	2553	+
AAEFRT010000012.1	Salmonella enterica	NSUOC-0041-S1.2X	68437	68859	+	68986	70113	+	70117	71331	+	71303	72070	+	72054	72698	+	72688	74016	+
AASWDL010000027.1	Escherichia coli	PNUSAE046119	26520	26870	-	32098	33228	+	33225	34463	+	34360	35181	+	35174	35803	+	35815	37026	+
AAGLGE010000049.1	Salmonella enterica	FLUFL-997	3660	4067	+	4194	5321	+	5325	6539	+	6511	7278	+	7262	7906	+	7896	9224	+
JAAUAQ010000047.1	Escherichia coli	EF460	14845	15195	-	20422	21552	+	21549	22787	+	22684	23505	+	23498	24127	+	24139	25350	+
NZ_JH377994.1	Escherichia coli O104:H4 str. 11-4632 C4	11-4632 C4	255	605	-	6227	7357	+	7354	8592	+	8489	9310	+	9303	9932	+	9949	11160	+
CTEZ01000022.1	Yersinia enterocolitica	YE213/02	60280	60675	+	65691	66821	+	66818	68026	+	67977	68762	+	68755	69384	+	61141	62367	+
AATQFA010000035.1	Escherichia coli	PNUSAE015908	5967	6317	-	11543	12673	+	12670	13908	+	13805	14626	+	14619	15248	+	15260	16471	+
AADNNT010000015.1	Salmonella enterica	CFSAN057180	115394	115786	+	115913	117040	+	117044	118258	+	118230	118997	+	118981	119625	+	119615	120943	+
AASPIN010000058.1	Escherichia coli	314967	4603	4953	-	10182	11312	+	11309	12547	+	12444	13265	+	13258	13887	+	13899	15110	+
NZ_JNMZ01000057.1	Escherichia coli 4-203-08_S4_C3	4-203-08_S4_C3	760	1128	-	5803	6915	-	4598	5884	-	3862	4635	-	3237	3869	-	1976	3244	-
AARPTY010000040.1	Escherichia coli	PNUSAE017944	12468	12818	-	18045	19175	+	19172	20410	+	20307	21128	+	21121	21750	+	21762	22973	+
CPVF01000008.1	Yersinia enterocolitica	IP29228	60377	60772	+	65790	66920	+	66917	68125	+	68076	68861	+	68854	69483	+	61240	62466	+
NZ_JOMX01000083.1	Escherichia coli 2-316-03_S1_C2	2-316-03_S1_C2	10345	10692	+	12631	13773	+	13770	15008	+	14905	15729	+	15710	16339	+	16352	17563	+
AASWUO010000077.1	Escherichia coli	838525	11313	11663	+	4951	6081	-	3716	4954	-	2998	3819	-	2376	3005	-	1153	2364	-
AAJCNP010000032.1	Salmonella enterica	PNUSAS086511	21219	21641	+	21768	22895	+	22899	24113	+	24085	24852	+	24836	25480	+	25470	26798	+
NZ_MXOW01000063.1	Salmonella enterica subsp. diarizonae serovar 60:r:e,n,x,z15	BCW_1534	20544	20966	+	21093	22220	+	22224	23438	+	23410	24177	+	24161	24805	+	24795	26123	+
AAOPTT010000104.1	Salmonella enterica subsp. diarizonae	95008	2454	2876	+	3003	4130	+	4134	5348	+	5320	6087	+	6071	6715	+	6705	8033	+
AATORR010000045.1	Escherichia coli	PNUSAE029512	11317	11667	+	4960	6090	-	3725	4963	-	3007	3828	-	2385	3014	-	1162	2373	-
AAGLNK010000020.1	Salmonella enterica subsp. diarizonae	CFSAN008697	93939	94361	+	94488	95615	+	95619	96833	+	96805	97572	+	97556	98200	+	98190	99518	+
JAAFBQ010000034.1	Escherichia coli	BS28R-A	7502	7852	-	13077	14207	+	14204	15442	+	15339	16160	+	16153	16782	+	16794	18005	+
NZ_BDPR01000038.1	Escherichia coli	1282	10476	10823	+	12938	14080	+	14077	15315	+	15212	16036	+	16017	16646	+	16659	17870	+
NZ_CP024248.1	Escherichia coli O27:H7	B4103-1	15927	16283	+	136791	137921	-	135592	136794	-	134862	135635	-	134243	134869	-	23824	25068	-
AASRKA010000040.1	Escherichia coli	PNUSAE044194	8383	8733	-	13962	15092	+	15089	16327	+	16224	17045	+	17038	17667	+	17679	18890	+
FN649418.1	Escherichia coli ETEC H10407	ETEC H10407	79130	79492	-	77721	78857	-	76522	77724	-	75792	76565	-	75173	75799	-	83487	84773	-
NZ_JORF01000067.1	Escherichia coli 6-319-05_S3_C1	6-319-05_S3_C1	8752	9099	-	5495	6637	-	4260	5498	-	3539	4363	-	2929	3558	-	1705	2916	-
AATPQE010000044.1	Escherichia coli	PSU-1275	8072	8422	-	13648	14778	+	14775	16013	+	15910	16731	+	16724	17353	+	17365	18576	+
NZ_MLTL01000008.1	Salmonella enterica	CFSAN044936	86968	87390	+	87517	88644	+	88648	89862	+	89834	90601	+	90585	91229	+	91219	92547	+
NZ_LS483474.1	Salmonella enterica subsp. diarizonae	NCTC10381	4666075	4666584	-	4664821	4665948	-	4663603	4664817	-	4662864	4663631	-	4662236	4662880	-	4660918	4662246	-
AASDTE010000083.1	Escherichia coli	738636	6895	7245	-	5473	6612	-	4271	5476	-	3541	4314	-	2922	3548	-	637	1881	+
NZ_QOMK01000187.1	Escherichia coli	SC374	15279	15638	-	13862	14974	-	12657	13871	-	11915	12694	-	11287	11934	-	10055	11293	-
AAEMXQ010000014.1	Salmonella enterica	CFSAN057155	115367	115789	+	115916	117043	+	117047	118261	+	118233	119000	+	118984	119628	+	119618	120946	+
AAADEW010000041.1	Salmonella enterica	CFSAN042342	20294	20686	+	20813	21940	+	21944	23158	+	23130	23897	+	23881	24525	+	24515	25843	+
DABGKH010000050.1	Escherichia coli	ecoli[ST-38]	4605	4955	-	10182	11312	+	11309	12547	+	12444	13265	+	13258	13887	+	13899	15110	+
AASPJG010000071.1	Escherichia coli	295005	11482	11832	-	17060	18190	+	18187	19425	+	19322	20143	+	20136	20765	+	20777	21988	+
AATBSR010000099.1	Escherichia coli	881599	11583	11951	+	5796	6908	+	6827	8113	+	8076	8849	+	8842	9474	+	9467	10735	+
AASPJE010000048.1	Escherichia coli	313141	10353	10703	-	15931	17061	+	17058	18296	+	18193	19014	+	19007	19636	+	19648	20859	+
DABDVB010000037.1	Escherichia coli	SCHI0016.S.116	16841	17191	-	22418	23548	+	23545	24783	+	24680	25501	+	25494	26123	+	26135	27346	+
AANXQC010000001.1	Salmonella enterica subsp. enterica serovar Redlands	PNUSAS007014	115361	115783	+	115910	117037	+	117041	118255	+	118227	118994	+	118978	119622	+	119612	120940	+
NZ_WEQS01000045.1	Escherichia coli	E25V1B	15375	15725	-	20953	22083	+	22080	23318	+	23215	24036	+	24029	24658	+	24670	25881	+
AATFAQ010000056.1	Escherichia coli	248617	131	481	-	5708	6838	+	6835	8073	+	7970	8791	+	8784	9413	+	9425	10636	+
AAIPUP010000033.1	Salmonella enterica	PNUSAS080501	21403	21825	-	20149	21276	-	18931	20145	-	18192	18959	-	17564	18208	-	16246	17574	-
WNTS01000037.1	Escherichia coli	MEX-15	25909	26259	+	19552	20682	-	18317	19555	-	17599	18420	-	16977	17606	-	15754	16965	-
AASOZR010000070.1	Escherichia coli	PNUSAE034426	7433	7783	-	6012	7151	-	4810	6015	-	4080	4853	-	3461	4087	-	1179	2423	+
AASLBA010000043.1	Escherichia coli	PNUSAE032732	874	1224	-	6451	7581	+	7578	8816	+	8713	9534	+	9527	10156	+	10168	11379	+
NZ_JORD01000142.1	Escherichia coli 6-319-05_S1_C2	6-319-05_S1_C2	6954	7304	-	5532	6671	-	4330	5535	-	3600	4373	-	2981	3607	-	696	1940	+
MLTE01000018.1	Salmonella enterica	CFSAN044929	18250	18642	-	16996	18123	-	15778	16992	-	15039	15806	-	14411	15055	-	13093	14421	-
NZ_JNPU01000036.1	Escherichia coli 1-392-07_S1_C2	1-392-07_S1_C2	27994	28344	+	21637	22767	-	20402	21640	-	19684	20505	-	19062	19691	-	17839	19050	-
AAGLPI010000013.1	Salmonella enterica subsp. enterica	CFSAN002859	67137	67559	+	67686	68813	+	68817	70031	+	70003	70770	+	70754	71398	+	71388	72716	+
NZ_LYBL01000011.1	Yersinia enterocolitica subsp. palearctica	YE19	264023	264418	-	257877	259007	-	256672	257880	-	255936	256748	-	255314	255943	-	262331	263557	-
AASROQ010000041.1	Escherichia coli	PNUSAE035840	12549	12899	-	18125	19255	+	19252	20490	+	20387	21208	+	21201	21830	+	21842	23053	+
AASRLK010000072.1	Escherichia coli	PNUSAE041411	11018	11368	+	4660	5790	-	3425	4663	-	2707	3528	-	2085	2714	-	862	2073	-
NZ_PXIA01000036.1	Escherichia coli	ECM-2	26401	26748	-	23320	24462	-	22085	23323	-	21364	22188	-	20754	21383	-	19530	20741	-
NZ_PNWE01000071.1	Escherichia coli	202556	6906	7256	-	5484	6623	-	4282	5487	-	3552	4325	-	2933	3559	-	648	1892	+
AASPIT010000046.1	Escherichia coli	317669	23576	23926	-	29153	30283	+	30280	31518	+	31415	32236	+	32229	32858	+	32870	34081	+
DABBDC010000011.1	Escherichia coli	954	144103	144450	-	141022	142164	-	139787	141025	-	139066	139890	-	138456	139085	-	137232	138443	-
AASVGY010000033.1	Escherichia coli	PNUSAE047730	131	481	-	5708	6838	+	6835	8073	+	7970	8791	+	8784	9413	+	9425	10636	+
AATKWS010000038.1	Escherichia coli	917888	44604	44954	+	38246	39376	-	37011	38249	-	36293	37114	-	35671	36300	-	34448	35659	-
NZ_GL989572.1	Escherichia coli O104:H4 str. TY-2482	TY-2482	60803	61153	+	53267	54397	-	52032	53270	-	51314	52135	-	50692	51321	-	49464	50675	-
NZ_AQBX01000098.1	Escherichia coli p0305293.2	p0305293.2	7157	7507	-	5735	6874	-	4533	5738	-	3803	4576	-	3184	3810	-	899	2143	+
DABCCB010000023.1	Escherichia coli	HICF137	83730	84080	+	77373	78503	-	76138	77376	-	75420	76241	-	74798	75427	-	73575	74786	-
CP038008.1	Citrobacter rodentium	DBS100	4925820	4926188	+	4930517	4931647	+	4931644	4932852	+	4932776	4933588	+	4933581	4934210	+	4926660	4927880	+
NZ_JNMI01000071.1	Escherichia coli 3-373-03_S1_C2	3-373-03_S1_C2	382	750	-	5426	6538	-	4221	5507	-	3485	4258	-	2860	3492	-	1599	2867	-
AASTXL010000037.1	Escherichia coli	PNUSAE044131	8383	8733	-	13962	15092	+	15089	16327	+	16224	17045	+	17038	17667	+	17679	18890	+
NZ_CP013191.1	Escherichia coli	FORC_031	10612	10968	+	3703	4842	+	4839	6041	+	5998	6771	+	6764	7390	+	12873	14117	+
DABELZ010000048.1	Escherichia coli		24353	24703	-	29929	31059	+	31056	32294	+	32191	33012	+	33005	33634	+	33646	34857	+
NZ_CP024277.1	Escherichia coli O6:H16	M9682-C1	58491	58847	-	64618	65748	-	63419	64621	-	62689	63462	-	62070	62696	-	55341	56585	-
DABLXP010000012.1	Salmonella enterica	MA.AU181 st27	67806	68165	+	239	1351	+	1348	2562	+	2525	3298	+	3285	3932	+	3926	5164	+
NZ_JORM01000068.1	Escherichia coli 6-319-05_S3_C3	6-319-05_S3_C3	8969	9316	-	5712	6854	-	4477	5715	-	3756	4580	-	3146	3775	-	1922	3133	-
AASFVD010000042.1	Escherichia coli	PNUSAE027104	2089	2439	-	7665	8795	+	8792	10030	+	9927	10748	+	10741	11370	+	11382	12593	+
NZ_AQEK01000021.1	Escherichia coli p0305293.1	p0305293.1	16741	17091	-	15319	16458	-	14117	15322	-	13387	14160	-	12768	13394	-	10483	11727	+
NZ_PNXJ01000067.1	Escherichia coli	100211	6906	7256	-	5484	6623	-	4282	5487	-	3552	4325	-	2933	3559	-	648	1892	+
NZ_LYBF01000090.1	Escherichia coli	ECOR05	10085	10432	+	12371	13513	+	13510	14748	+	14645	15469	+	15450	16079	+	16092	17303	+
AAJZGC010000020.1	Salmonella enterica	PNUSAS093967	44287	44709	-	43033	44160	-	41815	43029	-	41076	41843	-	40448	41092	-	39130	40458	-
AASZYM010000093.1	Escherichia coli	PNUSAE047591	10208	10576	+	4421	5533	+	5452	6738	+	6701	7474	+	7467	8099	+	8092	9360	+
NZ_AQBY01000106.1	Escherichia coli p0305293.3	p0305293.3	7109	7459	-	5687	6826	-	4485	5690	-	3755	4528	-	3136	3762	-	851	2095	+
NZ_LRAK01000077.1	Escherichia coli	602748	12298	12642	+	7189	8313	+	8319	9518	+	9487	10254	+	10247	10879	+	10872	12116	+
AASFLI010000036.1	Escherichia coli	PNUSAE026329	13616	13966	-	19193	20323	+	20320	21558	+	21455	22276	+	22269	22898	+	22910	24121	+
NZ_JJLR01000166.1	Escherichia coli 1-392-07_S3_C3	1-392-07_S3_C3	10230	10598	+	4442	5554	+	5473	6759	+	6722	7495	+	7488	8120	+	8113	9381	+
NZ_JNPA01000031.1	Escherichia coli 2-052-05_S4_C2	2-052-05_S4_C2	55537	55887	+	74391	75521	+	75518	76756	+	76653	77474	+	77467	78096	+	78108	79316	+
AAACPQ010000013.1	Salmonella enterica subsp. enterica	FNW19a33	112219	112611	+	112738	113865	+	113869	115083	+	115055	115822	+	115806	116450	+	116440	117768	+
AAUEOC010000046.1	Escherichia coli	954435	10097	10444	-	7016	8158	-	5781	7019	-	5060	5884	-	4450	5079	-	3226	4437	-
NZ_ASHW01000042.1	Yersinia enterocolitica subsp. palearctica YE-150	YE-150	48918	49313	-	42772	43902	-	41567	42775	-	40831	41643	-	40209	40838	-	47226	48452	-
NZ_WNTW01000037.1	Escherichia coli	MEX-11	13787	14137	+	7431	8561	-	6196	7434	-	5478	6299	-	4856	5485	-	3633	4844	-
NC_013716.1	Citrobacter rodentium ICC168	ICC168	369350	369718	+	374047	375177	+	375174	376382	+	376306	377118	+	377111	377740	+	370190	371410	+
NZ_CP026724.1	Escherichia coli	266917_2	95813	96163	+	89469	90599	-	88234	89472	-	87516	88337	-	86894	87523	-	85671	86882	-
DAAZYJ010000037.1	Escherichia coli	S104EC	10929	11276	-	7848	8990	-	6613	7851	-	5892	6716	-	5282	5911	-	4058	5269	-
CQBI01000080.1	Yersinia enterocolitica	ERL072344	872	1267	+	6287	7417	+	7414	8622	+	8573	9358	+	9351	9980	+	1737	2963	+
AARMLK010000023.1	Escherichia coli	654718	8617	8967	-	14195	15325	+	15322	16560	+	16457	17278	+	17271	17900	+	17912	19123	+
AASCJB010000076.1	Escherichia coli	470197	7329	7679	-	12908	14038	+	14035	15273	+	15170	15991	+	15984	16613	+	16625	17836	+
JAANOR010000046.1	Escherichia coli	2019Y001	8563	8913	-	14127	15257	+	15254	16492	+	16389	17210	+	17203	17832	+	17844	19055	+
AASROL010000046.1	Escherichia coli	PNUSAE037425	4509	4859	-	10088	11218	+	11215	12453	+	12350	13171	+	13164	13793	+	13805	15016	+
AASVEI010000031.1	Escherichia coli	07-3560	8242	8592	-	13821	14951	+	14948	16186	+	16083	16904	+	16897	17526	+	17538	18749	+
AASFLC010000046.1	Escherichia coli	PNUSAE026331	11317	11667	+	4960	6090	-	3725	4963	-	3007	3828	-	2385	3014	-	1162	2373	-
NZ_SJZK02000002.1	Yersinia enterocolitica subsp. palearctica	CFS1932	218240	218635	-	212092	213222	-	210887	212095	-	210151	210963	-	209529	210158	-	216546	217772	-
NZ_CWIX01000091.1	Yersinia enterocolitica	H450/87	9462	9857	-	3316	4446	-	2111	3319	-	1375	2187	-	753	1382	-	7770	8996	-
AADGKW010000049.1	Salmonella enterica	PNUSAS067284	6773	7165	+	7292	8419	+	8423	9637	+	9609	10376	+	10360	11004	+	10994	12322	+
JAAUAC010000081.1	Escherichia coli	EF474	12985	13332	-	9904	11046	-	8669	9907	-	7948	8772	-	7338	7967	-	6114	7325	-
AANFGQ010000006.1	Salmonella enterica	PNUSAS030841	85932	86324	+	86451	87578	+	87582	88796	+	88768	89535	+	89519	90163	+	90153	91481	+
AATEOJ010000062.1	Escherichia coli	166182	14031	14381	-	19606	20736	+	20733	21971	+	21868	22689	+	22682	23311	+	23323	24534	+
NZ_LQVB01000036.1	Escherichia coli	GN02681	264	611	+	2550	3692	+	3689	4927	+	4824	5648	+	5629	6258	+	6271	7482	+
NZ_NOSN01000059.1	Escherichia coli	MOD1-EC6761	8790	9137	-	5709	6851	-	4474	5712	-	3753	4577	-	3143	3772	-	1919	3130	-
NZ_MLZD01000008.1	Salmonella enterica subsp. diarizonae serovar 60:r:e,n,x,z15	CFSAN044983	87004	87426	+	87553	88680	+	88684	89898	+	89870	90637	+	90621	91265	+	91255	92583	+
NC_009786.1	Escherichia coli O139:H28 str. E24377A	E24377A	67506	67862	+	60596	61735	+	61732	62934	+	62891	63664	+	63657	64283	+	69998	71242	-
NZ_VRWV01000036.1	Escherichia coli	27k_9	11571	11921	+	5215	6345	-	3980	5218	-	3262	4083	-	2640	3269	-	1417	2628	-
WEQH01000022.1	Escherichia coli	E10V5A	7581	7931	-	13158	14288	+	14285	15523	+	15420	16241	+	16234	16863	+	16875	18086	+
AAOBMP010000005.1	Salmonella enterica subsp. arizonae	FDA895657-7	54985	55407	+	55534	56661	+	56665	57879	+	57851	58618	+	58602	59246	+	59236	60564	+
NZ_AQEB01000186.1	Escherichia coli 2731150	2731150	9570	9920	+	10202	11341	+	11338	12543	+	12500	13273	+	13266	13892	+	14930	16174	-
AASHLH010000045.1	Escherichia coli	PNUSAE028207	10538	10888	-	16114	17244	+	17241	18479	+	18376	19197	+	19190	19819	+	19831	21042	+
AAIRTC010000003.1	Salmonella enterica	PNUSAS084112	18122	18544	-	16868	17995	-	15650	16864	-	14911	15678	-	14283	14927	-	12965	14293	-
AAGKBL010000013.1	Salmonella enterica	FL_UFL-821	86861	87283	+	87410	88537	+	88541	89755	+	89727	90494	+	90478	91122	+	91112	92440	+
NZ_SHHN01000057.1	Escherichia coli	EC_75	9939	10286	+	12225	13367	+	13364	14602	+	14499	15323	+	15304	15933	+	15946	17157	+
NZ_JAATKU010000049.1	Escherichia coli	5134	13136	13483	-	10055	11197	-	8820	10058	-	8099	8923	-	7489	8118	-	6265	7476	-
NZ_CP027438.1	Escherichia coli	2012C-4221	60978	61385	+	16669	17796	+	17793	19004	+	18928	19740	+	19733	20362	+	12129	13349	+
NZ_UGBA01000003.1	Escherichia coli	NCTC11473	143406	143756	-	59995	61128	-	58796	59998	-	58066	58833	-	57447	58073	-	66321	67535	+
AASRXG010000020.1	Escherichia coli	PNUSAE044608	884	1234	-	6460	7590	+	7587	8825	+	8722	9543	+	9536	10165	+	10177	11388	+
NZ_NEMW01000046.1	Escherichia coli	OLC1072	13280	13630	+	6923	8053	-	5688	6926	-	4970	5791	-	4348	4977	-	3125	4336	-
NZ_NCSH01000002.1	Escherichia coli	OS_09_001_-1.0	1251062	1251409	+	1253348	1254490	+	1254487	1255725	+	1255622	1256446	+	1256427	1257056	+	1257069	1258280	+
NZ_MLXX01000008.1	Salmonella enterica subsp. diarizonae serovar 60:r:e,n,x,z15	CFSAN045006	200532	200954	-	199278	200405	-	198060	199274	-	197321	198088	-	196693	197337	-	195375	196703	-
AAGXSM010000015.1	Salmonella enterica	CFSAN057179	115365	115787	+	115914	117041	+	117045	118259	+	118231	118998	+	118982	119626	+	119616	120944	+
NZ_BDPO01000032.1	Escherichia coli	1674	10516	10863	-	7435	8577	-	6200	7438	-	5479	6303	-	4869	5498	-	3645	4856	-
NZ_JNPL01000128.1	Escherichia coli 2-177-06_S1_C2	2-177-06_S1_C2	9222	9569	-	6141	7283	-	4906	6144	-	4185	5009	-	3575	4204	-	2351	3562	-
RNHR01000054.1	Escherichia coli	PNUSAE017873	7137	7487	-	12713	13843	+	13840	15078	+	14975	15796	+	15789	16418	+	16430	17641	+
AASFPZ010000032.1	Escherichia coli	PNUSAE026922	8990	9340	-	14569	15699	+	15696	16934	+	16831	17652	+	17645	18274	+	18286	19497	+
AATNEQ010000051.1	Escherichia coli	u860eb	9510	9857	-	6429	7571	-	5194	6432	-	4473	5297	-	3863	4492	-	2639	3850	-
NZ_JJLZ01000062.1	Escherichia coli 2-005-03_S1_C3	2-005-03_S1_C3	9913	10260	-	6832	7974	-	5597	6835	-	4876	5700	-	4266	4895	-	3042	4253	-
NZ_QAQT01000006.1	Salmonella enterica subsp. enterica	CFSAN058502	247946	248368	-	246692	247819	-	245474	246688	-	244735	245502	-	244107	244751	-	242789	244117	-
AASTWX010000065.1	Escherichia coli	259269	10693	11043	-	16271	17401	+	17398	18636	+	18533	19354	+	19347	19976	+	19988	21199	+
NZ_SBKI01000042.1	Escherichia coli	EC246	19969	20316	+	22431	23573	+	23570	24808	+	24705	25529	+	25510	26139	+	26152	27363	+
NZ_UGDH01000002.1	Escherichia coli	NCTC9091	35017	35367	-	67039	68169	+	68166	69404	+	69301	70122	+	70115	70744	+	70756	71964	+
NZ_CACU01000005.1	Yersinia enterocolitica subsp. palearctica 556/8265	556/8265	733991	734386	+	739402	740532	+	740529	741737	+	741661	742473	+	742466	743095	+	734852	736078	+
NZ_CTJI01000069.1	Yersinia enterocolitica	YE58/03	894	1289	+	6307	7437	+	7434	8642	+	8566	9378	+	9371	10000	+	1757	2983	+
NZ_CP024294.1	Escherichia coli	00-3279	52512	52874	-	51103	52239	-	49904	51106	-	49174	49941	-	48555	49181	-	56869	58113	-
JAATZF010000056.1	Escherichia coli	EF516	7465	7815	-	13042	14172	+	14169	15407	+	15304	16125	+	16118	16747	+	16759	17970	+
NZ_CP013186.1	Escherichia coli	FORC_029	36125	36475	+	29769	30899	-	28534	29772	-	27816	28637	-	27194	27823	-	25971	27182	-
WEPX01000024.1	Escherichia coli	P307V4	7581	7931	-	13158	14288	+	14285	15523	+	15420	16241	+	16234	16863	+	16875	18086	+
NZ_MPIJ01000015.1	Escherichia coli	17_Esco_HA-NL	8045	8395	-	13622	14752	+	14749	15987	+	15884	16705	+	16698	17327	+	17339	18550	+
NZ_NEOB01000043.1	Escherichia coli	OLC1259	11317	11667	+	4960	6090	-	3725	4963	-	3007	3828	-	2385	3014	-	1162	2373	-
AARVGS010000038.1	Escherichia coli	PNUSAE021323	9631	9981	-	15208	16338	+	16335	17573	+	17470	18291	+	18284	18913	+	18925	20136	+
AANSCA010000044.1	Salmonella enterica	PNUSAS014995	21223	21645	+	21772	22899	+	22903	24117	+	24089	24856	+	24840	25484	+	25474	26802	+
AARVHC010000034.1	Escherichia coli	PNUSAE021297	6930	7280	-	12506	13636	+	13633	14871	+	14768	15589	+	15582	16211	+	16223	17434	+
AASONK010000051.1	Escherichia coli	818955	7464	7814	-	13040	14170	+	14167	15405	+	15302	16123	+	16116	16745	+	16757	17968	+
NZ_KN711528.1	Escherichia coli	E2265	727	1077	+	1360	2499	+	2496	3701	+	3658	4431	+	4424	5050	+	6091	7335	-
MLUE01000017.1	Salmonella enterica subsp. enterica serovar Mbandaka	CFSAN044958	18250	18642	-	16996	18123	-	15778	16992	-	15039	15806	-	14411	15055	-	13093	14421	-
NZ_JXUN01000157.1	Citrobacter rodentium	ATCC 51459	2533	2901	+	7230	8360	+	8357	9565	+	9489	10301	+	10294	10923	+	3373	4593	+
AANPYT010000085.1	Salmonella enterica	PNUSAS121573	27	449	+	576	1703	+	1707	2921	+	2893	3660	+	3644	4288	+	4278	5606	+
NZ_JNPY01000102.1	Escherichia coli 1-392-07_S3_C1	1-392-07_S3_C1	392	760	-	5436	6548	-	4231	5517	-	3495	4268	-	2870	3502	-	1609	2877	-
NZ_JHJV01000086.1	Escherichia coli O25:NM str. E2539C1	E2539C1	9433	9783	-	8012	9151	-	6810	8015	-	6080	6853	-	5461	6087	-	3179	4423	+
AASOVH010000016.1	Escherichia coli	99-3006	52002	52352	-	57579	58709	+	58706	59944	+	59841	60662	+	60655	61284	+	61296	62507	+
AASPIZ010000039.1	Escherichia coli	254613	10019	10369	-	15597	16727	+	16724	17962	+	17859	18680	+	18673	19302	+	19314	20525	+
NZ_PVNQ01000004.1	Salmonella enterica subsp. diarizonae	SBO27	3838086	3838553	-	3836832	3837959	-	3835614	3836828	-	3834875	3835642	-	3834247	3834891	-	3832911	3834257	-
AASJGL010000030.1	Escherichia coli	3.3601	12548	12898	-	18125	19255	+	19252	20490	+	20387	21208	+	21201	21830	+	21842	23053	+
NZ_UGEK01000002.1	Escherichia coli	NCTC9034	55857	56213	+	62589	63722	+	63719	64921	+	64884	65651	+	65644	66270	+	52173	53444	+
AAGKEI010000017.1	Salmonella enterica	FL_EPI-050	45482	45904	+	46031	47158	+	47162	48376	+	48348	49115	+	49099	49743	+	49733	51061	+
NZ_AB255435.1	Escherichia coli	DIJ1	109131	109481	-	26262	27392	+	27389	28627	+	28524	29345	+	29338	29967	+	29979	31187	+
NZ_CP030980.1	Yersinia enterocolitica subsp. palearctica	Y1	3717520	3717915	-	3711374	3712504	-	3710169	3711377	-	3709433	3710245	-	3708811	3709440	-	3715828	3717054	-
NZ_MLWA01000013.1	Salmonella enterica	CFSAN045023	86893	87315	+	87442	88569	+	88573	89787	+	89759	90526	+	90510	91154	+	91144	92472	+
AATEUK010000083.1	Escherichia coli	188151	11018	11368	+	4660	5790	-	3425	4663	-	2707	3528	-	2085	2714	-	862	2073	-
NZ_PNYK01000064.1	Escherichia coli	100522	6906	7256	-	5484	6623	-	4282	5487	-	3552	4325	-	2933	3559	-	648	1892	+
AASNYV010000030.1	Escherichia coli	806087	7364	7714	-	12940	14070	+	14067	15305	+	15202	16023	+	16016	16645	+	16657	17868	+
NZ_PNVV01000069.1	Escherichia coli	203886	1308	1658	+	1941	3080	+	3077	4282	+	4239	5012	+	5005	5631	+	6672	7916	-
NZ_JOST01000142.1	Escherichia coli 5-366-08_S4_C1	5-366-08_S4_C1	12883	13233	+	6526	7656	-	5291	6529	-	4573	5394	-	3951	4580	-	2728	3939	-
AAACYW010000015.1	Salmonella enterica	CFSAN059794	115383	115775	+	115902	117029	+	117033	118247	+	118219	118986	+	118970	119614	+	119604	120932	+
NZ_MLXU01000008.1	Salmonella enterica subsp. diarizonae serovar 60:r:e,n,x,z15	CFSAN044982	87004	87426	+	87553	88680	+	88684	89898	+	89870	90637	+	90621	91265	+	91255	92583	+
DABCDH010000011.1	Escherichia coli	HICF78	10191	10538	+	12477	13619	+	13616	14854	+	14751	15575	+	15556	16185	+	16198	17409	+
NZ_JOQW01000038.1	Escherichia coli 5-366-08_S3_C2	5-366-08_S3_C2	9202	9570	+	16446	17579	+	17576	18778	+	18741	19508	+	19501	20127	+	10099	11313	-
AAJQUA010000033.1	Salmonella enterica	CFSAN008626	43579	44001	+	44128	45255	+	45259	46473	+	46445	47212	+	47196	47840	+	47830	49158	+
NZ_NBRZ01000032.1	Salmonella enterica subsp. diarizonae serovar Rough:r:z	NY_FSL S10-1123	7229	7651	-	5975	7102	-	4757	5971	-	4018	4785	-	3390	4034	-	2072	3400	-
JAADCC010000033.1	Escherichia coli	1802260022	26099	26446	-	23018	24160	-	21783	23021	-	21062	21886	-	20452	21081	-	19228	20439	-
LIVE01000054.1	Escherichia coli	221	10146	10493	+	12431	13573	+	13570	14808	+	14705	15529	+	15510	16139	+	16152	17363	+
NZ_KB021576.1	Escherichia coli O104:H4 str. Ec11-4986	Ec11-4986	255	605	-	7429	8559	+	8556	9794	+	9691	10512	+	10505	11134	+	11151	12362	+
DABAVL010000072.1	Escherichia coli	Ecor-50	11789	12136	-	8708	9850	-	7473	8711	-	6752	7576	-	6142	6771	-	4918	6129	-
NZ_PNVZ01000063.1	Escherichia coli	203394	6906	7256	-	5484	6623	-	4282	5487	-	3552	4325	-	2933	3559	-	648	1892	+
AASTXP010000062.1	Escherichia coli	280293	10823	11173	+	4467	5597	-	3232	4470	-	2514	3335	-	1892	2521	-	669	1880	-
AASRLU010000030.1	Escherichia coli	PNUSAE041025	7510	7860	-	13149	14279	+	14276	15514	+	15411	16232	+	16225	16854	+	16866	18077	+
NZ_PJGN01000046.1	Escherichia coli	LN23	13230	13577	+	15516	16658	+	16655	17893	+	17790	18614	+	18595	19224	+	19237	20448	+
NZ_CP025846.1	Escherichia coli	720632	53928	54272	+	48819	49943	+	49949	51148	+	51117	51884	+	51877	52509	+	52502	53746	+
AAEQAM010000038.1	Salmonella enterica	2011K-1683	9631	10053	+	10180	11307	+	11311	12525	+	12497	13264	+	13248	13892	+	13882	15210	+
NZ_LRLW01000091.1	Escherichia coli	703427	1326	1670	-	5655	6779	-	4450	5649	-	3714	4481	-	3089	3721	-	1852	3096	-
NZ_KB021592.1	Escherichia coli O104:H4 str. Ec11-9990	Ec11-9990	3492	3842	-	10088	11218	+	11215	12453	+	12350	13171	+	13164	13793	+	13810	15021	+
NZ_CP009859.1	Escherichia coli	ECONIH1	1071581	1071928	+	1074043	1075185	+	1075182	1076420	+	1076317	1077141	+	1077122	1077751	+	1077764	1078975	+
NZ_QAQP01000007.1	Salmonella enterica subsp. enterica	CFSAN058506	86971	87393	+	87520	88647	+	88651	89865	+	89837	90604	+	90588	91232	+	91222	92550	+
NZ_CP023530.1	Escherichia coli	FDAARGOS_401	16163	16513	-	22938	24068	+	24065	25303	+	25200	26021	+	26014	26643	+	26660	27871	+
NZ_CP025863.1	Escherichia coli	504237	18785	19135	+	19418	20557	+	20554	21759	+	21716	22489	+	22482	23108	+	24149	25393	-
DABLSP010000012.1	Salmonella enterica	MA.173 st.9	67852	68211	+	285	1397	+	1394	2608	+	2571	3344	+	3331	3978	+	3972	5210	+
NZ_BDOY01000040.1	Escherichia coli	2348	11069	11416	+	13355	14497	+	14494	15732	+	15629	16453	+	16434	17063	+	17076	18287	+
PVNR01000005.1	Salmonella enterica subsp. diarizonae	SBO13	163300	163767	-	162046	163173	-	160828	162042	-	160089	160856	-	159461	160105	-	158125	159471	-
AAEIFZ010000031.1	Salmonella enterica	FLUFL-853	20043	20465	+	20592	21719	+	21723	22937	+	22909	23676	+	23660	24304	+	24294	25622	+
NZ_JORT01000032.1	Escherichia coli 6-319-05_S1_C1	6-319-05_S1_C1	9346	9696	+	9979	11118	+	11115	12320	+	12277	13050	+	13043	13669	+	14710	15954	-
NZ_SPZL01000045.1	Escherichia coli	RUSPBB163	3650	4000	-	9101	10231	+	10228	11466	+	11363	12184	+	12177	12806	+	12818	14029	+
NZ_SQBI01000213.1	Escherichia coli	EELTKB219	2219	2569	-	7677	8807	+	8804	10042	+	9939	10760	+	10753	11382	+	11394	12605	+
NZ_JH378060.1	Escherichia coli O104:H4 str. 11-3677	11-3677	4297	4647	-	15673	16803	+	16800	18038	+	17935	18756	+	18749	19378	+	19395	20606	+
NZ_JABUFM010000035.1	Escherichia coli	HUM-543	744	1094	-	6322	7452	+	7449	8687	+	8584	9405	+	9398	10027	+	10039	11250	+
NZ_UGEC01000001.1	Escherichia coli	NCTC9097	111575	111925	-	128558	129688	-	127323	128561	-	126605	127426	-	125983	126612	-	124757	125971	-
NZ_NRTU01000011.1	Escherichia coli	A297	8860	9207	-	5779	6921	-	4544	5782	-	3823	4647	-	3213	3842	-	1989	3200	-
NZ_QAQR01000007.1	Salmonella enterica subsp. enterica	CFSAN058504	87028	87450	+	87577	88704	+	88708	89922	+	89894	90661	+	90645	91289	+	91279	92607	+
AAROTE010000036.1	Escherichia coli	PNUSAE019310	18935	19285	-	24512	25642	+	25639	26877	+	26774	27595	+	27588	28217	+	28229	29440	+
AATRHO010000024.1	Escherichia coli	PNUSAE005109	8831	9178	-	5750	6892	-	4515	5753	-	3794	4618	-	3184	3813	-	1960	3171	-
AAEANH010000003.1	Salmonella enterica subsp. diarizonae	FDA293487-22	28949	29341	+	29468	30595	+	30599	31813	+	31785	32552	+	32536	33180	+	33170	34498	+
NZ_NORX01000039.1	Escherichia coli	MOD1-EC6779	33413	33781	-	25598	26731	-	24399	25601	-	23669	24436	-	23050	23676	-	31670	32884	+
NZ_JOQJ01000052.1	Escherichia coli 4-203-08_S3_C1	4-203-08_S3_C1	1864	2232	-	6907	8019	-	5702	6988	-	4966	5739	-	4341	4973	-	3080	4348	-
AASBQO010000089.1	Escherichia coli	PNUSAE012087	7675	8025	-	5013	6143	-	3778	5016	-	3060	3881	-	2438	3067	-	1212	2426	-
CP019778.1	Escherichia coli	NCTC86	1061052	1061399	+	1066045	1067187	+	1067184	1068422	+	1068319	1069143	+	1069124	1069753	+	1069766	1070977	+
AASPQT010000037.1	Escherichia coli	PNUSAE034421	7366	7716	-	12942	14072	+	14069	15307	+	15204	16025	+	16018	16647	+	16659	17870	+
AASIHW010000077.1	Escherichia coli	350665	13343	13693	+	6986	8116	-	5751	6989	-	5033	5854	-	4411	5040	-	3188	4399	-
NZ_MLYF01000013.1	Salmonella enterica subsp. diarizonae serovar 60:r:e,n,x,z15	CFSAN045030	47832	48254	-	46578	47705	-	45360	46574	-	44621	45388	-	43993	44637	-	42675	44003	-
DABBJI010000066.1	Escherichia coli	M677	11633	11980	-	8552	9694	-	7317	8555	-	6596	7420	-	5986	6615	-	4762	5973	-
NZ_NNUI01000064.1	Escherichia coli	MOD1-EC6636	1358	1708	+	1991	3130	+	3127	4332	+	4289	5062	+	5055	5681	+	6722	7966	-
NZ_PNWD01000063.1	Escherichia coli	202709	6906	7256	-	5484	6623	-	4282	5487	-	3552	4325	-	2933	3559	-	648	1892	+
AAGWJU010000026.1	Salmonella enterica	NSUOC-0363-S2-2H	45506	45928	+	46055	47182	+	47186	48400	+	48372	49139	+	49123	49767	+	49757	51085	+
WERE01000031.1	Escherichia coli	K24V1	32647	32997	+	26290	27420	-	25055	26293	-	24337	25158	-	23715	24344	-	22492	23703	-
NZ_MLXT01000007.1	Salmonella enterica subsp. diarizonae serovar 60:r:e,n,x,z15	CFSAN044974	200532	200954	-	199278	200405	-	198060	199274	-	197321	198088	-	196693	197337	-	195375	196703	-
NZ_PNYR01000071.1	Escherichia coli	721040	6906	7256	-	5484	6623	-	4282	5487	-	3552	4325	-	2933	3559	-	648	1892	+
NZ_UGFP01000002.1	Escherichia coli	NCTC9035	30554	30904	+	23622	24752	-	22387	23625	-	21669	22490	-	21047	21676	-	19821	21035	-
NZ_JH378046.1	Escherichia coli O104:H4 str. 11-4404	11-4404	3492	3842	-	11049	12179	+	12176	13414	+	13311	14132	+	14125	14754	+	14771	15982	+
MLYI01000016.1	Salmonella enterica subsp. diarizonae serovar 16:z10:e,n,x,z15	CFSAN045038	18250	18642	-	16996	18123	-	15778	16992	-	15039	15806	-	14411	15055	-	13093	14421	-
NZ_JH378010.1	Escherichia coli O104:H4 str. 11-4632 C2	11-4632 C2	1746	2096	-	9091	10221	+	10218	11456	+	11353	12174	+	12167	12796	+	12813	14024	+
NZ_PNYL01000061.1	Escherichia coli	100421	6906	7256	-	5484	6623	-	4282	5487	-	3552	4325	-	2933	3559	-	648	1892	+
AADPVS010000060.1	Salmonella enterica	PNUSAS054654	6807	7199	+	7326	8453	+	8457	9671	+	9643	10410	+	10394	11038	+	11028	12356	+
AAIPSZ010000013.1	Salmonella enterica subsp. diarizonae	630596	114978	115400	+	115527	116654	+	116658	117872	+	117844	118611	+	118595	119239	+	119229	120557	+
AATDXP010000065.1	Escherichia coli	186531	10725	11075	-	16303	17433	+	17430	18668	+	18565	19386	+	19379	20008	+	20020	21231	+
NZ_CP023350.1	Escherichia coli	ETEC-2264	18746	19114	-	39289	40425	-	38087	39292	-	37345	38130	-	36738	37364	-	31589	32803	-
NZ_AAMK02000010.1	Escherichia coli 101-1	101-1	119440	119790	-	39082	40215	-	37883	39085	-	37153	37920	-	36534	37160	-	46732	47946	+
AAADAS010000075.1	Salmonella enterica	CFSAN042976	5517	5939	-	4288	5418	-	3063	4280	-	2324	3091	-	1696	2340	-	393	1706	-
JABVMQ010000209.1	Escherichia coli	MCO1	40529	40876	+	42991	44133	+	44130	45368	+	45265	46089	+	46070	46699	+	46712	47923	+
NZ_NLHW01000045.1	Escherichia coli	MOD1-EC5689	10321	10671	+	3977	5107	-	2742	3980	-	2024	2845	-	1402	2031	-	179	1390	-
DABHZL010000059.1	Escherichia coli	EuSCAPE_SE002	10729	11079	+	4372	5502	-	3137	4375	-	2419	3240	-	1797	2426	-	574	1785	-
AASRKR010000057.1	Escherichia coli	PNUSAE043653	11317	11667	+	4960	6090	-	3725	4963	-	3007	3828	-	2385	3014	-	1162	2373	-
NZ_PNWP01000068.1	Escherichia coli	200065	6906	7256	-	5484	6623	-	4282	5487	-	3552	4325	-	2933	3559	-	648	1892	+
AATMKH010000095.1	Escherichia coli	85.1435	745	1104	+	1410	2522	+	2519	3727	+	3690	4469	+	4450	5097	+	5091	6329	+
NZ_KB021466.1	Escherichia coli O104:H4 str. Ec12-0465	Ec12-0465	1958	2308	-	8733	9863	+	9860	11098	+	10995	11816	+	11809	12438	+	12455	13666	+
NZ_CP025911.1	Escherichia coli	204446	141984	142334	-	140562	141701	-	139360	140565	-	138630	139403	-	138011	138637	-	135726	136970	+
NZ_PNZN01000070.1	Escherichia coli	400834	6906	7256	-	5484	6623	-	4282	5487	-	3552	4325	-	2933	3559	-	648	1892	+
CP042885.1	Escherichia coli O10:H32	NMBU-W12E19	78258	78608	-	69405	70535	-	68170	69408	-	67452	68273	-	66830	67459	-	65604	66818	-
NZ_KB021457.1	Escherichia coli O104:H4 str. Ec12-0466	Ec12-0466	1925	2275	-	8700	9830	+	9827	11065	+	10962	11783	+	11776	12405	+	12422	13633	+
AANRXR010000042.1	Salmonella enterica subsp. diarizonae serovar 35:l,v:z35	PNUSAS008663	21218	21640	+	21767	22894	+	22898	24112	+	24084	24851	+	24835	25479	+	25469	26797	+
AAOCYB010000013.1	Salmonella enterica	PNUSAS005057	115358	115780	+	115907	117034	+	117038	118252	+	118224	118991	+	118975	119619	+	119609	120937	+
NZ_AQDX01000126.1	Escherichia coli 2762100	2762100	7805	8155	-	6384	7523	-	5182	6387	-	4452	5225	-	3833	4459	-	1551	2795	+
NZ_KB021531.1	Escherichia coli O104:H4 str. Ec11-4987	Ec11-4987	15768	16118	+	5047	6177	-	3812	5050	-	3094	3915	-	2472	3101	-	1244	2455	-
NZ_PNWI01000073.1	Escherichia coli	201329	6906	7256	-	5484	6623	-	4282	5487	-	3552	4325	-	2933	3559	-	648	1892	+
NZ_PNUV01000059.1	Escherichia coli	320277	8772	9119	-	5691	6833	-	4456	5694	-	3735	4559	-	3125	3754	-	1901	3112	-
AATQCT010000034.1	Escherichia coli	PNUSAE015914	8312	8662	-	13876	15006	+	15003	16241	+	16138	16959	+	16952	17581	+	17593	18804	+
AAONNR010000032.1	Salmonella enterica subsp. diarizonae serovar 16:z10:e,n,x,z15	ADRDL-958	7218	7640	+	7767	8894	+	8898	10112	+	10084	10851	+	10835	11479	+	11469	12797	+
NZ_PNZI01000069.1	Escherichia coli	403047	1308	1658	+	1941	3080	+	3077	4282	+	4239	5012	+	5005	5631	+	6672	7916	-
JALC01000023.1	Providencia alcalifaciens R90-1475	R90-1475	14631	14981	+	15261	16400	+	16397	17602	+	17565	18332	+	18325	18951	+	19974	21227	-
NZ_CP025921.1	Escherichia coli	103605	43018	43368	-	41596	42735	-	40394	41599	-	39664	40437	-	39045	39671	-	36760	38004	+
AASJXO010000046.1	Escherichia coli	PNUSAE028768	7102	7452	-	12681	13811	+	13808	15046	+	14943	15764	+	15757	16386	+	16398	17609	+
NZ_NIDO01000104.1	Escherichia coli	11.1a	12688	13035	+	14975	16117	+	16114	17352	+	17249	18073	+	18054	18683	+	18696	19907	+
AAOTCG010000003.1	Salmonella enterica	883280001	18122	18544	-	16868	17995	-	15650	16864	-	14911	15678	-	14283	14927	-	12965	14293	-
NZ_NLTY01000052.1	Escherichia coli	MOD1-EC5052	19448	19798	+	13091	14221	-	11856	13094	-	11138	11959	-	10516	11145	-	9293	10504	-
NZ_JJME01000063.1	Escherichia coli 2-005-03_S1_C1	2-005-03_S1_C1	9920	10267	-	6839	7981	-	5604	6842	-	4883	5707	-	4273	4902	-	3049	4260	-
AAGXSO010000015.1	Salmonella enterica	CFSAN057178	115364	115786	+	115913	117040	+	117044	118258	+	118230	118997	+	118981	119625	+	119615	120943	+
NZ_SPYW01000044.1	Escherichia coli	RUSPBB195	7114	7464	-	12572	13702	+	13699	14937	+	14834	15655	+	15648	16277	+	16289	17500	+
NZ_NLNR01000068.1	Escherichia coli	MOD1-EC5499	10849	11199	+	4430	5560	-	3195	4433	-	2477	3298	-	1855	2484	-	632	1843	-
AAQKUU010000030.1	Salmonella enterica	FA0043	21653	22075	-	20399	21526	-	19181	20395	-	18442	19209	-	17814	18458	-	16496	17824	-
DABCCP010000045.1	Escherichia coli	HICF124	3650	4000	-	15956	17086	+	17083	18321	+	18218	19039	+	19032	19661	+	19673	20884	+
AASVPI010000027.1	Escherichia coli	854902	7210	7560	-	12788	13918	+	13915	15153	+	15050	15871	+	15864	16493	+	16505	17716	+
NZ_PNWF01000071.1	Escherichia coli	202141	6906	7256	-	5484	6623	-	4282	5487	-	3552	4325	-	2933	3559	-	648	1892	+
AASENF010000058.1	Escherichia coli	PNUSAE023043	10378	10728	+	4021	5151	-	2786	4024	-	2068	2889	-	1446	2075	-	223	1434	-
NZ_QAQU01000007.1	Salmonella enterica subsp. enterica	CFSAN058499	247946	248368	-	246692	247819	-	245474	246688	-	244735	245502	-	244107	244751	-	242789	244117	-
JAATYY010000058.1	Escherichia coli	EF523	9937	10284	+	12223	13365	+	13362	14600	+	14497	15321	+	15302	15931	+	15944	17155	+
AATEXN010000055.1	Escherichia coli	205710	7086	7436	-	12662	13792	+	13789	15027	+	14924	15745	+	15738	16367	+	16379	17590	+
AASRNX010000026.1	Escherichia coli	PNUSAE038352	7362	7712	-	12938	14068	+	14065	15303	+	15200	16021	+	16014	16643	+	16655	17866	+
WEPY01000031.1	Escherichia coli	P415V1	35813	36163	+	29456	30586	-	28221	29459	-	27503	28324	-	26881	27510	-	25658	26869	-
NZ_NORZ01000046.1	Escherichia coli	MOD1-EC6777	12469	12819	-	17695	18825	+	18822	20060	+	19957	20778	+	20771	21400	+	21412	22623	+
NZ_HF933425.1	Yersinia enterocolitica (type O:3) str. YE12/03	YE12/03	768554	768949	+	773965	775095	+	775092	776300	+	776224	777036	+	777029	777658	+	769415	770641	+
CPYG01000018.1	Yersinia enterocolitica	IP06077	60288	60683	+	65701	66831	+	66828	68036	+	67987	68772	+	68765	69394	+	61151	62377	+
NZ_NLBM02000003.1	Salmonella enterica subsp. diarizonae serovar 60:r:e,n,x,z15	CFSAN051017	248017	248439	-	246763	247890	-	245545	246759	-	244806	245573	-	244178	244822	-	242860	244188	-
AASTBF010000051.1	Escherichia coli	302507	12468	12818	-	18045	19175	+	19172	20410	+	20307	21128	+	21121	21750	+	21762	22973	+
NZ_PNVK01000062.1	Escherichia coli	220075	6906	7256	-	5484	6623	-	4282	5487	-	3552	4325	-	2933	3559	-	648	1892	+
NZ_JNNE01000133.1	Escherichia coli 2-052-05_S1_C3	2-052-05_S1_C3	9920	10267	-	6839	7981	-	5604	6842	-	4883	5707	-	4273	4902	-	3049	4260	-
NZ_JNPM01000061.1	Escherichia coli 2-177-06_S1_C3	2-177-06_S1_C3	9051	9398	-	5970	7112	-	4735	5973	-	4014	4838	-	3404	4033	-	2180	3391	-
AATPYL010000039.1	Escherichia coli	PNUSAE017134	13487	13837	-	19064	20194	+	20191	21429	+	21326	22147	+	22140	22769	+	22781	23992	+
NZ_SQAN01000085.1	Escherichia coli	EELTKB261	10571	10921	+	4498	5628	-	3263	4501	-	2545	3366	-	1923	2552	-	700	1911	-
NZ_QAQS01000006.1	Salmonella enterica subsp. enterica	CFSAN058503	247946	248368	-	246692	247819	-	245474	246688	-	244735	245502	-	244107	244751	-	242789	244117	-
NZ_CP025858.1	Escherichia coli	504838	29751	30113	+	30386	31522	+	31519	32721	+	32684	33451	+	33444	34070	+	24512	25756	+
AAEDGM010000051.1	Salmonella enterica	FLUFL-719	1554	1976	+	2103	3230	+	3234	4448	+	4420	5187	+	5171	5815	+	5805	7133	+
AAEWDD010000097.1	Salmonella enterica	PNUSAS034093	1676	2098	+	2225	3352	+	3356	4570	+	4542	5309	+	5293	5937	+	5927	7255	+
NZ_CP027392.1	Escherichia coli O104:H4	FDAARGOS_349	14189	14539	-	20964	22094	+	22091	23329	+	23226	24047	+	24040	24669	+	24686	25897	+
NZ_SEVB01000002.1	Escherichia coli O25b:H4	B1370-PB_2012	4137799	4138146	+	4140085	4141227	+	4141224	4142462	+	4142359	4143183	+	4143164	4143793	+	4143806	4145017	+
NZ_CP016937.1	Yersinia enterocolitica	YE6	1428807	1429202	+	1434220	1435350	+	1435347	1436555	+	1436479	1437291	+	1437284	1437913	+	1429670	1430896	+
AASRXJ010000038.1	Escherichia coli	264095	24014	24364	-	29592	30722	+	30719	31957	+	31854	32675	+	32668	33297	+	33309	34520	+
AAROVH010000048.1	Escherichia coli	619818	2920	3270	-	8495	9625	+	9622	10860	+	10757	11578	+	11571	12200	+	12212	13423	+
NZ_JNMD01000097.1	Escherichia coli 3-105-05_S4_C3	3-105-05_S4_C3	474	842	-	5517	6629	-	4312	5598	-	3576	4349	-	2951	3583	-	1690	2958	-
NZ_UGCQ01000001.1	Escherichia coli	NCTC9003	33549	33899	+	27192	28322	-	25957	27195	-	25239	26060	-	24617	25246	-	23394	24605	-
AAADMX010000059.1	Escherichia coli	PNUSAE020182	10182	10532	+	3825	4955	-	2590	3828	-	1872	2693	-	1250	1879	-	27	1238	-
NZ_CP029980.1	Escherichia coli	99-3165	99256	99612	+	92356	93486	+	93483	94685	+	94642	95415	+	95408	96034	+	101748	102992	-
NZ_CP016931.1	Yersinia enterocolitica	YE165	898837	899232	+	904250	905380	+	905377	906585	+	906509	907321	+	907314	907943	+	899700	900926	+
AATDXT010000080.1	Escherichia coli	188341	11018	11368	+	4660	5790	-	3425	4663	-	2707	3528	-	2085	2714	-	862	2073	-
NZ_PNXK01000066.1	Escherichia coli	100045	6906	7256	-	5484	6623	-	4282	5487	-	3552	4325	-	2933	3559	-	648	1892	+
CQCL01000003.1	Yersinia enterocolitica	IP29194	60387	60782	+	65800	66930	+	66927	68135	+	68086	68871	+	68864	69493	+	61250	62476	+
AATEQC010000077.1	Escherichia coli	178926	11023	11373	+	4666	5796	-	3431	4669	-	2713	3534	-	2091	2720	-	868	2079	-
AAJQQP010000022.1	Salmonella enterica subsp. diarizonae	FDA379085	29235	29657	+	29784	30911	+	30915	32129	+	32101	32868	+	32852	33496	+	33486	34814	+
AAGOSV010000052.1	Salmonella enterica	CFSAN042942	2461	2883	+	3010	4137	+	4141	5355	+	5327	6094	+	6078	6722	+	6712	8040	+
HF933426.1	Yersinia enterocolitica (type O:2) str. YE3094/96	YE3094/96	831589	831984	+	837002	838132	+	838129	839337	+	839288	840073	+	840066	840695	+	832452	833678	+
JAAUBH010000054.1	Escherichia coli	EF442	9937	10284	+	12223	13365	+	13362	14600	+	14497	15321	+	15302	15931	+	15944	17155	+
AATEUF010000075.1	Escherichia coli	209671	5727	6077	-	11303	12433	+	12430	13668	+	13565	14386	+	14379	15008	+	15020	16231	+
NZ_JJLU01000149.1	Escherichia coli 1-250-04_S3_C1	1-250-04_S3_C1	10092	10460	+	4305	5417	+	5336	6622	+	6585	7358	+	7351	7983	+	7976	9244	+
NZ_NOSK01000047.1	Escherichia coli	MOD1-EC6765	13982	14332	-	19559	20689	+	20686	21924	+	21821	22642	+	22635	23264	+	23276	24487	+
AAENTY010000037.1	Salmonella enterica	FLUFL-MJ768	6777	7199	+	7326	8453	+	8457	9671	+	9643	10410	+	10394	11038	+	11028	12356	+
AATEWC010000071.1	Escherichia coli	192862	11317	11667	+	4960	6090	-	3725	4963	-	3007	3828	-	2385	3014	-	1162	2373	-
AASBIN010000034.1	Escherichia coli	PNUSAE022276	8242	8592	-	13821	14951	+	14948	16186	+	16083	16904	+	16897	17526	+	17538	18749	+
AATPOY010000037.1	Escherichia coli	PSU-1328	17133	17483	-	22711	23841	+	23838	25076	+	24973	25794	+	25787	26416	+	26428	27639	+
NZ_CP025872.1	Escherichia coli	503829	2243	2599	-	72388	73521	-	71189	72391	-	70459	71226	-	69840	70466	-	6285	7556	-
AAQLHP010000017.1	Salmonella enterica subsp. enterica	CFSAN094846	115369	115791	+	115918	117045	+	117049	118263	+	118235	119002	+	118986	119630	+	119620	120948	+
NZ_MLRB01000007.1	Salmonella enterica	CFSAN044865	247919	248341	-	246665	247792	-	245447	246661	-	244708	245475	-	244080	244724	-	242762	244090	-
NZ_JOQI01000075.1	Escherichia coli 4-203-08_S4_C2	4-203-08_S4_C2	783	1151	-	5826	6938	-	4621	5907	-	3885	4658	-	3260	3892	-	1999	3267	-
NZ_JAALCX010000014.1	Yersinia enterocolitica subsp. palearctica	Ye9N	60292	60687	+	65705	66835	+	66832	68040	+	67964	68776	+	68769	69398	+	61155	62381	+
NZ_AQEC01000089.1	Escherichia coli 2729250	2729250	6996	7346	-	5574	6713	-	4372	5577	-	3642	4415	-	3023	3649	-	738	1982	+
NZ_POAV01000068.1	Escherichia coli	100563	6906	7256	-	5484	6623	-	4282	5487	-	3552	4325	-	2933	3559	-	648	1892	+
AAOTAT010000007.1	Salmonella enterica	PNUSAS128900	45427	45849	+	45976	47103	+	47107	48321	+	48293	49060	+	49044	49688	+	49678	51006	+
NZ_JNMU01000079.1	Escherichia coli 3-373-03_S1_C3	3-373-03_S1_C3	402	770	-	5446	6558	-	4241	5527	-	3505	4278	-	2880	3512	-	1619	2887	-
NZ_JSHJ01000034.1	Escherichia coli	upec-54	3965	4315	-	16271	17401	+	17398	18636	+	18533	19354	+	19347	19976	+	19988	21199	+
AARNMI010000025.1	Escherichia coli	PNUSAE020092	47911	48261	-	53488	54618	+	54615	55853	+	55750	56571	+	56564	57193	+	57205	58416	+
FN822745.1	Escherichia coli ETEC 1392/75	ETEC 1392/75	69685	70041	+	62773	63912	+	63909	65111	+	65068	65841	+	65834	66460	+	72177	73421	-
AASENK010000052.1	Escherichia coli	PNUSAE023042	11317	11667	+	4960	6090	-	3725	4963	-	3007	3828	-	2385	3014	-	1162	2373	-
NZ_MLXV01000008.1	Salmonella enterica subsp. diarizonae serovar 60:r:e,n,x,z15	CFSAN044987	86980	87402	+	87529	88656	+	88660	89874	+	89846	90613	+	90597	91241	+	91231	92559	+
AASELI010000056.1	Escherichia coli	722419	6817	7167	-	12394	13524	+	13521	14759	+	14656	15477	+	15470	16099	+	16111	17322	+
NZ_JNPH01000073.1	Escherichia coli 2-177-06_S1_C1	2-177-06_S1_C1	9839	10186	-	6758	7900	-	5523	6761	-	4802	5626	-	4192	4821	-	2968	4179	-
NZ_AB702969.1	Escherichia coli	4266 delta cssB::Km	123594	123944	-	122172	123311	-	120970	122175	-	120240	121013	-	119621	120247	-	117336	118580	+
NZ_NJLE01000045.1	Escherichia coli	MOD1-EC668	12333	12680	+	14619	15761	+	15758	16996	+	16893	17717	+	17698	18327	+	18340	19551	+
NZ_BDRF01000010.1	Escherichia coli	1623	173050	173397	-	169969	171111	-	168734	169972	-	168013	168837	-	167403	168032	-	166179	167390	-
NZ_WTOA01000036.1	Escherichia coli	10432wE1	1648	2016	+	8947	10080	+	10077	11279	+	11242	12009	+	12002	12628	+	2545	3759	-
AATEOB010000060.1	Escherichia coli	181958	2933	3283	-	8511	9641	+	9638	10876	+	10773	11594	+	11587	12216	+	12228	13439	+
AASRMZ010000105.1	Escherichia coli	PNUSAE044034	11612	11980	+	5825	6937	+	6856	8142	+	8105	8878	+	8871	9503	+	9496	10764	+
AAIRXN010000001.1	Salmonella enterica	PNUSAS083722	852	1274	+	1401	2528	+	2532	3746	+	3718	4485	+	4469	5113	+	5103	6431	+
NZ_JNQO01000039.1	Escherichia coli 2-222-05_S4_C2	2-222-05_S4_C2	34375	34743	-	25776	26909	-	24577	25779	-	23847	24614	-	23228	23854	-	32632	33846	+
NZ_VKIP01000394.1	Escherichia coli	HM21	2799	3149	-	8377	9507	+	9504	10742	+	10639	11460	+	11453	12082	+	12094	13305	+
NZ_LRKU01000200.1	Escherichia coli	300783	5791	6135	+	682	1806	+	1812	3011	+	2962	3747	+	3740	4372	+	4365	5609	+
NZ_ASHV01000047.1	Yersinia enterocolitica subsp. palearctica YE-149	YE-149	11564	11959	-	5418	6548	-	4213	5421	-	3477	4289	-	2855	3484	-	9872	11098	-
NZ_NORY01000039.1	Escherichia coli	MOD1-EC6778	30440	30790	+	24083	25213	-	22848	24086	-	22130	22951	-	21508	22137	-	20285	21496	-
NZ_AQBV01000125.1	Escherichia coli p0305293.12	p0305293.12	7022	7372	-	5600	6739	-	4398	5603	-	3668	4441	-	3049	3675	-	764	2008	+
DABIPY010000051.1	Escherichia coli	eo2312	1074	1424	-	13379	14509	+	14506	15744	+	15641	16462	+	16455	17084	+	17096	18307	+
DAAZLS010000026.1	Escherichia coli	198 HS-B	57974	58342	+	52187	53299	+	53218	54504	+	54467	55240	+	55233	55865	+	55858	57126	+
AAGLOU010000006.1	Salmonella enterica subsp. enterica	UFL-978	86861	87283	+	87410	88537	+	88541	89755	+	89727	90494	+	90478	91122	+	91112	92440	+
NZ_PNTV01000066.1	Escherichia coli	403625	6906	7256	-	5484	6623	-	4282	5487	-	3552	4325	-	2933	3559	-	648	1892	+
NZ_CP025917.1	Escherichia coli	120899	109865	110215	-	108443	109582	-	107241	108446	-	106511	107284	-	105892	106518	-	103607	104851	+
NZ_PNYN01000069.1	Escherichia coli	100324	6906	7256	-	5484	6623	-	4282	5487	-	3552	4325	-	2933	3559	-	648	1892	+
AANZSM010000012.1	Salmonella enterica subsp. diarizonae	353876	94096	94518	+	94645	95772	+	95776	96990	+	96962	97729	+	97713	98357	+	98347	99675	+
AASSNG010000058.1	Escherichia coli	302574	11317	11667	+	4960	6090	-	3725	4963	-	3007	3828	-	2385	3014	-	1162	2373	-
AARODJ010000059.1	Escherichia coli	623214	8158	8508	-	13722	14852	+	14849	16087	+	15984	16805	+	16798	17427	+	17439	18650	+
AASVOG010000080.1	Escherichia coli	857176	7203	7553	-	12781	13911	+	13908	15146	+	15043	15864	+	15857	16486	+	16498	17709	+
NZ_MLYB01000013.1	Salmonella enterica subsp. diarizonae serovar 60:r:e,n,x,z15	CFSAN045015	86875	87297	+	87424	88551	+	88555	89769	+	89741	90508	+	90492	91136	+	91126	92454	+
DABCZV010000060.1	Escherichia coli	BCW_2916	8834	9181	-	5753	6895	-	4518	5756	-	3797	4621	-	3187	3816	-	1963	3174	-
NZ_AQEA01000130.1	Escherichia coli 2747800	2747800	814	1164	+	1447	2586	+	2583	3788	+	3745	4518	+	4511	5137	+	6178	7422	-
AADNWB010000007.1	Salmonella enterica	PNUSAS026517	115397	115789	+	115916	117043	+	117047	118261	+	118233	119000	+	118984	119628	+	119618	120946	+
NZ_BDRM01000036.1	Escherichia coli	890	11604	11951	+	13890	15032	+	15029	16267	+	16164	16988	+	16969	17598	+	17611	18822	+
NZ_CP009053.1	Escherichia coli NCCP15648	NCCP15648	51829	52179	+	45472	46602	-	44237	45475	-	43519	44340	-	42897	43526	-	41674	42885	-
AAEIOT010000039.1	Salmonella enterica	FLUFL-709	43910	44332	+	44459	45586	+	45590	46804	+	46776	47543	+	47527	48171	+	48161	49489	+
AAENXQ010000011.1	Salmonella enterica	FLUFL-718	112196	112618	+	112745	113872	+	113876	115090	+	115062	115829	+	115813	116457	+	116447	117775	+
NZ_CP025884.1	Escherichia coli	503440	39305	39661	-	31815	32948	-	30616	31818	-	29886	30653	-	29267	29893	-	43347	44618	-
NZ_JNQB01000038.1	Escherichia coli 1-250-04_S1_C1	1-250-04_S1_C1	14782	15129	+	17068	18210	+	18207	19445	+	19342	20166	+	20147	20776	+	20789	22000	+
JAAUGL010000043.1	Escherichia coli	EF219	9876	10223	+	12164	13306	+	13303	14541	+	14438	15262	+	15243	15872	+	15885	17096	+
AASPJO010000031.1	Escherichia coli	254609	7363	7713	-	12939	14069	+	14066	15304	+	15201	16022	+	16015	16644	+	16656	17867	+
NZ_CCQX01000012.1	Escherichia coli	FHI88	4408	4758	-	9988	11118	+	11115	12353	+	12250	13071	+	13064	13693	+	13705	14916	+
NZ_CP025860.1	Escherichia coli	504239	73446	73808	-	72037	73173	-	70838	72040	-	70108	70875	-	69489	70115	-	77026	78270	-
NZ_LRKE01000208.1	Escherichia coli	700239	13732	14076	+	8601	9725	+	9731	10930	+	10899	11666	+	11659	12291	+	12284	13528	+
NZ_PNSA01000090.1	Escherichia coli	710607	639	983	-	4968	6092	-	3763	4962	-	3027	3794	-	2402	3034	-	1165	2409	-
RSMR01000046.1	Salmonella enterica	FLUFL-1338	19686	20078	+	20205	21332	+	21336	22550	+	22522	23289	+	23273	23917	+	23907	25235	+
NZ_ASHU01000045.1	Yersinia enterocolitica subsp. palearctica YE-P4	YE-P4	48921	49316	-	42775	43905	-	41570	42778	-	40834	41646	-	40212	40841	-	47229	48455	-
AATIYN010000030.1	Escherichia coli	PNUSAE000160	26045	26392	-	22964	24106	-	21729	22967	-	21008	21832	-	20398	21027	-	19174	20385	-
AADFEG010000015.1	Salmonella enterica	PNUSAS042770	115389	115781	+	115908	117035	+	117039	118253	+	118225	118992	+	118976	119620	+	119610	120938	+
NZ_UGBV01000004.1	Escherichia coli	NCTC9062	18903	19253	+	155171	156301	+	156298	157536	+	157433	158254	+	158247	158876	+	158888	160102	+
AASTDQ010000020.1	Escherichia coli	PNUSAE031854	12549	12899	-	18126	19256	+	19253	20491	+	20388	21209	+	21202	21831	+	21843	23054	+
AASUFI010000072.1	Escherichia coli	268623	8158	8508	-	13722	14852	+	14849	16087	+	15984	16805	+	16798	17427	+	17439	18650	+
NZ_LR134335.1	Yersinia enterocolitica subsp. palearctica	NCTC13769	1834725	1835120	-	1828579	1829709	-	1827374	1828582	-	1826638	1827450	-	1826016	1826645	-	1833033	1834259	-
NZ_CP025854.1	Escherichia coli	510016	23826	24182	-	28044	29174	-	26845	28047	-	26115	26888	-	25496	26122	-	16975	18219	-
JAATZO010000051.1	Escherichia coli	EF506	12961	13308	-	9880	11022	-	8645	9883	-	7924	8748	-	7314	7943	-	6090	7301	-
AAQNBG010000016.1	Salmonella enterica subsp. enterica	CFSAN094883	115368	115790	+	115917	117044	+	117048	118262	+	118234	119001	+	118985	119629	+	119619	120947	+
AATLBE010000046.1	Escherichia coli	PNUSAE050170	6675	7043	+	13885	15018	+	15015	16217	+	16180	16947	+	16940	17566	+	7573	8787	-
NZ_JORG01000041.1	Escherichia coli 6-319-05_S3_C2	6-319-05_S3_C2	6081	6428	+	8543	9685	+	9682	10920	+	10817	11641	+	11622	12251	+	12264	13475	+
NZ_PNZG01000066.1	Escherichia coli	410343	1308	1658	+	1941	3080	+	3077	4282	+	4239	5012	+	5005	5631	+	6672	7916	-
NZ_QBJL01000007.1	Salmonella enterica subsp. enterica	CFSAN058581	248007	248429	-	246753	247880	-	245535	246749	-	244796	245563	-	244168	244812	-	242850	244178	-
NZ_CP024238.1	Escherichia coli O15:H11	90-9272	32886	33254	-	65631	66761	-	64432	65634	-	63702	64475	-	63083	63709	-	56354	57598	-
JAAUAW010000037.1	Escherichia coli	EF454	35581	35931	+	29223	30353	-	27988	29226	-	27270	28091	-	26648	27277	-	25425	26636	-
NZ_AHAW01000075.1	Escherichia coli O127:H27 str. C43/90	C43/90	10615	10965	-	16194	17324	+	17321	18559	+	18456	19277	+	19270	19899	+	19911	21122	+
AASWDY010000033.1	Escherichia coli	PNUSAE045092	37447	37797	+	31092	32222	-	29857	31095	-	29139	29960	-	28517	29146	-	27294	28505	-
NZ_AQBW01000061.1	Escherichia coli p0305293.15	p0305293.15	7019	7369	-	5597	6736	-	4395	5600	-	3665	4438	-	3046	3672	-	761	2005	+
AASPJU010000058.1	Escherichia coli	316299	8028	8378	-	13605	14735	+	14732	15970	+	15867	16688	+	16681	17310	+	17322	18533	+
AADCWO010000017.1	Salmonella enterica	FL_EPI-049	45512	45904	+	46031	47158	+	47162	48376	+	48348	49115	+	49099	49743	+	49733	51061	+
NZ_NOEF01000049.1	Escherichia coli	MOD1-EC5346	840	1190	-	6416	7546	+	7543	8781	+	8678	9499	+	9492	10121	+	10133	11344	+
AATMFB010000060.1	Escherichia coli	924835	7510	7860	-	13149	14279	+	14276	15514	+	15411	16232	+	16225	16854	+	16866	18077	+
AASENI010000041.1	Escherichia coli	PNUSAE023079	12473	12823	-	18050	19180	+	19177	20415	+	20312	21133	+	21126	21755	+	21767	22978	+
NZ_JH660546.1	Escherichia sp. 4_1_40B	4_1_40B	8623	8973	-	14199	15329	+	15326	16564	+	16461	17282	+	17275	17904	+	17916	19127	+
NZ_JH378084.1	Escherichia coli O104:H4 str. C236-11	C236-11	222	572	-	7846	8976	+	8973	10211	+	10108	10929	+	10922	11551	+	11568	12779	+
AATKRN010000055.1	Escherichia coli	899039	11317	11667	+	4960	6090	-	3725	4963	-	3007	3828	-	2385	3014	-	1162	2373	-
AASTGM010000027.1	Escherichia coli	PNUSAE044459	9631	9981	-	15208	16338	+	16335	17573	+	17470	18291	+	18284	18913	+	18925	20136	+
AARONU010000045.1	Escherichia coli	PNUSAE019371	8383	8733	-	13962	15092	+	15089	16327	+	16224	17045	+	17038	17667	+	17679	18890	+
CP031904.1	Escherichia coli O104:H4	FWSEC0009	68910	69260	-	16	1146	+	1143	2381	+	2278	3099	+	3092	3721	+	3738	4949	+
AASKJP010000067.1	Escherichia coli	PNUSAE027028	7395	7745	-	5973	7112	-	4771	5976	-	4041	4814	-	3422	4048	-	1137	2381	+
AASOEM010000026.1	Escherichia coli	PNUSAE031861	130	480	-	5707	6837	+	6834	8072	+	7969	8790	+	8783	9412	+	9424	10635	+
NC_011752.1	Escherichia coli 55989	55989	46199	46549	+	39842	41005	-	38607	39845	-	37889	38710	-	37267	37896	-	36044	37255	-
AASTKH010000047.1	Escherichia coli	301860	8383	8733	-	13962	15092	+	15089	16327	+	16224	17045	+	17038	17667	+	17679	18890	+
DABCTD010000039.1	Escherichia coli	BCW_5113	33705	34055	+	27346	28476	-	26111	27349	-	25393	26214	-	24771	25400	-	23548	24759	-
DABDHE010000067.1	Escherichia coli	ESC0214	11698	12045	-	8617	9759	-	7382	8620	-	6661	7485	-	6051	6680	-	4827	6038	-
AATAGR010000038.1	Escherichia coli	PNUSAE047399	3620	3970	-	15926	17056	+	17053	18291	+	18188	19009	+	19002	19631	+	19643	20854	+
JABACN010000058.1	Escherichia coli	N1(2020)	12959	13306	-	9878	11020	-	8643	9881	-	7922	8746	-	7312	7941	-	6088	7299	-
AAACPA010000015.1	Salmonella enterica	CFSAN057181	115394	115786	+	115913	117040	+	117044	118258	+	118230	118997	+	118981	119625	+	119615	120943	+
AATPZI010000046.1	Escherichia coli	PNUSAE016967	3620	3970	-	15926	17056	+	17053	18291	+	18188	19009	+	19002	19631	+	19643	20854	+
AASHRP010000053.1	Escherichia coli	3.3596	11045	11395	+	4689	5819	-	3454	4692	-	2736	3557	-	2114	2743	-	891	2102	-
NZ_JNQS01000038.1	Escherichia coli 2-316-03_S4_C1	2-316-03_S4_C1	19088	19435	+	21374	22516	+	22513	23751	+	23648	24472	+	24453	25082	+	25095	26306	+
NZ_PNVX01000070.1	Escherichia coli	203802	6906	7256	-	5484	6623	-	4282	5487	-	3552	4325	-	2933	3559	-	648	1892	+
AAKDLF010000044.1	Salmonella enterica subsp. enterica	795399	28453	28875	+	29001	30128	+	30132	31346	+	31318	32085	+	32069	32713	+	32703	34031	+
NZ_LYBY01000097.1	Escherichia coli	ECOR50	11501	11848	+	13787	14929	+	14926	16164	+	16061	16885	+	16866	17495	+	17508	18719	+
AASYPX010000136.1	Escherichia coli	880051	6315	6683	+	527	1639	+	1558	2844	+	2807	3580	+	3573	4205	+	4198	5466	+
NZ_JNPZ01000050.1	Escherichia coli 2-177-06_S4_C3	2-177-06_S4_C3	12925	13275	+	6566	7696	-	5331	6569	-	4613	5434	-	3991	4620	-	2768	3979	-
NZ_CP016940.1	Yersinia enterocolitica	YE5	734008	734403	+	739421	740551	+	740548	741756	+	741680	742492	+	742485	743114	+	734871	736097	+
NZ_CP006002.1	Escherichia coli B7A	B7A	34260	34616	+	40973	42106	+	42103	43305	+	43268	44035	+	44028	44654	+	29303	30574	+
AATFDC010000033.1	Escherichia coli	240200	47963	48313	+	41604	42734	-	40369	41607	-	39651	40472	-	39029	39658	-	37806	39017	-
NZ_NKEI01000066.1	Escherichia coli	ATCC 43886	10869	11219	+	11501	12640	+	12637	13842	+	13799	14572	+	14565	15191	+	16229	17473	-
NZ_CP024262.1	Escherichia coli	F5656C1	80739	81095	-	86867	87997	-	85668	86870	-	84938	85711	-	84319	84945	-	77589	78833	-
AAQMWS010000028.1	Salmonella enterica	FA0211	21172	21594	-	19918	21045	-	18700	19914	-	17961	18728	-	17333	17977	-	16015	17343	-
NZ_JH378019.1	Escherichia coli O104:H4 str. 11-4632 C1	11-4632 C1	255	605	-	7359	8489	+	8486	9724	+	9621	10442	+	10435	11064	+	11081	12292	+
DABGJV010000044.1	Escherichia coli	ecoli[ST-131]	4825	5175	-	10401	11531	+	11528	12766	+	12663	13484	+	13477	14106	+	14118	15329	+
CTFT01000001.1	Yersinia enterocolitica	IP00178	60372	60767	+	65787	66917	+	66914	68122	+	68073	68858	+	68851	69480	+	61237	62463	+
AATPRL010000027.1	Escherichia coli	PNUSAE018045	26520	26870	-	32098	33228	+	33225	34463	+	34360	35181	+	35174	35803	+	35815	37026	+
AATPBB010000042.1	Escherichia coli	B011C	7147	7497	-	12724	13854	+	13851	15089	+	14986	15807	+	15800	16429	+	16441	17652	+
DABBID010000049.1	Escherichia coli	EC00751	7410	7760	-	12987	14117	+	14114	15352	+	15249	16070	+	16063	16692	+	16704	17915	+
AATOZZ010000045.1	Escherichia coli	B179XC2	7119	7469	-	12696	13826	+	13823	15061	+	14958	15779	+	15772	16401	+	16413	17624	+
NZ_JAAFBT010000043.1	Escherichia coli	93R-A	10870	11220	+	4451	5581	-	3216	4454	-	2498	3319	-	1876	2505	-	653	1864	-
NC_018654.1	Escherichia coli O104:H4 str. 2009EL-2050	2009EL-2050	26219	26569	-	32994	34124	+	34121	35359	+	35256	36077	+	36070	36699	+	36716	37927	+
NZ_SPYD01000075.1	Escherichia coli	RUSPBB214	7150	7500	-	12613	13743	+	13740	14978	+	14875	15696	+	15689	16318	+	16330	17541	+
NZ_NJLF01000025.1	Escherichia coli	MOD1-EC667	18785	19135	-	24361	25491	+	25488	26726	+	26623	27444	+	27437	28066	+	28078	29289	+
NZ_WEQU01000080.1	Escherichia coli	E31V1B	219	569	-	5445	6575	+	6572	7810	+	7707	8528	+	8521	9150	+	9162	10373	+
AASCBU010000036.1	Escherichia coli	PNUSAE011918	1921	2289	+	12546	13679	+	13676	14878	+	14841	15608	+	15601	16227	+	2818	4032	-
NZ_KQ087667.1	Escherichia coli	BWH50	905313	905660	+	907599	908741	+	908738	909976	+	909873	910697	+	910678	911307	+	911320	912531	+
NZ_WNUD01000036.1	Escherichia coli	MEX-4	38483	38830	-	35402	36544	-	34167	35405	-	33446	34270	-	32836	33465	-	31612	32823	-
NZ_CPZE01000016.1	Yersinia enterocolitica	IP20851	37035	37430	-	30887	32017	-	29682	30890	-	28946	29758	-	28324	28953	-	35341	36567	-
NZ_CQAY01000006.1	Yersinia enterocolitica	ERL073627	85674	86069	-	79482	80612	-	78277	79485	-	77541	78353	-	76919	77548	-	83978	85204	-
AARVEI010000042.1	Escherichia coli	M044x	7480	7830	-	13057	14187	+	14184	15422	+	15319	16140	+	16133	16762	+	16774	17985	+
AARNMM010000026.1	Escherichia coli	PNUSAE020088	30401	30751	+	24044	25174	-	22809	24047	-	22091	22912	-	21469	22098	-	20246	21457	-
AAADPP020000058.1	Escherichia coli	PNUSAE019394	27419	27787	-	19404	20537	-	18205	19407	-	17475	18242	-	16856	17482	-	25676	26890	+
WEPV01000039.1	Escherichia coli	P0073V1	19342	19692	+	12984	14114	-	11749	12987	-	11031	11852	-	10409	11038	-	9186	10397	-
NZ_PNVC01000057.1	Escherichia coli	310140	7465	7815	-	13042	14172	+	14169	15407	+	15304	16125	+	16118	16747	+	16759	17970	+
AAUHHX010000019.1	Salmonella enterica	PNUSAS148598	66841	67263	+	67390	68517	+	68521	69735	+	69707	70474	+	70458	71102	+	71092	72420	+
AASIIL010000060.1	Escherichia coli	412053	2885	3235	-	8463	9593	+	9590	10828	+	10725	11546	+	11539	12168	+	12180	13391	+
NZ_PNZH01000072.1	Escherichia coli	403395	6973	7323	-	5551	6690	-	4349	5554	-	3619	4392	-	3000	3626	-	715	1959	+
NZ_CP022087.2	Escherichia coli O104:H4	FDAARGOS_348	30046	30396	+	22491	23621	-	21256	22494	-	20538	21359	-	19916	20545	-	18688	19899	-
DABDQT010000067.1	Escherichia coli	BCW_4038	7948	8295	-	4867	6009	-	3632	4870	-	2911	3735	-	2301	2930	-	1077	2288	-
AASVQJ010000073.1	Escherichia coli	854000	11717	12067	+	5361	6491	-	4126	5364	-	3408	4229	-	2786	3415	-	1563	2774	-
NZ_QOWT01000048.1	Escherichia coli	MOD1-ECOR8	4487	4837	-	10064	11194	+	11191	12429	+	12326	13147	+	13140	13769	+	13781	14992	+
NZ_AQEJ01000007.1	Escherichia coli ThroopD	ThroopD	17858	18220	+	18493	19629	+	19626	20828	+	20791	21558	+	21551	22177	+	13396	14640	+
AATPAC010000035.1	Escherichia coli	B181XC1	7480	7830	-	13057	14187	+	14184	15422	+	15319	16140	+	16133	16762	+	16774	17985	+
NZ_DF830266.1	Citrobacter sp. S-77	S-77	119180	119533	+	132349	133458	-	131144	132352	-	130417	131181	-	129798	130424	-	128534	129760	-
AAGKJL010000022.1	Salmonella enterica	FLUFL-MJ688	3786	4208	+	4335	5462	+	5466	6680	+	6652	7419	+	7403	8047	+	8037	9365	+
NZ_PNST01000063.1	Escherichia coli	700052	6906	7256	-	5484	6623	-	4282	5487	-	3552	4325	-	2933	3559	-	648	1892	+
JAAUCD010000059.1	Escherichia coli	EF420	9937	10284	+	12223	13365	+	13362	14600	+	14497	15321	+	15302	15931	+	15944	17155	+
AACWIE010000014.1	Salmonella enterica	CFSAN057154	115394	115786	+	115913	117040	+	117044	118258	+	118230	118997	+	118981	119625	+	119615	120943	+
JAAUJT010000052.1	Escherichia coli	EC-C-ST001-17FEB15-0065I	10621	10971	+	4263	5393	-	3028	4266	-	2310	3131	-	1688	2317	-	465	1676	-
NZ_NOFG01000050.1	Escherichia coli	MOD1-EC5198	22527	22877	+	16170	17300	-	14935	16173	-	14217	15038	-	13595	14224	-	12372	13583	-
NZ_JH377987.1	Escherichia coli O104:H4 str. 11-4632 C5	11-4632 C5	255	605	-	6899	8029	+	8026	9264	+	9161	9982	+	9975	10604	+	10621	11832	+
NZ_MVIO01000004.1	Escherichia coli	NA090	7649	7999	-	13226	14356	+	14353	15591	+	15488	16309	+	16302	16931	+	16943	18154	+
AARQCJ010000064.1	Escherichia coli	PNUSAE018394	4661	5011	-	10237	11367	+	11364	12602	+	12499	13320	+	13313	13942	+	13954	15165	+
AASNYB010000035.1	Escherichia coli	PNUSAE034423	8383	8733	-	13962	15092	+	15089	16327	+	16224	17045	+	17038	17667	+	17679	18890	+
NZ_LRLC01000391.1	Escherichia coli	503647	7158	7502	+	2049	3173	+	3179	4378	+	4347	5114	+	5107	5739	+	5732	6976	+
CWGM01000037.1	Yersinia enterocolitica	YE74/03	9771	10166	-	3622	4752	-	2417	3625	-	1681	2466	-	1059	1688	-	8077	9303	-
WEQX01000039.1	Escherichia coli	K4V4	11290	11640	+	4933	6063	-	3698	4936	-	2980	3801	-	2358	2987	-	1135	2346	-
AAQINN010000099.1	Salmonella enterica	FA0057	5891	6313	-	4637	5764	-	3419	4633	-	2680	3447	-	2052	2696	-	734	2062	-
NZ_LN908840.1	Escherichia coli	ETEC	52358	52714	+	25679	26809	-	24480	25682	-	23750	24523	-	23131	23757	-	58285	59529	-
DABMAQ010000012.1	Salmonella enterica	MA.AU222 st82 s2.1	67758	68117	+	191	1303	+	1300	2514	+	2477	3250	+	3237	3884	+	3878	5116	+
NZ_HF933206.1	Yersinia enterocolitica (type O:9) str. YE212/02	YE212/02	739005	739400	+	744418	745548	+	745545	746753	+	746677	747489	+	747482	748111	+	739868	741094	+
NZ_KQ087601.1	Escherichia coli	BWH49	902972	903319	+	905258	906400	+	906397	907635	+	907532	908356	+	908337	908966	+	908979	910190	+
AATKRI010000039.1	Escherichia coli	899044	4548	4898	-	10126	11256	+	11253	12491	+	12388	13209	+	13202	13831	+	13843	15054	+
NZ_CP025866.1	Escherichia coli	504211	26787	27143	+	33500	34633	+	34630	35832	+	35795	36562	+	36555	37181	+	21830	23101	+
NZ_PNVD01000054.1	Escherichia coli	303227	8235	8585	-	13799	14929	+	14926	16164	+	16061	16882	+	16875	17504	+	17516	18727	+
AAILWT010000005.1	Salmonella enterica	PNUSAS080761	55689	56111	+	56238	57365	+	57369	58583	+	58555	59322	+	59306	59950	+	59940	61268	+
NZ_NOWP01000041.1	Escherichia coli	MOD1-EC5283	10139	10486	+	12425	13567	+	13564	14802	+	14699	15523	+	15504	16133	+	16146	17357	+
NZ_AQDL01000088.1	Escherichia coli 2860050	2860050	6794	7144	-	5372	6511	-	4170	5375	-	3440	4213	-	2821	3447	-	536	1780	+
AAIBUE010000041.1	Salmonella enterica	PNUSAS009563	3583	4005	+	4132	5259	+	5263	6477	+	6449	7216	+	7200	7844	+	7834	9162	+
NZ_PNYT01000075.1	Escherichia coli	703595	6906	7256	-	5484	6623	-	4282	5487	-	3552	4325	-	2933	3559	-	648	1892	+
NZ_BDPV01000032.1	Escherichia coli	1637	10510	10857	-	7429	8571	-	6194	7432	-	5473	6297	-	4863	5492	-	3639	4850	-
NZ_AQFD01000032.1	Escherichia coli Envira 10/1	Envira 10/1	15851	16201	-	14429	15568	-	13227	14432	-	12497	13270	-	11878	12504	-	9593	10837	+
NZ_AQFC01000043.1	Escherichia coli Envira 8/11	Envira 8/11	14832	15182	-	13410	14549	-	12208	13413	-	11478	12251	-	10859	11485	-	8574	9818	+
AAPSDE010000029.1	Salmonella enterica	FA0058	5891	6313	-	4637	5764	-	3419	4633	-	2680	3447	-	2052	2696	-	734	2062	-
AAPILC010000031.1	Salmonella enterica subsp. diarizonae	267053	26151	26660	+	26787	27914	+	27918	29132	+	29104	29871	+	29855	30499	+	30489	31817	+
NZ_NLNP01000045.1	Escherichia coli	MOD1-EC5501	6111	6461	-	11338	12468	+	12465	13703	+	13600	14421	+	14414	15043	+	15055	16266	+
NZ_CP024274.1	Escherichia coli	F9792	4156	4512	-	30058	31188	+	31185	32387	+	32344	33117	+	33110	33736	+	142430	143674	+
NC_018662.1	Escherichia coli O104:H4 str. 2009EL-2071	2009EL-2071	48557	48907	+	41003	42133	-	39768	41006	-	39050	39871	-	38428	39057	-	37200	38411	-
NZ_JH378003.1	Escherichia coli O104:H4 str. 11-4632 C3	11-4632 C3	46906	47256	-	61053	62183	+	62180	63418	+	63315	64136	+	64129	64758	+	64775	65986	+
DABDPE010000035.1	Escherichia coli	UPEC	29934	30281	-	24222	25364	-	22987	24225	-	22266	23090	-	21656	22285	-	20432	21643	-
AASDDQ010000026.1	Escherichia coli	PNUSAE025126	13879	14229	-	19455	20585	+	20582	21820	+	21717	22538	+	22531	23160	+	23172	24383	+
NZ_QOYJ01000066.1	Escherichia coli	MOD1-ECOR50	11510	11857	+	13796	14938	+	14935	16173	+	16070	16894	+	16875	17504	+	17517	18728	+
AASBUX010000026.1	Escherichia coli	PNUSAE022739	65229	65597	+	59442	60554	+	60473	61759	+	61722	62495	+	62488	63120	+	63113	64381	+
AASOVQ010000040.1	Escherichia coli	2016C-3113	4355	4705	-	9932	11062	+	11059	12297	+	12194	13015	+	13008	13637	+	13649	14860	+
NZ_SPYF01000030.1	Escherichia coli	RUSPBB212	3605	3955	-	8806	9936	+	9933	11171	+	11068	11889	+	11882	12511	+	12523	13734	+
AAUAIY010000001.1	Salmonella enterica	PNUSAS152596	681470	681892	-	680216	681343	-	678998	680212	-	678259	679026	-	677631	678275	-	676313	677641	-
NZ_CP023552.1	Escherichia coli	FORC_043	50817	51167	-	56392	57522	+	57519	58757	+	58654	59475	+	59468	60097	+	60109	61320	+
AAGOSF010000017.1	Salmonella enterica	CFSAN039257	115359	115781	+	115908	117035	+	117039	118253	+	118225	118992	+	118976	119620	+	119610	120938	+
NZ_JH378078.1	Escherichia coli O104:H4 str. 04-8351	04-8351	12754	13104	-	18331	19461	+	19458	20696	+	20593	21414	+	21407	22036	+	22048	23259	+
AAJQVA010000030.1	Salmonella enterica	CFSAN008628	43910	44332	+	44459	45586	+	45590	46804	+	46776	47543	+	47527	48171	+	48161	49489	+
DAAZYN010000038.1	Escherichia coli	S105EC	10929	11276	-	7848	8990	-	6613	7851	-	5892	6716	-	5282	5911	-	4058	5269	-
WCEW01000024.1	Escherichia coli	SE161	8270	8620	-	13834	14964	+	14961	16199	+	16096	16917	+	16910	17539	+	17551	18762	+
CPZU01000014.1	Yersinia enterocolitica	IP26766	60367	60762	+	65781	66911	+	66908	68116	+	68067	68852	+	68845	69474	+	61230	62456	+
NZ_CM016409.1	Escherichia coli	URMC_26	83847	84215	-	75929	77062	-	74730	75932	-	74000	74767	-	73381	74007	-	82104	83318	+
AASOVF010000026.1	Escherichia coli	9130-90	9014	9361	-	5757	6899	-	4522	5760	-	3801	4625	-	3191	3820	-	1967	3178	-
NZ_CP024259.1	Escherichia coli O25:H16	F5505-C1	4045	4395	+	4677	5816	+	5813	7018	+	6975	7748	+	7741	8367	+	9405	10649	-
NZ_SPYR01000098.1	Escherichia coli	RUSPBB200	3650	4000	-	9215	10345	+	10342	11580	+	11477	12298	+	12291	12920	+	12932	14143	+
NZ_CP023533.1	Escherichia coli	FDAARGOS_403	34036	34386	-	40811	41941	+	41938	43176	+	43073	43894	+	43887	44516	+	44533	45744	+
NZ_CP025848.1	Escherichia coli	602354	78491	78841	+	79124	80263	+	80260	81465	+	81422	82195	+	82188	82814	+	83855	85099	-
QARA01000033.1	Salmonella enterica subsp. enterica	CFSAN058493	20128	20520	+	20647	21774	+	21778	22992	+	22964	23731	+	23715	24359	+	24349	25677	+
AARQCG010000052.1	Escherichia coli	PNUSAE018346	10186	10536	+	3829	4959	-	2594	3832	-	1876	2697	-	1254	1883	-	31	1242	-
NZ_JJLO01000007.1	Escherichia coli 1-250-04_S4_C1	1-250-04_S4_C1	14170	14538	+	8382	9494	+	9413	10699	+	10662	11435	+	11428	12060	+	12053	13321	+
AAGORM010000030.1	Salmonella enterica	FDA952004-1	23031	23453	+	23580	24707	+	24711	25925	+	25897	26664	+	26648	27292	+	27282	28610	+
NZ_NKEE01000030.1	Escherichia coli	MOD1-EC666	12045	12392	-	8964	10106	-	7729	8967	-	7008	7832	-	6398	7027	-	5174	6385	-
AASXAU010000058.1	Escherichia coli	834777	10271	10621	-	15848	16978	+	16975	18213	+	18110	18931	+	18924	19553	+	19565	20776	+
UGBN01000002.1	Escherichia coli	NCTC11124	62257	62625	-	67301	68413	-	66096	67304	-	65360	66133	-	64735	65367	-	63474	64742	-
AASTJP010000041.1	Escherichia coli	290602	4450	4800	-	10025	11155	+	11152	12390	+	12287	13108	+	13101	13730	+	13742	14953	+
NZ_SOMX01000044.1	Escherichia coli	203405	23656	24006	-	29233	30363	+	30360	31598	+	31495	32316	+	32309	32938	+	32950	34161	+
RSUV01000016.1	Salmonella enterica	CFSAN048114	115395	115787	+	115914	117041	+	117045	118259	+	118231	118998	+	118982	119626	+	119616	120944	+
NZ_MLRE01000007.1	Salmonella enterica	CFSAN044868	247906	248328	-	246652	247779	-	245434	246648	-	244695	245462	-	244067	244711	-	242749	244077	-
NZ_CP024994.1	Escherichia coli O104:H4	LB226692	83838	84188	-	15045	16175	+	16172	17410	+	17307	18128	+	18121	18750	+	18767	19978	+
NZ_CHYU01000019.1	Yersinia enterocolitica	IP10393	60301	60696	+	65712	66842	+	66839	68047	+	67971	68783	+	68776	69405	+	61162	62388	+
AADRIM010000007.1	Salmonella enterica	PNUSAS067051	3771	4193	+	4320	5447	+	5451	6665	+	6637	7404	+	7388	8032	+	8022	9350	+
AARPII010000060.1	Escherichia coli	613781	130	480	-	5707	6837	+	6834	8072	+	7969	8790	+	8783	9412	+	9424	10635	+
DABAPI010000054.1	Escherichia coli	EC00757	3677	4027	-	9254	10384	+	10381	11619	+	11516	12337	+	12330	12959	+	12971	14182	+
NZ_CGBR01000002.1	Yersinia enterocolitica	IP26249	235615	236010	-	229467	230597	-	228262	229470	-	227526	228338	-	226904	227533	-	233921	235147	-
NZ_KB021550.1	Escherichia coli O104:H4 str. Ec11-5604	Ec11-5604	255	605	-	8317	9447	+	9444	10682	+	10579	11400	+	11393	12022	+	12039	13250	+
NZ_PNZR01000065.1	Escherichia coli	210056	6906	7256	-	5484	6623	-	4282	5487	-	3552	4325	-	2933	3559	-	648	1892	+
NZ_JOQQ01000058.1	Escherichia coli 5-172-05_S3_C1	5-172-05_S3_C1	364	732	-	5407	6519	-	4202	5488	-	3466	4239	-	2841	3473	-	1580	2848	-
DABMDC010000011.1	Salmonella enterica	MA.AU206 st122	68916	69275	+	1349	2461	+	2458	3672	+	3635	4408	+	4395	5042	+	5036	6274	+
NZ_PNTZ01000074.1	Escherichia coli	402747	800	1144	-	5129	6253	-	3924	5123	-	3188	3955	-	2563	3195	-	1326	2570	-
DAAZZE010000029.1	Escherichia coli	S26EC	25751	26098	-	22670	23812	-	21435	22673	-	20714	21538	-	20104	20733	-	18880	20091	-
NZ_BBNA01000012.1	Citrobacter rodentium NBRC 105723	NBRC 105723	118949	119317	-	113490	114620	-	112285	113493	-	111549	112361	-	110927	111556	-	117257	118477	-
AACULM010000020.1	Salmonella enterica	CFSAN039256	115388	115780	+	115907	117034	+	117038	118252	+	118224	118991	+	118975	119619	+	119609	120937	+
NZ_UHIX01000001.1	Yersinia enterocolitica	NCTC10460	3360982	3361377	+	3366389	3367519	+	3367516	3368724	+	3368648	3369460	+	3369453	3370082	+	3361845	3363065	+
AADCXJ010000038.1	Salmonella enterica	FLUFL-1337	19686	20078	+	20205	21332	+	21336	22550	+	22522	23289	+	23273	23917	+	23907	25235	+
NKYO01000003.1	Escherichia coli	SN137	11104	11472	-	2982	4115	-	1783	2985	-	1053	1820	-	434	1060	-	9361	10575	+
NZ_KB733080.1	Escherichia coli KTE101	KTE101	99334	99690	-	126797	127927	+	127924	129126	+	129083	129856	+	129849	130475	+	90373	91617	+
NZ_CP024241.1	Escherichia coli O114:H49	90-9280	17100	17468	-	37643	38779	-	36441	37646	-	35699	36484	-	35092	35718	-	29943	31157	-
SJJP01000059.1	Escherichia coli	96I	10795	11145	+	4440	5570	-	3205	4443	-	2487	3308	-	1865	2494	-	642	1853	-
AARPNG010000018.1	Escherichia coli	PNUSAE018650	47911	48261	-	53488	54618	+	54615	55853	+	55750	56571	+	56564	57193	+	57205	58416	+
NZ_PNZJ01000069.1	Escherichia coli	401715	6906	7256	-	5484	6623	-	4282	5487	-	3552	4325	-	2933	3559	-	648	1892	+
AATFCJ010000054.1	Escherichia coli	216343	10962	11309	-	7881	9023	-	6646	7884	-	5925	6749	-	5315	5944	-	4091	5302	-
NZ_JNMR01000037.1	Escherichia coli 3-267-03_S4_C2	3-267-03_S4_C2	9001	9369	+	16255	17388	+	17385	18587	+	18550	19317	+	19310	19936	+	9898	11112	-
NC_018666.1	Escherichia coli O104:H4 str. 2011C-3493	2011C-3493	2094	2444	+	68756	69886	-	67521	68759	-	66803	67624	-	66181	66810	-	64953	66164	-
NZ_CP023347.1	Escherichia coli	ETEC-2265	106193	106543	-	104771	105910	-	103569	104774	-	102839	103612	-	102220	102846	-	99935	101179	+
AASOWE010000064.1	Escherichia coli	2016EL-1002a	7434	7784	-	6013	7152	-	4811	6016	-	4081	4854	-	3462	4088	-	1180	2424	+
NC_022743.1	Escherichia coli	HUSEC2011	43977	44327	+	36421	37551	-	35186	36424	-	34468	35289	-	33846	34475	-	32618	33829	-
AASPIA010000047.1	Escherichia coli	318502	7421	7771	-	13000	14130	+	14127	15365	+	15262	16083	+	16076	16705	+	16717	17928	+
AATETP010000090.1	Escherichia coli	157052	11317	11667	+	4960	6090	-	3725	4963	-	3007	3828	-	2385	3014	-	1162	2373	-
NZ_APZZ01000154.1	Escherichia coli p0305293.14	p0305293.14	7023	7373	-	5601	6740	-	4399	5604	-	3669	4442	-	3050	3676	-	765	2009	+
CQBQ01000004.1	Yersinia enterocolitica	IP20322	159876	160271	-	153728	154858	-	152523	153731	-	151787	152572	-	151165	151794	-	158182	159330	-
AACWEX010000017.1	Salmonella enterica	FLUFL-716	94513	94905	+	95032	96159	+	96163	97377	+	97349	98116	+	98100	98744	+	98734	100062	+
AAUEVF010000017.1	Salmonella enterica	PNUSAS150112	53759	54181	-	52505	53632	-	51287	52501	-	50548	51315	-	49920	50564	-	48602	49930	-
AATEYD010000056.1	Escherichia coli	200628	5973	6323	-	11549	12679	+	12676	13914	+	13811	14632	+	14625	15254	+	15266	16477	+
NZ_JJMC01000061.1	Escherichia coli 2-005-03_S1_C2	2-005-03_S1_C2	9033	9380	-	5952	7094	-	4717	5955	-	3996	4820	-	3386	4015	-	2162	3373	-
AASRNV010000032.1	Escherichia coli	PNUSAE044196	58263	58613	+	51904	53034	-	50669	51907	-	49951	50772	-	49329	49958	-	48106	49317	-
NZ_KB021563.1	Escherichia coli O104:H4 str. Ec11-4984	Ec11-4984	255	605	-	7012	8142	+	8139	9377	+	9274	10095	+	10088	10717	+	10734	11945	+
NZ_KN150736.1	Yersinia enterocolitica	YEE	3301535	3301930	+	3306948	3308078	+	3311270	3312478	+	3312402	3313214	+	3313207	3313836	+	3302398	3303624	+
NZ_JNMV01000071.1	Escherichia coli 3-373-03_S1_C1	3-373-03_S1_C1	432	800	-	5476	6588	-	4271	5557	-	3535	4308	-	2910	3542	-	1649	2917	-
NZ_APXG01000136.1	Escherichia coli 2860650	2860650	7156	7506	-	5734	6873	-	4532	5737	-	3802	4575	-	3183	3809	-	898	2142	+
NC_017627.1	Escherichia coli 042	042	42684	43034	-	4520	5650	+	5647	6885	+	6782	7603	+	7596	8225	+	8237	9451	+
NZ_UGAM01000001.1	Escherichia coli	NCTC10664	25955	26311	+	32668	33801	+	33798	35000	+	34963	35730	+	35723	36349	+	20998	22269	+
NZ_JORI01000054.1	Escherichia coli 6-537-08_S1_C1	6-537-08_S1_C1	1352	1714	+	1987	3123	+	3120	4322	+	4285	5052	+	5045	5671	+	25687	26931	+
AAUFAB010000034.1	Salmonella enterica	PNUSAS149922	9633	10055	+	10182	11309	+	11313	12527	+	12499	13266	+	13250	13894	+	13884	15212	+
NZ_JJLW01000152.1	Escherichia coli 1-250-04_S1_C3	1-250-04_S1_C3	13080	13427	-	9999	11141	-	8764	10002	-	8043	8867	-	7433	8062	-	6209	7420	-
NZ_QAQQ01000007.1	Salmonella enterica subsp. enterica	CFSAN058505	87028	87450	+	87577	88704	+	88708	89922	+	89894	90661	+	90645	91289	+	91279	92607	+
AASDQV010000036.1	Escherichia coli	2016EL-1177b	7363	7713	-	12939	14069	+	14066	15304	+	15201	16022	+	16015	16644	+	16656	17867	+
NZ_JH378035.1	Escherichia coli O104:H4 str. 11-4522	11-4522	585	935	-	7121	8251	+	8248	9486	+	9383	10204	+	10197	10826	+	10843	12054	+
AADDAN010000072.1	Salmonella enterica	CFSAN042977	5517	5939	-	4288	5418	-	3063	4280	-	2324	3091	-	1696	2340	-	393	1706	-
AAGFQA010000085.1	Salmonella enterica	PNUSAS044519	1	419	+	546	1673	+	1677	2891	+	2863	3630	+	3614	4258	+	4248	5576	+
AASPKB010000073.1	Escherichia coli	266917	8158	8508	-	13722	14852	+	14849	16087	+	15984	16805	+	16798	17427	+	17439	18650	+
AAADDQ010000069.1	Salmonella enterica	CFSAN042975	5517	5939	-	4288	5418	-	3063	4280	-	2324	3091	-	1696	2340	-	393	1706	-
AAQMWY010000029.1	Salmonella enterica	FA0054	5891	6313	-	4637	5764	-	3419	4633	-	2680	3447	-	2052	2696	-	734	2062	-
AAROCM010000046.1	Escherichia coli	623210	7386	7736	-	13022	14152	+	14149	15387	+	15284	16105	+	16098	16727	+	16739	17950	+
DABCET010000022.1	Escherichia coli	HICF29	29588	29935	-	26507	27649	-	25272	26510	-	24551	25375	-	23941	24570	-	22717	23928	-
DABBIW010000079.1	Escherichia coli	M664	11633	11980	-	8552	9694	-	7317	8555	-	6596	7420	-	5986	6615	-	4762	5973	-
AASRNY010000036.1	Escherichia coli	PNUSAE038254	9015	9365	-	14590	15720	+	15717	16955	+	16852	17673	+	17666	18295	+	18307	19518	+
AAIGQF010000011.1	Salmonella enterica subsp. diarizonae	FAR0025	86948	87340	+	87467	88594	+	88598	89812	+	89784	90551	+	90535	91179	+	91169	92497	+
NZ_WNTQ01000041.1	Escherichia coli	MEX-17	8152	8502	-	13731	14861	+	14858	16096	+	15993	16814	+	16807	17436	+	17448	18659	+
DABINI010000059.1	Escherichia coli	eo3620	11222	11572	+	4866	5996	-	3631	4869	-	2913	3734	-	2291	2920	-	1068	2279	-
AATPAY010000033.1	Escherichia coli	B011D	23570	23920	-	29147	30277	+	30274	31512	+	31409	32230	+	32223	32852	+	32864	34075	+
UGFZ01000004.1	Escherichia coli	NCTC9099	42998	43366	-	48041	49153	-	46836	48044	-	46100	46873	-	45475	46107	-	44214	45482	-
NZ_MKHD01000046.1	Escherichia coli	NA056	10175	10522	+	12463	13605	+	13602	14840	+	14737	15561	+	15542	16171	+	16184	17395	+
NZ_CP022914.1	Escherichia coli O6:H16	2011EL-1370-2	10232	10588	+	3331	4461	+	4458	5660	+	5617	6390	+	6383	7009	+	12494	13738	+
NZ_PNWC01000067.1	Escherichia coli	202789	6906	7256	-	5484	6623	-	4282	5487	-	3552	4325	-	2933	3559	-	648	1892	+
NZ_JABVAY010000005.1	Citrobacter portucalensis	MBL	22898	23239	-	136925	138067	-	135720	136928	-	134984	135757	-	134374	134997	-	133115	134356	-
AAADNO010000051.1	Escherichia coli	PNUSAE019788	10251	10601	+	3907	5037	-	2672	3910	-	1954	2775	-	1332	1961	-	109	1320	-
DABBXF010000033.1	Escherichia coli	HICF243	16793	17161	+	21433	22566	+	22563	23765	+	23728	24495	+	24488	25114	+	17691	18905	-
AASBAK010000040.1	Escherichia coli	PNUSAE021747	130	480	-	5707	6837	+	6834	8072	+	7969	8790	+	8783	9412	+	9424	10635	+
NZ_KB021479.1	Escherichia coli O104:H4 str. Ec11-6006	Ec11-6006	255	605	-	8272	9402	+	9399	10637	+	10534	11355	+	11348	11977	+	11994	13205	+
CQCZ01000078.1	Yersinia enterocolitica	ERL032770	2185	2580	+	7600	8730	+	8727	9935	+	9886	10671	+	10664	11293	+	3050	4276	+
NZ_ASHT01000034.1	Yersinia enterocolitica subsp. palearctica YE-P1	YE-P1	192668	193063	-	186522	187652	-	185317	186525	-	184581	185393	-	183959	184588	-	190976	192202	-
AAOWJC010000027.1	Salmonella enterica	PNUSAS032378	2446	2868	+	2995	4122	+	4126	5340	+	5312	6079	+	6063	6707	+	6697	8025	+
NZ_BDPI01000046.1	Escherichia coli	1647	16140	16490	-	14719	15858	-	13517	14722	-	12787	13560	-	12168	12794	-	9886	11130	+
NZ_AMVT01000025.1	Escherichia coli O104:H4 str. 11-02092	11-02092	770	1120	-	7545	8675	+	8672	9910	+	9807	10628	+	10621	11250	+	11267	12478	+
NZ_PNRS01000049.1	Escherichia coli	721266	6111	6461	-	11689	12819	+	12816	14054	+	13951	14772	+	14765	15394	+	15406	16617	+
NZ_RZEN01000049.1	Escherichia coli	URMC_51	4880	5248	+	12102	13235	+	13232	14434	+	14397	15164	+	15157	15783	+	5777	6991	-
AATEVP010000076.1	Escherichia coli	168294	10339	10689	-	15917	17047	+	17044	18282	+	18179	19000	+	18993	19622	+	19634	20845	+
NZ_SAZN01000006.1	Escherichia coli	B14997	10188	10535	+	12474	13616	+	13613	14851	+	14748	15572	+	15553	16182	+	16195	17406	+
AAEIHE010000014.1	Salmonella enterica	FLUFL-987	54851	55273	+	55400	56527	+	56531	57745	+	57717	58484	+	58468	59112	+	59102	60430	+
AARPBC010000041.1	Escherichia coli	PNUSAE019114	5710	6060	-	11287	12417	+	12414	13652	+	13549	14370	+	14363	14992	+	15004	16215	+
AASIHY010000082.1	Escherichia coli	378573	65	415	-	5642	6772	+	6769	8007	+	7904	8725	+	8718	9347	+	9359	10570	+
NZ_CGGL01000019.1	Yersinia enterocolitica	IP26042	11147	11542	-	4999	6129	-	3794	5002	-	3058	3870	-	2436	3065	-	9453	10679	-
NZ_PNZF01000063.1	Escherichia coli	410519	1308	1658	+	1941	3080	+	3077	4282	+	4239	5012	+	5005	5631	+	6672	7916	-
NZ_PNZK01000070.1	Escherichia coli	401924	6973	7323	-	5551	6690	-	4349	5554	-	3619	4392	-	3000	3626	-	715	1959	+
NZ_UGCC01000001.1	Escherichia coli	NCTC9023	29776	30126	+	85574	86707	+	86704	87906	+	87869	88636	+	88629	89255	+	79188	80402	-
NZ_CP009838.1	Yersinia enterocolitica	2516-87	2578122	2578517	+	2583535	2584665	+	2584662	2585870	+	2585794	2586606	+	2586599	2587228	+	2578985	2580211	+
NZ_CP025914.1	Escherichia coli	203740	54464	54820	-	46954	48087	-	45755	46957	-	45025	45792	-	44406	45032	-	58507	59778	-
AASVPV010000070.1	Escherichia coli	853999	9683	10033	-	15261	16391	+	16388	17626	+	17523	18344	+	18337	18966	+	18978	20189	+
AATEUH010000063.1	Escherichia coli	242345	4482	4832	-	10058	11188	+	11185	12423	+	12320	13141	+	13134	13763	+	13775	14986	+
CTRD01000013.1	Yersinia enterocolitica	YE214/02	36998	37393	-	30850	31980	-	29738	30853	-	28908	29720	-	28286	28915	-	35304	36530	-
NZ_KI894150.1	Escherichia coli E1777	E1777	1231	1581	+	1864	3003	+	3000	4205	+	4162	4935	+	4928	5554	+	6595	7839	-
NZ_WEQT01000018.1	Escherichia coli	E30V1A	23577	23927	-	29059	30189	+	30186	31424	+	31321	32142	+	32135	32764	+	32776	33987	+
AADNLV010000052.1	Salmonella enterica	CFSAN048041	24258	24650	+	24777	25904	+	25908	27122	+	27094	27861	+	27845	28489	+	28479	29807	+
NZ_JOMW01000118.1	Escherichia coli 2-316-03_S1_C1	2-316-03_S1_C1	10345	10692	+	12631	13773	+	13770	15008	+	14905	15729	+	15710	16339	+	16352	17563	+
AASDEQ010000054.1	Escherichia coli	746905	4548	4898	-	10126	11256	+	11253	12491	+	12388	13209	+	13202	13831	+	13843	15054	+
NZ_KB732935.1	Escherichia coli KTE161	KTE161	72013	72363	+	65654	66784	-	64419	65657	-	63701	64522	-	63079	63708	-	61856	63067	-
NZ_HF933424.1	Yersinia enterocolitica (type O:5,27) str. YE149/02	YE149/02	1314721	1315116	-	1308573	1309703	-	1307368	1308576	-	1306632	1307444	-	1306010	1306639	-	1313027	1314253	-
RSMJ01000005.1	Salmonella enterica	NSUOC-0063-S1.2B2	115371	115763	+	115890	117017	+	117021	118235	+	118207	118974	+	118958	119602	+	119592	120920	+
AAFDKB010000083.1	Salmonella enterica	PNUSAS034087	114	536	+	663	1790	+	1794	3008	+	2980	3747	+	3731	4375	+	4365	5693	+
AATAIO010000097.1	Escherichia coli	PNUSAE047907	10208	10576	+	4421	5533	+	5452	6738	+	6701	7474	+	7467	8099	+	8092	9360	+
DABBJB010000068.1	Escherichia coli	M678	11633	11980	-	8552	9694	-	7317	8555	-	6596	7420	-	5986	6615	-	4762	5973	-
NZ_CPYZ01000085.1	Yersinia enterocolitica	ERL022789	873	1268	+	6288	7418	+	7415	8623	+	8547	9359	+	9352	9981	+	1738	2964	+
NZ_CTFQ01000016.1	Yersinia enterocolitica	IP21447	60365	60760	+	65778	66908	+	66905	68113	+	68037	68849	+	68842	69471	+	61228	62454	+
NZ_KB021490.1	Escherichia coli O104:H4 str. Ec11-5603	Ec11-5603	255	605	-	6708	7838	+	7835	9073	+	8970	9791	+	9784	10413	+	10430	11641	+
HF933423.1	Yersinia enterocolitica (type O:9) str. YE56/03	YE56/03	1496090	1496485	+	1501503	1502633	+	1502630	1503838	+	1503789	1504574	+	1504639	1505196	+	1496953	1498179	+
AATQEF010000032.1	Escherichia coli	PNUSAE016167	12549	12899	-	18125	19255	+	19252	20490	+	20387	21208	+	21201	21830	+	21842	23053	+
AAJQVL010000020.1	Salmonella enterica subsp. diarizonae	CFSAN008700	93464	93856	+	93983	95110	+	95114	96328	+	96300	97067	+	97051	97695	+	97685	99013	+
AASYTC010000100.1	Escherichia coli	PNUSAE047040	13003	13371	+	7216	8328	+	8247	9533	+	9496	10269	+	10262	10894	+	10887	12155	+
NZ_JH378027.1	Escherichia coli O104:H4 str. 11-4623	11-4623	255	605	-	11685	12815	+	12812	14050	+	13947	14768	+	14761	15390	+	15407	16618	+
NZ_SQFA01000020.1	Escherichia coli	NOR5_19	12042	12389	+	14504	15646	+	15643	16881	+	16778	17602	+	17583	18212	+	18225	19436	+
NZ_CP024298.1	Escherichia coli	90-9276	22876	23244	-	43416	44552	-	42214	43419	-	41472	42257	-	40865	41491	-	35717	36931	-
AASYWI010000096.1	Escherichia coli	PNUSAE047009	10208	10576	+	4421	5533	+	5452	6738	+	6701	7474	+	7467	8099	+	8092	9360	+
NZ_PNUB01000075.1	Escherichia coli	402216	6906	7256	-	5484	6623	-	4282	5487	-	3552	4325	-	2933	3559	-	648	1892	+
WERI01000064.1	Escherichia coli	K39V1	223	573	-	5800	6930	+	6927	8165	+	8062	8883	+	8876	9505	+	9517	10728	+
AAOOOE010000003.1	Salmonella enterica	PNUSAS030803	29361	29783	+	29910	31037	+	31041	32255	+	32227	32994	+	32978	33622	+	33612	34940	+
AAGLKW010000020.1	Salmonella enterica subsp. diarizonae	CFSAN008696	93939	94361	+	94488	95615	+	95619	96833	+	96805	97572	+	97556	98200	+	98190	99518	+
AASFMC010000070.1	Escherichia coli	PNUSAE025452	7434	7784	-	6013	7152	-	4811	6016	-	4081	4854	-	3462	4088	-	1180	2424	+
NZ_PNZU01000070.1	Escherichia coli	202733	6906	7256	-	5484	6623	-	4282	5487	-	3552	4325	-	2933	3559	-	648	1892	+
NZ_LYBC01000012.1	Escherichia coli	ECOR08	4573	4923	-	10149	11279	+	11276	12514	+	12411	13232	+	13225	13854	+	13866	15077	+
AAGLNF010000017.1	Salmonella enterica subsp. enterica	UFL-523	115359	115781	+	115908	117035	+	117039	118253	+	118225	118992	+	118976	119620	+	119610	120938	+
NZ_CP016944.1	Yersinia enterocolitica	YE3	734003	734398	+	739416	740546	+	740543	741751	+	741675	742487	+	742480	743109	+	734866	736092	+
JAAUAG010000066.1	Escherichia coli	EF470	10251	10601	+	3907	5037	-	2672	3910	-	1954	2775	-	1332	1961	-	109	1320	-
AASBAG010000034.1	Escherichia coli	PNUSAE022021	870	1220	-	6447	7577	+	7574	8812	+	8709	9530	+	9523	10152	+	10164	11375	+
AASDBD010000102.1	Escherichia coli	PNUSAE025430	917	1267	-	6493	7623	+	7620	8858	+	8755	9576	+	9569	10198	+	10210	11421	+
DABCVA010000057.1	Escherichia coli	BCW_4080	11696	12043	-	8616	9758	-	7381	8619	-	6660	7484	-	6050	6679	-	4826	6037	-
NZ_MLTY01000017.1	Salmonella enterica subsp. enterica serovar Mbandaka	CFSAN044951	18250	18672	-	16996	18123	-	15778	16992	-	15039	15806	-	14411	15055	-	13093	14421	-
AASZIQ010000034.1	Escherichia coli	PNUSAE046127	2908	3258	-	8484	9614	+	9611	10849	+	10746	11567	+	11560	12189	+	12201	13412	+
AADTIF010000016.1	Salmonella enterica	CFSAN042344	115397	115789	+	115916	117043	+	117047	118261	+	118233	119000	+	118984	119628	+	119618	120946	+
NZ_LM996862.1	Escherichia coli	FHI72	706	1074	-	5749	6861	-	4544	5830	-	3808	4581	-	3183	3815	-	1922	3190	-
AAEFRL010000044.1	Salmonella enterica	NSUOC-0062-S1.2B	23128	23550	+	23677	24804	+	24808	26022	+	25994	26761	+	26745	27389	+	27379	28707	+
NZ_UGAG01000003.1	Escherichia coli	NCTC11472	29144	29494	-	61334	62464	+	62461	63699	+	63596	64417	+	64410	65039	+	65051	66259	+
NZ_JNQC01000038.1	Escherichia coli 1-250-04_S1_C2	1-250-04_S1_C2	13610	13957	+	15896	17038	+	17035	18273	+	18170	18994	+	18975	19604	+	19617	20828	+
NZ_CP025904.1	Escherichia coli	300709	19773	20135	+	20408	21544	+	21541	22743	+	22706	23473	+	23466	24092	+	15311	16555	+
NZ_AQCD01000154.1	Escherichia coli p0305293.8	p0305293.8	7109	7459	-	5687	6826	-	4485	5690	-	3755	4528	-	3136	3762	-	851	2095	+
NZ_JNPT01000024.1	Escherichia coli 1-392-07_S1_C1	1-392-07_S1_C1	8121	8471	-	13698	14828	+	14825	16063	+	15960	16781	+	16774	17403	+	17415	18626	+
DABDRE010000048.1	Escherichia coli	BCW_4056	8226	8576	-	13803	14933	+	14930	16168	+	16065	16886	+	16879	17508	+	17520	18731	+
NZ_NLQX01000041.1	Escherichia coli	MOD1-EC5199	8170	8520	-	13748	14878	+	14875	16113	+	16010	16831	+	16824	17453	+	17465	18676	+
NZ_PNXA01000070.1	Escherichia coli	100693	6906	7256	-	5484	6623	-	4282	5487	-	3552	4325	-	2933	3559	-	648	1892	+
AADJOL010000012.1	Salmonella enterica	120308.14	86916	87308	+	87435	88562	+	88566	89780	+	89752	90519	+	90503	91147	+	91137	92465	+
NZ_JABUFV010000035.1	Escherichia coli	HUM-188	744	1094	-	6322	7452	+	7449	8687	+	8584	9405	+	9398	10027	+	10039	11250	+
NZ_SCGC01000037.1	Escherichia coli	EC330	30481	30831	+	24124	25254	-	22889	24127	-	22171	22992	-	21549	22178	-	20326	21537	-
NZ_BDRJ01000039.1	Escherichia coli	390	8839	9186	-	5758	6900	-	4523	5761	-	3802	4626	-	3192	3821	-	1968	3179	-
AATSLS010000035.1	Salmonella enterica	PNUSAS143751	26505	26927	+	27054	28181	+	28185	29399	+	29371	30138	+	30122	30766	+	30756	32084	+
DABDRO010000021.1	Escherichia coli	BCW_4200	16357	16707	-	21933	23063	+	23060	24298	+	24195	25016	+	25009	25638	+	25650	26861	+
NZ_NNUC01000036.1	Escherichia coli	MOD1-EC6647	1926	2294	+	10223	11356	+	11353	12555	+	12518	13285	+	13278	13904	+	2824	4038	-
AATQVS010000064.1	Escherichia coli	PNUSAE014489	7434	7784	-	6013	7152	-	4811	6016	-	4081	4854	-	3462	4088	-	1180	2424	+
NZ_CM017222.1	Escherichia coli	URMC_52	116968	117336	-	105588	106721	-	104389	105591	-	103659	104426	-	103040	103666	-	115224	116438	+
AASPIC010000035.1	Escherichia coli	312803	3344	3694	-	10181	11311	+	11308	12546	+	12443	13264	+	13257	13886	+	13898	15109	+
NZ_CWIW01000035.1	Yersinia enterocolitica	H469/87	9496	9891	-	3350	4480	-	2145	3353	-	1409	2221	-	787	1416	-	7804	9030	-
NZ_AP014654.1	Escherichia coli O169:H41	O169:H41	89508	89864	+	62831	63961	-	61632	62834	-	60902	61675	-	60283	60909	-	95435	96679	-
AAGKQZ010000005.1	Salmonella enterica	CFSAN023664	28999	29421	+	29548	30675	+	30679	31893	+	31865	32632	+	32616	33260	+	33250	34578	+
AASNHB010000035.1	Escherichia coli	PNUSAE008333	25664	26032	-	19191	20324	-	17992	19194	-	17262	18029	-	16643	17269	-	23921	25135	+
NZ_PDEE01000003.1	Escherichia coli	FDAARGOS_402	30535	30885	-	37310	38440	+	38437	39675	+	39572	40393	+	40386	41015	+	41032	42243	+
WNTR01000020.1	Escherichia coli	MEX-16	56475	56825	+	50118	51248	-	48883	50121	-	48165	48986	-	47543	48172	-	46320	47531	-
AAQUDR010000044.1	Salmonella enterica	FA0181	12175	12597	-	10921	12048	-	9703	10917	-	8964	9731	-	8336	8980	-	7018	8346	-
NZ_MLYH01000018.1	Salmonella enterica subsp. diarizonae serovar 16:z10:e,n,x,z15	CFSAN045036	18250	18672	-	16996	18123	-	15778	16992	-	15039	15806	-	14411	15055	-	13093	14421	-
AAIBEI010000059.1	Salmonella enterica subsp. enterica	CFSAN024533	643	1065	+	1164	2294	+	2302	3519	+	3491	4258	+	4242	4886	+	4876	6189	+
AASTWJ010000072.1	Escherichia coli	295015	7433	7783	-	6012	7151	-	4810	6015	-	4080	4853	-	3461	4087	-	1180	2424	+
AARVGV010000049.1	Escherichia coli	PNUSAE021330	875	1225	-	6451	7581	+	7578	8816	+	8713	9534	+	9527	10156	+	10168	11379	+
NZ_CGBC01000017.1	Yersinia enterocolitica	IP26656	60290	60685	+	65701	66831	+	66828	68036	+	67960	68772	+	68765	69394	+	61151	62377	+
AASERT010000052.1	Escherichia coli	PNUSAE022850	10127	10477	+	3770	4900	-	2535	3773	-	1817	2638	-	1195	1824	-	1	1183	-
DAAZPU010000051.1	Escherichia coli	AUSMDU00004890	5984	6334	-	11562	12692	+	12689	13927	+	13824	14645	+	14638	15267	+	15279	16490	+
AASOZT010000036.1	Escherichia coli	PNUSAE036760	3636	3986	-	15942	17072	+	17069	18307	+	18204	19025	+	19018	19647	+	19659	20870	+
AADNLN010000044.1	Salmonella enterica	CFSAN042343	20292	20684	+	20811	21938	+	21942	23156	+	23128	23895	+	23879	24523	+	24513	25841	+
AATEPP010000060.1	Escherichia coli	203373	7510	7860	-	13149	14279	+	14276	15514	+	15411	16232	+	16225	16854	+	16866	18077	+
NZ_APAC01000098.1	Salmonella enterica subsp. diarizonae serovar 60:r:e,n,x,z15 str. 01-0170	01-0170	28780	29202	+	29329	30456	+	30460	31674	+	31646	32413	+	32397	33041	+	33031	34359	+
AADOVF010000013.1	Salmonella enterica	101309.43	115355	115747	+	115874	117001	+	117005	118219	+	118191	118958	+	118942	119586	+	119576	120904	+
AASZJW010000051.1	Escherichia coli	872150	10144	10494	-	15722	16852	+	16849	18087	+	17984	18805	+	18798	19427	+	19439	20650	+
AARPTZ010000044.1	Escherichia coli	PNUSAE018043	8383	8733	-	13962	15092	+	15089	16327	+	16224	17045	+	17038	17667	+	17679	18890	+
NZ_PNWB01000066.1	Escherichia coli	202942	6906	7256	-	5484	6623	-	4282	5487	-	3552	4325	-	2933	3559	-	648	1892	+
AATJVI010000056.1	Escherichia coli	1.1943	8711	9058	-	5630	6772	-	4395	5633	-	3674	4498	-	3064	3693	-	1840	3051	-
NZ_KY706108.1	Escherichia coli	pAA-ST131	66492	66842	-	78798	79928	+	79925	81163	+	81060	81881	+	81874	82503	+	82515	83726	+
AAMIXU010000024.1	Salmonella enterica subsp. enterica serovar Chester	365385	67758	68117	+	191	1303	+	1300	2514	+	2477	3250	+	3237	3884	+	3878	5116	+
AATFAW010000096.1	Escherichia coli	245103	66	416	-	5643	6773	+	6770	8008	+	7905	8726	+	8719	9348	+	9360	10571	+
NZ_POAE01000063.1	Escherichia coli	102221	6906	7256	-	5484	6623	-	4282	5487	-	3552	4325	-	2933	3559	-	648	1892	+
AAOJCF010000012.1	Salmonella enterica subsp. enterica serovar Lexington	FL-MDD-171	115351	115773	+	115900	117027	+	117031	118245	+	118217	118984	+	118968	119612	+	119602	120930	+
AASIHR010000046.1	Escherichia coli	365326	7955	8305	-	12340	13470	+	13467	14705	+	14602	15423	+	15416	16045	+	16057	17268	+
AASSLV010000038.1	Escherichia coli	287551	43059	43409	+	36701	37831	-	35466	36704	-	34748	35569	-	34126	34755	-	32903	34114	-
DABBJA010000064.1	Escherichia coli	M663	11633	11980	-	8552	9694	-	7317	8555	-	6596	7420	-	5986	6615	-	4762	5973	-
JAAUBS010000014.1	Escherichia coli	EF431	94714	95061	-	91633	92775	-	90398	91636	-	89677	90501	-	89067	89696	-	87843	89054	-
NZ_NJKJ01000025.1	Escherichia coli	MOD1-EC703	76116	76466	+	69759	70889	-	68524	69762	-	67806	68627	-	67184	67813	-	65961	67172	-
NZ_JORE01000041.1	Escherichia coli 6-319-05_S1_C3	6-319-05_S1_C3	6947	7297	-	5525	6664	-	4323	5528	-	3593	4366	-	2974	3600	-	689	1933	+
NZ_JOMS01000049.1	Escherichia coli 6-175-07_S1_C2	6-175-07_S1_C2	7771	8121	-	13348	14478	+	14475	15713	+	15610	16431	+	16424	17053	+	17065	18276	+
NZ_CP025893.1	Escherichia coli	503025	38988	39344	+	45701	46834	+	46831	48033	+	47996	48763	+	48756	49382	+	34031	35302	+
AASVRH010000065.1	Escherichia coli	298880	10828	11178	+	4471	5601	-	3236	4474	-	2518	3339	-	1896	2525	-	673	1884	-
NZ_AIHO01000021.1	Escherichia coli DEC15A	DEC15A	8702	9052	-	14282	15412	+	15409	16647	+	16544	17365	+	17358	17987	+	17999	19210	+
AAJQVD010000032.1	Salmonella enterica	CFSAN008627	43917	44339	+	44466	45593	+	45597	46811	+	46783	47550	+	47534	48178	+	48168	49496	+
NZ_CP025841.1	Escherichia coli	214-4	117587	117943	-	3328	4458	+	4455	5657	+	5614	6387	+	6380	7006	+	106635	107879	+
AAQLOY010000043.1	Salmonella enterica subsp. enterica	CFSAN094845	2477	2899	+	3026	4153	+	4157	5371	+	5343	6110	+	6094	6738	+	6728	8056	+
NZ_JXBV01000046.1	Escherichia coli C691-71 (14b)	C691-71 (14b)	6711	7061	-	5289	6428	-	4087	5292	-	3357	4130	-	2738	3364	-	453	1697	+
AAGMJV010000031.1	Salmonella enterica	CFSAN029970	36374	36796	+	36923	38050	+	38054	39268	+	39240	40007	+	39991	40635	+	40625	41953	+
NZ_WEQE01000041.1	Escherichia coli	E3V1C	170	520	-	5747	6877	+	6874	8112	+	8009	8830	+	8823	9452	+	9464	10675	+
NZ_PNZO01000072.1	Escherichia coli	320321	6973	7323	-	5551	6690	-	4349	5554	-	3619	4392	-	3000	3626	-	715	1959	+
AAEJIM010000001.1	Salmonella enterica	CFSAN034445	515948	516370	-	514694	515821	-	513476	514690	-	512737	513504	-	512109	512753	-	510791	512119	-
AASPJI010000060.1	Escherichia coli	285519	8158	8508	-	13722	14852	+	14849	16087	+	15984	16805	+	16798	17427	+	17439	18650	+
AASPJV010000057.1	Escherichia coli	316295	4355	4705	-	9932	11062	+	11059	12297	+	12194	13015	+	13008	13637	+	13649	14860	+
NZ_JJLL01000064.1	Escherichia coli 1-250-04_S4_C2	1-250-04_S4_C2	17962	18330	+	12174	13286	+	13205	14491	+	14454	15227	+	15220	15852	+	15845	17113	+
DAAZSU010000039.1	Escherichia coli	AUSMDU00004796	17235	17585	-	22812	23942	+	23939	25177	+	25074	25895	+	25888	26517	+	26529	27740	+
NZ_KB021518.1	Escherichia coli O104:H4 str. Ec11-9941	Ec 11-9941	59934	60284	-	66709	67839	+	67836	69074	+	68971	69792	+	69785	70414	+	70431	71642	+
NZ_POAR01000069.1	Escherichia coli	400584	6906	7256	-	5484	6623	-	4282	5487	-	3552	4325	-	2933	3559	-	648	1892	+
NZ_JNPP01000100.1	Escherichia coli 1-392-07_S3_C2	1-392-07_S3_C2	322	690	-	5366	6478	-	4161	5447	-	3425	4198	-	2800	3432	-	1539	2807	-
NZ_LRKT01000253.1	Escherichia coli	302031	12297	12641	+	7188	8312	+	8318	9517	+	9486	10253	+	10246	10878	+	10871	12115	+
NZ_BDPD01000046.1	Escherichia coli	1526	10756	11103	-	7675	8817	-	6440	7678	-	5719	6543	-	5109	5738	-	3885	5096	-
DABAWR010000058.1	Escherichia coli	ECOR-08	7363	7713	-	12939	14069	+	14066	15304	+	15201	16022	+	16015	16644	+	16656	17867	+
NZ_MLXW01000008.1	Salmonella enterica subsp. diarizonae serovar 60:r:e,n,x,z15	CFSAN045004	86995	87417	+	87544	88671	+	88675	89889	+	89861	90628	+	90612	91256	+	91246	92574	+
NZ_MXUT01000007.1	Salmonella enterica	BCW_3059	252744	253166	-	251490	252617	-	250272	251486	-	249533	250300	-	248905	249549	-	247587	248915	-
AASTHT010000069.1	Escherichia coli	310175	10453	10803	-	16031	17161	+	17158	18396	+	18293	19114	+	19107	19736	+	19748	20959	+
NZ_WNTU01000033.1	Escherichia coli	MEX-13	36954	37304	+	30595	31725	-	29360	30598	-	27526	28347	-	26904	27533	-	25681	26892	-
AASXHT010000080.1	Escherichia coli	826306	8228	8578	-	6807	7946	-	5605	6810	-	4875	5648	-	4256	4882	-	1974	3218	+
AADTHW010000044.1	Salmonella enterica	CFSAN042341	20292	20684	+	20811	21938	+	21942	23156	+	23128	23895	+	23879	24523	+	24513	25841	+
AAABCF010000020.1	Salmonella enterica subsp. enterica	365383	67785	68144	+	218	1330	+	1327	2541	+	2504	3277	+	3264	3911	+	3905	5143	+
NZ_MLXQ01000007.1	Salmonella enterica subsp. diarizonae serovar 60:r:e,n,x,z15	CFSAN044923	106798	107220	+	107347	108474	+	108478	109692	+	109664	110431	+	110415	111059	+	111049	112377	+
NZ_CP024668.1	Escherichia coli	F5176C6	86728	87078	-	85306	86445	-	84104	85309	-	83374	84147	-	82755	83381	-	80470	81714	+
NZ_PNVE01000064.1	Escherichia coli	302921	6906	7256	-	5484	6623	-	4282	5487	-	3552	4325	-	2933	3559	-	648	1892	+
LR134161.1	Yersinia enterocolitica subsp. enterocolitica	NCTC13629	4036927	4037322	-	4030781	4031911	-	4029576	4030784	-	4028840	4029625	-	4028218	4028847	-	4035235	4036383	-
NZ_KE701897.1	Escherichia coli UMEA 3180-1	UMEA 3180-1	39290	39640	+	32934	34064	-	31699	32937	-	30981	31802	-	30359	30988	-	29136	30347	-
NZ_SCJJ01000046.1	Escherichia coli	33_CAASB	12332	12679	+	14618	15760	+	15757	16995	+	16892	17716	+	17697	18326	+	18339	19550	+
DAAZWY010000026.1	Escherichia coli	S37EC	34983	35330	-	30412	31554	-	29177	30415	-	28456	29280	-	27846	28475	-	26622	27833	-
AASRKI010000073.1	Escherichia coli	PNUSAE044126	13282	13632	+	6925	8055	-	5690	6928	-	4972	5793	-	4350	4979	-	3127	4338	-
NZ_CP011286.1	Yersinia enterocolitica	KNG22703	691015	691410	+	696417	697547	+	697544	698752	+	698676	699488	+	699481	700110	+	691878	693104	+
NZ_LRKX01000116.1	Escherichia coli	602646	4205	4549	-	8534	9634	-	7329	8528	-	6593	7360	-	5968	6600	-	4731	5975	-
NZ_JH378070.1	Escherichia coli O104:H4 str. 09-7901	09-7901	20851	21201	-	26427	27557	+	27554	28792	+	28689	29510	+	29503	30132	+	30144	31355	+
NZ_CP053284.1	Escherichia coli	SCU-104	1679972	1680319	+	1682258	1683400	+	1683397	1684635	+	1684532	1685356	+	1685337	1685966	+	1685979	1687190	+
AASPIL010000046.1	Escherichia coli	317715	1951	2301	-	7526	8656	+	8653	9891	+	9788	10609	+	10602	11231	+	11243	12454	+
NZ_RRFC01000049.1	Escherichia coli	FWSEC0083	11994	12341	-	8914	10056	-	7679	8917	-	6958	7782	-	6348	6977	-	5124	6335	-
AAGPVE010000020.1	Salmonella enterica subsp. diarizonae	CFSAN008698	93937	94359	+	94486	95613	+	95617	96831	+	96803	97570	+	97554	98198	+	98188	99516	+
AAHJMN010000080.1	Salmonella enterica subsp. diarizonae serovar 16:z10:e,n,x,z15	OH-10-00020	3782	4174	+	4301	5428	+	5432	6646	+	6618	7385	+	7369	8013	+	8003	9331	+
AAEFLN010000027.1	Salmonella enterica	CFSAN048035	50922	51344	+	51471	52598	+	52602	53816	+	53788	54555	+	54539	55183	+	55173	56501	+
NZ_WEQZ01000035.1	Escherichia coli	K11V5	6799	7149	-	12375	13505	+	13502	14740	+	14637	15458	+	15451	16080	+	16092	17303	+
NZ_WNTO01000043.1	Escherichia coli	MEX-19	10964	11314	+	4620	5750	-	3385	4623	-	2667	3488	-	2045	2674	-	822	2033	-
JAAUBW010000034.1	Escherichia coli	EF427	37502	37852	+	31147	32277	-	29912	31150	-	29194	30015	-	28572	29201	-	27349	28560	-
AASUKY010000061.1	Escherichia coli	298883	10823	11173	+	4467	5597	-	3232	4470	-	2514	3335	-	1892	2521	-	669	1880	-
NZ_SCJB01000026.1	Escherichia coli	41_rectal	12681	13028	+	14967	16109	+	16106	17344	+	17241	18065	+	18046	18675	+	18688	19899	+
NZ_QOWQ01000054.1	Escherichia coli	MOD1-ECOR5	10141	10488	+	12427	13569	+	13566	14804	+	14701	15525	+	15506	16135	+	16148	17359	+
NZ_PNYZ01000065.1	Escherichia coli	700004	6906	7256	-	5484	6623	-	4282	5487	-	3552	4325	-	2933	3559	-	648	1892	+
NZ_KB732961.1	Escherichia coli KTE171	KTE171	16014	16382	-	22319	23431	-	21114	22400	-	20378	21151	-	19753	20385	-	18492	19760	-
NZ_PNZS01000071.1	Escherichia coli	204009	6906	7256	-	5484	6623	-	4282	5487	-	3552	4325	-	2933	3559	-	648	1892	+
NZ_PNSL01000065.1	Escherichia coli	702551	6906	7256	-	5484	6623	-	4282	5487	-	3552	4325	-	2933	3559	-	648	1892	+
AASRLA010000027.1	Escherichia coli	PNUSAE042504	50507	50857	-	56084	57214	+	57211	58449	+	58346	59167	+	59160	59789	+	59801	61012	+
AAEFFC010000012.1	Salmonella enterica	CFSAN048113	115361	115783	+	115910	117037	+	117041	118255	+	118227	118994	+	118978	119622	+	119612	120940	+
DABBIM010000071.1	Escherichia coli	M6133	11633	11980	-	8552	9694	-	7317	8555	-	6596	7420	-	5986	6615	-	4762	5973	-
AASOXF010000064.1	Escherichia coli	00-3261	8598	8948	-	7177	8316	-	5975	7180	-	5245	6018	-	4626	5252	-	2344	3588	+
AASPIM010000085.1	Escherichia coli	288996	11170	11520	+	4812	5942	-	3577	4815	-	2859	3680	-	2237	2866	-	1014	2225	-
AATQEB010000041.1	Escherichia coli	PNUSAE016169	12468	12818	-	18045	19175	+	19172	20410	+	20307	21128	+	21121	21750	+	21762	22973	+
DABDUV010000027.1	Escherichia coli	SCHI0016.S.276	9015	9365	-	14590	15720	+	15717	16955	+	16852	17673	+	17666	18295	+	18307	19518	+
NZ_JH378095.1	Escherichia coli O104:H4 str. C227-11	C227-11	255	605	-	6684	7814	+	7811	9049	+	8946	9767	+	9760	10389	+	10406	11617	+
NZ_CP024237.1	Escherichia coli O6:H16	2014EL-1346-6	152462	105	-	5876	7006	-	4677	5879	-	3947	4720	-	3328	3954	-	149313	150557	-
AASWYJ010000035.1	Escherichia coli	MA_392	17403	17762	-	13770	14873	-	12565	13773	-	11829	12602	-	11219	11842	-	9963	11201	-
NZ_PNYO01000061.1	Escherichia coli	100047	6906	7256	-	5484	6623	-	4282	5487	-	3552	4325	-	2933	3559	-	648	1892	+
AAKKPS010000012.1	Salmonella enterica	PNUSAS020029	115389	115781	+	115908	117035	+	117039	118253	+	118225	118992	+	118976	119620	+	119610	120938	+
AADNLU010000044.1	Salmonella enterica	CFSAN048037	26043	26435	+	26562	27689	+	27693	28907	+	28879	29646	+	29630	30274	+	30264	31592	+
NZ_JMGT01000017.1	Escherichia coli 2-005-03_S3_C2	2-005-03_S3_C2	11267	11614	+	13553	14695	+	14692	15930	+	15827	16651	+	16632	17261	+	17274	18485	+
NZ_PNYM01000071.1	Escherichia coli	100345	6906	7256	-	5484	6623	-	4282	5487	-	3552	4325	-	2933	3559	-	648	1892	+
NZ_KI538659.1	Escherichia coli HVH 36 (4-5675286)	HVH 36 (4-5675286)	44817	45164	-	41736	42878	-	40501	41739	-	39780	40604	-	39170	39799	-	37946	39157	-
DABCSY010000068.1	Escherichia coli	BCW_5112	11698	12045	-	8617	9759	-	7382	8620	-	6661	7485	-	6051	6680	-	4827	6038	-
NZ_JOSR01000291.1	Escherichia coli 1-250-04_S3_C2	1-250-04_S3_C2	12009	12377	+	6222	7334	+	7253	8539	+	8502	9275	+	9268	9900	+	9893	11161	+
NZ_HE603111.1	Escherichia coli	HUSEC41	47282	47632	+	40926	42056	-	39691	40929	-	38973	39794	-	38351	38980	-	37128	38339	-
JAATZW010000037.1	Escherichia coli	EF480	10985	11332	+	13271	14413	+	14410	15648	+	15545	16369	+	16350	16979	+	16992	18203	+
CQAU01000079.1	Yersinia enterocolitica	ERL08109	9486	9881	-	3336	4466	-	2131	3339	-	1395	2180	-	773	1402	-	7790	8938	-
CWIS01000093.1	Yersinia enterocolitica	H324/78	9685	10080	-	3537	4667	-	2332	3540	-	1596	2381	-	974	1603	-	7991	9139	-
NZ_PNUA01000075.1	Escherichia coli	402371	6973	7323	-	5551	6690	-	4349	5554	-	3619	4392	-	3000	3626	-	715	1959	+
NZ_CP016935.1	Yersinia enterocolitica	YE7	733527	733922	+	738940	740070	+	740067	741275	+	741199	742011	+	742004	742633	+	734390	735616	+
AASTHC010000070.1	Escherichia coli	254610	10821	11171	+	4465	5595	-	3230	4468	-	2512	3333	-	1890	2519	-	667	1878	-
NZ_CGHW01000024.1	Yersinia enterocolitica	ERL084574	70477	70872	-	64327	65457	-	63122	64330	-	62386	63198	-	61764	62393	-	68781	70007	-
AAKTAS010000016.1	Salmonella enterica subsp. enterica	SAL-18-VL-NY-GA-0006	115048	115440	+	115567	116694	+	116698	117912	+	117884	118651	+	118635	119279	+	119269	120597	+
NZ_CP017848.1	Escherichia coli	FMU073332	68974	69330	-	75102	76241	-	73903	75105	-	73173	73946	-	72554	73180	-	65824	67068	-
NZ_NJMF01000060.1	Escherichia coli	MOD1-EC317	10166	10513	+	12452	13594	+	13591	14829	+	14726	15550	+	15531	16160	+	16173	17384	+
AATLLM010000079.1	Escherichia coli	PNUSAE044791	10428	10796	+	4640	5752	+	5671	6957	+	6920	7693	+	7686	8318	+	8311	9579	+
DAAZFX010000027.1	Escherichia coli	1270-ESBL	7095	7463	+	15998	17131	+	17128	18330	+	18293	19060	+	19053	19679	+	7992	9206	-
AATBSP010000057.1	Escherichia coli	882863	7287	7637	-	12863	13993	+	13990	15228	+	15125	15946	+	15939	16568	+	16580	17791	+
CWIV01000023.1	Yersinia enterocolitica	H7580/93	60309	60704	+	65723	66853	+	66850	68058	+	68009	68794	+	68787	69416	+	61172	62398	+
NZ_CP041001.1	Escherichia coli	FDAARGOS_772	73140	73490	-	4360	5490	+	5487	6725	+	6622	7443	+	7436	8065	+	8082	9293	+
DABAWV010000060.1	Escherichia coli	ECOR-05	8710	9057	-	5629	6771	-	4394	5632	-	3673	4497	-	3063	3692	-	1839	3050	-
NZ_CWIR01000018.1	Yersinia enterocolitica	YE519-36/88	9486	9881	-	3336	4466	-	2131	3339	-	1395	2207	-	773	1402	-	7790	9016	-
AAGPPX010000005.1	Salmonella enterica	NSUOC-0106-S1.1X	85792	86214	+	86341	87468	+	87472	88686	+	88658	89425	+	89409	90053	+	90043	91371	+
DABCBX010000039.1	Escherichia coli	HICF146	7480	7830	-	13057	14187	+	14184	15422	+	15319	16140	+	16133	16762	+	16774	17985	+
AASMIS010000034.1	Escherichia coli	806203	44855	45205	+	38497	39627	-	37262	38500	-	36544	37365	-	35922	36551	-	34699	35910	-
DABDHF010000057.1	Escherichia coli	ESC0172	7363	7713	-	12939	14069	+	14066	15304	+	15201	16022	+	16015	16644	+	16656	17867	+
JAAUBA010000039.1	Escherichia coli	EF450	37508	37858	+	31153	32283	-	29918	31156	-	29200	30021	-	28578	29207	-	27355	28566	-
DABIQG010000059.1	Escherichia coli	eo2118	10729	11079	+	4372	5502	-	3137	4375	-	2419	3240	-	1797	2426	-	574	1785	-
AASPIS010000018.1	Escherichia coli	296153	29977	30327	-	35552	36682	+	36679	37917	+	37814	38635	+	38628	39257	+	39269	40480	+
AASZOK010000049.1	Escherichia coli	PNUSAE047734	11317	11667	+	4960	6090	-	3725	4963	-	3007	3828	-	2385	3014	-	1162	2373	-
AARPTU010000041.1	Escherichia coli	PNUSAE018044	12468	12818	-	18045	19175	+	19172	20410	+	20307	21128	+	21121	21750	+	21762	22973	+
NZ_CP024265.1	Escherichia coli O169:H41	F6326-C1	108056	108412	+	78732	79862	-	77533	78735	-	76803	77576	-	76184	76810	-	113983	115227	-
NZ_AHZE01000077.1	Escherichia coli O104:H4 str. ON2010	ON2010	46205	46555	+	39848	40978	-	38613	39851	-	37895	38716	-	37273	37902	-	36050	37261	-
NZ_AHAX01000072.1	Escherichia coli ONT:H33 str. C48/93	C48/93	47780	48130	-	53358	54488	+	54485	55723	+	55620	56441	+	56434	57063	+	57075	58286	+
AASPKA010000059.1	Escherichia coli	209969	4355	4705	-	9932	11062	+	11059	12297	+	12194	13015	+	13008	13637	+	13649	14860	+
RXYT01000123.1	Shigella sonnei	AP274	7436	7786	-	13012	14142	+	14139	15377	+	15274	16095	+	16088	16717	+	16729	17940	+
NZ_JOQY01000035.1	Escherichia coli 5-366-08_S3_C1	5-366-08_S3_C1	3118	3468	-	8695	9825	+	9822	11060	+	10957	11778	+	11771	12400	+	12412	13623	+
NZ_PNZE01000067.1	Escherichia coli	503606	6973	7323	-	5551	6690	-	4349	5554	-	3619	4392	-	3000	3626	-	715	1959	+
NZ_CP024227.1	Escherichia coli O169:H41	2014EL-1345-2	125855	126211	+	99176	100306	-	97977	99179	-	97247	98020	-	96628	97254	-	131782	133026	-
NZ_AQFF01000034.1	Escherichia coli 2720900	2720900	11151	11513	-	9742	10878	-	8543	9745	-	7813	8580	-	7194	7820	-	15508	16752	-
AATPAX010000028.1	Escherichia coli	B011X	23570	23920	-	29147	30277	+	30274	31512	+	31409	32230	+	32223	32852	+	32864	34075	+
DABBIG010000065.1	Escherichia coli	M615	11633	11980	-	8552	9694	-	7317	8555	-	6596	7420	-	5986	6615	-	4762	5973	-
SWMO02000485.1	Escherichia coli	10	10273	10623	+	3929	5059	-	2694	3932	-	1976	2797	-	1354	1983	-	131	1342	-
NZ_QARH01000006.1	Salmonella enterica subsp. enterica	CFSAN058618	52945	53367	+	53494	54621	+	54625	55839	+	55811	56578	+	56562	57206	+	57196	58524	+
NZ_LRKM01000250.1	Escherichia coli	500487	2289	2633	-	6618	7742	-	5413	6612	-	4677	5444	-	4052	4684	-	2815	4059	-
NZ_KB021505.1	Escherichia coli O104:H4 str. Ec11-4988	Ec11-4988	1202	1552	-	8035	9165	+	9162	10400	+	10297	11118	+	11111	11740	+	11757	12968	+
AASTUN010000047.1	Escherichia coli	PNUSAE044603	1086	1436	-	6664	7794	+	7791	9029	+	8926	9747	+	9740	10369	+	10381	11592	+
NZ_AQDW01000038.1	Escherichia coli 2770900	2770900	7063	7413	-	5641	6780	-	4439	5644	-	3709	4482	-	3090	3716	-	805	2049	+
AASMXS010000070.1	Escherichia coli	785024	9675	10025	-	15253	16383	+	16380	17618	+	17515	18336	+	18329	18958	+	18970	20181	+
AASRLQ010000041.1	Escherichia coli	PNUSAE041021	5302	5652	-	10880	12010	+	12007	13245	+	13142	13963	+	13956	14585	+	14597	15808	+
AATFAK010000067.1	Escherichia coli	249367	7779	8129	-	13343	14473	+	14470	15708	+	15605	16426	+	16419	17048	+	17060	18271	+
AAGKJP010000015.1	Salmonella enterica	FLUFL-MJ697	85912	86334	+	86461	87588	+	87592	88806	+	88778	89545	+	89529	90173	+	90163	91491	+
NZ_CACV01000017.1	Yersinia enterocolitica subsp. palearctica 647/5307	647/5307	375256	375651	-	368854	369984	-	367649	368857	-	366913	367725	-	366291	366920	-	373528	374790	-
DAAUQK010000015.1	Salmonella enterica	MA.162 KAK-12	67758	68117	+	191	1303	+	1300	2514	+	2477	3250	+	3237	3884	+	3878	5116	+
NZ_WEQY01000035.1	Escherichia coli	K5V4	12516	12866	-	18092	19222	+	19219	20457	+	20354	21175	+	21168	21797	+	21809	23020	+
NZ_KE699424.1	Escherichia coli HVH 70 (4-2963531)	HVH 70 (4-2963531)	196297	196644	+	198583	199725	+	199722	200960	+	200857	201681	+	201662	202291	+	202304	203515	+
NZ_CPWT01000023.1	Yersinia enterocolitica	IP22276	60301	60696	+	65716	66846	+	66843	68051	+	67975	68787	+	68780	69409	+	61166	62392	+
NZ_WERH01000065.1	Escherichia coli	K38V1	14268	14618	+	7911	9041	-	6676	7914	-	5958	6779	-	5336	5965	-	4113	5324	-
AARPBK010000043.1	Escherichia coli	PNUSAE019085	811	1161	-	6387	7517	+	7514	8752	+	8649	9470	+	9463	10092	+	10104	11315	+
NZ_APXJ01000087.1	Escherichia coli 2866350	2866350	7107	7457	-	5685	6824	-	4483	5688	-	3753	4526	-	3134	3760	-	849	2093	+
NZ_LRLY01000167.1	Escherichia coli	703348	13733	14077	+	8602	9726	+	9732	10931	+	10900	11667	+	11660	12292	+	12285	13529	+
