# Supplementary material for: Glycine acylation and trafficking of a new class of bacterial lipoprotein by a composite secretion system
Source: eLife. 2021 Feb 24;10:e63762. doi: 10.7554/eLife.63762 (PMC7943197; doi:10.7554/eLife.63762)
Supplement: Figure 1—source data 8. [file elife-63762-fig1-data8.txt]

Accession	Organism	Strain	Distance between Aat operon and CexE	Distance between Aat operon and AatD	Distance between CexE and AatD	Operon group
AAGKBP010000015.1	Salmonella enterica	FL_UFL-714	127	10	3829	Single unit
AASTMA010000072.1	Escherichia coli	294934	282	1037	5009	aatD separted
AAEFRT010000012.1	Salmonella enterica	NSUOC-0041-S1.2X	127	10	3829	Single unit
AASWDL010000027.1	Escherichia coli	PNUSAE046119	5228	12	8945	cexE separted
AAGLGE010000049.1	Salmonella enterica	FLUFL-997	127	10	3829	Single unit
JAAUAQ010000047.1	Escherichia coli	EF460	5227	12	8944	cexE separted
NZ_JH377994.1	Escherichia coli O104:H4 str. 11-4632 C4	11-4632 C4	5622	17	9344	cexE separted
CTEZ01000022.1	Yersinia enterocolitica	YE213/02	5016	3324	466	cexE and aatD together
AATQFA010000035.1	Escherichia coli	PNUSAE015908	5226	12	8943	cexE separted
AADNNT010000015.1	Salmonella enterica	CFSAN057180	127	10	3829	Single unit
AASPIN010000058.1	Escherichia coli	314967	5229	12	8946	cexE separted
NZ_JNMZ01000057.1	Escherichia coli 4-203-08_S4_C3	4-203-08_S4_C3	2109	-7	848	single unit, but cexE downsteam of AatD
AARPTY010000040.1	Escherichia coli	PNUSAE017944	5227	12	8944	cexE separted
CPVF01000008.1	Yersinia enterocolitica	IP29228	5018	3324	468	cexE and aatD together
NZ_JOMX01000083.1	Escherichia coli 2-316-03_S1_C2	2-316-03_S1_C2	1939	13	5660	cexE separted
AASWUO010000077.1	Escherichia coli	838525	5232	12	8949	cexE separted
AAJCNP010000032.1	Salmonella enterica	PNUSAS086511	127	10	3829	Single unit
NZ_MXOW01000063.1	Salmonella enterica subsp. diarizonae serovar 60:r:e,n,x,z15	BCW_1534	127	10	3829	Single unit
AAOPTT010000104.1	Salmonella enterica subsp. diarizonae	95008	127	10	3829	Single unit
AATORR010000045.1	Escherichia coli	PNUSAE029512	5227	12	8944	cexE separted
AAGLNK010000020.1	Salmonella enterica subsp. diarizonae	CFSAN008697	127	10	3829	Single unit
JAAFBQ010000034.1	Escherichia coli	BS28R-A	5225	12	8942	cexE separted
NZ_BDPR01000038.1	Escherichia coli	1282	2115	13	5836	cexE separted
NZ_CP024248.1	Escherichia coli O27:H7	B4103-1	117960	109175	7541	cexE, aatD, and aat operon separated
AASRKA010000040.1	Escherichia coli	PNUSAE044194	5229	12	8946	cexE separted
FN649418.1	Escherichia coli ETEC H10407	ETEC H10407	273	4630	3995	aatD separted
NZ_JORF01000067.1	Escherichia coli 6-319-05_S3_C1	6-319-05_S3_C1	2115	13	5836	cexE separted
AATPQE010000044.1	Escherichia coli	PSU-1275	5226	12	8943	cexE separted
NZ_MLTL01000008.1	Salmonella enterica	CFSAN044936	127	10	3829	Single unit
NZ_LS483474.1	Salmonella enterica subsp. diarizonae	NCTC10381	127	-10	3829	Single unit
AASDTE010000083.1	Escherichia coli	738636	283	1041	5014	aatD separted
NZ_QOMK01000187.1	Escherichia coli	SC374	305	-6	3986	Single unit
AAEMXQ010000014.1	Salmonella enterica	CFSAN057155	127	10	3829	Single unit
AAADEW010000041.1	Salmonella enterica	CFSAN042342	127	10	3829	Single unit
DABGKH010000050.1	Escherichia coli	ecoli[ST-38]	5227	12	8944	cexE separted
AASPJG010000071.1	Escherichia coli	295005	5228	12	8945	cexE separted
AATBSR010000099.1	Escherichia coli	881599	2109	7	848	single unit, but cexE downsteam of AatD
AASPJE010000048.1	Escherichia coli	313141	5228	12	8945	cexE separted
DABDVB010000037.1	Escherichia coli	SCHI0016.S.116	5227	12	8944	cexE separted
AANXQC010000001.1	Salmonella enterica subsp. enterica serovar Redlands	PNUSAS007014	127	10	3829	Single unit
NZ_WEQS01000045.1	Escherichia coli	E25V1B	5228	12	8945	cexE separted
AATFAQ010000056.1	Escherichia coli	248617	5227	12	8944	cexE separted
AAIPUP010000033.1	Salmonella enterica	PNUSAS080501	127	-10	3829	Single unit
WNTS01000037.1	Escherichia coli	MEX-15	5227	12	8944	cexE separted
AASOZR010000070.1	Escherichia coli	PNUSAE034426	282	1038	5010	aatD separted
AASLBA010000043.1	Escherichia coli	PNUSAE032732	5227	12	8944	cexE separted
NZ_JORD01000142.1	Escherichia coli 6-319-05_S1_C2	6-319-05_S1_C2	283	1041	5014	aatD separted
MLTE01000018.1	Salmonella enterica	CFSAN044929	127	-10	3829	Single unit
NZ_JNPU01000036.1	Escherichia coli 1-392-07_S1_C2	1-392-07_S1_C2	5227	12	8944	cexE separted
AAGLPI010000013.1	Salmonella enterica subsp. enterica	CFSAN002859	127	10	3829	Single unit
NZ_LYBL01000011.1	Yersinia enterocolitica subsp. palearctica	YE19	5016	3324	466	cexE and aatD together
AASROQ010000041.1	Escherichia coli	PNUSAE035840	5226	12	8943	cexE separted
AASRLK010000072.1	Escherichia coli	PNUSAE041411	5228	12	8945	cexE separted
NZ_PXIA01000036.1	Escherichia coli	ECM-2	1939	13	5660	cexE separted
NZ_PNWE01000071.1	Escherichia coli	202556	283	1041	5014	aatD separted
AASPIT010000046.1	Escherichia coli	317669	5227	12	8944	cexE separted
DABBDC010000011.1	Escherichia coli	954	1939	13	5660	cexE separted
AASVGY010000033.1	Escherichia coli	PNUSAE047730	5227	12	8944	cexE separted
AATKWS010000038.1	Escherichia coli	917888	5228	12	8945	cexE separted
NZ_GL989572.1	Escherichia coli O104:H4 str. TY-2482	TY-2482	6406	17	10128	cexE separted
NZ_AQBX01000098.1	Escherichia coli p0305293.2	p0305293.2	283	1041	5014	aatD separted
DABCCB010000023.1	Escherichia coli	HICF137	5227	12	8944	cexE separted
CP038008.1	Citrobacter rodentium	DBS100	4329	2637	472	cexE and aatD together
NZ_JNMI01000071.1	Escherichia coli 3-373-03_S1_C2	3-373-03_S1_C2	2110	-7	849	single unit, but cexE downsteam of AatD
AASTXL010000037.1	Escherichia coli	PNUSAE044131	5229	12	8946	cexE separted
NZ_CP013191.1	Escherichia coli	FORC_031	3222	5483	1905	cexE, aatD, and aat operon separated
DABELZ010000048.1	Escherichia coli		5226	12	8943	cexE separted
NZ_CP024277.1	Escherichia coli O6:H16	M9682-C1	3223	5485	1906	cexE, aatD, and aat operon separated
DABLXP010000012.1	Salmonella enterica	MA.AU181 st27	63874	6	62642	cexE separted
NZ_JORM01000068.1	Escherichia coli 6-319-05_S3_C3	6-319-05_S3_C3	2115	13	5836	cexE separted
AASFVD010000042.1	Escherichia coli	PNUSAE027104	5226	12	8943	cexE separted
NZ_AQEK01000021.1	Escherichia coli p0305293.1	p0305293.1	283	1041	5014	aatD separted
NZ_PNXJ01000067.1	Escherichia coli	100211	283	1041	5014	aatD separted
NZ_LYBF01000090.1	Escherichia coli	ECOR05	1939	13	5660	cexE separted
AAJZGC010000020.1	Salmonella enterica	PNUSAS093967	127	-10	3829	Single unit
AASZYM010000093.1	Escherichia coli	PNUSAE047591	2109	7	848	single unit, but cexE downsteam of AatD
NZ_AQBY01000106.1	Escherichia coli p0305293.3	p0305293.3	283	1041	5014	aatD separted
NZ_LRAK01000077.1	Escherichia coli	602748	1419	7	182	single unit, but cexE downsteam of AatD
AASFLI010000036.1	Escherichia coli	PNUSAE026329	5227	12	8944	cexE separted
NZ_JJLR01000166.1	Escherichia coli 1-392-07_S3_C3	1-392-07_S3_C3	2110	7	849	single unit, but cexE downsteam of AatD
NZ_JNPA01000031.1	Escherichia coli 2-052-05_S4_C2	2-052-05_S4_C2	18504	12	22221	cexE separted
AAACPQ010000013.1	Salmonella enterica subsp. enterica	FNW19a33	127	10	3829	Single unit
AAUEOC010000046.1	Escherichia coli	954435	1939	13	5660	cexE separted
NZ_ASHW01000042.1	Yersinia enterocolitica subsp. palearctica YE-150	YE-150	5016	3324	466	cexE and aatD together
NZ_WNTW01000037.1	Escherichia coli	MEX-11	5226	12	8943	cexE separted
NC_013716.1	Citrobacter rodentium ICC168	ICC168	4329	2637	472	cexE and aatD together
NZ_CP026724.1	Escherichia coli	266917_2	5214	12	8931	cexE separted
DAAZYJ010000037.1	Escherichia coli	S104EC	1939	13	5660	cexE separted
CQBI01000080.1	Yersinia enterocolitica	ERL072344	5020	3324	470	cexE and aatD together
AARMLK010000023.1	Escherichia coli	654718	5228	12	8945	cexE separted
AASCJB010000076.1	Escherichia coli	470197	5229	12	8946	cexE separted
JAANOR010000046.1	Escherichia coli	2019Y001	5214	12	8931	cexE separted
AASROL010000046.1	Escherichia coli	PNUSAE037425	5229	12	8946	cexE separted
AASVEI010000031.1	Escherichia coli	07-3560	5229	12	8946	cexE separted
AASFLC010000046.1	Escherichia coli	PNUSAE026331	5227	12	8944	cexE separted
NZ_SJZK02000002.1	Yersinia enterocolitica subsp. palearctica	CFS1932	5018	3324	468	cexE and aatD together
NZ_CWIX01000091.1	Yersinia enterocolitica	H450/87	5016	3324	466	cexE and aatD together
AADGKW010000049.1	Salmonella enterica	PNUSAS067284	127	10	3829	Single unit
JAAUAC010000081.1	Escherichia coli	EF474	1939	13	5660	cexE separted
AANFGQ010000006.1	Salmonella enterica	PNUSAS030841	127	10	3829	Single unit
AATEOJ010000062.1	Escherichia coli	166182	5225	12	8942	cexE separted
NZ_LQVB01000036.1	Escherichia coli	GN02681	1939	13	5660	cexE separted
NZ_NOSN01000059.1	Escherichia coli	MOD1-EC6761	1939	13	5660	cexE separted
NZ_MLZD01000008.1	Salmonella enterica subsp. diarizonae serovar 60:r:e,n,x,z15	CFSAN044983	127	10	3829	Single unit
NC_009786.1	Escherichia coli O139:H28 str. E24377A	E24377A	3223	5715	2136	cexE, aatD, and aat operon separated
NZ_VRWV01000036.1	Escherichia coli	27k_9	5226	12	8943	cexE separted
WEQH01000022.1	Escherichia coli	E10V5A	5227	12	8944	cexE separted
AAOBMP010000005.1	Salmonella enterica subsp. arizonae	FDA895657-7	127	10	3829	Single unit
NZ_AQEB01000186.1	Escherichia coli 2731150	2731150	282	1038	5010	aatD separted
AASHLH010000045.1	Escherichia coli	PNUSAE028207	5226	12	8943	cexE separted
AAIRTC010000003.1	Salmonella enterica	PNUSAS084112	127	-10	3829	Single unit
AAGKBL010000013.1	Salmonella enterica	FL_UFL-821	127	10	3829	Single unit
NZ_SHHN01000057.1	Escherichia coli	EC_75	1939	13	5660	cexE separted
NZ_JAATKU010000049.1	Escherichia coli	5134	1939	13	5660	cexE separted
NZ_CP027438.1	Escherichia coli	2012C-4221	40616	3320	47629	cexE, aatD, and aat operon separated
NZ_UGBA01000003.1	Escherichia coli	NCTC11473	82278	5193	75871	cexE, aatD, and aat operon separated
AASRXG010000020.1	Escherichia coli	PNUSAE044608	5226	12	8943	cexE separted
NZ_NEMW01000046.1	Escherichia coli	OLC1072	5227	12	8944	cexE separted
NZ_NCSH01000002.1	Escherichia coli	OS_09_001_-1.0	1939	13	5660	cexE separted
NZ_MLXX01000008.1	Salmonella enterica subsp. diarizonae serovar 60:r:e,n,x,z15	CFSAN045006	127	-10	3829	Single unit
AAGXSM010000015.1	Salmonella enterica	CFSAN057179	127	10	3829	Single unit
NZ_BDPO01000032.1	Escherichia coli	1674	1939	13	5660	cexE separted
NZ_JNPL01000128.1	Escherichia coli 2-177-06_S1_C2	2-177-06_S1_C2	1939	13	5660	cexE separted
RNHR01000054.1	Escherichia coli	PNUSAE017873	5226	12	8943	cexE separted
AASFPZ010000032.1	Escherichia coli	PNUSAE026922	5229	12	8946	cexE separted
AATNEQ010000051.1	Escherichia coli	u860eb	1939	13	5660	cexE separted
NZ_JJLZ01000062.1	Escherichia coli 2-005-03_S1_C3	2-005-03_S1_C3	1939	13	5660	cexE separted
NZ_QAQT01000006.1	Salmonella enterica subsp. enterica	CFSAN058502	127	-10	3829	Single unit
AASTWX010000065.1	Escherichia coli	259269	5228	12	8945	cexE separted
NZ_SBKI01000042.1	Escherichia coli	EC246	2115	13	5836	cexE separted
NZ_UGDH01000002.1	Escherichia coli	NCTC9091	31672	12	35389	cexE separted
NZ_CACU01000005.1	Yersinia enterocolitica subsp. palearctica 556/8265	556/8265	5016	3324	466	cexE and aatD together
NZ_CTJI01000069.1	Yersinia enterocolitica	YE58/03	5018	3324	468	cexE and aatD together
NZ_CP024294.1	Escherichia coli	00-3279	273	4630	3995	aatD separted
JAATZF010000056.1	Escherichia coli	EF516	5227	12	8944	cexE separted
NZ_CP013186.1	Escherichia coli	FORC_029	5226	12	8943	cexE separted
WEPX01000024.1	Escherichia coli	P307V4	5227	12	8944	cexE separted
NZ_MPIJ01000015.1	Escherichia coli	17_Esco_HA-NL	5227	12	8944	cexE separted
NZ_NEOB01000043.1	Escherichia coli	OLC1259	5227	12	8944	cexE separted
AARVGS010000038.1	Escherichia coli	PNUSAE021323	5227	12	8944	cexE separted
AANSCA010000044.1	Salmonella enterica	PNUSAS014995	127	10	3829	Single unit
AARVHC010000034.1	Escherichia coli	PNUSAE021297	5226	12	8943	cexE separted
AASONK010000051.1	Escherichia coli	818955	5226	12	8943	cexE separted
NZ_KN711528.1	Escherichia coli	E2265	283	1041	5014	aatD separted
MLUE01000017.1	Salmonella enterica subsp. enterica serovar Mbandaka	CFSAN044958	127	-10	3829	Single unit
NZ_JXUN01000157.1	Citrobacter rodentium	ATCC 51459	4329	2637	472	cexE and aatD together
AANPYT010000085.1	Salmonella enterica	PNUSAS121573	127	10	3829	Single unit
NZ_JNPY01000102.1	Escherichia coli 1-392-07_S3_C1	1-392-07_S3_C1	2110	-7	849	single unit, but cexE downsteam of AatD
NZ_JHJV01000086.1	Escherichia coli O25:NM str. E2539C1	E2539C1	282	1038	5010	aatD separted
AASOVH010000016.1	Escherichia coli	99-3006	5227	12	8944	cexE separted
AASPIZ010000039.1	Escherichia coli	254613	5228	12	8945	cexE separted
NZ_PVNQ01000004.1	Salmonella enterica subsp. diarizonae	SBO27	127	-10	3829	Single unit
AASJGL010000030.1	Escherichia coli	3.3601	5227	12	8944	cexE separted
NZ_UGEK01000002.1	Escherichia coli	NCTC9034	6376	9145	2413	cexE, aatD, and aat operon separated
AAGKEI010000017.1	Salmonella enterica	FL_EPI-050	127	10	3829	Single unit
NZ_AB255435.1	Escherichia coli	DIJ1	79164	12	77944	cexE separted
NZ_CP030980.1	Yersinia enterocolitica subsp. palearctica	Y1	5016	3324	466	cexE and aatD together
NZ_MLWA01000013.1	Salmonella enterica	CFSAN045023	127	10	3829	Single unit
AATEUK010000083.1	Escherichia coli	188151	5228	12	8945	cexE separted
NZ_PNYK01000064.1	Escherichia coli	100522	283	1041	5014	aatD separted
AASNYV010000030.1	Escherichia coli	806087	5226	12	8943	cexE separted
NZ_PNVV01000069.1	Escherichia coli	203886	283	1041	5014	aatD separted
NZ_JOST01000142.1	Escherichia coli 5-366-08_S4_C1	5-366-08_S4_C1	5227	12	8944	cexE separted
AAACYW010000015.1	Salmonella enterica	CFSAN059794	127	10	3829	Single unit
NZ_MLXU01000008.1	Salmonella enterica subsp. diarizonae serovar 60:r:e,n,x,z15	CFSAN044982	127	10	3829	Single unit
DABCDH010000011.1	Escherichia coli	HICF78	1939	13	5660	cexE separted
NZ_JOQW01000038.1	Escherichia coli 5-366-08_S3_C2	5-366-08_S3_C2	6876	5133	529	cexE and aatD together
AAJQUA010000033.1	Salmonella enterica	CFSAN008626	127	10	3829	Single unit
NZ_NBRZ01000032.1	Salmonella enterica subsp. diarizonae serovar Rough:r:z	NY_FSL S10-1123	127	-10	3829	Single unit
JAADCC010000033.1	Escherichia coli	1802260022	1939	13	5660	cexE separted
LIVE01000054.1	Escherichia coli	221	1938	13	5659	cexE separted
NZ_KB021576.1	Escherichia coli O104:H4 str. Ec11-4986	Ec11-4986	6824	17	10546	cexE separted
DABAVL010000072.1	Escherichia coli	Ecor-50	1939	13	5660	cexE separted
NZ_PNVZ01000063.1	Escherichia coli	203394	283	1041	5014	aatD separted
AASTXP010000062.1	Escherichia coli	280293	5226	12	8943	cexE separted
AASRLU010000030.1	Escherichia coli	PNUSAE041025	5289	12	9006	cexE separted
NZ_PJGN01000046.1	Escherichia coli	LN23	1939	13	5660	cexE separted
NZ_CP025846.1	Escherichia coli	720632	1419	7	182	single unit, but cexE downsteam of AatD
AAEQAM010000038.1	Salmonella enterica	2011K-1683	127	10	3829	Single unit
NZ_LRLW01000091.1	Escherichia coli	703427	1419	-7	182	single unit, but cexE downsteam of AatD
NZ_KB021592.1	Escherichia coli O104:H4 str. Ec11-9990	Ec11-9990	6246	17	9968	cexE separted
NZ_CP009859.1	Escherichia coli	ECONIH1	2115	13	5836	cexE separted
NZ_QAQP01000007.1	Salmonella enterica subsp. enterica	CFSAN058506	127	10	3829	Single unit
NZ_CP023530.1	Escherichia coli	FDAARGOS_401	6425	17	10147	cexE separted
NZ_CP025863.1	Escherichia coli	504237	283	1041	5014	aatD separted
DABLSP010000012.1	Salmonella enterica	MA.173 st.9	63874	6	62642	cexE separted
NZ_BDOY01000040.1	Escherichia coli	2348	1939	13	5660	cexE separted
PVNR01000005.1	Salmonella enterica subsp. diarizonae	SBO13	127	-10	3829	Single unit
AAEIFZ010000031.1	Salmonella enterica	FLUFL-853	127	10	3829	Single unit
NZ_JORT01000032.1	Escherichia coli 6-319-05_S1_C1	6-319-05_S1_C1	283	1041	5014	aatD separted
NZ_SPZL01000045.1	Escherichia coli	RUSPBB163	5101	12	8818	cexE separted
NZ_SQBI01000213.1	Escherichia coli	EELTKB219	5108	12	8825	cexE separted
NZ_JH378060.1	Escherichia coli O104:H4 str. 11-3677	11-3677	11026	17	14748	cexE separted
NZ_JABUFM010000035.1	Escherichia coli	HUM-543	5228	12	8945	cexE separted
NZ_UGEC01000001.1	Escherichia coli	NCTC9097	14058	12	12832	cexE separted
NZ_NRTU01000011.1	Escherichia coli	A297	1939	13	5660	cexE separted
NZ_QAQR01000007.1	Salmonella enterica subsp. enterica	CFSAN058504	127	10	3829	Single unit
AAROTE010000036.1	Escherichia coli	PNUSAE019310	5227	12	8944	cexE separted
AATRHO010000024.1	Escherichia coli	PNUSAE005109	1939	13	5660	cexE separted
AAEANH010000003.1	Salmonella enterica subsp. diarizonae	FDA293487-22	127	10	3829	Single unit
NZ_NORX01000039.1	Escherichia coli	MOD1-EC6779	6682	4939	529	cexE and aatD together
NZ_JOQJ01000052.1	Escherichia coli 4-203-08_S3_C1	4-203-08_S3_C1	2109	-7	848	single unit, but cexE downsteam of AatD
AASBQO010000089.1	Escherichia coli	PNUSAE012087	1532	12	5249	cexE separted
CP019778.1	Escherichia coli	NCTC86	4646	13	8367	cexE separted
AASPQT010000037.1	Escherichia coli	PNUSAE034421	5226	12	8943	cexE separted
AASIHW010000077.1	Escherichia coli	350665	5227	12	8944	cexE separted
NZ_MLYF01000013.1	Salmonella enterica subsp. diarizonae serovar 60:r:e,n,x,z15	CFSAN045030	127	-10	3829	Single unit
DABBJI010000066.1	Escherichia coli	M677	1939	13	5660	cexE separted
NZ_NNUI01000064.1	Escherichia coli	MOD1-EC6636	283	1041	5014	aatD separted
NZ_PNWD01000063.1	Escherichia coli	202709	283	1041	5014	aatD separted
AAGWJU010000026.1	Salmonella enterica	NSUOC-0363-S2-2H	127	10	3829	Single unit
WERE01000031.1	Escherichia coli	K24V1	5227	12	8944	cexE separted
NZ_MLXT01000007.1	Salmonella enterica subsp. diarizonae serovar 60:r:e,n,x,z15	CFSAN044974	127	-10	3829	Single unit
NZ_PNYR01000071.1	Escherichia coli	721040	283	1041	5014	aatD separted
NZ_UGFP01000002.1	Escherichia coli	NCTC9035	5802	12	9519	cexE separted
NZ_JH378046.1	Escherichia coli O104:H4 str. 11-4404	11-4404	7207	17	10929	cexE separted
MLYI01000016.1	Salmonella enterica subsp. diarizonae serovar 16:z10:e,n,x,z15	CFSAN045038	127	-10	3829	Single unit
NZ_JH378010.1	Escherichia coli O104:H4 str. 11-4632 C2	11-4632 C2	6995	17	10717	cexE separted
NZ_PNYL01000061.1	Escherichia coli	100421	283	1041	5014	aatD separted
AADPVS010000060.1	Salmonella enterica	PNUSAS054654	127	10	3829	Single unit
AAIPSZ010000013.1	Salmonella enterica subsp. diarizonae	630596	127	10	3829	Single unit
AATDXP010000065.1	Escherichia coli	186531	5228	12	8945	cexE separted
NZ_CP023350.1	Escherichia coli	ETEC-2264	17624	3935	12475	cexE, aatD, and aat operon separated
NZ_AAMK02000010.1	Escherichia coli 101-1	101-1	79225	6517	71494	cexE, aatD, and aat operon separated
AAADAS010000075.1	Salmonella enterica	CFSAN042976	99	-10	3811	Single unit
JABVMQ010000209.1	Escherichia coli	MCO1	2115	13	5836	cexE separted
NZ_NLHW01000045.1	Escherichia coli	MOD1-EC5689	5214	12	8931	cexE separted
DABHZL010000059.1	Escherichia coli	EuSCAPE_SE002	5227	12	8944	cexE separted
AASRKR010000057.1	Escherichia coli	PNUSAE043653	5227	12	8944	cexE separted
NZ_PNWP01000068.1	Escherichia coli	200065	283	1041	5014	aatD separted
AATMKH010000095.1	Escherichia coli	85.1435	306	6	3987	Single unit
NZ_KB021466.1	Escherichia coli O104:H4 str. Ec12-0465	Ec12-0465	6425	17	10147	cexE separted
NZ_CP025911.1	Escherichia coli	204446	283	1041	5014	aatD separted
NZ_PNZN01000070.1	Escherichia coli	400834	283	1041	5014	aatD separted
CP042885.1	Escherichia coli O10:H32	NMBU-W12E19	7723	12	11440	cexE separted
NZ_KB021457.1	Escherichia coli O104:H4 str. Ec12-0466	Ec12-0466	6425	17	10147	cexE separted
AANRXR010000042.1	Salmonella enterica subsp. diarizonae serovar 35:l,v:z35	PNUSAS008663	127	10	3829	Single unit
AAOCYB010000013.1	Salmonella enterica	PNUSAS005057	127	10	3829	Single unit
NZ_AQDX01000126.1	Escherichia coli 2762100	2762100	282	1038	5010	aatD separted
NZ_KB021531.1	Escherichia coli O104:H4 str. Ec11-4987	Ec11-4987	9591	17	13313	cexE separted
NZ_PNWI01000073.1	Escherichia coli	201329	283	1041	5014	aatD separted
NZ_PNUV01000059.1	Escherichia coli	320277	1939	13	5660	cexE separted
AATQCT010000034.1	Escherichia coli	PNUSAE015914	5214	12	8931	cexE separted
AAONNR010000032.1	Salmonella enterica subsp. diarizonae serovar 16:z10:e,n,x,z15	ADRDL-958	127	10	3829	Single unit
NZ_PNZI01000069.1	Escherichia coli	403047	283	1041	5014	aatD separted
JALC01000023.1	Providencia alcalifaciens R90-1475	R90-1475	280	1023	4993	aatD separted
NZ_CP025921.1	Escherichia coli	103605	283	1041	5014	aatD separted
AASJXO010000046.1	Escherichia coli	PNUSAE028768	5229	12	8946	cexE separted
NZ_NIDO01000104.1	Escherichia coli	11.1a	1940	13	5661	cexE separted
AAOTCG010000003.1	Salmonella enterica	883280001	127	-10	3829	Single unit
NZ_NLTY01000052.1	Escherichia coli	MOD1-EC5052	5227	12	8944	cexE separted
NZ_JJME01000063.1	Escherichia coli 2-005-03_S1_C1	2-005-03_S1_C1	1939	13	5660	cexE separted
AAGXSO010000015.1	Salmonella enterica	CFSAN057178	127	10	3829	Single unit
NZ_SPYW01000044.1	Escherichia coli	RUSPBB195	5108	12	8825	cexE separted
NZ_NLNR01000068.1	Escherichia coli	MOD1-EC5499	5289	12	9006	cexE separted
AAQKUU010000030.1	Salmonella enterica	FA0043	127	-10	3829	Single unit
DABCCP010000045.1	Escherichia coli	HICF124	11956	12	15673	cexE separted
AASVPI010000027.1	Escherichia coli	854902	5228	12	8945	cexE separted
NZ_PNWF01000071.1	Escherichia coli	202141	283	1041	5014	aatD separted
AASENF010000058.1	Escherichia coli	PNUSAE023043	5227	12	8944	cexE separted
NZ_QAQU01000007.1	Salmonella enterica subsp. enterica	CFSAN058499	127	-10	3829	Single unit
JAATYY010000058.1	Escherichia coli	EF523	1939	13	5660	cexE separted
AATEXN010000055.1	Escherichia coli	205710	5226	12	8943	cexE separted
AASRNX010000026.1	Escherichia coli	PNUSAE038352	5226	12	8943	cexE separted
WEPY01000031.1	Escherichia coli	P415V1	5227	12	8944	cexE separted
NZ_NORZ01000046.1	Escherichia coli	MOD1-EC6777	4876	12	8593	cexE separted
NZ_HF933425.1	Yersinia enterocolitica (type O:3) str. YE12/03	YE12/03	5016	3324	466	cexE and aatD together
CPYG01000018.1	Yersinia enterocolitica	IP06077	5018	3324	468	cexE and aatD together
NZ_NLBM02000003.1	Salmonella enterica subsp. diarizonae serovar 60:r:e,n,x,z15	CFSAN051017	127	-10	3829	Single unit
AASTBF010000051.1	Escherichia coli	302507	5227	12	8944	cexE separted
NZ_PNVK01000062.1	Escherichia coli	220075	283	1041	5014	aatD separted
NZ_JNNE01000133.1	Escherichia coli 2-052-05_S1_C3	2-052-05_S1_C3	1939	13	5660	cexE separted
NZ_JNPM01000061.1	Escherichia coli 2-177-06_S1_C3	2-177-06_S1_C3	1939	13	5660	cexE separted
AATPYL010000039.1	Escherichia coli	PNUSAE017134	5227	12	8944	cexE separted
NZ_SQAN01000085.1	Escherichia coli	EELTKB261	4943	12	8660	cexE separted
NZ_QAQS01000006.1	Salmonella enterica subsp. enterica	CFSAN058503	127	-10	3829	Single unit
NZ_CP025858.1	Escherichia coli	504838	273	4630	3995	aatD separted
AAEDGM010000051.1	Salmonella enterica	FLUFL-719	127	10	3829	Single unit
AAEWDD010000097.1	Salmonella enterica	PNUSAS034093	127	10	3829	Single unit
NZ_CP027392.1	Escherichia coli O104:H4	FDAARGOS_349	6425	17	10147	cexE separted
NZ_SEVB01000002.1	Escherichia coli O25b:H4	B1370-PB_2012	1939	13	5660	cexE separted
NZ_CP016937.1	Yersinia enterocolitica	YE6	5018	3324	468	cexE and aatD together
AASRXJ010000038.1	Escherichia coli	264095	5228	12	8945	cexE separted
AAROVH010000048.1	Escherichia coli	619818	5225	12	8942	cexE separted
NZ_JNMD01000097.1	Escherichia coli 3-105-05_S4_C3	3-105-05_S4_C3	2109	-7	848	single unit, but cexE downsteam of AatD
NZ_UGCQ01000001.1	Escherichia coli	NCTC9003	5227	12	8944	cexE separted
AAADMX010000059.1	Escherichia coli	PNUSAE020182	5227	12	8944	cexE separted
NZ_CP029980.1	Escherichia coli	99-3165	3222	5714	2136	cexE, aatD, and aat operon separated
NZ_CP016931.1	Yersinia enterocolitica	YE165	5018	3324	468	cexE and aatD together
AATDXT010000080.1	Escherichia coli	188341	5228	12	8945	cexE separted
NZ_PNXK01000066.1	Escherichia coli	100045	283	1041	5014	aatD separted
CQCL01000003.1	Yersinia enterocolitica	IP29194	5018	3324	468	cexE and aatD together
AATEQC010000077.1	Escherichia coli	178926	5227	12	8944	cexE separted
AAJQQP010000022.1	Salmonella enterica subsp. diarizonae	FDA379085	127	10	3829	Single unit
AAGOSV010000052.1	Salmonella enterica	CFSAN042942	127	10	3829	Single unit
HF933426.1	Yersinia enterocolitica (type O:2) str. YE3094/96	YE3094/96	5018	3324	468	cexE and aatD together
JAAUBH010000054.1	Escherichia coli	EF442	1939	13	5660	cexE separted
AATEUF010000075.1	Escherichia coli	209671	5226	12	8943	cexE separted
NZ_JJLU01000149.1	Escherichia coli 1-250-04_S3_C1	1-250-04_S3_C1	2109	7	848	single unit, but cexE downsteam of AatD
NZ_NOSK01000047.1	Escherichia coli	MOD1-EC6765	5227	12	8944	cexE separted
AAENTY010000037.1	Salmonella enterica	FLUFL-MJ768	127	10	3829	Single unit
AATEWC010000071.1	Escherichia coli	192862	5227	12	8944	cexE separted
AASBIN010000034.1	Escherichia coli	PNUSAE022276	5229	12	8946	cexE separted
AATPOY010000037.1	Escherichia coli	PSU-1328	5228	12	8945	cexE separted
NZ_CP025872.1	Escherichia coli	503829	67241	62284	3686	cexE, aatD, and aat operon separated
AAQLHP010000017.1	Salmonella enterica subsp. enterica	CFSAN094846	127	10	3829	Single unit
NZ_MLRB01000007.1	Salmonella enterica	CFSAN044865	127	-10	3829	Single unit
NZ_JOQI01000075.1	Escherichia coli 4-203-08_S4_C2	4-203-08_S4_C2	2109	-7	848	single unit, but cexE downsteam of AatD
NZ_JAALCX010000014.1	Yersinia enterocolitica subsp. palearctica	Ye9N	5018	3324	468	cexE and aatD together
NZ_AQEC01000089.1	Escherichia coli 2729250	2729250	283	1041	5014	aatD separted
NZ_POAV01000068.1	Escherichia coli	100563	283	1041	5014	aatD separted
AAOTAT010000007.1	Salmonella enterica	PNUSAS128900	127	10	3829	Single unit
NZ_JNMU01000079.1	Escherichia coli 3-373-03_S1_C3	3-373-03_S1_C3	2110	-7	849	single unit, but cexE downsteam of AatD
NZ_JSHJ01000034.1	Escherichia coli	upec-54	11956	12	15673	cexE separted
AARNMI010000025.1	Escherichia coli	PNUSAE020092	5227	12	8944	cexE separted
FN822745.1	Escherichia coli ETEC 1392/75	ETEC 1392/75	3225	5717	2136	cexE, aatD, and aat operon separated
AASENK010000052.1	Escherichia coli	PNUSAE023042	5227	12	8944	cexE separted
NZ_MLXV01000008.1	Salmonella enterica subsp. diarizonae serovar 60:r:e,n,x,z15	CFSAN044987	127	10	3829	Single unit
AASELI010000056.1	Escherichia coli	722419	5227	12	8944	cexE separted
NZ_JNPH01000073.1	Escherichia coli 2-177-06_S1_C1	2-177-06_S1_C1	1939	13	5660	cexE separted
NZ_AB702969.1	Escherichia coli	4266 delta cssB::Km	283	1041	5014	aatD separted
NZ_NJLE01000045.1	Escherichia coli	MOD1-EC668	1939	13	5660	cexE separted
NZ_BDRF01000010.1	Escherichia coli	1623	1939	13	5660	cexE separted
NZ_WTOA01000036.1	Escherichia coli	10432wE1	6931	5188	529	cexE and aatD together
AATEOB010000060.1	Escherichia coli	181958	5228	12	8945	cexE separted
AASRMZ010000105.1	Escherichia coli	PNUSAE044034	2109	7	848	single unit, but cexE downsteam of AatD
AAIRXN010000001.1	Salmonella enterica	PNUSAS083722	127	10	3829	Single unit
NZ_JNQO01000039.1	Escherichia coli 2-222-05_S4_C2	2-222-05_S4_C2	7466	5723	529	cexE and aatD together
NZ_VKIP01000394.1	Escherichia coli	HM21	5228	12	8945	cexE separted
NZ_LRKU01000200.1	Escherichia coli	300783	1419	7	182	single unit, but cexE downsteam of AatD
NZ_ASHV01000047.1	Yersinia enterocolitica subsp. palearctica YE-149	YE-149	5016	3324	466	cexE and aatD together
NZ_NORY01000039.1	Escherichia coli	MOD1-EC6778	5227	12	8944	cexE separted
NZ_AQBV01000125.1	Escherichia coli p0305293.12	p0305293.12	283	1041	5014	aatD separted
DABIPY010000051.1	Escherichia coli	eo2312	11955	12	15672	cexE separted
DAAZLS010000026.1	Escherichia coli	198 HS-B	2109	7	848	single unit, but cexE downsteam of AatD
AAGLOU010000006.1	Salmonella enterica subsp. enterica	UFL-978	127	10	3829	Single unit
NZ_PNTV01000066.1	Escherichia coli	403625	283	1041	5014	aatD separted
NZ_CP025917.1	Escherichia coli	120899	283	1041	5014	aatD separted
NZ_PNYN01000069.1	Escherichia coli	100324	283	1041	5014	aatD separted
AANZSM010000012.1	Salmonella enterica subsp. diarizonae	353876	127	10	3829	Single unit
AASSNG010000058.1	Escherichia coli	302574	5227	12	8944	cexE separted
AARODJ010000059.1	Escherichia coli	623214	5214	12	8931	cexE separted
AASVOG010000080.1	Escherichia coli	857176	5228	12	8945	cexE separted
NZ_MLYB01000013.1	Salmonella enterica subsp. diarizonae serovar 60:r:e,n,x,z15	CFSAN045015	127	10	3829	Single unit
DABCZV010000060.1	Escherichia coli	BCW_2916	1939	13	5660	cexE separted
NZ_AQEA01000130.1	Escherichia coli 2747800	2747800	283	1041	5014	aatD separted
AADNWB010000007.1	Salmonella enterica	PNUSAS026517	127	10	3829	Single unit
NZ_BDRM01000036.1	Escherichia coli	890	1939	13	5660	cexE separted
NZ_CP009053.1	Escherichia coli NCCP15648	NCCP15648	5227	12	8944	cexE separted
AAEIOT010000039.1	Salmonella enterica	FLUFL-709	127	10	3829	Single unit
AAENXQ010000011.1	Salmonella enterica	FLUFL-718	127	10	3829	Single unit
NZ_CP025884.1	Escherichia coli	503440	6357	10399	3686	cexE, aatD, and aat operon separated
NZ_JNQB01000038.1	Escherichia coli 1-250-04_S1_C1	1-250-04_S1_C1	1939	13	5660	cexE separted
JAAUGL010000043.1	Escherichia coli	EF219	1941	13	5662	cexE separted
AASPJO010000031.1	Escherichia coli	254609	5226	12	8943	cexE separted
NZ_CCQX01000012.1	Escherichia coli	FHI88	5230	12	8947	cexE separted
NZ_CP025860.1	Escherichia coli	504239	273	3853	3218	aatD separted
NZ_LRKE01000208.1	Escherichia coli	700239	1441	7	204	single unit, but cexE downsteam of AatD
NZ_PNSA01000090.1	Escherichia coli	710607	1419	-7	182	single unit, but cexE downsteam of AatD
RSMR01000046.1	Salmonella enterica	FLUFL-1338	127	10	3829	Single unit
NZ_ASHU01000045.1	Yersinia enterocolitica subsp. palearctica YE-P4	YE-P4	5016	3324	466	cexE and aatD together
AATIYN010000030.1	Escherichia coli	PNUSAE000160	1939	13	5660	cexE separted
AADFEG010000015.1	Salmonella enterica	PNUSAS042770	127	10	3829	Single unit
NZ_UGBV01000004.1	Escherichia coli	NCTC9062	135918	12	139635	cexE separted
AASTDQ010000020.1	Escherichia coli	PNUSAE031854	5227	12	8944	cexE separted
AASUFI010000072.1	Escherichia coli	268623	5214	12	8931	cexE separted
NZ_LR134335.1	Yersinia enterocolitica subsp. palearctica	NCTC13769	5016	3324	466	cexE and aatD together
NZ_CP025854.1	Escherichia coli	510016	1314	7277	5607	cexE, aatD, and aat operon separated
JAATZO010000051.1	Escherichia coli	EF506	1939	13	5660	cexE separted
AAQNBG010000016.1	Salmonella enterica subsp. enterica	CFSAN094883	127	10	3829	Single unit
AATLBE010000046.1	Escherichia coli	PNUSAE050170	6842	5098	530	cexE and aatD together
NZ_JORG01000041.1	Escherichia coli 6-319-05_S3_C2	6-319-05_S3_C2	2115	13	5836	cexE separted
NZ_PNZG01000066.1	Escherichia coli	410343	283	1041	5014	aatD separted
NZ_QBJL01000007.1	Salmonella enterica subsp. enterica	CFSAN058581	127	-10	3829	Single unit
NZ_CP024238.1	Escherichia coli O15:H11	90-9272	29829	5485	23100	cexE, aatD, and aat operon separated
JAAUAW010000037.1	Escherichia coli	EF454	5228	12	8945	cexE separted
NZ_AHAW01000075.1	Escherichia coli O127:H27 str. C43/90	C43/90	5229	12	8946	cexE separted
AASWDY010000033.1	Escherichia coli	PNUSAE045092	5225	12	8942	cexE separted
NZ_AQBW01000061.1	Escherichia coli p0305293.15	p0305293.15	283	1041	5014	aatD separted
AASPJU010000058.1	Escherichia coli	316299	5227	12	8944	cexE separted
AADCWO010000017.1	Salmonella enterica	FL_EPI-049	127	10	3829	Single unit
NZ_NOEF01000049.1	Escherichia coli	MOD1-EC5346	5226	12	8943	cexE separted
AATMFB010000060.1	Escherichia coli	924835	5289	12	9006	cexE separted
AASENI010000041.1	Escherichia coli	PNUSAE023079	5227	12	8944	cexE separted
NZ_JH660546.1	Escherichia sp. 4_1_40B	4_1_40B	5226	12	8943	cexE separted
NZ_JH378084.1	Escherichia coli O104:H4 str. C236-11	C236-11	7274	17	10996	cexE separted
AATKRN010000055.1	Escherichia coli	899039	5227	12	8944	cexE separted
AASTGM010000027.1	Escherichia coli	PNUSAE044459	5227	12	8944	cexE separted
AARONU010000045.1	Escherichia coli	PNUSAE019371	5229	12	8946	cexE separted
CP031904.1	Escherichia coli O104:H4	FWSEC0009	65189	17	63961	cexE separted
AASKJP010000067.1	Escherichia coli	PNUSAE027028	283	1041	5014	aatD separted
AASOEM010000026.1	Escherichia coli	PNUSAE031861	5227	12	8944	cexE separted
NC_011752.1	Escherichia coli 55989	55989	5194	12	8944	cexE separted
AASTKH010000047.1	Escherichia coli	301860	5229	12	8946	cexE separted
DABCTD010000039.1	Escherichia coli	BCW_5113	5229	12	8946	cexE separted
DABDHE010000067.1	Escherichia coli	ESC0214	1939	13	5660	cexE separted
AATAGR010000038.1	Escherichia coli	PNUSAE047399	11956	12	15673	cexE separted
JABACN010000058.1	Escherichia coli	N1(2020)	1939	13	5660	cexE separted
AAACPA010000015.1	Salmonella enterica	CFSAN057181	127	10	3829	Single unit
AATPZI010000046.1	Escherichia coli	PNUSAE016967	11956	12	15673	cexE separted
AASHRP010000053.1	Escherichia coli	3.3596	5226	12	8943	cexE separted
NZ_JNQS01000038.1	Escherichia coli 2-316-03_S4_C1	2-316-03_S4_C1	1939	13	5660	cexE separted
NZ_PNVX01000070.1	Escherichia coli	203802	283	1041	5014	aatD separted
AAKDLF010000044.1	Salmonella enterica subsp. enterica	795399	126	10	3828	Single unit
NZ_LYBY01000097.1	Escherichia coli	ECOR50	1939	13	5660	cexE separted
AASYPX010000136.1	Escherichia coli	880051	2110	7	849	single unit, but cexE downsteam of AatD
NZ_JNPZ01000050.1	Escherichia coli 2-177-06_S4_C3	2-177-06_S4_C3	5229	12	8946	cexE separted
NZ_CP016940.1	Yersinia enterocolitica	YE5	5018	3324	468	cexE and aatD together
NZ_CP006002.1	Escherichia coli B7A	B7A	6357	10399	3686	cexE, aatD, and aat operon separated
AATFDC010000033.1	Escherichia coli	240200	5229	12	8946	cexE separted
NZ_NKEI01000066.1	Escherichia coli	ATCC 43886	282	1038	5010	aatD separted
NZ_CP024262.1	Escherichia coli	F5656C1	3224	5486	1906	cexE, aatD, and aat operon separated
AAQMWS010000028.1	Salmonella enterica	FA0211	127	-10	3829	Single unit
NZ_JH378019.1	Escherichia coli O104:H4 str. 11-4632 C1	11-4632 C1	6754	17	10476	cexE separted
DABGJV010000044.1	Escherichia coli	ecoli[ST-131]	5226	12	8943	cexE separted
CTFT01000001.1	Yersinia enterocolitica	IP00178	5020	3324	470	cexE and aatD together
AATPRL010000027.1	Escherichia coli	PNUSAE018045	5228	12	8945	cexE separted
AATPBB010000042.1	Escherichia coli	B011C	5227	12	8944	cexE separted
DABBID010000049.1	Escherichia coli	EC00751	5227	12	8944	cexE separted
AATOZZ010000045.1	Escherichia coli	B179XC2	5227	12	8944	cexE separted
NZ_JAAFBT010000043.1	Escherichia coli	93R-A	5289	12	9006	cexE separted
NC_018654.1	Escherichia coli O104:H4 str. 2009EL-2050	2009EL-2050	6425	17	10147	cexE separted
NZ_SPYD01000075.1	Escherichia coli	RUSPBB214	5113	12	8830	cexE separted
NZ_NJLF01000025.1	Escherichia coli	MOD1-EC667	5226	12	8943	cexE separted
NZ_WEQU01000080.1	Escherichia coli	E31V1B	4876	12	8593	cexE separted
AASCBU010000036.1	Escherichia coli	PNUSAE011918	10257	8514	529	cexE and aatD together
NZ_KQ087667.1	Escherichia coli	BWH50	1939	13	5660	cexE separted
NZ_WNUD01000036.1	Escherichia coli	MEX-4	1939	13	5660	cexE separted
NZ_CPZE01000016.1	Yersinia enterocolitica	IP20851	5018	3324	468	cexE and aatD together
NZ_CQAY01000006.1	Yersinia enterocolitica	ERL073627	5062	3366	470	cexE and aatD together
AARVEI010000042.1	Escherichia coli	M044x	5227	12	8944	cexE separted
AARNMM010000026.1	Escherichia coli	PNUSAE020088	5227	12	8944	cexE separted
AAADPP020000058.1	Escherichia coli	PNUSAE019394	6882	5139	529	cexE and aatD together
WEPV01000039.1	Escherichia coli	P0073V1	5228	12	8945	cexE separted
NZ_PNVC01000057.1	Escherichia coli	310140	5227	12	8944	cexE separted
AAUHHX010000019.1	Salmonella enterica	PNUSAS148598	127	10	3829	Single unit
AASIIL010000060.1	Escherichia coli	412053	5228	12	8945	cexE separted
NZ_PNZH01000072.1	Escherichia coli	403395	283	1041	5014	aatD separted
NZ_CP022087.2	Escherichia coli O104:H4	FDAARGOS_348	6425	17	10147	cexE separted
DABDQT010000067.1	Escherichia coli	BCW_4038	1939	13	5660	cexE separted
AASVQJ010000073.1	Escherichia coli	854000	5226	12	8943	cexE separted
NZ_QOWT01000048.1	Escherichia coli	MOD1-ECOR8	5227	12	8944	cexE separted
NZ_AQEJ01000007.1	Escherichia coli ThroopD	ThroopD	273	3853	3218	aatD separted
AATPAC010000035.1	Escherichia coli	B181XC1	5227	12	8944	cexE separted
NZ_DF830266.1	Citrobacter sp. S-77	S-77	10265	38	9001	cexE separted
AAGKJL010000022.1	Salmonella enterica	FLUFL-MJ688	127	10	3829	Single unit
NZ_PNST01000063.1	Escherichia coli	700052	283	1041	5014	aatD separted
JAAUCD010000059.1	Escherichia coli	EF420	1939	13	5660	cexE separted
AACWIE010000014.1	Salmonella enterica	CFSAN057154	127	10	3829	Single unit
JAAUJT010000052.1	Escherichia coli	EC-C-ST001-17FEB15-0065I	5228	12	8945	cexE separted
NZ_NOFG01000050.1	Escherichia coli	MOD1-EC5198	5227	12	8944	cexE separted
NZ_JH377987.1	Escherichia coli O104:H4 str. 11-4632 C5	11-4632 C5	6294	17	10016	cexE separted
NZ_MVIO01000004.1	Escherichia coli	NA090	5227	12	8944	cexE separted
AARQCJ010000064.1	Escherichia coli	PNUSAE018394	5226	12	8943	cexE separted
AASNYB010000035.1	Escherichia coli	PNUSAE034423	5229	12	8946	cexE separted
NZ_LRLC01000391.1	Escherichia coli	503647	1419	7	182	single unit, but cexE downsteam of AatD
CWGM01000037.1	Yersinia enterocolitica	YE74/03	5019	3325	468	cexE and aatD together
WEQX01000039.1	Escherichia coli	K4V4	5227	12	8944	cexE separted
AAQINN010000099.1	Salmonella enterica	FA0057	127	-10	3829	Single unit
NZ_LN908840.1	Escherichia coli	ETEC	25549	31476	5571	cexE, aatD, and aat operon separated
DABMAQ010000012.1	Salmonella enterica	MA.AU222 st82 s2.1	63874	6	62642	cexE separted
NZ_HF933206.1	Yersinia enterocolitica (type O:9) str. YE212/02	YE212/02	5018	3324	468	cexE and aatD together
NZ_KQ087601.1	Escherichia coli	BWH49	1939	13	5660	cexE separted
AATKRI010000039.1	Escherichia coli	899044	5228	12	8945	cexE separted
NZ_CP025866.1	Escherichia coli	504211	6357	10399	3686	cexE, aatD, and aat operon separated
NZ_PNVD01000054.1	Escherichia coli	303227	5214	12	8931	cexE separted
AAILWT010000005.1	Salmonella enterica	PNUSAS080761	127	10	3829	Single unit
NZ_NOWP01000041.1	Escherichia coli	MOD1-EC5283	1939	13	5660	cexE separted
NZ_AQDL01000088.1	Escherichia coli 2860050	2860050	283	1041	5014	aatD separted
AAIBUE010000041.1	Salmonella enterica	PNUSAS009563	127	10	3829	Single unit
NZ_PNYT01000075.1	Escherichia coli	703595	283	1041	5014	aatD separted
NZ_BDPV01000032.1	Escherichia coli	1637	1939	13	5660	cexE separted
NZ_AQFD01000032.1	Escherichia coli Envira 10/1	Envira 10/1	283	1041	5014	aatD separted
NZ_AQFC01000043.1	Escherichia coli Envira 8/11	Envira 8/11	283	1041	5014	aatD separted
AAPSDE010000029.1	Salmonella enterica	FA0058	127	-10	3829	Single unit
AAPILC010000031.1	Salmonella enterica subsp. diarizonae	267053	127	10	3829	Single unit
NZ_NLNP01000045.1	Escherichia coli	MOD1-EC5501	4877	12	8594	cexE separted
NZ_CP024274.1	Escherichia coli	F9792	25546	108694	137918	cexE, aatD, and aat operon separated
NC_018662.1	Escherichia coli O104:H4 str. 2009EL-2071	2009EL-2071	6424	17	10146	cexE separted
NZ_JH378003.1	Escherichia coli O104:H4 str. 11-4632 C3	11-4632 C3	13797	17	17519	cexE separted
DABDPE010000035.1	Escherichia coli	UPEC	4570	13	8291	cexE separted
AASDDQ010000026.1	Escherichia coli	PNUSAE025126	5226	12	8943	cexE separted
NZ_QOYJ01000066.1	Escherichia coli	MOD1-ECOR50	1939	13	5660	cexE separted
AASBUX010000026.1	Escherichia coli	PNUSAE022739	2109	7	848	single unit, but cexE downsteam of AatD
AASOVQ010000040.1	Escherichia coli	2016C-3113	5227	12	8944	cexE separted
NZ_SPYF01000030.1	Escherichia coli	RUSPBB212	4851	12	8568	cexE separted
AAUAIY010000001.1	Salmonella enterica	PNUSAS152596	127	-10	3829	Single unit
NZ_CP023552.1	Escherichia coli	FORC_043	5225	12	8942	cexE separted
AAGOSF010000017.1	Salmonella enterica	CFSAN039257	127	10	3829	Single unit
NZ_JH378078.1	Escherichia coli O104:H4 str. 04-8351	04-8351	5227	12	8944	cexE separted
AAJQVA010000030.1	Salmonella enterica	CFSAN008628	127	10	3829	Single unit
DAAZYN010000038.1	Escherichia coli	S105EC	1939	13	5660	cexE separted
WCEW01000024.1	Escherichia coli	SE161	5214	12	8931	cexE separted
CPZU01000014.1	Yersinia enterocolitica	IP26766	5019	3325	468	cexE and aatD together
NZ_CM016409.1	Escherichia coli	URMC_26	6785	5042	529	cexE and aatD together
AASOVF010000026.1	Escherichia coli	9130-90	2115	13	5836	cexE separted
NZ_CP024259.1	Escherichia coli O25:H16	F5505-C1	282	1038	5010	aatD separted
NZ_SPYR01000098.1	Escherichia coli	RUSPBB200	5215	12	8932	cexE separted
NZ_CP023533.1	Escherichia coli	FDAARGOS_403	6425	17	10147	cexE separted
NZ_CP025848.1	Escherichia coli	602354	283	1041	5014	aatD separted
QARA01000033.1	Salmonella enterica subsp. enterica	CFSAN058493	127	10	3829	Single unit
AARQCG010000052.1	Escherichia coli	PNUSAE018346	5227	12	8944	cexE separted
NZ_JJLO01000007.1	Escherichia coli 1-250-04_S4_C1	1-250-04_S4_C1	2110	7	849	single unit, but cexE downsteam of AatD
AAGORM010000030.1	Salmonella enterica	FDA952004-1	127	10	3829	Single unit
NZ_NKEE01000030.1	Escherichia coli	MOD1-EC666	1939	13	5660	cexE separted
AASXAU010000058.1	Escherichia coli	834777	5227	12	8944	cexE separted
UGBN01000002.1	Escherichia coli	NCTC11124	2110	-7	849	single unit, but cexE downsteam of AatD
AASTJP010000041.1	Escherichia coli	290602	5225	12	8942	cexE separted
NZ_SOMX01000044.1	Escherichia coli	203405	5227	12	8944	cexE separted
RSUV01000016.1	Salmonella enterica	CFSAN048114	127	10	3829	Single unit
NZ_MLRE01000007.1	Salmonella enterica	CFSAN044868	127	-10	3829	Single unit
NZ_CP024994.1	Escherichia coli O104:H4	LB226692	65088	17	63860	cexE separted
NZ_CHYU01000019.1	Yersinia enterocolitica	IP10393	5016	3324	466	cexE and aatD together
AADRIM010000007.1	Salmonella enterica	PNUSAS067051	127	10	3829	Single unit
AARPII010000060.1	Escherichia coli	613781	5227	12	8944	cexE separted
DABAPI010000054.1	Escherichia coli	EC00757	5227	12	8944	cexE separted
NZ_CGBR01000002.1	Yersinia enterocolitica	IP26249	5018	3324	468	cexE and aatD together
NZ_KB021550.1	Escherichia coli O104:H4 str. Ec11-5604	Ec11-5604	7712	17	11434	cexE separted
NZ_PNZR01000065.1	Escherichia coli	210056	283	1041	5014	aatD separted
NZ_JOQQ01000058.1	Escherichia coli 5-172-05_S3_C1	5-172-05_S3_C1	2109	-7	848	single unit, but cexE downsteam of AatD
DABMDC010000011.1	Salmonella enterica	MA.AU206 st122	63874	6	62642	cexE separted
NZ_PNTZ01000074.1	Escherichia coli	402747	1419	-7	182	single unit, but cexE downsteam of AatD
DAAZZE010000029.1	Escherichia coli	S26EC	1939	13	5660	cexE separted
NZ_BBNA01000012.1	Citrobacter rodentium NBRC 105723	NBRC 105723	4329	2637	472	cexE and aatD together
AACULM010000020.1	Salmonella enterica	CFSAN039256	127	10	3829	Single unit
NZ_UHIX01000001.1	Yersinia enterocolitica	NCTC10460	5012	3324	468	cexE and aatD together
AADCXJ010000038.1	Salmonella enterica	FLUFL-1337	127	10	3829	Single unit
NKYO01000003.1	Escherichia coli	SN137	6989	5246	529	cexE and aatD together
NZ_KB733080.1	Escherichia coli KTE101	KTE101	27107	35180	7717	cexE, aatD, and aat operon separated
NZ_CP024241.1	Escherichia coli O114:H49	90-9280	17624	3935	12475	cexE, aatD, and aat operon separated
SJJP01000059.1	Escherichia coli	96I	5225	12	8942	cexE separted
AARPNG010000018.1	Escherichia coli	PNUSAE018650	5227	12	8944	cexE separted
NZ_PNZJ01000069.1	Escherichia coli	401715	283	1041	5014	aatD separted
AATFCJ010000054.1	Escherichia coli	216343	1939	13	5660	cexE separted
NZ_JNMR01000037.1	Escherichia coli 3-267-03_S4_C2	3-267-03_S4_C2	6886	5143	529	cexE and aatD together
NC_018666.1	Escherichia coli O104:H4 str. 2011C-3493	2011C-3493	63737	17	62509	cexE separted
NZ_CP023347.1	Escherichia coli	ETEC-2265	283	1041	5014	aatD separted
AASOWE010000064.1	Escherichia coli	2016EL-1002a	282	1038	5010	aatD separted
NC_022743.1	Escherichia coli	HUSEC2011	6426	17	10148	cexE separted
AASPIA010000047.1	Escherichia coli	318502	5229	12	8946	cexE separted
AATETP010000090.1	Escherichia coli	157052	5227	12	8944	cexE separted
NZ_APZZ01000154.1	Escherichia coli p0305293.14	p0305293.14	283	1041	5014	aatD separted
CQBQ01000004.1	Yersinia enterocolitica	IP20322	5018	3324	546	cexE and aatD together
AACWEX010000017.1	Salmonella enterica	FLUFL-716	127	10	3829	Single unit
AAUEVF010000017.1	Salmonella enterica	PNUSAS150112	127	-10	3829	Single unit
AATEYD010000056.1	Escherichia coli	200628	5226	12	8943	cexE separted
NZ_JJMC01000061.1	Escherichia coli 2-005-03_S1_C2	2-005-03_S1_C2	1939	13	5660	cexE separted
AASRNV010000032.1	Escherichia coli	PNUSAE044196	5229	12	8946	cexE separted
NZ_KB021563.1	Escherichia coli O104:H4 str. Ec11-4984	Ec11-4984	6407	17	10129	cexE separted
NZ_KN150736.1	Yersinia enterocolitica	YEE	5018	3324	468	cexE and aatD together
NZ_JNMV01000071.1	Escherichia coli 3-373-03_S1_C1	3-373-03_S1_C1	2110	-7	849	single unit, but cexE downsteam of AatD
NZ_APXG01000136.1	Escherichia coli 2860650	2860650	283	1041	5014	aatD separted
NC_017627.1	Escherichia coli 042	042	34459	12	33233	cexE separted
NZ_UGAM01000001.1	Escherichia coli	NCTC10664	6357	10399	3686	cexE, aatD, and aat operon separated
NZ_JORI01000054.1	Escherichia coli 6-537-08_S1_C1	6-537-08_S1_C1	273	20016	23973	aatD separted
AAUFAB010000034.1	Salmonella enterica	PNUSAS149922	127	10	3829	Single unit
NZ_JJLW01000152.1	Escherichia coli 1-250-04_S1_C3	1-250-04_S1_C3	1939	13	5660	cexE separted
NZ_QAQQ01000007.1	Salmonella enterica subsp. enterica	CFSAN058505	127	10	3829	Single unit
AASDQV010000036.1	Escherichia coli	2016EL-1177b	5226	12	8943	cexE separted
NZ_JH378035.1	Escherichia coli O104:H4 str. 11-4522	11-4522	6186	17	9908	cexE separted
AADDAN010000072.1	Salmonella enterica	CFSAN042977	99	-10	3811	Single unit
AAGFQA010000085.1	Salmonella enterica	PNUSAS044519	127	10	3829	Single unit
AASPKB010000073.1	Escherichia coli	266917	5214	12	8931	cexE separted
AAADDQ010000069.1	Salmonella enterica	CFSAN042975	99	-10	3811	Single unit
AAQMWY010000029.1	Salmonella enterica	FA0054	127	-10	3829	Single unit
AAROCM010000046.1	Escherichia coli	623210	5286	12	9003	cexE separted
DABCET010000022.1	Escherichia coli	HICF29	1939	13	5660	cexE separted
DABBIW010000079.1	Escherichia coli	M664	1939	13	5660	cexE separted
AASRNY010000036.1	Escherichia coli	PNUSAE038254	5225	12	8942	cexE separted
AAIGQF010000011.1	Salmonella enterica subsp. diarizonae	FAR0025	127	10	3829	Single unit
NZ_WNTQ01000041.1	Escherichia coli	MEX-17	5229	12	8946	cexE separted
DABINI010000059.1	Escherichia coli	eo3620	5226	12	8943	cexE separted
AATPAY010000033.1	Escherichia coli	B011D	5227	12	8944	cexE separted
UGFZ01000004.1	Escherichia coli	NCTC9099	2109	-7	848	single unit, but cexE downsteam of AatD
NZ_MKHD01000046.1	Escherichia coli	NA056	1941	13	5662	cexE separted
NZ_CP022914.1	Escherichia coli O6:H16	2011EL-1370-2	3223	5485	1906	cexE, aatD, and aat operon separated
NZ_PNWC01000067.1	Escherichia coli	202789	283	1041	5014	aatD separted
NZ_JABVAY010000005.1	Citrobacter portucalensis	MBL	111135	18	109876	cexE separted
AAADNO010000051.1	Escherichia coli	PNUSAE019788	5214	12	8931	cexE separted
DABBXF010000033.1	Escherichia coli	HICF243	4272	2528	530	cexE and aatD together
AASBAK010000040.1	Escherichia coli	PNUSAE021747	5227	12	8944	cexE separted
NZ_KB021479.1	Escherichia coli O104:H4 str. Ec11-6006	Ec11-6006	7667	17	11389	cexE separted
CQCZ01000078.1	Yersinia enterocolitica	ERL032770	5020	3324	470	cexE and aatD together
NZ_ASHT01000034.1	Yersinia enterocolitica subsp. palearctica YE-P1	YE-P1	5016	3324	466	cexE and aatD together
AAOWJC010000027.1	Salmonella enterica	PNUSAS032378	127	10	3829	Single unit
NZ_BDPI01000046.1	Escherichia coli	1647	282	1038	5010	aatD separted
NZ_AMVT01000025.1	Escherichia coli O104:H4 str. 11-02092	11-02092	6425	17	10147	cexE separted
NZ_PNRS01000049.1	Escherichia coli	721266	5228	12	8945	cexE separted
NZ_RZEN01000049.1	Escherichia coli	URMC_51	6854	5111	529	cexE and aatD together
AATEVP010000076.1	Escherichia coli	168294	5228	12	8945	cexE separted
NZ_SAZN01000006.1	Escherichia coli	B14997	1939	13	5660	cexE separted
AAEIHE010000014.1	Salmonella enterica	FLUFL-987	127	10	3829	Single unit
AARPBC010000041.1	Escherichia coli	PNUSAE019114	5227	12	8944	cexE separted
AASIHY010000082.1	Escherichia coli	378573	5227	12	8944	cexE separted
NZ_CGGL01000019.1	Yersinia enterocolitica	IP26042	5018	3324	468	cexE and aatD together
NZ_PNZF01000063.1	Escherichia coli	410519	283	1041	5014	aatD separted
NZ_PNZK01000070.1	Escherichia coli	401924	283	1041	5014	aatD separted
NZ_UGCC01000001.1	Escherichia coli	NCTC9023	55448	5172	49062	cexE, aatD, and aat operon separated
NZ_CP009838.1	Yersinia enterocolitica	2516-87	5018	3324	468	cexE and aatD together
NZ_CP025914.1	Escherichia coli	203740	6377	10420	3687	cexE, aatD, and aat operon separated
AASVPV010000070.1	Escherichia coli	853999	5228	12	8945	cexE separted
AATEUH010000063.1	Escherichia coli	242345	5226	12	8943	cexE separted
CTRD01000013.1	Yersinia enterocolitica	YE214/02	5018	3324	468	cexE and aatD together
NZ_KI894150.1	Escherichia coli E1777	E1777	283	1041	5014	aatD separted
NZ_WEQT01000018.1	Escherichia coli	E30V1A	5132	12	8849	cexE separted
AADNLV010000052.1	Salmonella enterica	CFSAN048041	127	10	3829	Single unit
NZ_JOMW01000118.1	Escherichia coli 2-316-03_S1_C1	2-316-03_S1_C1	1939	13	5660	cexE separted
AASDEQ010000054.1	Escherichia coli	746905	5228	12	8945	cexE separted
NZ_KB732935.1	Escherichia coli KTE161	KTE161	5229	12	8946	cexE separted
NZ_HF933424.1	Yersinia enterocolitica (type O:5,27) str. YE149/02	YE149/02	5018	3324	468	cexE and aatD together
RSMJ01000005.1	Salmonella enterica	NSUOC-0063-S1.2B2	127	10	3829	Single unit
AAFDKB010000083.1	Salmonella enterica	PNUSAS034087	127	10	3829	Single unit
AATAIO010000097.1	Escherichia coli	PNUSAE047907	2109	7	848	single unit, but cexE downsteam of AatD
DABBJB010000068.1	Escherichia coli	M678	1939	13	5660	cexE separted
NZ_CPYZ01000085.1	Yersinia enterocolitica	ERL022789	5020	3324	470	cexE and aatD together
NZ_CTFQ01000016.1	Yersinia enterocolitica	IP21447	5018	3324	468	cexE and aatD together
NZ_KB021490.1	Escherichia coli O104:H4 str. Ec11-5603	Ec11-5603	6103	17	9825	cexE separted
HF933423.1	Yersinia enterocolitica (type O:9) str. YE56/03	YE56/03	5018	3324	468	cexE and aatD together
AATQEF010000032.1	Escherichia coli	PNUSAE016167	5226	12	8943	cexE separted
AAJQVL010000020.1	Salmonella enterica subsp. diarizonae	CFSAN008700	127	10	3829	Single unit
AASYTC010000100.1	Escherichia coli	PNUSAE047040	2109	7	848	single unit, but cexE downsteam of AatD
NZ_JH378027.1	Escherichia coli O104:H4 str. 11-4623	11-4623	11080	17	14802	cexE separted
NZ_SQFA01000020.1	Escherichia coli	NOR5_19	2115	13	5836	cexE separted
NZ_CP024298.1	Escherichia coli	90-9276	17621	3934	12473	cexE, aatD, and aat operon separated
AASYWI010000096.1	Escherichia coli	PNUSAE047009	2109	7	848	single unit, but cexE downsteam of AatD
NZ_PNUB01000075.1	Escherichia coli	402216	283	1041	5014	aatD separted
WERI01000064.1	Escherichia coli	K39V1	5227	12	8944	cexE separted
AAOOOE010000003.1	Salmonella enterica	PNUSAS030803	127	10	3829	Single unit
AAGLKW010000020.1	Salmonella enterica subsp. diarizonae	CFSAN008696	127	10	3829	Single unit
AASFMC010000070.1	Escherichia coli	PNUSAE025452	282	1038	5010	aatD separted
NZ_PNZU01000070.1	Escherichia coli	202733	283	1041	5014	aatD separted
NZ_LYBC01000012.1	Escherichia coli	ECOR08	5226	12	8943	cexE separted
AAGLNF010000017.1	Salmonella enterica subsp. enterica	UFL-523	127	10	3829	Single unit
NZ_CP016944.1	Yersinia enterocolitica	YE3	5018	3324	468	cexE and aatD together
JAAUAG010000066.1	Escherichia coli	EF470	5214	12	8931	cexE separted
AASBAG010000034.1	Escherichia coli	PNUSAE022021	5227	12	8944	cexE separted
AASDBD010000102.1	Escherichia coli	PNUSAE025430	5226	12	8943	cexE separted
DABCVA010000057.1	Escherichia coli	BCW_4080	1938	13	5659	cexE separted
NZ_MLTY01000017.1	Salmonella enterica subsp. enterica serovar Mbandaka	CFSAN044951	127	-10	3829	Single unit
AASZIQ010000034.1	Escherichia coli	PNUSAE046127	5226	12	8943	cexE separted
AADTIF010000016.1	Salmonella enterica	CFSAN042344	127	10	3829	Single unit
NZ_LM996862.1	Escherichia coli	FHI72	2109	-7	848	single unit, but cexE downsteam of AatD
AAEFRL010000044.1	Salmonella enterica	NSUOC-0062-S1.2B	127	10	3829	Single unit
NZ_UGAG01000003.1	Escherichia coli	NCTC11472	31840	12	35557	cexE separted
NZ_JNQC01000038.1	Escherichia coli 1-250-04_S1_C2	1-250-04_S1_C2	1939	13	5660	cexE separted
NZ_CP025904.1	Escherichia coli	300709	273	3853	3218	aatD separted
NZ_AQCD01000154.1	Escherichia coli p0305293.8	p0305293.8	283	1041	5014	aatD separted
NZ_JNPT01000024.1	Escherichia coli 1-392-07_S1_C1	1-392-07_S1_C1	5227	12	8944	cexE separted
DABDRE010000048.1	Escherichia coli	BCW_4056	5227	12	8944	cexE separted
NZ_NLQX01000041.1	Escherichia coli	MOD1-EC5199	5228	12	8945	cexE separted
NZ_PNXA01000070.1	Escherichia coli	100693	283	1041	5014	aatD separted
AADJOL010000012.1	Salmonella enterica	120308.14	127	10	3829	Single unit
NZ_JABUFV010000035.1	Escherichia coli	HUM-188	5228	12	8945	cexE separted
NZ_SCGC01000037.1	Escherichia coli	EC330	5227	12	8944	cexE separted
NZ_BDRJ01000039.1	Escherichia coli	390	1939	13	5660	cexE separted
AATSLS010000035.1	Salmonella enterica	PNUSAS143751	127	10	3829	Single unit
DABDRO010000021.1	Escherichia coli	BCW_4200	5226	12	8943	cexE separted
NZ_NNUC01000036.1	Escherichia coli	MOD1-EC6647	7929	6185	530	cexE and aatD together
AATQVS010000064.1	Escherichia coli	PNUSAE014489	282	1038	5010	aatD separted
NZ_CM017222.1	Escherichia coli	URMC_52	10247	8503	530	cexE and aatD together
AASPIC010000035.1	Escherichia coli	312803	6487	12	10204	cexE separted
NZ_CWIW01000035.1	Yersinia enterocolitica	H469/87	5016	3324	466	cexE and aatD together
NZ_AP014654.1	Escherichia coli O169:H41	O169:H41	25547	31474	5571	cexE, aatD, and aat operon separated
AAGKQZ010000005.1	Salmonella enterica	CFSAN023664	127	10	3829	Single unit
AASNHB010000035.1	Escherichia coli	PNUSAE008333	5340	3597	529	cexE and aatD together
NZ_PDEE01000003.1	Escherichia coli	FDAARGOS_402	6425	17	10147	cexE separted
WNTR01000020.1	Escherichia coli	MEX-16	5227	12	8944	cexE separted
AAQUDR010000044.1	Salmonella enterica	FA0181	127	-10	3829	Single unit
NZ_MLYH01000018.1	Salmonella enterica subsp. diarizonae serovar 16:z10:e,n,x,z15	CFSAN045036	127	-10	3829	Single unit
AAIBEI010000059.1	Salmonella enterica subsp. enterica	CFSAN024533	99	10	3811	Single unit
AASTWJ010000072.1	Escherichia coli	295015	282	1037	5009	aatD separted
AARVGV010000049.1	Escherichia coli	PNUSAE021330	5226	12	8943	cexE separted
NZ_CGBC01000017.1	Yersinia enterocolitica	IP26656	5016	3324	466	cexE and aatD together
AASERT010000052.1	Escherichia coli	PNUSAE022850	5227	12	8944	cexE separted
DAAZPU010000051.1	Escherichia coli	AUSMDU00004890	5228	12	8945	cexE separted
AASOZT010000036.1	Escherichia coli	PNUSAE036760	11956	12	15673	cexE separted
AADNLN010000044.1	Salmonella enterica	CFSAN042343	127	10	3829	Single unit
AATEPP010000060.1	Escherichia coli	203373	5289	12	9006	cexE separted
NZ_APAC01000098.1	Salmonella enterica subsp. diarizonae serovar 60:r:e,n,x,z15 str. 01-0170	01-0170	127	10	3829	Single unit
AADOVF010000013.1	Salmonella enterica	101309.43	127	10	3829	Single unit
AASZJW010000051.1	Escherichia coli	872150	5228	12	8945	cexE separted
AARPTZ010000044.1	Escherichia coli	PNUSAE018043	5229	12	8946	cexE separted
NZ_PNWB01000066.1	Escherichia coli	202942	283	1041	5014	aatD separted
AATJVI010000056.1	Escherichia coli	1.1943	1939	13	5660	cexE separted
NZ_KY706108.1	Escherichia coli	pAA-ST131	11956	12	15673	cexE separted
AAMIXU010000024.1	Salmonella enterica subsp. enterica serovar Chester	365385	63874	6	62642	cexE separted
AATFAW010000096.1	Escherichia coli	245103	5227	12	8944	cexE separted
NZ_POAE01000063.1	Escherichia coli	102221	283	1041	5014	aatD separted
AAOJCF010000012.1	Salmonella enterica subsp. enterica serovar Lexington	FL-MDD-171	127	10	3829	Single unit
AASIHR010000046.1	Escherichia coli	365326	4035	12	7752	cexE separted
AASSLV010000038.1	Escherichia coli	287551	5228	12	8945	cexE separted
DABBJA010000064.1	Escherichia coli	M663	1939	13	5660	cexE separted
JAAUBS010000014.1	Escherichia coli	EF431	1939	13	5660	cexE separted
NZ_NJKJ01000025.1	Escherichia coli	MOD1-EC703	5227	12	8944	cexE separted
NZ_JORE01000041.1	Escherichia coli 6-319-05_S1_C3	6-319-05_S1_C3	283	1041	5014	aatD separted
NZ_JOMS01000049.1	Escherichia coli 6-175-07_S1_C2	6-175-07_S1_C2	5227	12	8944	cexE separted
NZ_CP025893.1	Escherichia coli	503025	6357	10399	3686	cexE, aatD, and aat operon separated
AASVRH010000065.1	Escherichia coli	298880	5227	12	8944	cexE separted
NZ_AIHO01000021.1	Escherichia coli DEC15A	DEC15A	5230	12	8947	cexE separted
AAJQVD010000032.1	Salmonella enterica	CFSAN008627	127	10	3829	Single unit
NZ_CP025841.1	Escherichia coli	214-4	110581	99629	9708	cexE, aatD, and aat operon separated
AAQLOY010000043.1	Salmonella enterica subsp. enterica	CFSAN094845	127	10	3829	Single unit
NZ_JXBV01000046.1	Escherichia coli C691-71 (14b)	C691-71 (14b)	283	1041	5014	aatD separted
AAGMJV010000031.1	Salmonella enterica	CFSAN029970	127	10	3829	Single unit
NZ_WEQE01000041.1	Escherichia coli	E3V1C	5227	12	8944	cexE separted
NZ_PNZO01000072.1	Escherichia coli	320321	283	1041	5014	aatD separted
AAEJIM010000001.1	Salmonella enterica	CFSAN034445	127	-10	3829	Single unit
AASPJI010000060.1	Escherichia coli	285519	5214	12	8931	cexE separted
AASPJV010000057.1	Escherichia coli	316295	5227	12	8944	cexE separted
NZ_JJLL01000064.1	Escherichia coli 1-250-04_S4_C2	1-250-04_S4_C2	2110	7	849	single unit, but cexE downsteam of AatD
DAAZSU010000039.1	Escherichia coli	AUSMDU00004796	5227	12	8944	cexE separted
NZ_KB021518.1	Escherichia coli O104:H4 str. Ec11-9941	Ec 11-9941	6425	17	10147	cexE separted
NZ_POAR01000069.1	Escherichia coli	400584	283	1041	5014	aatD separted
NZ_JNPP01000100.1	Escherichia coli 1-392-07_S3_C2	1-392-07_S3_C2	2110	-7	849	single unit, but cexE downsteam of AatD
NZ_LRKT01000253.1	Escherichia coli	302031	1419	7	182	single unit, but cexE downsteam of AatD
NZ_BDPD01000046.1	Escherichia coli	1526	1939	13	5660	cexE separted
DABAWR010000058.1	Escherichia coli	ECOR-08	5226	12	8943	cexE separted
NZ_MLXW01000008.1	Salmonella enterica subsp. diarizonae serovar 60:r:e,n,x,z15	CFSAN045004	127	10	3829	Single unit
NZ_MXUT01000007.1	Salmonella enterica	BCW_3059	127	-10	3829	Single unit
AASTHT010000069.1	Escherichia coli	310175	5228	12	8945	cexE separted
NZ_WNTU01000033.1	Escherichia coli	MEX-13	5229	12	10062	cexE separted
AASXHT010000080.1	Escherichia coli	826306	282	1038	5010	aatD separted
AADTHW010000044.1	Salmonella enterica	CFSAN042341	127	10	3829	Single unit
AAABCF010000020.1	Salmonella enterica subsp. enterica	365383	63874	6	62642	cexE separted
NZ_MLXQ01000007.1	Salmonella enterica subsp. diarizonae serovar 60:r:e,n,x,z15	CFSAN044923	127	10	3829	Single unit
NZ_CP024668.1	Escherichia coli	F5176C6	283	1041	5014	aatD separted
NZ_PNVE01000064.1	Escherichia coli	302921	283	1041	5014	aatD separted
LR134161.1	Yersinia enterocolitica subsp. enterocolitica	NCTC13629	5016	3324	544	cexE and aatD together
NZ_KE701897.1	Escherichia coli UMEA 3180-1	UMEA 3180-1	5226	12	8943	cexE separted
NZ_SCJJ01000046.1	Escherichia coli	33_CAASB	1939	13	5660	cexE separted
DAAZWY010000026.1	Escherichia coli	S37EC	3429	13	7150	cexE separted
AASRKI010000073.1	Escherichia coli	PNUSAE044126	5227	12	8944	cexE separted
NZ_CP011286.1	Yersinia enterocolitica	KNG22703	5007	3313	468	cexE and aatD together
NZ_LRKX01000116.1	Escherichia coli	602646	1419	-7	182	single unit, but cexE downsteam of AatD
NZ_JH378070.1	Escherichia coli O104:H4 str. 09-7901	09-7901	5226	12	8943	cexE separted
NZ_CP053284.1	Escherichia coli	SCU-104	1939	13	5660	cexE separted
AASPIL010000046.1	Escherichia coli	317715	5225	12	8942	cexE separted
NZ_RRFC01000049.1	Escherichia coli	FWSEC0083	1938	13	5659	cexE separted
AAGPVE010000020.1	Salmonella enterica subsp. diarizonae	CFSAN008698	127	10	3829	Single unit
AAHJMN010000080.1	Salmonella enterica subsp. diarizonae serovar 16:z10:e,n,x,z15	OH-10-00020	127	10	3829	Single unit
AAEFLN010000027.1	Salmonella enterica	CFSAN048035	127	10	3829	Single unit
NZ_WEQZ01000035.1	Escherichia coli	K11V5	5226	12	8943	cexE separted
NZ_WNTO01000043.1	Escherichia coli	MEX-19	5214	12	8931	cexE separted
JAAUBW010000034.1	Escherichia coli	EF427	5225	12	8942	cexE separted
AASUKY010000061.1	Escherichia coli	298883	5226	12	8943	cexE separted
NZ_SCJB01000026.1	Escherichia coli	41_rectal	1939	13	5660	cexE separted
NZ_QOWQ01000054.1	Escherichia coli	MOD1-ECOR5	1939	13	5660	cexE separted
NZ_PNYZ01000065.1	Escherichia coli	700004	283	1041	5014	aatD separted
NZ_KB732961.1	Escherichia coli KTE171	KTE171	3371	-7	2110	cexE separted
NZ_PNZS01000071.1	Escherichia coli	204009	283	1041	5014	aatD separted
NZ_PNSL01000065.1	Escherichia coli	702551	283	1041	5014	aatD separted
AASRLA010000027.1	Escherichia coli	PNUSAE042504	5227	12	8944	cexE separted
AAEFFC010000012.1	Salmonella enterica	CFSAN048113	127	10	3829	Single unit
DABBIM010000071.1	Escherichia coli	M6133	1939	13	5660	cexE separted
AASOXF010000064.1	Escherichia coli	00-3261	282	1038	5010	aatD separted
AASPIM010000085.1	Escherichia coli	288996	5228	12	8945	cexE separted
AATQEB010000041.1	Escherichia coli	PNUSAE016169	5227	12	8944	cexE separted
DABDUV010000027.1	Escherichia coli	SCHI0016.S.276	5225	12	8942	cexE separted
NZ_JH378095.1	Escherichia coli O104:H4 str. C227-11	C227-11	6079	17	9801	cexE separted
NZ_CP024237.1	Escherichia coli O6:H16	2014EL-1346-6	-3223	142307	1905	aatD separted
AASWYJ010000035.1	Escherichia coli	MA_392	2530	18	6202	cexE separted
NZ_PNYO01000061.1	Escherichia coli	100047	283	1041	5014	aatD separted
AAKKPS010000012.1	Salmonella enterica	PNUSAS020029	127	10	3829	Single unit
AADNLU010000044.1	Salmonella enterica	CFSAN048037	127	10	3829	Single unit
NZ_JMGT01000017.1	Escherichia coli 2-005-03_S3_C2	2-005-03_S3_C2	1939	13	5660	cexE separted
NZ_PNYM01000071.1	Escherichia coli	100345	283	1041	5014	aatD separted
NZ_KI538659.1	Escherichia coli HVH 36 (4-5675286)	HVH 36 (4-5675286)	1939	13	5660	cexE separted
DABCSY010000068.1	Escherichia coli	BCW_5112	1939	13	5660	cexE separted
NZ_JOSR01000291.1	Escherichia coli 1-250-04_S3_C2	1-250-04_S3_C2	2109	7	848	single unit, but cexE downsteam of AatD
NZ_HE603111.1	Escherichia coli	HUSEC41	5226	12	8943	cexE separted
JAATZW010000037.1	Escherichia coli	EF480	1939	13	5660	cexE separted
CQAU01000079.1	Yersinia enterocolitica	ERL08109	5020	3324	548	cexE and aatD together
CWIS01000093.1	Yersinia enterocolitica	H324/78	5018	3324	546	cexE and aatD together
NZ_PNUA01000075.1	Escherichia coli	402371	283	1041	5014	aatD separted
NZ_CP016935.1	Yersinia enterocolitica	YE7	5018	3324	468	cexE and aatD together
AASTHC010000070.1	Escherichia coli	254610	5226	12	8943	cexE separted
NZ_CGHW01000024.1	Yersinia enterocolitica	ERL084574	5020	3324	470	cexE and aatD together
AAKTAS010000016.1	Salmonella enterica subsp. enterica	SAL-18-VL-NY-GA-0006	127	10	3829	Single unit
NZ_CP017848.1	Escherichia coli	FMU073332	3224	5486	1906	cexE, aatD, and aat operon separated
NZ_NJMF01000060.1	Escherichia coli	MOD1-EC317	1939	13	5660	cexE separted
AATLLM010000079.1	Escherichia coli	PNUSAE044791	2110	7	849	single unit, but cexE downsteam of AatD
DAAZFX010000027.1	Escherichia coli	1270-ESBL	8535	6792	529	cexE and aatD together
AATBSP010000057.1	Escherichia coli	882863	5226	12	8943	cexE separted
CWIV01000023.1	Yersinia enterocolitica	H7580/93	5019	3325	468	cexE and aatD together
NZ_CP041001.1	Escherichia coli	FDAARGOS_772	65075	17	63847	cexE separted
DABAWV010000060.1	Escherichia coli	ECOR-05	1939	13	5660	cexE separted
NZ_CWIR01000018.1	Yersinia enterocolitica	YE519-36/88	5020	3324	470	cexE and aatD together
AAGPPX010000005.1	Salmonella enterica	NSUOC-0106-S1.1X	127	10	3829	Single unit
DABCBX010000039.1	Escherichia coli	HICF146	5227	12	8944	cexE separted
AASMIS010000034.1	Escherichia coli	806203	5228	12	8945	cexE separted
DABDHF010000057.1	Escherichia coli	ESC0172	5226	12	8943	cexE separted
JAAUBA010000039.1	Escherichia coli	EF450	5225	12	8942	cexE separted
DABIQG010000059.1	Escherichia coli	eo2118	5227	12	8944	cexE separted
AASPIS010000018.1	Escherichia coli	296153	5225	12	8942	cexE separted
AASZOK010000049.1	Escherichia coli	PNUSAE047734	5227	12	8944	cexE separted
AARPTU010000041.1	Escherichia coli	PNUSAE018044	5227	12	8944	cexE separted
NZ_CP024265.1	Escherichia coli O169:H41	F6326-C1	28194	34121	5571	cexE, aatD, and aat operon separated
NZ_AHZE01000077.1	Escherichia coli O104:H4 str. ON2010	ON2010	5227	12	8944	cexE separted
NZ_AHAX01000072.1	Escherichia coli ONT:H33 str. C48/93	C48/93	5228	12	8945	cexE separted
AASPKA010000059.1	Escherichia coli	209969	5227	12	8944	cexE separted
RXYT01000123.1	Shigella sonnei	AP274	5226	12	8943	cexE separted
NZ_JOQY01000035.1	Escherichia coli 5-366-08_S3_C1	5-366-08_S3_C1	5227	12	8944	cexE separted
NZ_PNZE01000067.1	Escherichia coli	503606	283	1041	5014	aatD separted
NZ_CP024227.1	Escherichia coli O169:H41	2014EL-1345-2	25549	31476	5571	cexE, aatD, and aat operon separated
NZ_AQFF01000034.1	Escherichia coli 2720900	2720900	273	4630	3995	aatD separted
AATPAX010000028.1	Escherichia coli	B011X	5227	12	8944	cexE separted
DABBIG010000065.1	Escherichia coli	M615	1939	13	5660	cexE separted
SWMO02000485.1	Escherichia coli	10	5214	12	8931	cexE separted
NZ_QARH01000006.1	Salmonella enterica subsp. enterica	CFSAN058618	127	10	3829	Single unit
NZ_LRKM01000250.1	Escherichia coli	500487	1419	-7	182	single unit, but cexE downsteam of AatD
NZ_KB021505.1	Escherichia coli O104:H4 str. Ec11-4988	Ec11-4988	6483	17	10205	cexE separted
AASTUN010000047.1	Escherichia coli	PNUSAE044603	5228	12	8945	cexE separted
NZ_AQDW01000038.1	Escherichia coli 2770900	2770900	283	1041	5014	aatD separted
AASMXS010000070.1	Escherichia coli	785024	5228	12	8945	cexE separted
AASRLQ010000041.1	Escherichia coli	PNUSAE041021	5228	12	8945	cexE separted
AATFAK010000067.1	Escherichia coli	249367	5214	12	8931	cexE separted
AAGKJP010000015.1	Salmonella enterica	FLUFL-MJ697	127	10	3829	Single unit
NZ_CACV01000017.1	Yersinia enterocolitica subsp. palearctica 647/5307	647/5307	5272	3544	466	cexE and aatD together
DAAUQK010000015.1	Salmonella enterica	MA.162 KAK-12	63874	6	62642	cexE separted
NZ_WEQY01000035.1	Escherichia coli	K5V4	5226	12	8943	cexE separted
NZ_KE699424.1	Escherichia coli HVH 70 (4-2963531)	HVH 70 (4-2963531)	1939	13	5660	cexE separted
NZ_CPWT01000023.1	Yersinia enterocolitica	IP22276	5020	3324	470	cexE and aatD together
NZ_WERH01000065.1	Escherichia coli	K38V1	5227	12	8944	cexE separted
AARPBK010000043.1	Escherichia coli	PNUSAE019085	5226	12	8943	cexE separted
NZ_APXJ01000087.1	Escherichia coli 2866350	2866350	283	1041	5014	aatD separted
NZ_LRLY01000167.1	Escherichia coli	703348	1441	7	204	single unit, but cexE downsteam of AatD
