# Supplementary material for: Glycine acylation and trafficking of a new class of bacterial lipoprotein by a composite secretion system
Source: eLife. 2021 Feb 24;10:e63762. doi: 10.7554/eLife.63762 (PMC7943197; doi:10.7554/eLife.63762)
Supplement: Figure 3—source data 2. [file elife-63762-fig3-data2.txt]

>FTSX_MYCBO
MRFGFLLNEVLTGFRRNVTMTIAMILTTAISVGLFGGGMLVVRLADSSRAIYLDRVESQV
FLTEDVSANDSSCDTTACKALREKIETRSDVKAVRFLNRQQAYDDAIRKFPQFKDVAGKD
SFPASFIVKLENPEQHKDFDTAMKGQPGVLDVLNQKELIDRLFAVLDGLSSAAFAVALVQ
AIGAILLIANMVQVAAYTRRTEIGIMRLVGASRWYTQLPFLVEAMLAATMGVGIAVAGLM
VVRALFLENALNQFYQANLIAKVDYADILFITPWLLLLGVAMSGLTAYLTLRLYVRR
>FTSX_BACSU
MIKILGRHLRESFKSLGRNTWMTFASISAVTVTLILVGVFLVIMLNLNNMATNAEKQVEI
KVLIDLTADQKAQDKLQNDIKELKGIQSVTFSSKEKELDQLVDSFGDSGKSLTMKDQENP
LNDAFVVKTTDPHDTPNVAKKIEKMDHVYKVTYGKEEVSRLFKVVGVSRNIGIALIIGLV
FTAMFLISNTIKITIFARRKEIEIMKLVGATNWFIRWPFFLEGLLLGVFGSVIPIALVLS
TYQYVIGWVVPKVQGSFVSLLPYNPFVFQVSLVLIAIGAVIGVWGSLTSIRKFLRV
>FTSX_STRP2
MISRFFRHLFEALKSLKRNGWMTVAAVSSVMITLTLVAIFASVIFNTAKLATDIENNVRV
VVYIRKDVEDNSQTIEKEGQTVTNNDYHKVYDSLKNMSTVKSVTFSSKEEQYEKLTEIMG
DNWKIFEGDANPLYDAYIVEANAPNDVKTIAEDAKKIEGVSEVQDGGANTERLFKLASFI
RVWGLGIAALLIFIAVFLISNTIRITIISRSREIQIMRLVGAKNSYIRGPFLLEGAFIGL
LGAIAPSVLVFIVYQIVYQSVNKSLVGQNLSMISPDLFSPLMIALLFVIGVFIGSLGSGI
SMRRFLKI
>FTSX_ECOLI
MNKRDAINHIRQFGGRLDRFRKSVGGSGDGGRNAPKRAKSSPKPVNRKTNVFNEQVRYAF
HGALQDLKSKPFATFLTVMVIAISLTLPSVCYMVYKNVNQAATQYYPSPQITVYLQKTLD
DDAAAGVVAQLQAEQGVEKVNYLSREDALGEFRNWSGFGGALDMLEENPLPAVAVVIPKL
DFQGTESLNTLRDRITQINGIDEVRMDDSWFARLAALTGLVGRVSAMIGVLMVAAVFLVI
GNSVRLSIFARRDSINVQKLIGATDGFILRPFLYGGALLGFSGALLSLILSEILVLRLSS
AVAEVAQVFGTKFDINGLSFDECLLLLLVCSMIGWVAAWLATVQHLRHFTPE
>FTSX_NEIGO
MSIIHYFSLHVESARSALKQLLRQPFGTLLTLIMLAVAMTLPLFMYLGIQSGQSVLGKLN
ESPQITVYMETAAAQSDSDTVRSLLTRDKRLDNIRFIGKEDGLAELQSNLDQNLISMLDG
NPLPDVFIVTPDPATTPAQMQAIYRDITKLPMVESASMDTEWVQTLYQINEFIRKILWFL
SLTLGMAFVLVAHNTIRLQILSRKEEIEITKLLGAPASFIRRPFLYQAMWQSIFSAAVSL
GLCGWLLSAVRPLVDAIFKPYGLNIGWRFFYVGELGLVFGFVIALGVFGAWLATTQHLLC
FKAKK
>E3PPH1_ECOH1
MSFVFMILKEALQNIQENKKMMYLFLFVLILSFTGVIITDSLINSVAKTAQSELRSEGGA
TVTINFHTPKSRYHIATILSQMEIKDMLFSKKIFFQVGENPYATQLKKITGIESKDMLFD
GILSNFGMQEKNSVAIRDNNSFENKKKIIYINSIPFRAYNIATKRNTTFLDSLGLNSLQE
DSDFFIPLETALRLSLSNEIDSVKLLLKKEVDNVYLLNLNELLKKNGIDDYSVISFIDAQ
KVVDNVLNRFSLLTNIMYFFLTMTSVTTAKSMSKKMFQYRSTEFALKILNGINGKIVCFV
ILMESIIVALFSLLISLLVSFSILIAVSNIISVKLVMRYDVLALSVFAIVSFLCVYNIRL
SYSLFSKDLSILIKERFS
>D3H593_ECO44
MTTLHYYLNEALLNIIENRRQNFAFLVFLSLSFIGIIITDSLIYSVSLKAEEELKVHSDK
VIFVKLYRPKTVGYITEKFITVSKVLSFSKSAFLYVSDTPFSGELFSVNGIDKLGLNTEY
SGDLNDKYNGNVAIVNESSPFFSKKQIFINGVPFKIIGVRLNSKTDFLDSLGLKASQSDE
HIFIPLETMFKVKLDNRVNAVKIFLDNIVTKRDINNVKRVLYDNDIRKFDIVTSLNAKEA
VDRVLERFSLLTNSVYVILTLSASVTCFILSKRSFYSRRVELSLKIIHGTEKKEITVLII
IESLIMLSVCLFISVIYAGVIMHIIKYFLDVTISIRTTMITISLANVLLVFISANIIFGR
LFFSINPVNAIKGKIE
>B7LWU9_ECO55
MWLRILVLSFNMTTLHYYLKEALLNIIENRRQNFAFLVFLSLSFIGIIITDSLIYSVSLK
AEEELKVHSDKVIFVKLYRPKTVGYITEKFITVSKVLSFSKNAFLYVSDTPFSGELFSVS
GIDKLGLNTEYSGDLNDKYNGNVAIVNESSPFFSKKQIFINGVPFKIIGVRLNSKTDFLD
SLGLKANQSDEHIFIPLETMFKMKLDNRVNAVKIFLDNIVTKRDINNVKRVLYDNDIRKF
DIVTSLNAKEAVDRVLERFSLLTNSVYVILTLSASVTCFILSKRSFYSRRVELALKIIHG
TEKKEITVLIIIESLIMLSVCLFISLIHAGVIMHIIKYFLDVTISIRTTMITISLANVLL
VFIFANIIFSRLFFSINPVNAIKGKIE
>A7ZGQ8_ECO24
MFYMLFLILKESLKNIQENKSMMYLYSFVLILSFSGVIITDSLINSVAKTARSELRNDSE
STITINFHISKSRELIANILSKMDIKDVFFRKTLFLKVGETPFASQLKKVTGIESEDVLF
NVLRSDFGVKEKNSVIIENSNYDLAKKEYVYINDLPFKVNSVASKKKTVFLDSLGLNSLQ
EDGEFFIPLKTATRLLLNNEIDSARVVLKKEVDDINLMQLNTLLKSNGIDNYKIISFIDA
KRAVDNVLNRFSLLTNIIYFFLTVTSIVISKSMSKKMFQCRSTEFALKMLNGINGKTVCI
VIFVESSIVALLSIFVSLLISFVILVVVSRAISVELVMRYNALMTSVCVIAFFLCIYNTK
LSYSLLSKELSTLIKERFL
>HLYB_ECO57
MMSKCSSHNSLYALILLAQYHNITVNAETIRHQYNTHTQDFGVTEWLLAAKSIGLKAKYV
EKHFSRLSIISLPALIWRDDGKHYILSRITKDSSRYLVYDPEQHQSLTFSRDEFEKLYQG
KVILVTSRATVVGELAKFDFSWFIPSVVKYRRILLEVLTVSAFIQFLALITPLFFQVVMD
KVLVHRGFSTLNIITIAFIIVILFEVILTGARTYIFSHTTSRIDVELGAKLFRHLLALPV
SYFENRRVGETVARVRELEQIRNFLTGQALTSVLDLFFSVIFFCVMWYYSPQLTLVILLS
LPCYVIWSLFISPLLRRRLDDKFLRNAENQAFLVETVTAINTIKSMAVSPQMIATWDKQL
AGYVASSFRVNLVAMTGQQGIQLIQKSVMVISLWMGAHLVISGEISIGQLIAFNMLAGQV
IAPVIRLAHLWQDFQQVGISVERLGDVLNTPVEKKSGRNILPEIQGDIEFKNVRFRYSSD
GNVILNNINLYISKGDVIGIVGRSGSGKSTLTKLLQRFYIPETGQILIDGHDLSLADPEW
LRRQIGVVLQENILLNRSIIDNITLASPAVSMEQAIEAARLAGAHDFIRELKEGYNTIVG
EQGVGLSGGQRQRIAIARALVTNPRILIFDEATSALDYESENIIMKNMSRICKNRTVIII
AHRLSTVKNANRIIVMDNGFISEDGTHKELISKKDSLYAYLYQLQA
>RTX1B_ACTPL
MDFYREEDYGLYALTILAQYHNIAVNPEELKHKFDLEGKGLDLTAWLLAAKSLELKAKQV
KKAIDRLAFIALPALVWREDGKHFILTKIDNEAKKYLIFDLETHNPRILEQAEFESLYQG
KLILVASRASIVGKLAKFDFTWFIPAVIKYRKIFIETLIVSIFLQIFALITPLFFQVVMD
KVLVHRGFSTLNVITVALAIVVLFEIVLNGLRTYIFAHSTSRIDVELGARLFRHLLALPI
SYFENRRVGDTVARVRELDQIRNFLTGQALTSVLDLMFSFIFFAVMWYYSPKLTLVILGS
LPFYMGWSIFISPILRRRLDEKFARGADNQSFLVESVTAINTIKALAVTPQMTNTWDKQL
ASYVSAGFRVTTLATIGQQGVQFIQKVVMVITLWLGAHLVISGDLSIGQLIAFNMLSGQV
IAPVIRLAQLWQDFQQVGISVTRLGDVLNSPTESYQGKLALPEIKGDITFRNIRFRYKPD
APVILNDVNLSIQQGEVIGIVGRSGSGKSTLTKLIQRFYIPENGQVLIDGHDLALADPNW
LRRQVGVVLQDNVLLNRSIRDNIALADPGMPMEKIVHAAKLAGAHEFISELREGYNTIVG
EQGAGLSGGQRQRIAIARALVNNPKILIFDEATSALDYESEHIIMRNMHQICKGRTVIII
AHRLSTVKNADRIIVMEKGQIVEQGKHKELLADPNGLYHYLHQLQSE
>I2RLT3_ECOLX
MYTLILLAQYHNITVNAETIRHQFNTHTQDFGVTEWLLAAKSIGLKAKYVEKHFARLSMI
PLPALIWRDDGKHYILSRVTKDSSRYLVYDPEQHQSQTFSRDEFEKLYQGKVILVTSRAT
VVGELAKFDFSWFIPSVVKYRKILLEVLTVSAFIQFLALITPLFFQVVMDKVLVHRGFST
LNIITMAFIIVIIFEVILTGARTYIFSHTTSRIDVELGAKLFRHLLALPVSYFENRRVGE
TVARVRELEQIRNFLTGQALTSVLDLFFSVIFFCVMWYYSPQLTLVILLSLPCYVIWSLF
ISPLLRRRLDDKFLRNAENQAFLVEMVTAINTIKSMAVSPQMIATWDKQLAGYVASSFRV
NLVAMTGQQGIQLIQKSVMVISLWMGAHLVISGEISIGQLIAFNMLAGQVIAPVIRLAHL
WQDFQQVGISVERLGDVLNTPVEKNSGRNILPEIQGDIEFKNVRFRYSSDGNVILNNINL
YISKGDVIGIVGRSGSGKSTLTKLLQRFYIPETGQILIDGHDLSLSDPEWLRRQIGVVLQ
ENTLLNRSIIDNITLASPTVSMEQAIEAARLAGAHDFITELKEGYNTIVGEQGVGLSGGQ
RQRIAIARALVTNPRILIFDEATSALDYESENIIMKNMSRICKNRTVIIIAHRLSTVKNA
KRIIVMDNGIISEDGTHKELISKKDSLYAYLYHLQA
>LOLC_ECOLI
MYQPVALFIGLRYMRGRAADRFGRFVSWLSTIGITLGVMALVTVLSVMNGFERELQNNIL
GLMPQAILSSEHGSLNPQQLPETAVKLDGVNRVAPITTGDVVLQSARSVAVGVMLGIDPA
QKDPLTPYLVNVKQTDLEPGKYNVILGEQLASQLGVNRGDQIRVMVPSASQFTPMGRIPS
QRLFNVIGTFAANSEVDGYEMLVNIEDASRLMRYPAGNITGWRLWLDEPLKVDSLSQQKL
PEGSKWQDWRDRKGELFQAVRMEKNMMGLLLSLIVAVAAFNIITSLGLMVMEKQGEVAIL
QTQGLTPRQIMMVFMVQGASAGIIGAILGAALGALLASQLNNLMPIIGVLLDGAALPVAI
EPLQVIVIALVAMAIALLSTLYPSWRAAATQPAEALRYE
>LOLC_HAEIN
MNFPISLYIALRYWRAKSADRFGRLVTNLASLGIVLGVMALIIVLSVMNGLEGYQKQQVL
SSIPHAIVSEEQPISTEKTLENLPHFVQKAVPINTTNVIYQTAKGVSAGQIIGIQSFSDD
PLVESFDQTKFNEILPRGEFKLVIGDQLAQKLGVNIGDKIRLMITENSQYTPFGRVPMQR
LFTVSDIYYGYGEASGYEAFANITDIGRLMRIQPQQAQGYRLFLNDPFQITELPQHFPTQ
KITDWRVQKGEFFQAVRMEKNMMGLLISLIIVVAISNIVTSLSLMVVDKQGEIAILQTQG
LTKSQVRSVFIYQGLLVGFVGTLLGAILGVLATLNLTDIVSAVNPQGVFLPTELSFVQMI
FVIGFSLLLSLLSTLYPAYRAAKVEPAAALRYE
>LOLC_XYLFT
MFNPLSVAIGLRYLRAKRRNGFISFISMASILGIALGVTVLITTLAVMSGFQKEIRDRLL
QMSAHATVSAQGAPMHDWQHAVALAMTDPRVAGAAPYIESEALLQGERHQPAMMRGIVPN
QETKVSVLAQKLKVGSIDSLKPGEYNILLGKELALWLGVDVGDSVIVLLSQTQTTPVGTM
PRMKRFTVSGLFEVGYNEIDRGLAVVNMEDMQKIMRMDGVTGVRLKLHDMDHAWDVASDL
AVRLNGPYLVSDWTRENANLYSSLKMEKTVMGILLSLIIAMGAFNLVSSQVMLVTDKQAD
IAILRTLGLSPAGVMRVFMVQGSLIGIIGTLSGVIGGVVLTWNLERILKLIESTFNITLL
PEDVYYITGLPTDMQFPDVVVITLMALAMSFIATLYPAWRAARIQPAEALRYE
>LOLC_NEIMA
MFSLEAWIGLRYLRAKKRNGFMSFITMVSIAGIALGVTALIVVLSVMNGFQKEIRGQLLN
VAPHAEIGYIDNTDTDWRNLLRFTENRKGILAAAPYVSNQALLANAGEIRGVQIRGILPS
EERKVVEYGDKMPAGKFEDLIPGEFDIILGVGLAEALGAEVGNKVTVITPEGNVTPAGVV
PRLKQFTVVGLVKTGVYEVDNSLAMTHIQDARVLYRLDKEVAGLRLKLADPQNAPALTAK
LIPEAQRDTVWVRDWTFSNRSYFEAVELEKRMMFIILTLIIAVAAFNLVSSLVMAVTEKQ
ADIAILRTLGLSPGGVMKIFMVQGAFSGFFGTLAGVVCGVLLGWNVGRVVAFFENLLGVH
LINSQVYFIDYLPSDVDMGDVALIACISLGLSFVATLYPSRRASKTQPAEALRYE
>LOLE_ECOLI
MAMPLSLLIGLRFSRGRRRGGMVSLISVISTIGIALGVAVLIVGLSAMNGFERELNNRIL
AVVPHGEIEAVDQPWTNWQEALDHVQKVPGIAAAAPYINFTGLVESGANLRAIQVKGVNP
QQEQRLSALPSFVQGDAWRNFKAGEQQIIIGKGVADALKVKQGDWVSIMIPNSNPEHKLM
QPKRVRLHVAGILQLSGQLDHSFAMIPLADAQQYLDMGSSVSGIALKMTDVFNANKLVRD
AGEVTNSYVYIKSWIGTYGYMYRDIQMIRAIMYLAMVLVIGVACFNIVSTLVMAVKDKSG
DIAVLRTLGAKDGLIRAIFVWYGLLAGLFGSLCGVIIGVVVSLQLTPIIEWIEKLIGHQF
LSSDIYFIDFLPSELHWLDVFYVLVTALLLSLLASWYPARRASNIDPARVLSGQ
>LOLE_HAEIN
MNTPFFISWRYQRGKQKNPLVALIAKFSAIGIALGVAVLIVGLSAMNGFERELNQRILAV
VPHAEILSAPNATEPTIHHWQNLEKRLQQNPQIKGISPFVSFTALVENGSKLKVVQVKGV
EKQAEDKVSSIGNFVQEQGWNKFEKEGGLVLGSGIAKELDVKVGDWITLLISQQNGDEQF
AQPTREPVQVTSILRLDGQLDYSYALLPLAQAQTFLTYQPDQITGVELKLDDPFSARNLD
LSMLNDYPQMLYMQNWISKFGYMYRDIQLIRTVMYIAMVLVIGVACFNIVSTLIMAVKDK
QGDIAIMRTLGANNAFIKRIFIWYGLQAGMKGCLIGIVLGIILALNLTTFIQGIEWVIGK
KLLSGDVYFVDFLPSELHWLDVLMVLVAALALSLMASLYPASRAAKLQPAQVLSSH
>MACB_ECOLI
MTPLLELKDIRRSYPAGDEQVEVLKGISLDIYAGEMVAIVGASGSGKSTLMNILGCLDKA
TSGTYRVAGQDVATLDADALAQLRREHFGFIFQRYHLLSHLTAEQNVEVPAVYAGLERKQ
RLLRAQELLQRLGLEDRTEYYPAQLSGGQQQRVSIARALMNGGQVILADEPTGALDSHSG
EEVMAILHQLRDRGHTVIIVTHDPQVAAQAERVIEIRDGEIVRNPPAIEKVNVTGGTEPV
VNTVSGWRQFVSGFNEALTMAWRALAANKMRTLLTMLGIIIGIASVVSIVVVGDAAKQMV
LADIRSIGTNTIDVYPGKDFGDDDPQYQQALKYDDLIAIQKQPWVASATPAVSQNLRLRY
NNVDVAASANGVSGDYFNVYGMTFSEGNTFNQEQLNGRAQVVVLDSNTRRQLFPHKADVV
GEVILVGNMPARVIGVAEEKQSMFGSSKVLRVWLPYSTMSGRVMGQSWLNSITVRVKEGF
DSAEAEQQLTRLLSLRHGKKDFFTWNMDGVLKTVEKTTRTLQLFLTLVAVISLVVGGIGV
MNIMLVSVTERTREIGIRMAVGARASDVLQQFLIEAVLVCLVGGALGITLSLLIAFTLQL
FLPGWEIGFSPLALLLAFLCSTVTGILFGWLPARNAARLDPVDALARE
>MACB_NEIGO
MSLIECKNINRYFGSGENRVHILKDISLSIEKGDFVAIIGQSGSGKSTLMNILGCLDTAG
SGSYRIDGIETAKMQPDELAALRRERFGFIFQRYNLLSSLTARDNVALPAVYMGMGGKER
SARADKLLQDLGLASKEGNKPGELSGGQQQRVSIARALMNGGEIIFADEPTGALDTASGK
NVMEIIRRLHEAGHTVIMVTHDPGIAANANRVIEIRDGEIISDTSKNPEIPASNVGRIQE
KASWSFYYDQFVEAFRMSVQAVLAHKMRSLLTMLGIIIGIASVVSVVALGNGSQKKILED
ISSMGTNTISIFPGRGFGDRRSGKIKTLTIDDAKIIAKQSYVASATPMTSSGGTLTYRNT
DLTASLYGVGEQYFDVRGLKLETGRLFDENDVKEDAQVVVIDQNVKDKLFADSDPLGKTI
LFRKRPLTVIGVMKKDENAFGNSDVLMLWSPYTTVMHQITGESHTNSITVKIKDNANTRV
AEKGLAELLKARHGTEDFFMNNSDSIRQMVESTTGTMKLLISSIALISLVVGGIGVMNIM
LVSVTERTKEIGIRMAIGARRGNILQQFLIEAVLICIIGGLVGVGLSAAVSLVFNHFVTD
FPMDISAASVIGAVACSTGIGIAFGFMPANKAAKLNPIDALAQD
>MACB_ACIAD
MMTKQALLEVHNLVREFPAGDSTVQILKNINLTIYEGELVAIVGQSGSGKSTLMNILGCL
DRPTSGSYKVSGQETGKLEPDDLAKLRREYFGFIFQRYHLLGDLSAEGNVEVPAVYAGVT
PAERKQRATALLTELGLGSKTENRPSQLSGGQQQRVSIARALMNGGDVILADEPTGALDS
HSGVEVMRILRELNAAGHTVIIVTHDMQVAKNATRIIEISDGKIIADRENIPEYASELNK
DPDAAPAIANKQSKGKSVSAFRSMLDRLSEAFQMALISMNAHRMRTFLTMLGIIIGIASV
VTVVALGNGSQKQILENISSLGTNTITVFQGRGFGDNSKTANFKTLVPSDADALSSQPYV
TAVSPMVSSSKTIRYKENEATATINGVSNDYFDVKGLTFKDGQSFDQRSVRDLTQDVVID
TNTQKQFFTDGSNPIGQVVLLGSVPARIIGIVEPQTSSMGSDDSLNVYMPYTTVMSRMLG
QSNVRNIIVRINDQYSTSAAENAIVNLLTLRHGQQDIFTMNSDSIRQTIEKTTSTMTLLV
SAIAVISLIVGGIGVMNIMLVSVTERTQEIGVRMAVGARQSDILQQFLIEAILVCLIGGV
LGVLLSLGLGQLINKVAAGNFAVAYSTTSIVAAFVCSTLIGVVFGFLPARNAAQLDPVAA
LSRE
>MACB_PSEAB
MENATHPVPLIELRDIRKRYGGNGTPEVEVLKGVSLSIHAGEFVAIVGASGSGKSTLMNI
LGCLDRPSSGSYHFAGHDVAELDSDEQAWLRREAFGFVFQGYHLIPSASAQENVEMPAIY
AGIPASERHTRARALLERLGLAERTANRPHQLSGGQQQRVSIARALMNGGHIILADEPTG
ALDSHSGAEVMALLDELASQGHVVILITHDRDVAARAKRIIEVRDGEIVSDSANDERPAQ
PSAGVERHLQADDLSQRLAEGSSEPSGAWRAELLEAVRAAWRVMWINRFRTALTLLGIII
GVASVVVMLAVGEGSKRQVMAQMGAFGSNIIYLSGYSPNPRAPMGIVSSDDVAAIATLPQ
VKKVMPVNGGELVVRYGNIDYHAYVGGNNTDFPEILNWPVAEGSYFTERDEDAATTVAVI
GYKVRKKLFGSANPIGRYILIENVPFQVIGVLAEKGSSSGDKDADNRIAIPYSAASIRLF
GTRNPEYVIIAAADAQRVHQAERAIDQLMLRLHRGQRDYELTNNAAMIQAEAKTQNTLSL
MLGSIAAISLLVGGIGVMNIMLMTVRERTREIGIRMATGARQGDILRQFLTEAAMLSVVG
GLAGIALALCIGGVLLLGQVAVAFSLSAIVGAFSCALVTGLVFGFMPARKAAQLDPVAAL
ASQ
>MACB_RHIME
MAPLISLQDVSKTYFNGDIAVEVLHHISLDIEAGEFVAIIGQSGSGKSTLMNILGCLDQP
TSGSYFIEGENVSGFDSDELAALRRRTFGFIFQSYNLIPTASARENVEVPAVYAGVSARD
RHDRAEALLQSLKLGERIDHRPNQLSGGQQQRVSIARALMNGGRVILADEPTGALDSQSG
DEVMRLLRDMNENGHTVIVITHSREVAAQADRLIEISDGHIVADRSKKRRSNRDAAVGLA
QRTREGFAAIADVSEAVKMALRALRANLFRTILTLLGIVIGVGSVVAMLAIGTGAQNSVL
DRISSMGSDLLVVRPSMANFRGSAGGTNVTLVPADADAITELANVAFAVPEMTSTVTLRR
GNIDYQTTANGTVPQFTEAKSWKIGRGEFINRNDMETYAPVAVLGETVVKTLFPEGSDPI
GQYVLVNKIPFQVIGVMSGMGASAGGNDQDDVVLVPLTTGSMRLFGQRNIRTITVKVQDA
SAIDLTQERIQALLNERHRKDDTQITNMSSVREAFTETSNTMKFFLGSVAAISLLVGGIG
VMNIMLVSVSERTREIGVRMATGARERDILVQFIVEALVVSAIGGAIGVVAGLSTGYAAK
AFGMPVSFTPGPVALAFACAFLTGLLFGYLPARNASRLQPAVALSAD
>CYAB_BORP1
MTSPVAQCASVPDSGLLCLVMLARYHGLAADPEQLRHEFAEQAFCSETIQLAARRVGLKV
RRHRPAPARLPRAPLPAIALDRQGGYFVLARFEPGADQAVLIQRPGQAPARLGQAEFEAL
WAGELLLCACAASPTQALARFDFSWFIPALVKHRHLIGEVLLISLVLQFISLLTPLFFQV
VMDKVLVNNAMETLNVIAVGFLAAILFEALLTGIRTYLFAHTSSKLDVELGARLYAHLLR
LPLAYFQARRVGDSVARVRELEHIRAFLTGNAVTVLLDVVFSVVFIAVMFFYSVKLTLVV
LAALPCYFLLSLVLTPVLRRRLDVKFNRGAENQAFLVETVSGIDTVKSLAVEPQWQRNWD
RQLAGYVAAGLSVANVAMLANTGVTLISRLVALGVLWVGATEVVAQRMTVGELVAFNMLS
GHVTQPVIRLAQLWNDFQQTGVSMQRLGDILNCRTEVAGDKAQLPALRGSIELDRVSFRY
RPDAADALRNVSLRIAPGEVVGVVGRSGSGKSTLTRLIQRMFVADRGRVLIDGHDIGIVD
SASLRRQLGVVLQESTLFNRSVRDNIALTRPGASMHEVVAAARLAGAHEFICQLPEGYDT
MLGENGVGLSGGQRQRIGIARALIHRPRVLILDEATSALDYESEHIIQRNMRDICDGRTV
IIIAHRLSAVRCADRIVVMEGGEVAECGSHETLLAAGGLYARLQALQAGEAG
>Q8E9G5_SHEON
MPVTASEKVEQWTISASQRVIVDPLLDCLVLLTEHFGNPCSSDSLAAGLPLSGAVLTPDL
LPQAASRAGLAAKLSRKGLNEISPILLPCILLLKDKKACILREFDLESDRAVIQLPETGG
EEILTIESLETLYVGYLFLVKQEYRGDMGFDVYLHDNKTHWLVQTLKDSAPIYRDALIAS
VLVNIFALVSPLFIMNVYDKVVPNLAFDSLWVLAIGASIAYLFDLVMRQLRSYLIDVAGK
KVDIIVSSRLFAKAIGIPLEKRSPSIGGMAKQLGEFDSIREILTSATITTLVDLPFALFF
LIVIYIVAGDLAVIPVVGGMIIIGFTLYTQPKLKAAIEEGNKFSSLKHGHLIESLSALES
IKANGAEGIVQKSWQQMIGHSANWQLKSKKLSNSVSNTANFIVQFTVVCVVILGVYRVSD
NLISMGGIIAAVMLSSRAIAPMAQLAGLMTRANHTASALRQLNELMLQEDEFENKGHLVS
KQRLIGKINADHVGFSYPGSEKPVLHPLSLTINPGERIAIIGRNGSGKSTLAKLLVGLFQ
PTTGSLRYDGVDSAQIHPSDLRRNFGYLPQDVTLFHGTIRDNILFGTRQVTEHQLIRAVQ
LSGVSQFTHLEAEGLDQQVGEGGMSLSRGQRQTVALARATLNDPPVLLMDEPTASLDARA
EQQFIRSMQNVSKDRTLLLITHKMHLLQLVDRIIVLERGHVVADGPKAEVLEKLNFGLVN
GGAKNE
>PAXB_PASAE
MEPLMSFKQKNDYGLHALVILAQYHNIAVSPEEIKHKFDPEGKGIDLVAWLLAAKSFELK
AKKVKKSIDRLPFIHLPALIWRDDGQHFILTKIDTQTNRYLIFDLEERNPKVLSAVEFQQ
VFQGNVILLTSRASIMGKLAKFDFTWFIPAIIKYRKIFVEVMIVSIFLQLFALITPLFFQ
VVMDKVLVHRGFSTLNVITVALAIVVIFEIVLSGLRTYVFSHSTSRIDVELGAKLFRHLL
ALPISYFENRRVGDTVARVRELDQIRNFLTGQALTSVLDLLFSFIFFAVMWYYSPKLTIV
ILLSLPCYIAWSIFISPILRRRLDEKFTRNADNQAFLVESVTAIDTIKALAVTPQMTNIW
DKQLASYVSADFRVTVLATIGQQGVQLIQKTVMIINLWLGAHLVISGDLSIGQLIAFNML
SGQVIAPVIRLAQLWQDFQQVGISITRLGDVLNAPTENFQGKLSLPEINGDVTFKNIRFR
YKPDAPIILNDVNLTIKQGEVIGIVGRSGSGKSTLTKLLQRFYIPENGQVLIDGHDLALA
DPNWLRRQIGVVLQDNVLLNRSIRDNIALTDPSMPMEQVIHAAKLAGAHDFISELREGYN
TMVGEQGAGLSGGQRQRIAIARALVNNPRILIFDEATSALDYESEHIIMRNMQQICHGRT
VIIIAHRLSTVRKADRIIVMEKGHIVERGKHSELLENKDGLYYYLNQLQSI
>L0M9R8_ENTBF
MALHSIPSSGGDTVDNQDDIGIDPRTLHDDPLLDSLMAICMLHGSPASRVSLTAGLPLVN
NRLTLAIFSRAAARANLRVRMLKRELKKITAVSLPAILLLKGNRTAVLLGWSEHGEARIL
PSETLGGELSIDAQTLADEYTGVALFIQPMHQRERSETALIPRTRTWFRDTLKLSRTLYT
DSIVASFLINVIALCTPLFVMNVYDRVVPNQATSTLWVLAIGITVAFLFDLLLKTLRSRC
LDLAGKKTDMIVSASLFSRITGMAMKARPARLGSFAQNIHEIQSLRDFLSSLTLATLIDM
PFTLLMLLVIGIIGGPLVFIPLVAFPLALVVSWLIQRPLNETIDDTMKLSSERQAVLIET
LSGLDAIKVNNAQSERQYLWEKTLGTLSKKELRVKTLSTLAVNFTAWLQQFSGVAMIVAG
VYLIIDGNLSMGGLIACYMLNGRALVPMGQLSGLVTRYQQARMTMETTESMMDLPQERQE
DAPSVAREKLQGAIAFQNVTFTYPDQKYTSLRAISFTITPGERVGIIGRSGSGKSSLAKL
IIGFYQPDAGEILIDGMDANQIDVNDLRHNIGYGPQDIHLFSGTLRENLIYGASYVDDDV
MLRASRLAGVHEFARKHPDGYNMQVGERGLNLSGGQRQAVVLARALLLDPPILLLDEPTS
SMDNTTEDAVRRALMENTRGKTMLLVTHRASMLALVDRLIILDRGRIIADGPRDNVLSAL
KKGQIHASH
>H5WUR2_9BURK
MADTRPPEVGPAPIEPGLAFDAGTPYNPDSDALLQALVWLCAHHGRDRSALNLLDGQALA
APLDAGRAVGLLQRAGFEAEAVRRTPTDLNALLFPAVLVLKNDDAAIITRRLPAEAGQPL
RYELVMPAAGMQKMVAAEDELLAEYSGVLLLAAPLAETRQVEGDSPAAADHWLWGTIKQL
SPYYRAAMLAALLSNVLMLATGIFTSTVFDKVIPHNALATLWAVSIGAVLAIAFDLAARQ
LRNNLIDTAGKKADLALGSKLFRQTLALRMEHRPASAGTFAHQLAQIESVRDFCASASLA
ALSDLPFVLLFIGMTAFVAGPVAWVLVVAAPLVIAMALVTQALLKRSTSAQMREQADLHG
LLVEAVEGLEDLKAAGAQGQFLRKYERNMVAAAVASLQARKLSSWINNIAMVMQQFVTVA
MIFWGVYLIQEGGLTSGALMASVMFGSRAIAPLGSVVALASRWQGARAAMLALNRVMALP
VEHASSAPLATPKLSGQVRLAEVGFGYPDAAGNAGHAVLKGINLAIQPGERVALLGRIGS
GKSTILRLIGGLYQPREGRVEVDGIDLRQLDALDYRAQIGFVSQEPRLFNANLRDNVLLG
RVLADAGRLAEVARLTGLDRVAAGHPQGFAMAVGESGCLLSGGQRQLVALARALVTQPRI
LLLDEPTSSMDAQSEALFVKQLKAATQGVTLVAVTHRPAVLDLVDRVVVVDNGKVVMDGP
KAKVLAALAGGAPGAAPPQAATAPPGPPIQKPAPQATATPPPLPERAAA
>CVAB_ECOLX
MTNRNFRQIINLLDLRWQRRVPVIHQTETAECGLACLAMICGHFGKNIDLIYLRRKFNLS
ARGATLAGINGIAEQLGMATRALSLELDELRVLKTPCILHWDFSHFVVLVSVKRNRYVLH
DPARGIRYISREEMSRYFTGVALEVWPGSEFQSETLQTRISLRSLINSIYGIKRTLAKIF
CLSVVIEAINLLMPVGTQLVMDHAIPAGDRGLLTLISAALMFFILLKAATSTLRAWSSLV
MSTLINVQWQSGLFDHLLRLPLAFFERRKLGDIQSRFDSLDTLRATFTTSVIGFIMDSIM
VVGVCVMMLLYGGYLTWIVLCFTTIYIFIRLVTYGNYRQISEECLVREARAASYFMETLY
GIATVKIQGMVGIRGAHWLNMKIDAINSGIKLTRMDLLFGGINTFVTACDQIVILWLGAG
LVIDNQMTIGMFVAFSSFRGQFSERVASLTSFLLQLRIMSLHNERIADIALHEKEEKKPE
IEIVADMGPISLETNGLSYRYDSQSAPIFSALSLSVAPGESVAITGASGAGKTTLMKVLC
GLFEPDSGRVLINGIDIRQIGINNYHRMIACVMQDDRLFSGSIRENICGFAEEMDEEWMV
ECARASHIHDVIMNMPMGYETLIGELGEGLSGGQKQRIFIARALYRKPGILFMDEATSAL
DSESEHFVNVAIKNMNITRVIIAHRETTLRTVDRVISI
>Q3BW86_XANC5
MSRWWAQLRRASGVRGLPMILQGQVGECGLAAMAMIAHYHGCHIGLAELRRRFLLSRQGT
NLANLVAIAQALGLQARALRLEMDALPELQLPCVVHWDLNHFVVLKRVGTRRLQIHDPAS
GPRSLTPGEFSRHFSGIALELSPAADFRPQAAAPAVALSSLIGRVHGLGRAVWQVLALAF
ALEVLSLGMPFQLQWIVDQAVPSADIGLIHVLGAGFLLLVVLQSCIALLRGWLIASVSAQ
LGFQWMGQVFAHLLALPLAYFEKRHLGGIQSRFASIVQVQRTLTTGFTQTLVDGVLVIGT
LGLMLVYSVGLSAITLVAVTLYAATRWLWLRRMREAAAEQLLWDARQHTHLLESVRGIQG
VRLFGRQQVRRMDWTHLLAEQTNAQLRLAQGEVWQSSLKRLLFGCERVLVIWLAAFAILR
AELSLGMLLAFMAYREQFAMRLSELIDRLVEFRLLRVHLERVADIVHQPREEADQRIDAP
AWNDTTIELCGIGFRYADDTPAVLEDVSVRIASGECVAITGASGCGKTTLVKVILGLLKP
SAGHVKIGGRPLSETALTPYRAIVGTVMQDDLLFTGSVSENISFFDPEPDQAQVERCARI
AGVHQEVEQMPLGYASLLSEAGTGLSGGQRQRVLLARALYRSPRILVLDEATSHLDVMNE
QRVNRAIQAMQVTRIIVAHRRETVAMAARVITLEQGRVVSDQPIADWQRLQERSAAAD
>D2TJZ7_CITRI
MLSMSIYILEAIISLKENIRYALTFILFLSLSFLGVIITDSLIYSVSMQAEKELKSRGDN
IISIELYQHEKKDNIDKVLNKYYTKLSYSQRSFLTGGNSPYSDEAISVIAIDKAGINLLM
GGEFDDSLFEGNVAVYNNNNLDISNKPQEIFFNGVPFQIIGVKNKSKAEFLDSLGLSPGN
SNEKYYIPLDTLFRFNLDNEIDNIQIIFDKDVTTEMSTSIKNQLKKNNIDKYMITTSLDA
RAIVERVLNRFSLLTNSIYLLLTITAIISCIVVCKRNFQSRSTEFALKIIHGISYKEIQI
VVVIETIFTVIVSLLLSIAISILSIMLLSSILNISVKIRWLMILMSLSAVLILCFIANLL
YGNKTFKINPIELIKARTK
