# Supplementary material for: Glycine acylation and trafficking of a new class of bacterial lipoprotein by a composite secretion system
Source: eLife. 2021 Feb 24;10:e63762. doi: 10.7554/eLife.63762 (PMC7943197; doi:10.7554/eLife.63762)
Supplement: Figure 3—figure supplement 1—source data 1. [file elife-63762-fig3-figsupp1-data1.txt]

>H4UTF9_ECOLX
MDNYFNKTKIFSSYSLDQEQNKVEESNNITSLLPRMSMGMGQYINNKKRLSTFGDSNVYF
SLSQDVFAAYKYKNNKDKLAIQKSLQYLELQRKKYEYLLNFYYDNINYLYKLKRIELTKN
LIEKLETDYNMSKVLFNMGKIPYLDTEIKRNNLDKMKNTLNEVELERRYTLMKINSDYAV
PEKLLHEISLTDIKSCKRSSIMELVRDIYLKKNESVEIDNKISESSLLPSLYFSVGLTPK
NGGTLSDISLREMDYNASISIDIPLSDFFSSFNSKKTNAMNLVRNGIDNLSDFREIELLR
FDISNKLHIMKKKDSMLKKDLYIKRKELSYISERVKNKKESVLTYYSLQDDIYDTELEIK
RSENELMYYELYLYFLG
>L3QEM8_ECOLX
MDDYFNKTNIFSSYILEQEHNKIEESNNVASLLPSMSIGLGQYINNNKRLSTFGDSDIYF
SLSQDIFSAYKYKNNKDKLAIQNNLQNLELQRKRYEYLLGFYYSSINYTYQLEQIQLTKK
QIQKLETDYNISKELFKMGKAPYLDTEIKGNNLDKMRNTLNEVELERQYSLMKIKSDYSV
PEELLHKVTIEDIKACKRSSIIELVKNIYKKKNESVDIDNKISESSLLPSLYFSVGLTPK
NGGTLSDISLREMDYNASISVNVPLSDFFSSFNSKKTNAINSMKNNIDNLNDFRELELLR
FDINNKLHIIKNKIPILKNNLYIKNKELNYISERVKNKKESVLTYYSLQDDIYEIELNIK
RNENELMYYELYLDFLG
>C4LCU4_TOLAT
SWPENKWWLRYNDAQLNALVDEAIHDSPSLKAAAARLKSAEGLAQQAGASRYIQAGMALS
ASESKVSYQYQAYAPPKNWNDYGSATLNFSYDFDFWGKNKAAVAAATSDFAAAQAESATA
NLMISTSLVQSYAELARLYANRDTAVTALDIRKKTVSLLQQRFSNGLETQGAVRQAEALR
ANAEAELLSIDESIALQKNALAALLGKGPDRGLSIARPGVKLQQSFGLPKEAGVGLLGHR
PDVTASRWRAESAAKRIGIAKAQFYPDVSLSAFIGYQAFGLDNLTRSGNDAGSIGPALYL
PLFTGGRLQGQLTTAEASYEEAVANYNNTVTQAFHDVADVVTSSKALTARLQKTQEAVDA
AQDAYQIANNRYRGGLATYLDVLTAEDALLGSQRALVNLQSRSFSLDVALVHALGGGYQA
PRS
>D8J1W5_HERSS
MNSNSSTLDLPIQPPQRSGRAWPRAVSVLAAVLAATLMAGCASFSDLGERAQPKSIDRYQ
SQQSLAASAVQAAWPSDQWWRVYGDAQLNALIDEALQSAPSMAVAKARLMKAEGAAQQQG
AALYPQVSANASLDRMKQSYNNGVPPDFVPKDYNNATRATLDFSYEIDFWGKNRAALAAA
TSELEASRADAAQARITLATSIASAYAELAQLYAQRDTNEAALKVRVESLDLFNQRFTNG
LETRGSVKQMEARRAIAQADLKATDESIGLQRNKLAALLGAGPDRGLQLTRPQIDLSRPF
ALPAQLPVELLGRRPDIVAARLRAEAAGKQIKVARAAFYPNVNLTAYFGFQSLGIDMLTR
AGSDIGSIGPAISLPIFNGGRLRGQFRSASASYDEAVANYDQAVTQALQDVADVGVSEKA
LAGRLADVQAAADAAEEAYRIVSNRYNGGLATYLDVLNAQDTLISNLRQLSDLRSRMFTL
DVALVRALGGGYRAADDSSSQNSADAPLHDTQAKG
>Q8XYA8_RALSO
MYFDSSFPADTLRWLRAGVVLPLALVAGACAQFPEASERPTPQTPEGLHSASSLAASAVA
WPDDHWWQAYGDAQLNALIGEALRDSPDMAAAAARLRGAEAAGAVAGAALLPQVSANASA
ARQRQSGSSDWNEVGRATLDFSWEIDFWGRNRASLAAATSDLEASRADAAQARLTLASAI
ASSYADLAGLYAVRDADEAALAVRRHSAQLFTERFASGLETRSGVKQAEALLASAEGELL
RVDESIGLTRHALAALVGAGPDRGLTIRRPSVAIRSPEGLPAELAVNLLGRRPDVVAARL
QAEAQVHRIDSKRAEFYPNVNLSAFIGFESIGLSNLFKSGSRIGSIGPAVSLPIFNGGRL
RGELKRAQASYDEAVANYNRTLTQALQDVADAWLSRKALAPRLAKVEEAFRAAEQAYRVT
LNRYEGGLASYLEVLTAQDTLLTNQRALTDLQSRAFTLDVAMTRALGGGYRAPRS
>A0A5C2AMN1_VIBCL
MKNSVQTVGLLHKAAPYFTASLLSAFVLTGCSVPDHYPDLATMWEANELSSTNTFSHQAE
MDWPSANWWQRYQDAQLNHLIEEALQHSPSLEMAMARLKGAQGFARQAGAIRSFDLGLAA
SATESKVSERYQSATPPDGWNDYGTLTLNFQYDFDFLGKNRAAVVAATSELAAAEAESVA
ARLMISTSIANAYAELARLYANQETVHAALQVRNKTVELLEKRYANGLETLGSVSQAKAV
AASVEAELLGIQESIQLQKNALAALVGQGPDRAASIEEPHITLTSRYGLPSEAGVGLLGH
RADITAARWRAEAAAQQVGIAQAQFYPDVTLSAFIGYQAFGLDHLFDSGNDAGAIGPAIY
LPLFTGGRLEGQLTSAEARYQEAVAQYNGTLVQALHEIADVVTSSQALQARINKTEQAVQ
QAEQALHIATNRYQGGLATYLDVLVAEESLLNNQRALVNLQSRAFSLDLALIHALGGGFE
TTES
>D2TJZ8_CITRI
MRFNKKYMVIILANLLVGKDVFSCSLNMYLSKLESYELFKLEQEDSLLQNKSVASSFLPN
VSIGMGQYINNNTGLVDIGRSSFYIAASQLIFSGESLGKNSEKEENDNKRRIISFEKDKN
EQLLKLYADILQYKYLKENISLILRRLDKLKLEYNKTVLDLKSGIIPSLEVDVKSLNVLK
MESSLNRLKADYELLENKINKNYSIPPQNISKITENDILSCKTISYRELIDKNKHNKLQQ
ADIELDINNASLLPSIYLSIGLTPKNEGALRDINLREMNYNGGISVNFPINNIFSAIDNQ
KKYAISVTKARLESERDHEQLLIANRNILNEYLAIKRNIPILKKEVQLKNRRMEYKLWLV
KEKKENILSYLDSQDELYEAEINLKKNERDLKYYQMYLNFIN
>E3PPH0_ECOH1
MKIIFILLAMIFLYNPSAFAYVCPLDLYFRKNIDYITYQIKSSQIKMDRRDNDYSLLPEL
SLSTGQSAYNKSGFKSPEYSNAGIYLSMPVFSGGRYFIYNKKLSLSDDLQEITLEKNRIN
YILSVYEKIIRRKEISSLLKEYQHKQKEADIENNRLQYIFEQGNISEFELNLKNNIVENH
KKNIKLLKNELHHLEWELQRKYNLPHKMFELIDSKIIKSCKKNDVSFLIKKENAAELEEA
NINFDLEKTADYPSLSLSLGLTPKNGGAIRNISTEHGSYAASVSLNIPLSGLLKLAAKKE
KHSLSVDTVKLSIDKKNIELENTRQDILNKLNNATDELSYLKKQFLINKNKVSYLKERLK
NNTNMLSYYNEINALNEIERELIKKENEIELYKMHMFFIG
>D3H594_ECO44
MRHILYSFLAINAYLFSTQTLAKDCIIDNFFQKSIQFNSYSLDIEELDINKHNNIKTMLP
DINIGLGQYINNNQWFSSITDSNFYLSLSYNLLSAYEAKMQNDKLDIANYLKYIEMLSER
NNYIINLFSEIINYKIKKSHLMLMLERYRKLNKEYEIAKRKMSIGLISVLDVEMRYNILQ
KIRFDIDVLEEEESLLSDKISREYHVPESAIPDITYHKLKECKTADFYTLLAENKKLKIK
AADIDNDIRKLSEIPSFYLSFGLTPKQGGALGNMSLRKMDYSASLGISFPLMGLFSSSEN
QKEKIISISRTRNELLKENIKLDLLEKEIRQKIDKLEKNLAMMKNELALKKRKIEYINYR
VKNGQDDVITYLSSVENLHETENEFQKIGYEIEYYSLYHYFLLQHISNTGEM
>A7ZGQ9_ECO24
MGNSSVFANVCPLDIYFSKSIEYKTYQMQSEQNKMERQDNDYSLLPEISIFTGQSAYNKS
SFKSPEYSSAGIYLSMPIYSGGRYFLNNDRLSLLDKLQSISIEKSRINYLLSIYEKITRR
NEINYLLREYHLRQNDSDIENRRLQYLFEKGDVSGFELNLKRNMNEDSYRNIKLLKSELR
LLEWSLNKEYHIPQNMFGFIDSSTIKLCKRNSLSSLIKKENITELTEANVNYLLEKSTDY
PSLSLSLSIRPQKGGEIRNVSIQHGDYSASINLNIPLSGLLKQNTKKERYSHSVDSAKIK
IDKKNMELESARENTLNKLDDATNELVHLRKQLSHNKNKINYLRKQLKENNNIVSYYDEI
NSLNEIERNLIKKENEIEIYKMHMFYID
>APRF_PSEAE
MTMRRLMTWLFGAFLLLLREDAFALGLLDGYHLALENDPQFQAAIQEHEAGRQYRALGRA
ALLPRLVYSYNRGRSWSDVTQTTTRGDFKEDRDYDSYVSTLSLQQPLFDYEAFSRYRKGV
AQALLSDERFRSQSQELLVRVLEAYTGALLAQDQIELARAQKRSYREQFQLNQRQFERGN
GTRTDTLETQARFNLAQAQEIEARDSQDAALRELERLVGAPLEIADLAPLGERFQVRPLS
PASYTAWRDLALAENPELASLRHAVDVARYEVEQNRADFLPRLGLYASTGKSKSGSENTY
NQRYETDSVGIQLSVPLFSGGETLAATRQATHRMEKSHYDLDDKVRETLNQVRKMYNQSS
SSAAKIRAYEMTVDSARTLVMATRKSIAAGVRVNLDLLNAEQALYSAMNELSKAKYDYLT
AWARLRFYAGVLDEADLELVAANFVSGETPARRRDCATTDCPAPLHTLSKTDTEENRSAL
N
>Q7N8R0_PHOLL
MMKRNNASLSMGLLILVCVNLFSFPAWALSLTEVYALALENDPIFLAAVKEREGGEEHEK
IGRADLLPKVIMSYQQSPKNWQHTEYPRYNLRGGKTTESQDRQYRSYSAAVVLTQPLIDF
EIWARYKASQAHTLMSNERFRADFQQLAVRVVNAYVDVAYAQDQIDLVIRQKMAYEKQLE
LNKKLFTSGEGTLTDVVETQSRYSQAIADEIAAKDDLDAAIRNLQLIVGVSLPVDLPVQR
LSNKKRFQILKLLPERYEAWEELALANNPLLSASRQEVKAAYHEVQRNRAGYLPRLELYA
SHSENESSSDNTIDQKYRTDTIGLRMSMNIYNGGATSAAVRQAAAHYGRTKYDLDAQAGE
ILNALRRNYNQYLNSEKRISAYEMAVESASLQVDATSKSVALGQRVNVDVLNAEQQLYTA
RRDLSQAKYNYIKAWIGLLSEAGELKGEHLDKVAKYFR
>Q9HYK0_PSEAE
MNRLRACLLSSALLSASSAQALGLLDAYQLAVRHDPTFQAALHERRAGSENRAIGRAGLL
PSLRYDYNKARNDSTVSQGDARVERDYRSYASTLSLEQPLFDYEAYARYRQGEAQALFAD
EQFRGRSQELAVRLFAAYSETLFAREQVVLAEAQRRALETQLAFNQRAFEEGEGTRTDLL
ETRARLSLTRAEEIAASDRAAAARRTLEAMLGQALEDRELAAPIERFPALRLQPATFEGW
RQVALQRSAELGAQRHALEAAAYEVERNRAGHLPRLSLYASSSKTHSASESTYEQKYDTD
SVGLRLSLPLFEGGRVSAATRQAGDKYAQAQAELDAQVASVINDLHSQFDLTASSLAKVR
AYEMAVAAAREQVTATRRSVAGGERVNRDVLDAEQQFYGARRDLAEARYAYLNAWLRLRQ
LAGVLEDRDLAVLAAYFGAGEGRAQVTAAIR
>A7I0W0_CAMHC
MRKILAFCITAILFAGCNFKPETPQISANFKADFNSSNINDFWWKNFNDENLNMLIDSAL
KNNSDLALALNNIEYARVSLGLSKLEFLPNFTLSGSAVRQNNFPQAPDSNHANIYQIGAG
LNYELDLWGKVRNSVDAADSNFKATIYDYDNARLSIASSVANLYFKFLSLKEQEKILTQT
LAAYEQMANFRANQLKAGAINNIVYYQSKAQVQSATASLIATKTQINATNTALSIMTGKN
YDEILHNNIKASQTFPTLPKIPAGIPSDLLLHRADVASALGRLKATNFLVGAQKANYFPS
FSLTGAFGFASTEFDRLFVNNASSWNIGGSLVGPLLDFGRTKKRIDLANLDQNASFINYD
KTLKTAFGDVRDALVSVKNSDIRTKTLKDLLATQQQVYNAAKLRYDSGYSDHIELLDSER
NLLSAKLNLSMANYERYASEVALYKALGGGFSLKDSKTVNLINTNKTVMPNDSAFPVDKR
IF
>A0RM94_CAMFF
MRKTALILLIGAFVAGCSLKPDMIEIQQTYEYKFDVYSINEKWWESFGDEKLNSLISQAL
KNNSDLLIALNNIEQAKINLNLANVELFPNINLNGEATKNRSSGETYMGQDNKKYNAFSL
NTALSYEIDLWGRVRDSANASEAIFKATKYDYDSAMLSIASTTANTYFMLISLKEQENIL
NETLNTYEETLIYRQKELNAGAIDELTYYQAQAAVHSAKTQLIGIQTQIAQTNSALSVLV
GKNLNDILYQSIDSPNTLPTMPEVPSGISSDVLLHRADIASSLERLKASNFLVGVARTAW
LPQLSLTGIFGFSSDEFNRFFVNNANIWSVGGSIMMPLLDFGRTKNRVELANLEQNASFL
SYDKAVKTAFGEIRTALDTRKNSVLKEQSMQDLVKSQTKVYDLSKARYDDGYSTHLEFLD
SQRNLLSARLSLAQSKLDVATSVVDVYKSLGGGFNYKEDNLNLGNPKTAQKRAVFFCLIY
TA
>J2XD20_KLEPN
MRPLSARSTTKPASVSPLVRYSPVFFSSSTIKIFTAGSFTRALCGYSILEERLRIAMKYQ
ENDSFVIFPSRPEQSPLRKVAAMDKSSKPSAAMRSIQLLTLSVIFALTGCLSLAPDYQRP
AAPVPQQFSLSQNKLVTATAGYQETGWRTFFVDPQVKSLISTALANNRDLRMATLKVQEA
RAQYRVTDADRYPQLNGDGSTTYGGKLKGDTTTSSDYTAGLNLSYDLDFFGRLKNLSEAD
RQNFFASEEARRAVHILLIANVSQSYFNQRLAAAQLQVANDTLQNYQQSYAFVEKQLLTG
STTVLALEQARGMIESTRADIAKRQGQLAQANNALQLLLGSYQRLPDDSASSAVDLQGVT
LPPSLSSAILLQRPDILEAEHSLQAANANIGAARAAFFPSITLTSSLSGSSSELSSLFNA
SGAMWNFIPKIELPIFNAGRNQASLDLAEIRQQQQVVNYEQKIQSAFKEVADALALRQSL
ADQIAAQERYLASLNITLQRATALYRHGAVSYIEVLSAQRDIFTTRQTLLELNYSRQANE
ITLFTALGGGWME
>C5BE54_EDWI9
MVKIKQLSVSMVLTLTGCVSLAPEYQRPALPVGAQFSSAAAAGDTASTYDRDQGWRQFFR
DAQARSLIDEALLNNRDLQQAVLNVRLARAQLALQQADRYPQLDATSQANYRAPLQGGAS
NREYQLGGALGFDLDLFGRLQSMSAREQQNFLASQQAQRAVHILLVSNVAQAYFTQQLAY
AQRRIAQETLQNYRQSYSLIEQQVRAGSNNLLALEQARGQLDTTQATLARREGEVAQANH
AIQRLVGVYGGTPRDLRGLESPVGPVALPVPLPSTILLQRPDIMEAEHLLQAADADIGAA
RAAFFPSISLSGGLNSSGSDLAGLFSAAGGMWSFVPKVTLPIFNGGRNRANLQLAELRQQ
QSVVNYENKIQAAFKEVDDALSARRSLADQLTAQQRYLDAIQATLVRARGLYAHGALSYL
EVLDAERALFTTQQTLLDLRYSQQANEITLFAALGGGWQA
>CUSC_ECOLI
MSPCKLLPFCVALALTGCSLAPDYQRPAMPVPQQFSLSQNGLVNAADNYQNAGWRTFFVD
NQVKTLISEALVNNRDLRMATLKVQEARAQYRLTDADRYPQLNGEGSGSWSGNLKGNTAT
TREFSTGLNASFDLDFFGRLKNMSEAERQNYLATEEAQRAVHILLVSNVAQSYFNQQLAY
AQLQIAEETLRNYQQSYAFVEKQLLTGSSNVLALEQARGVIESTRSDIAKRQGELAQANN
ALQLLLGSYGKLPQAQTVNSDSLQSVKLPAGLSSQILLQRPDIMEAEHALMAANANIGAA
RAAFFPSISLTSGISTASSDLSSLFNASSGMWNFIPKIEIPIFNAGRNQANLDIAEIRQQ
QSVVNYEQKIQNAFKEVADALALRQSLNDQISAQQRYLASLQITLQRARALYQHGAVSYL
EVLDAERSLFATRQTLLDLNYARQVNEISLYTALGGG
>CYAE_BORPE
MAAVQVRRRGRALALALWAGFALSVGGGVRARDGLATPPAFEGQAAPAVSWPCPPPADRL
DDLALLEAIDLALCHSPALRQGWARIKARSAEVGLARAPYYPSVALSAGRSAQRRSTGLG
EDGVRNNVMAVTLAWRLFDSGARSAALRAAQAQLDEAAQAYGAVLQDKLAEVVGAYYEAA
TARQALHTAVEDTEIARRSASIAARRARAGLDSHGDVLHAQAALERARLAQAQAEGAQAR
ALAGLAQVLGVDPATPIVLAPGPLAPQRIEDRELAQWLRDARQRHPAIKAAQAGLAAATA
QVDVARATDMPTVDLSLGHYRNSSENVSVFAGSSRSVSASLNLRIPLFDGFARRHRIQGA
RAEVQRQEALLDQARLATGAAVARAYADLRAARASHEASLRWLKAARAAYESDLRRYEAG
VGGVAELLRAQSDWLSARQRHVLYAAQLRTRALALLAAAGELGRSTIDGDPPKE
>D8IZN1_HERSS
MSDEAAIRKALAILLICLLAPVAPVAAADTESLRIGDPLLARPPDLITGRLLPGDDQRVE
CAASPYVAGKALSLADAIDQALCQQPQIQAAWAAIKLQAAQLGEARAGYLPTVTSGASKL
NSATQYEGGSGRRSLTTLYATLTWRLLDFGGRSANQRAADAMLQSALASHDAAVQKALAS
VVASYYEVQSSSASQQAREKSQQLARQLLETAIRREQRGVGSLPETLQARTFLAKAELEQ
ARASGQHKKAQAMLAAAMGLLREAQDVPVLTLVPEQEEYPDGLEQNLPAWLQAARQYHPA
ILAARAQLEAAREKLQVARSEGMPTLDLSARQYANGRPNQAGNRGDRERMVGLNLTVPIF
EGFARDYKVGGAQAQIEAREAELQEVQTQVLGDIASTYAEAMTALNSLSSSRRLLDAAQG
AVDSVRRKYDAGAADIVEMLNAQTALSEADQERVKAMSDWRSARLRLLANAGRMGRWAVA
GNAR
>Q9HWN7_PSEAE
MRALAGLLCGLLGLVPGAAAYEPDVFGTTGQVAGQAVYDLGGSGLPCRGGPPPTELSLEE
AIERILCHDPQTRLAWANAKAQAAQVGIGKSAYLPRLDGRLDASRGYSDMDYRDAPYLSG
DGHRHRRGASLQLSWVLFDFGRRSAALRNAQQLLLAANASQDATLQNTFALAAQAYYDAL
AAQRSLAASRQVAELAAQNLEAADAKYRAGAAALSDRLQAQTALSQASLAQVRDEGALSN
ALGVIALRMGLAPDTPLRLSGELEAQPDTGFVKAIDEMLAEARREHPALLAAQARLKAAA
ASVEESRAAGRPSLALSANLARSHSDQAMAFNGDTRERDRSIGLQLNIPLFEGFERTYQV
RNALARREASEAELADTEQQVSLEVWNNYQSLSVETRSLARTRELVEQSRQSLEVVQGRY
RSGVGSMIELLNALTAYASAEDQHIRALGNWQTSRLRLAASLGRLGFWSLR
>OPRM_PSEAE
MKRSFLSLAVAAVVLSGCSLIPDYQRPEAPVAAAYPQGQAYGQNTGAAAVPAADIGWREF
FRDPQLQQLIGVALENNRDLRVAALNVEAFRAQYRIQRADLFPRIGVDGSGTRQRLPGDL
STTGSPAISSQYGVTLGTTAWELDLFGRLRSLRDQALEQYLATEQAQRSAQTTLVASVAT
AYLTLKADQAQLQLTKDTLGTYQKSFDLTQRSYDVGVASALDLRQAQTAVEGARATLAQY
TRLVAQDQNALVLLLGSGIPANLPQGLGLDQTLLTEVPAGLPSDLLQRRPDILEAEHQLM
AANASIGAARAAFFPSISLTANAGTMSRQLSGLFDAGSGSWLFQPSINLPIFTAGSLRAS
LDYAKIQKDINVAQYEKAIQTAFQEVADGLAARGTFTEQLQAQRDLVKASDEYYQLADKR
YRTGVDNYLTLLDAQRSLFTAQQQLITDRLNQLTSEVNLYKALGGGWNQQTVTQQQTAKK
EDPQA
>Q1LGD3_CUPMC
MRKTLLCLAAVAALSGCSLIPNYQRPAAPVDATFPQGEAYPKTAAVDASVTAVDLGWRDY
FTDPRLRELIQVSLDNNRDLRVAVLNVEAYRAQYRIQRADLFPQVDAAAQGTRQRVPADL
SATGQRVISSQYGVSLGTTAWELDLFGRLRSLSEAAFEQYLAGDEARRSTQIALVASVAN
AYLTLRADEEQLKVTRDTLTTYERTYNLTRRRFEEGIASRLELRQSETQVETARASLAAY
TRALAQDTNALTLLVGSGMPADLPQGLGLEEKLVAEVPVGLPSDLLQNRPDILSAEHRLK
AANADIGAARAAFFPRITLTASAGTASRQLSDLFAAGQGTWLFSPQIVLPIFTAGSLQAS
LDYAKIQKDINVAAYERTIQGAFREVADGLAARGTFSDQVQAQVRLVRASQDYFTLAEHR
YSTGVDSYLTLLDAQRQLYNAQQTLITDRLNQLTSEVNLYKALGGGWTDVTHRPENGAPA
DGAGSSTTGSTGGGAGSAS
>F4GS37_PUSST
MITSGVALSMLLQACSLTPKYERPALPAETAAWPQGEAYGESQKLGMAAADISWQSFFQD
PALKKLIAVALDSNRDLRVAALNVDAYRAQYRIQRSALFPSLDAAGNGARQRLPADLSPS
GAAGISSQYDVGAAMAFELDFFGRIRNMNQQALEEYLATEEAKRSVHISLVANVAQAYLT
WQADQALLEVAQRTLQTNERTLSLIQSSFDAGVASALEVRQARTTVNEARAYVQRYTRQV
AVDVNGLRMLLGGPLPTDMPQGLKLDSQVFAEIPVGLPSDLLQRRPDILAAEHRLIGANA
NIGAARAAFFPRISLTGSAGTASSQMSGLFEGGSGTWAFMPSISMPIFNAGRLGANLDYA
EIQSDIRVAQYERTIQNAFREVSDSLAARGTYGKQLEAQRELVENTSEYFKLAQQRYDEG
VDSYLNVLDAQRLLFTSQQQYIQDRLAQLNSEIDLYKALGGGWLETDAVSVVHSS
>TOLC_ECOLI
MKKLLPILIGLSLSGFSSLSQAENLMQVYQQARLSNPELRKSAADRDAAFEKINEARSPL
LPQLGLGADYTYSNGYRDANGINSNATSASLQLTQSIFDMSKWRALTLQEKAAGIQDVTY
QTDQQTLILNTATAYFNVLNAIDVLSYTQAQKEAIYRQLDQTTQRFNVGLVAITDVQNAR
AQYDTVLANEVTARNNLDNAVEQLRQITGNYYPELAALNVENFKTDKPQPVNALLKEAEK
RNLSLLQARLSQDLAREQIRQAQDGHLPTLDLTASTGISDTSYSGSKTRGAAGTQYDDSN
MGQNKVGLSFSLPIYQGGMVNSQVKQAQYNFVGASEQLESAHRSVVQTVRSSFNNINASI
SSINAYKQAVVSAQSSLDAMEAGYSVGTRTIVDVLDATTTLYNAKQELANARYNYLINQL
NIKSALGTLNEQDLLALNNALSKPVSTNPENVAPQTPEQNAIADGYAPDSPAPVVQQTSA
RTTTSNGHNPFRN
>TOLC_VIBCH
MKKLLPLFVSAALGTLSSAVWAENLAEIYNQAKENDPQLLSVAAQRDAAFEAVTSSRSAL
LPQINLTAGYNINRSDQAPRESDLLSAGINFSQELYQRSSWVSLDTAEKKARQADSQYAA
TQQGLILRVAKAYFEVLRAQDNLEFVRAEKAAVGRQLEQTKQRFEVGLSAITDVHDAQAQ
FDGVLADEVLAENSLTNSYEALREITGQEYSKLAVLDTKRFAASRTTESSEALIEKAQQQ
NLSLLAARISQDVARDNISLASSGHLPSLTLDGGYNYGNNSNDNAKNTSGEEYNDFKIGV
NLKVPLYTGGNTTSLTKQAEFAYVAASQDLEAAYRSVVKDVRAYNNNINASIGALRAYEQ
AVISAKSALEATEAGFDVGTRTIVDVLDATRRLYDANKNLSNARYDYILSVLQLRQAIGT
LSEQDVMDVNAGLKVAKK
>W1HYY1_KLEPN
MKKLLPILIGLSLTGFSAMSQAENLLQVYQQARISNPDLRKSAADRDAAFEKINEARSPL
LPQLGLGADYTYNNGYRDSNGINSNVTSGSLQLTQVLFDMSKWRALTLQEKTAGIQDVTY
QTDQQTLILNTATAYFKVLAAIDTLSYTEAQKQAIYRQLDQTTQRFNVGLVAITDVQNAR
SQYDAVLANEVTARNDLDNAVEELRQVTGNYYPELASLNVNGFKTNKPQAVNALLKEAEN
RNLSLLQARLNQDLAREQIRQAQDGHLPTLSLSASSGISNTSYSGSKTHNNPQQYQDNDA
GQNQIGLNFSLPLYQGGAVTSQVKQAQYNFVGASEQLESAHRSVVQTVRSSFNNVNASIS
SINAYKQAVVSAQSSLDAMEAGYSVGTRTIVDVLDATTTLYNAKQQLSNARYNYLINELN
IKSALGTLNEQDLVALNNTLGKPISTSADSVAPENPQQDATADGYGNTTAAVKPASARTT
QSSGSNPFRQ
>D5V5K2_ARCNC
MYKLIIMLVFCSLLSANELSILKDSKKQLRQTEKQRIEEKYNSANKDWIAPITISSGIKR
GHSFSSQSDNLTKSVSIGFTQSIYKSGGIEFTIKNAKDVLNSDLINWEIENNAILETIYE
TLLQIKQLKIQIEQNKYSLKNKEIQLELKKIQYEAGNADITELNNAIIDKNSQFKQNIAT
ENALKDKEYELSKYTNLKYDQIELLDFKGINKKDFINNNLNIKYEKAQVESLDSSYKKLK
STYLPQVTLGTSYAYSKNNDMVNDYETSSKDGSISLNVSMPIYDINKSSTLEESRLSLLK
QKLNLNDIKEQIKYEYDQILNQIDTYEKQAKVIKDNLNLYTELINANKSSNDAGMSADYD
LEILQNTKKINEYDLSINQINIKLQYSKLYFKTRV
>A0A4Q0ZBV1_9PROT
MRRVVILPFLCSLMFANELDLLQEDKKELRKIDKEIIEKKYESSKDEWIGKINLNSSLGK
DHDFTYDKTGDMSRSLGLSFSQSIFESGGIEYSIEYARKQLQSDLIAWENQNIALIQAIY
ETLLAIKKLKLQIEQSDYSLKNKDIELILNRIQYEAGRVDITELNNAIMSKNNQQKENIS
LKNSLKEKEYELSKYTSLKSNQIEIIDFEVVDKEKFLKDNLNIRYENSKVELLDTSYKQL
KSTYLPKVTLNTNANYRNNQNEDDRQTGAVTLNMSMPIFDITKDSKIEKSKLEVLKQKVN
VKDMQNELEYEYEQILTQINSYDEYEKTISENLKLYEDLITANQSSNAAGMSADYDLEIL
QNTQKINQYDLQINDINRKLQYTKLYFKTKANI
