# Supplementary material for: Glycine acylation and trafficking of a new class of bacterial lipoprotein by a composite secretion system
Source: eLife. 2021 Feb 24;10:e63762. doi: 10.7554/eLife.63762 (PMC7943197; doi:10.7554/eLife.63762)
Supplement: Figure 3—figure supplement 2—source data 1. [file elife-63762-fig3-figsupp2-data1.txt]

>Q8XR27_RALSO
MQVKSISAKRLITGAGVLAAISVAVWGTVSLHAKEAAAPEAPVSVRHEGERVIVPEQSAL
RRTLAVAPVVQGQIAAPFTLPAVVEADPAKLMKVLPPLTGRIVSLNKQLGDAVKAGDVLF
SIDSADLAQATSDAAKAQSTLALTRRNLERLRELDKSEIAAKRDLEQAQNDYAQAVSEAD
RANNRLAQLGAKGGTQVTGGHILAVRSPITGRVVDLNAAIGGYWNDATAPVMTVADLSRV
FVTASAQEKDLAQVYAGQSATVKLDAYADALPAKVRFVGEMLDPDTRTVKVRMVFDNREG
RLKPGMFAQATFLARPHDGITVPMTAVIQSGFYNRAFVEVAPWQFEARVVKVGAQLDDHV
EIVSGLKAGDRVVVKEGVLLND
>A0A0W0X240_9GAMM
MIPKSLIFKRIFWGLLALIIAMLVFWLVLTLYSKKNKPVEQTPPLLHVGGRLVIPEHSPL
RQFIVVKPVVEQLVISPFTLPAIVEADPATLVKVLPPLTGRITTLNKRLGDPVKAGDILF
TLDSPDLAQALSDVARAQASLTFTQANLKRQQRLSASNINARRDLQQAQSDNIQAISELE
RANARLKALNVENMDIKENKLIVRSPLAGRVVDLNAAIGGFWNDITAPIMTVADLSTVYV
KASAQEKDLRHLYVGQDVNVILDAYPQHFRSKIQYLGALLNPDTRTVSVRMLFDNKQGLL
KPNMFGKANFLSQPHKRIVLPLTTIIQRGFDSIVFVEVAPWQFEPRLLELGPQFNEKVEV
LSGLKTSERVVVKGGIILND
>A9BUT5_DELAS
MTRFLASERSGRPHGQPHGLHQRHPLLAAAWPVGGLLISVAMAACNGPAEPTAATHAATA
APQPAPVRREGNLIVVPEGSPLRERLQVAEIALQPLQTRLSAPATIEAEPEKLVRITPPV
AGRLVRLHHQLGDAVKAGDALITMDSSEISSVRAEHAKSQAALLHARQEFDRQKLLFDAE
IAARKDYEAAQQSLAAAGADARAASDHLSQLGAAVQEGSRGSYVVKSPISGRVVEMAGSQ
GGYWNDVNASVMTVADLRKVWLSASVSERDLAHVDVGQQAHIALAAYPDLQLQGRVQYVG
ELVDTATRSVKVRVAVDNPEGRLRPGMFARVGFDAPARQAVMVPAAALLQGQVSTRVFVD
KGGWRFEPRDVQVGAQQDGQAEILSGLAAGERVVVNGGVLLQ
>D3H595_ECO44
MIEGNVVTVERKLFSVLNHEYTAKKDIVAMKRNMEEKKLSRLKGAKIHLTSMFSKGLISR
ESLHDIDEKISNTELTIMGLDIESKNLEQLLKLSSPFLHTPFIIRNIFVTNEQYVNAGDD
IMSVELLDNFYIDVKFDPVSITGNIRDKRIRYRSLVNSLMGSATVVKNIRASGESTQGED
TSGLRSITLLIDGDRNELSNLLDTAFEIIIDD
>E3PPG9_ECOH1
MKLNYIKCICFLLVSLLPGIAQSHLLSWYGILRGDSVISYKSPVNGIIEYLNCTPGSDKD
DTRIFKIASVDNVSKKDILELKLHRARDEYKKYKDDYENASNAYNEGLIAKNELRDIGSK
MKDAVINLKELESEIISLNYINELSNPHVQGKFVCQDVFVSQGSYITSGDLIMNIEMINK
YRIEIKFDPVTTNLKKKAIRYRSLVNGSTGDAKLILTKNITNNSGMEGVKSAILELENNG
NLSSDLLDTAFEITLHD
>D2TJZ9_CITRI
MKQKLILKKMNVILNIIRCILILLINSFSLSSYADTYYGVLRGSESLTFKSPYSGFITLN
SLREGDIGKAGKLFTIHNYEYNNNKRILSLKIKNAEKQKKRIQREYQDGLSAYQKGFLSK
HDLYSYEDKLDNMELSIISLRSEINSLNDILHLGDVNMEKPFIIRNINVNNQQYVNSGDL
LMNIELLDRFYVDIKIDPVVFQGNIKDKNINYISLVGNMKGKASVRRISGIVDRTSSKTS
GMRMVTLLIHGDSASLQALLDTAFEIRIND
>A7ZGR0_ECO24
MKLRYIKCTCFILISLLPNIAYPHSLSWYGILRGDAIIDYKSPVNGIIDSLNCTLGVDQD
NTEIFKITSIDGVYKKEILELKINKARDEYKKYKNDYMNAEQAFNEGLIAKNELDDISRK
MRDAIINLKEIESEIETFNHINNLSKPYIKGRFVCQDVFVSKNSYVNSGDLIMRIEMIDR
YRIEIKYDPVTTNLKNRNIRYRSLVNNSTGNAKLIATKNLKDNSNMGGLKSAIIELEHSG
GLYPELLDTAFEITLYD
>ACRA_ECOLI
MNKNRGFTPLAVVLMLSGSLALTGCDDKQAQQGGQQMPAVGVVTVKTEPLQITTELPGRT
SAYRIAEVRPQVSGIILKRNFKEGSDIEAGVSLYQIDPATYQATYDSAKGDLAKAQAAAN
IAQLTVNRYQKLLGTQYISKQEYDQALADAQQANAAVTAAKAAVETARINLAYTKVTSPI
SGRIGKSNVTEGALVQNGQATALATVQQLDPIYVDVTQSSNDFLRLKQELANGTLKQENG
KAKVSLITSDGIKFPQDGTLEFSDVTVDQTTGSITLRAIFPNPDHTLLPGMFVRARLEEG
LNPNAILVPQQGVTRTPRGDATVLVVGADDKVETRPIVASQAIGDKWLVTEGLKAGDRVV
ISGLQKVRPGVQVKAQEVTADNNQQAASGAQPEQSKS
>Q9KLV2_VIBCH
MKALSWSIALVLASSAYAQNQDSNERFTVKTELISQIVELDGVVQPVNQGSLAAQTSGRV
VGLYVDVNDFVKKDQVLLEISAVQQSAALDAAQAQLASATAQNREAQAQLNRYRQLFPKG
AISKDQMDSAEARARSADAAVKSAQAAVEQAKESLGYTNITAPYDGIVTQRMVELGETVA
PGTPLLRGFSLDELRVETEIPQRYQPYVADVSQFTVRTAQGEQLKPVEFSLFSYADPQSH
TFKTRLELPQNSAALVPGMWVKTEFNYGQREVLVVPSSAVLRRAELSAVYRVNNGQRALN
PVRLGQVYGDYVEVLSGLELGDVVATQAVTAKGE
>A0A384L2L8_YERPE
MSKNRGVMPLAAILVLSGSLVLIGCNDKDAAQAGAQQAPEVGVVTLKAEPLNITTDLPGR
TSAFRVAEVRPQVSGIILKRNYIEGSDVTAGTSLYQIDPATYQAAYDSAKGDLAKAQASA
QIAHLTVNRYKPLLGTNYISKQEYDQALSDAQQADATVLAAKAALESARINLAYTQVRSP
ISGRTGKSAVTEGALVTSGQASAMTTVQQLDPMYVDVTQSSDEFLRLKKELADGILKQEN
GKAKVRLLLENGVEYTETGTLEFSGVTVDETTGSITLRAIFPNPNEALLPGMFVRARLDE
GIRPDALLVPQQGVTRNPRGEATAMVVGAGNKVEMRTLIANQAIGNKWLVTEGLKAGDRL
IISGLQKIKPGVEVKVQEVTDTAPETAPADTAKKS
>CUSB_ECOLI
MKKIALIIGSMIAGGIISAAGFTWVAKAEPPAEKTSTAERKILFWYDPMYPNTRFDKPGK
SPFMDMDLVPKYADEESSASGVRIDPTQTQNLGVKTATVTRGPLTFAQSFPANVSYNEYQ
YAIVQARAAGFIDKVYPLTVGDKVQKGTPLLDLTIPDWVEAQSEYLLLRETGGTATQTEG
ILERLRLAGMPEADIRRLIATQKIQTRFTLKAPIDGVITAFDLRAGMNIAKDNVVAKIQG
MDPVWVTAAIPESIAWLVKDASQFTLTVPARPDKTLTIRKWTLLPGVDAATRTLQLRLEV
DNADEALKPGMNAWLQLNTASEPMLLIPSQALIDTGSEQRVITVDADGRFVPKRVAVFQA
SQGVTALRSGLAEGEKVVSSGLFLIDSEANISGALERMRSESATHAH
>E3G5H1_ENTLS
MASLKYTATIISSLIVGGVISLAAYHYMNAAGSAASPSAERKVLFWYDPMKPDTKFDKPG
KSPFMDMDLVPKYADEGDAQNGNGIRIDPTLVQNLGLKTEKVSKGRLQYSQTIPANVSFN
DYQFVIVQARSDGFVEKVYPLTLGDKVKKGTPLIDITIPQWVEAQSEYLLLSATGGSATQ
VKGILERLRLAGMPEEDIQRLRGSRTVQTRFTIRAPIDGVITAFDLRSGMNISKDKVVAQ
IQGMDPVWISAAVPESIAYLLKDTSQFTISVPAYPDRTFSIEKWSILPSADQTTRTLQVR
LQVDNRDEVLKPGMNAYLKLDTQSPEMLLIPSQAVIDTGNEQRVITVDGDGRFVPKAIRV
LHESQRQTGVGGGLQEGESVVVSGLFLIDSEANITGALERMRHAQTPEAMAPGMVMPSAD
AHSGH
>D4C1J9_PRORE
MSLVKLTKLLLVIILSSVISILFYRYFFVIENNSQSVEKQERTVLYWYDPMYPNTKFDQP
GKSPFMDMDLVPKYADENLASANSKGVTINPTQTQNLGLKTVDVKWGKLNYDLTFPAEIA
FNDHQFAIVQARENGFVEKVYPFTVGERIQKGVPIAELTIPAWVEAQSEYLALKQMNASQ
QDLNSVIERLRLNGMPEGALSQFIKTGKVQTRFTIQAPISGVITALNLRLGMNVSKEVVI
AQIQGTDPLWINASVPQSVAELLNQQTQFTVSIPAYPSQLFTVKNWLILPSADQASRTIN
IRTEIADPNHLLKPGMTAYLNLVAEGNESLLIPSQAIVDSGKEQHVIAVGENGEFIPKRV
RVLSESQQMTAISEGLQVGEHIVTQGIFLIDSEANIAGALAKMEALPEVSASSNHSSHKS
QE
>EMRA_ECOLI
MSANAETQTPQQPVKKSGKRKRLLLLLTLLFIIIAVAIGIYWFLVLRHFEETDDAYVAGN
QIQIMSQVSGSVTKVWADNTDFVKEGDVLVTLDPTDARQAFEKAKTALASSVRQTHQLMI
NSKQLQANIEVQKIALAKAQSDYNRRVPLGNANLIGREELQHARDAVTSAQAQLDVAIQQ
YNANQAMILGTKLEDQPAVQQAATEVRNAWLALERTRIISPMTGYVSRRAVQPGAQISPT
TPLMAVVPATNMWVDANFKETQIANMRIGQPVTITTDIYGDDVKYTGKVVGLDMGTGSAF
SLLPAQNATGNWIKVVQRLPVRIELDQKQLEQYPLRIGLSTLVSVNTTNRDGQVLANKVR
STPVAVSTAREISLAPVNKLIDDIVKANAG
>EMRA_ACIBT
MDNVAQLETDTNFQSRKKITWGVFSVLLLFLVAGILYYFFVYRFYQSTDNAYVQADVTWV
MPKISGEVMELLINDNQVVKKGETLAVLDHRDYQARYDQARSVVSLKEAALGVQQQNEKS
ARSSIIEANSGVVAAQADLARLKKEFERYQDLLKDGVITRQNFEGIQSQYLTAQAQLSKA
QAAVNAAEAQLGSLQASRAQLLADIQSSHANLNLYQVDLASSKVVSPVSGKIGSLAIQKG
SRVSPQTRLMAIIPENSLYVQANFKETQIEKMHIGQKVKLKLDAYPSLNFTGKIESFSPA
SGATFSLMPPDNATGNFNKVVQRIPVRIAIDSSPHIDLVKPGMSVSATVDLRT
>EMRA_HAEIN
MTQIATENPSTKSVSNKTDRKKGLSIFILLLLIIGIACALYWFFFLKDFEETEDAYVGGN
QVMVSSQVAGNVAKINADNMDKVHAGDILVELDDTNAKLSFEQAKSNLANAVRQVEQLGF
TVQQLQSAVHANEISLAQAQGNLARRVQLEKMGAIDKESFQHAKEAVELAKANLNASKNQ
LAANQALLRNVPLREQPQIQNAINSLKQAWLNLQRTKIRSPIDGYVARRNVQVGQAVSVG
GALMAVVSNEQMWLEANFKETQLTNMRIGQPVKIHFDLYGKNKEFDGVINGIEMGTGNAF
SLLPSQNATGNWIKVVQRVPVRIKLDPQQFTETPLRIGLSATAKVRISDSSGAMLREKTE
PKTLFSTDTLKYDESAVENLIESIIQQNSH
>F4HDY1_GALAU
MNVKCQAFKDFLVRYCQQFRAVWKIRRQLDNVERTEDEYQFLPAHLELIEKPVSALPRWI
ARLIMLLTIIAVIWAILGKVEIVASAMGKLTYTGKSKVIQSVETAIVKGIFVRDGQKVTQ
GQRLLSLTTLGVEADFEKTKKALKDARLAVARNEALLEAMATKKSPTLILPNGLNTTDVD
VVNAQNLIEEQFNTYIKQREQAESLLKQREAERETALYQVEKYQGLEKIEAIRLNDLKSL
YEKSALSKHSFFEQETKVIEIRNELRSQQNKLVEIEASIKHARDAYDLLLFSFRRDMQDA
LRQAREQVEQLVFEEQKLAQRQSTTSINSPVTGTVQQLNVHTIGGVVTDAQNLMVIVPEE
DKLEVTASISNSDIGFIEVGQPVTIKIEAFPYSRYGYITGTVRSVSFDAIEDKDLGLVFS
SIISINQDYLIIEGKKIPLSAGMRVTAEIKTGKRRVISYLLSPLQETLSESMRER
>L1NQQ9_9NEIS
MGIRFQAYKEFFSRYLTVWRNVWSVRAQLDPPVRDKDERAFLPAHLELVETPLSAAPKWT
ARLIMLFALLALLWALVGKIDIVAVAEGRTAPNSRSKTIQPLETAVVKKIAVQNGEHVKA
GQTLVELEGIGSESDYVQSAEALRAARVNKLRYEAVLAALEQNRLPQLDKQRAQQWQIPE
SELAAAQVLAQNQYQTWSAQDMQLQAALRGHEAEKQVTAAQVRKLEQISGIESKRTADYK
KLLAENFVSQHAYYEQESKLIQNRNDLAGQKSQMREIDESIRQAQQNRVLNTQTLKRDTL
DALRQADEQIAQLDSQTEKARRRKELMKLDSPVNGTVQQLATHTIGGVVTAAQPIMVVVP
DEEQMEIEALLPNKDIGFVKAGQDAVIKIESFPYTRYGYLTGKVKNVSFDAVEHEKLGLV
FAVTVALDKNYLMIDGQKVNLTGGMNITAEIKTGKRRVIDYLLSPLQTKVDESLRER
>C8N7A9_CARH6
MGIRKEAWSDLLKRYLTVWRNVWAVRKELEPPKRDRHERDFLPAHLELTETPVSPLPKWT
ARLIMLFAVLALVWAWFGQLDIVAVAQGKTEPGGQSKVIQPLETAEVKVIHVRDGQHVEA
GETLLELRAVGSDADVTQSEKALHAAQLAKWRNEALLAALDHNRPPQMNKAAALQAGIEE
ADFLQAQLLVSNQYQAWAAQDQQIGARIRQHEAESRVVNAEIDKLTNLGSIESKRTSDLN
KLVKQNFISNHAYLEQKSKLIENQNDLKSKRNQREQIKAAIDEAKDSRAVNTQTIRRDTL
DALRQADEQSAQLRAQLDKAQQRQRLMRLAAPVSGTVQQLATHTIGGVVTAAQPLLVIVP
DDYQLNVKALILNKDIGFVRQGQEAVIKIEAFPYTRYGYLTGKVQTISYDAIENEQLGLV
YAATIALDHDTLNIEGQPVRLSAGMNITAEIKTGKRRVLDYLLSPLQTKIDESLRQR
>HLYDC_ECOLX
MKTWLMGFSEFLLRYKLVWSETWKIRKQLDTPVREKDENEFLPAHLELIETPVSRRPRLV
AYFIMGFLVIAFILSVLGQVEIVATANGKLTLSGRSKEIKPIENSIVKEIIVKEGESVRK
GDVLLKLTALGAEADTLKTQSSLLQARLEQIRYQILSRSIELNKLPELKLPDEPYFQNVS
EEEVLRLTSLIKEQFSTWQNQKYQKELNLDKKRAERLTILARINRYENVSRVEKSRLDDF
RSLLHKQAIAKHAVLEQENKYVEAANELRVYKSQLEQIESEILSAKEEYQLVTQLFKNEI
LDKLRQTTDSIELLTLELEKNEERQQASVIRAPVSGKVQQLKVHTEGGVVTTAETLMVIV
PEDDTLEVTALVQNKDIGFINVGQNAIIKVEAFPYTRYGYLVGKVKNINLDAIEDQKLGL
VFNVIVSVEENDLSTGNKHIPLSSGMAVTAEIKTGMRSVISYLLSPLEESVTESLHER
>MACA_ECOLI
MKKRKTVKKRYVIALVIVIAGLITLWRILNAPVPTYQTLIVRPGDLQQSVLATGKLDALR
KVDVGAQVSGQLKTLSVAIGDKVKKDQLLGVIDPEQAENQIKEVEATLMELRAQRQQAEA
ELKLARVTYSRQQRLAQTKAVSQQDLDTAATEMAVKQAQIGTIDAQIKRNQASLDTAKTN
LDYTRIVAPMAGEVTQITTLQGQTVIAAQQAPNILTLADMSAMLVKAQVSEADVIHLKPG
QKAWFTVLGDPLTRYEGQIKDVLPTPEKVNDAIFYYARFEVPNPNGLLRLDMTAQVHIQL
TDVKNVLTIPLSALGDPVGDNRYKVKLLRNGETREREVTIGARNDTDVEIVKGLEAGDEV
VIGEAKPGAAQ
>A9MI10_SALAR
MRAKEKKFKKRYLVIILILLVGGMAIWRMLNAPLPNYQTLIVRPGDLEQSVLATGKLDAL
RKVDVGAQVSGQLKTLLVSIGDNVKKDQLLGVIDPEQAENQIKEVEATLMELNAERQQAA
AELKLARVTLTRRQQLAKTQSVSQQDLDTAATELAVKQARIGTIDAQIKRNQASLDTAKT
NLEYTRIVAPMAGEVTQITTLQGQTVIAAQQAPNILTLADMSTMLVKAQVSEADVIHLRP
GQKAWFTIPGDPQTRYEGVLKDILPTPEKVNDAIFYYARFEVPNPKRILRLDMTAQVYIQ
LMDVKNVLIIPLAALGEPVDNNRYKVALLRNGEKREREVVIGERNDTDVEVVKGLEAGDE
VIIGEGRPGATP
>W1HWQ6_KLEPN
MKVKGKRRTVWWLLAIVVLGLAIWGWRILNAPLPNYQTLVVRKGDLQQSVLATGKLDALR
KVDVGAQVSGQLKTLHVNIGDKVKKDQLLGVIDPEQAQNQIKEVEATLMELRAQLNQARA
ESKLAQVTLARQQQLAQRQLVSRQDLDTAATDLAVKQAQIGTIEAQIKRNQATLDTAKTN
LDYTRILAPMAGEVTQITTLQGQTVIAAQQAPNILTLADLSTMLVKAQVSEADVIHLRPG
QKAWFTVLGDPLTRYEGKLKDILPTPEKVNDAIFYYARFEVPNPQGILRLDMTAQVHIQL
AEVKNVITIPLSALGDAVGDNRYHVRLLRTGEVKEREVIIGARNDTDVAVVQGLEEGDEV
IVGESASGAAK
