# Supplementary material for: Glycine acylation and trafficking of a new class of bacterial lipoprotein by a composite secretion system
Source: eLife. 2021 Feb 24;10:e63762. doi: 10.7554/eLife.63762 (PMC7943197; doi:10.7554/eLife.63762)
Supplement: Figure 7—source data 1. [file elife-63762-fig7-data1.txt]

>tr|E3PPH2|E3PPH2_ECOH1 CexE OS=Escherichia coli O78:H11 (strain H10407 / ETEC) OX=316401 GN=cexE PE=4 SV=1
MKKYILGVILAMGSLSAIAGGGNSERPPSVAAGECVTFNSKLGEIGGYSWKYSNDACNET
VAKGYAIGVAMHRTVNYEGGYSIQSSGIVKPGSDFIMKGGKTYKGHKKVSAGGDTPYWYK
