# Supplementary material for: Glycine acylation and trafficking of a new class of bacterial lipoprotein by a composite secretion system
Source: eLife. 2021 Feb 24;10:e63762. doi: 10.7554/eLife.63762 (PMC7943197; doi:10.7554/eLife.63762)
Supplement: Figure 7—source data 2. [file elife-63762-fig7-data2.txt]

>QLF78496.1 dispersin, partial [Escherichia coli]
KIKFVIFSGILGISLNAFAGGSGWNADNVDPSQCIKLSGVQYTYNSGVPVCMQGLNEGKVRGVSVSGVFYYKDGTTSNFK
GVVTPSTPVNTNQDINKTNKVGVQKYSALTEWV

>QLF78494.1 dispersin, partial [Escherichia coli]
KIKFVIFSGILGISLNAFAGGSGWNADNVDPSQCIKLSGVQYTYNSGVSVCMQGLNEGKVRGVSVSGVFYYKDGTTSNFE
GVVTPSTPVNTSQDINKTNNVGVQKYRALTEWV

>WP_071777051.1 hypothetical protein [Escherichia coli]
MKKIILSLSVIVFSHSVSAGSTNWQPSVGPGQCIVYAEIGETGGYKWNNQDDCNEVVRRGYASGVGVSGRVIYEGNTPGT
NGDSIGYTGIVTPNKPYERQAPATYKGKKKVGHGDSYTYWAK

>QLF78495.1 dispersin, partial [Escherichia coli]
KIKFVIFSGILGISLNAFAGGSGWSADNVDPSQCIKLSGVQYTYNNGASVCMQGFNEGKVRGVSVSGVFYYNDGTTSNFK
GVVTPSTPVNTNQDIKKTNKVGVQKYRALTEWV

>WP_083583138.1 hypothetical protein [Enterobacteriaceae]
MKKLNVSIFSIAVCFSLNVFAGGGGWNSDLVDPQQCVKLSGAQYTYNSSSNKCMQGINEGKVHGVSLFGTFYYGDGSQGT
FKGRVSPGTTLNTNQDMNKTNKYGVKYKVITEWVR

>WP_072000890.1 hypothetical protein [Escherichia coli]
MKKIILSLSVIVFSHSVSAGSTNWQPSVGPGQCIVYADIGETGGYKWNNQDDCNEVVRRGYASGVGVSGRVIYEGNTPGT
NGDSIGYTGIVTPNKPYERQAPATYKGKKKVGHGDSYTYWAK

>WP_179225943.1 hypothetical protein [Salmonella enterica]
MKKLIYTTLLIGMSMNATAGGSGWSPESIDPRLCVMITGSSNTSAGQLSYKTQEPTCMQGINEGKVKGVNTSGTVKYKDG
SRTNFSGFVGPNHWVPILTDANKVNSVGIESVDYTTSWSK

>WP_011387710.1 hypothetical protein [Escherichia coli]
MKRIILSLSVIFCSHSALAGSTDWQPSVGPGQRIVYAEIGETGGYKWNNQNECNEVVRRGYAIGVGVSGKVIYEGNKPGY
NGDSISYSGIVTPYRDYKRQAPAVYNGKKKVAHGDSYTYWAK

>WP_032208774.1 hypothetical protein [Escherichia coli]
MNKIKFVIFSGILGFSLNAFAGGSGWNADNVEPSQCIKLSGVQYTYNSSASVCMQGLNEGKVRGVSVSGEFYYNDGTASN
FKGVVTPSTPVNTNQDMNKTNKVGVQKYRVLTEWVK

>WP_071600075.1 hypothetical protein [Escherichia coli]
MKKIILALPFLTSCFPAFAGGSGPEWQPQISPSQCIQYTEIGETGGYKWNNIDACNEVVHRGYASGAFVSGKVVYEGGGT
IEYTGLVAPDAPYTIQAPSTHNGKKKVGHGGAYTYWAR

>WP_074577595.1 hypothetical protein [Escherichia coli]
MKKKLFCATLFLTAFSAFAGGGNAHWEPKVKPINCVVGLSDSSWGWNPSSSCREVIDKGYAKGVQYRGTFLYTDGSSAKF
DVVVTPNKTAMFKHPAGKTLKKGGITSWSAEWSK

>WP_074502124.1 hypothetical protein [Escherichia coli]
MKRIILSLSVIFCSHSALAGSTDWQPSVGPGQRIVYAEIGETGGYKWNNQNECNEVVRRGYAIGVGVSGKVIYEGNKPGY
NGDSISYSGIVTPDRDYKRQAPAVYNGKKKVAHGDSYTYWVK

>WP_074503083.1 hypothetical protein [Escherichia coli]
MKRIMLSLSVIFCSHSALAGSTDWQPSVGPGQCIVYAEIGETGGYKWNNQNECNEVVRRGYAIGVGVSGKVIYEGNKPGY
NGDSISYSGIVTPDRDYKRQAPAVYNGKKKVAHGDSYTYWAK

>WP_024249570.1 hypothetical protein [Enterobacteriaceae]
MKKYILVALAGLSLNAFAGGSGWNPDEVDPSRCVMAMGAGSTSAGYIGYRQNNSECMQGINEGKVKGVNVEGHHEFKDGT
RDTFSGFVSPTSPLVIKMDMSKVNKVGIKSWSYKGTWVK

>WP_139509847.1 hypothetical protein [Escherichia coli]
MKKIILSLSVIVFSHSVFAGSTNWQPSVGPGQCIVYAEIGETGGYKWNNQNDCNEVVRRGYASGVGVSGRVIYEGNTPGT
NGDSIGYTGIVTPNKPYERQAPATYKGKKKVGHGDSYTYWAK

>WP_001561605.1 hypothetical protein [Escherichia]
MKKYILVSLMGLSLNAFAGGSGWNPDRVDPSRCVMATGSGPTSAGYMVYRTTDSVCMQGINEGKVKGVHIYDGHHEFNDG
TVDTFSGNVTPISPLTLKTDVQKVNKVGIKRWWYKASWIK

>WP_001494857.1 hypothetical protein [Escherichia coli]
MKKLFFAFPLVISSFSTFAGGGSEWQPTVSPGQCIEYTEIGETGGYKWNDTDSCNEVVRRGYASGVMVSGKVFYDGAPSI
SYTGHVAPNKPYARQAPLYNDGKKKWGHGDSYTYWAR

>WP_000760019.1 hypothetical protein [Escherichia coli]
MKKYILVALAGLSLNAFAGGSGWNPDEVDPSRCVMAMGAGSTSAGYIGYRQDNSECMQGINEGKVKGVNVEGHHEFKDGT
RDTFSGFVSPTSPLVLKTDISKVNKVGIKNWSYKGTWVK

>WP_139147572.1 hypothetical protein [Salmonella enterica]
MNISKMKLRLMLVLGLAVMNSGLNSAVAGGSSAWQPPSASQCIYQANTSRLTFLLTANTTWDKCKEAFRRYQGIDIKVNG
SLRQNSTGRVLSVRHQDLLKPGKYIYPSVNTGSGTQMLYRLNPKDYTVLGAFSYSAEWRK

>WP_000721277.1 dispersin Aap [Enterobacteriaceae]
MKKIKFVIFSGILGISLNAFAGGSGWNADNVDPSQCIKLSGVQYTYNSGVSVCMQGLNEGKVRGVSVSGVFYYKDGTTSN
FEGVVTPSTPVNTSQDINKTNNVGVQKYRALTEWVK

>WP_087597365.1 hypothetical protein [Escherichia coli]
MKKLNVSIFSIAACFSLNVFAGGGGWSSDLVDPQQCVKLSGAQYTYNSSSNKCMQGINEGKVHGVSLFGTFYYGDGSQGT
FKGRVSPGTTLNTNQDMNKTNKYGVKYKVITEWVR

>WP_021543690.1 hypothetical protein [Escherichia coli]
MKKLNVSIFSIAACFSLNVFAGGGGWNSDLVDPQQCVKLSGAQYTYNSSSNKCMQGINEGKVHGVSLFGTFYYGDGSQGT
FKGRVSPGTTLNTNQDMNKTNKYGVKYKVITEWVR

>WP_122988508.1 dispersin Aap [Enterobacteriaceae]
MKKIKFVIFSGILGISLNAFAGGSGWNADNVDPSQCIKLSGVQYTYNSGIPVCMQGLNEGKVRGVSVSGVFYYKDGTTSN
FKGVVTPSTPVNTNQDINKTNKVGVQKYSALTEWVK

>WP_021523946.1 hypothetical protein [Escherichia coli]
MKKLNVSIFSIAVCFSLNVFAGGGGWSSDLVDPQQCVKLSGAQYTYNSSSNKCMQGINEGKVHGVSLFGTFYYGDGSQGT
FKGRVSPGTTLNTNQDMNKTNKYGVKYKVITEWVR

>WP_139817102.1 hypothetical protein [Escherichia coli]
MKKLLVLAPLVFGVLSSASYAGGGQASWQPKVEPINCIASGGNSFFWRNISDCNEVISKGYAKGVHYSGKFNYDDGSSID
FSGFVTPNQSYTPPKHPQGKKLASLSNTKWYWAK

>WP_085334857.1 hypothetical protein [Enterobacteriaceae]
MKKIILSLSVIVFSHSVSAGSTNWQPSVGPGQCIVYAEIGETGGYKWNNQDDCNEVVRRGYASGVGVSGRVIYEGNTPGT
NGDSIGYTGIVTPNKPYERQAPAIYQGKRKVSHGDGYTYWAK

>WP_175617673.1 hypothetical protein [Escherichia coli]
MKKIILSLSVIVFSHSVSAGSTNWQPSVGPGQCIVYAEIGETGGYKWNNQDDCNEVVRRGYASGVGVSGRVIYEGNTPGT
NGDSIGYTGIVTPDKPYERQAPATYKGKKKVGHGDSYTYWAK

>WP_072020735.1 hypothetical protein [Enterobacteriaceae]
MKKTAFALGLFCVSLNTFAGGNNGWNADAVPPKQCVIVTGSSSVSPGSLVYRTDDSNCMQGIQEGKVKGVMINSGEFIYN
DGSRTTFSGSVSPNQSLMLNSDTSKINKVGLKSWTYQTSWIK

>WP_139299891.1 hypothetical protein [Escherichia coli]
MKKKLFCATLFLTAFSAFAGGGNAHWEPKVKPINCVVGLSDSSWGWSPSSPCREVIDKGYAKGVQYRGTFWYTDGSSAKF
DVVVTPNNTATFKHPAGKTLKKGGITSWSAEWSK

>WP_011666513.1 dispersin Aap [Escherichia coli]
MKKIKFVIFSGILGISLNAFAGGSGWSADNVDPSQCIKLSGVQYTYNNGASVCMQGFNEGKVRGVSVSGVFYYNDGTTSN
FKGVVTPSTPVNTNQDIKKTNKVGVQKYRALTEWVK

>WP_071594470.1 hypothetical protein [Escherichia coli]
MKKYILGIILTMGSFSALAGGAWQPSVGPGECISFQSGLGEIGGYRWVSSNGCNEVINRGYALGVALERRVNYANGDSVS
SAGVISPSRDYVMKGSKFSNGSPKVSTGGSSPYWYK

>WP_139298183.1 hypothetical protein [Escherichia coli]
MKKKLFCATLFLTAFSAFAGGGNAHWEPKVKPINCVVGLSDSSWGWSQSSGCREVIDKGYAKGVRYRGTFLYTNGSSAKF
DVFVGPNQTATFKHPAGQTLKKGGITSWSAEWTK

>WP_126125954.1 hypothetical protein [Escherichia coli]
MKKKLFCATLFLTAFSAFAGGGNAHWEPKVKPINCVVGLSDSSWGWSPSSPCREVIDKGYAKGVQYRGTFWYTDGSSAKF
DVVVTPNNTATFKHPAGKTLKKGGITSWSAEWRK

>WP_071594244.1 hypothetical protein [Escherichia coli]
MKKIILALPFLTSCFSAFAGSSGPEWQPQISAGQCIQYTEIGEAGGYKWNNIDYCNEVVRRGYASGVFASGKVVYEGGGV
VEYTGLVKPDTPYAIQAPSTYNGKKKVGHGSAYTYWAR

>WP_074570574.1 hypothetical protein [Escherichia coli]
MKKLFFAFPLVISSFSTFAGGGSEWQPTVSPGQCIEYTEIGETGGYKWNDTDSCNEVVRRGYASGVMVSGKVFYDGAPSI
SYTGYVAPNKPYARQAPLYNDGKKKWGHGDSYTYWAR

>WP_134949839.1 hypothetical protein [Salmonella enterica]
MNISKIRAGFVLVAGLAGMSFGVNNAVAGGSSAWEPPSASQCVYQANISRLTFLLTSNTTWDKCKEAFRRYQGIDIKVNG
SLRQNSTGRVLSVRHQDLLKPGKYIYPSVNTGSGTQMLYRLNPKDYIVLGAFSYSAEWRK

>WP_174770192.1 hypothetical protein [Citrobacter portucalensis]
MKNKMLLGIAGLAMSFSVFAGGGGSSWQPSVNPENCVKGMPSPQSQLEWNNIPACNEVISNGYAAGVYVSGLFVYDGGQT
TVRFSGAVNQNRGDKLDYPKSIDGKNFKGTASTTYQWIK

>WP_174770183.1 hypothetical protein [Citrobacter portucalensis]
MFKKMLIASLSLSIFSSVSHAGGGAPSYHPSVEPINCVMSSSSNQSFFWNNTEACNQVVDSNFAKGVYYKGTFEYNDGSE
SGFSGLIGPNNGYAPSHPAGKKVVALLNTSATWVN

>WP_071608308.1 hypothetical protein [Escherichia coli]
MKKIILALPFLTSCFSAFAGGSGPEWQPQISPGQCIQYTEIGETGGYKWHNIDACNEVVHRGYASGAFVSGKVVYEGGET
IEYTGIVKPDTPYTIQAPSTHNGKKKVGHGGAYTYWAR

>WP_013188496.1 hypothetical protein [Escherichia coli]
MKKIILALPFLTSCFSAFAGGSGPEWQPQISPGQCIQYTEIGETGGYKWHNIDACNEVVHRGYASGAFVSGKVVYEGGET
IEYTGIVKPDAPYTIQAPSTHNGKKKVGHGGAYTYWAR

>WP_174770193.1 hypothetical protein [Citrobacter portucalensis]
MKRMKIIIGLTILFSSFTAFSGGSWKPSVDPISCIMSTSSDNGAWSWNNGNASCNEVIERGYASGVAYSGKFVYADGNSQ
NFYVVIKPGEKKQVSPYGQPQGISDYYALWHHD

>WP_000721276.1 dispersin Aap [Enterobacteriaceae]
MKKIKFVIFSGILGISLNAFAGGSGWNADNVDPSQCIKLSGVQYTYNSGVPVCMQGLNEGKVRGVSVSGVFYYKDGTTSN
FKGVVTPSTPVNTNQDINKTNKVGVQKYSALTEWVK

>WP_126681169.1 hypothetical protein [Escherichia coli]
MKRLIYTTILIGMSMNAIAGGSGWNPESIDPRQCVMITGSSSTSAGQLSYRTQDPTCMQGINEGKVKGVNTSGIVKYKDG
TRTNFGGFVGPNHWVPILANMDKVNSVGIDSLDYTTSWSK

>WP_139147907.1 hypothetical protein [Salmonella enterica]
MNISKMKLRLMLVLGLAVMNSGLNSAVAGGSSAWQPPSASQCIYQANTSRLTFLLTTNTTWDKCKEAFRRYQGIDIKVNG
SLRQNSTGRVLSVRHQDLLKPGKYIYPSVNTGSGTQMLYRLNPKDYTVLGAFSYSAEWRK

>WP_126681033.1 hypothetical protein [Escherichia coli]
MKKIKFVIFSGILGISLNAFAGGSGWSADNVDPSQCIKLSGVQYTYNNGASVCMQGFNEGKVRGVSVSGVFYYNDGTTSN
FQGVVTPSTPVNTNQDIKKTNKVGVQKYRALTEWVK

>WP_160173593.1 dispersin Aap [Escherichia coli]
MKKIKFVIFSGILGISLNAFAGGSGWNADNVDPSQCIKQSGVQYTYNSGVSVCMQGLNEGKVRGVSVSGVFYYNDGTKSN
FKGVVTPSTPVNTNQDINKTNKVGVQKYRALTEWVK

>WP_032237876.1 hypothetical protein [Escherichia coli]
MKKIIFGMSALIMSFSSIAGGGGSWSPSISPEHCVGVSYNPFSVFWTGMKQCQEAIDHGYAQGVGFSGVVSYGNGNGSSN
MRAFSGVVHPGERLTSKQLGVPETIGNAKINGTGKIAAFWVQ

>WP_032173042.1 dispersin Aap [Escherichia coli]
MNKIKFVIFSGILGLSLNAFAGGSGWNADNVDPSQCIKLSGVQYTYNSSASVCMQGLNEGKVRGVSVSGEFYYNDGTTSN
FKGVVTPSTPVNTNQDINKTNKVGVQKYRALTEWVK

>WP_071597243.1 hypothetical protein [Escherichia coli]
MKKIILALPFLTSCFPAFAGGSGPEWQPQISPSQCIQYTEIGETGGYKWNDIDACNEVVRHGYASGAFVSGKVVYEGGGT
IEYTGLVTPNTTYTIQAPSTHNGKKKIGHGGAYTYWAR

>WP_032297006.1 dispersin Aap [Escherichia coli]
MNKIKFVIFSGILGLSLNAFAGGSGWNADNVDPSQCIKLSGVQYTYNSSSSVCMQGLNEGKVRGVSVSGEFYYNDGTTSN
FKGVVTPSTPVNTNQDINKTNKVGVQKYRALTEWVK

>WP_103743008.1 hypothetical protein [Escherichia coli]
MKKIILSLSVIVFSHSVFAGSTNWQPSVGPGQCIVYAEIGETGGYKWNNQDDCNEVVRRGYASGVGVSGRVIYEGNTPGT
NGDSIGYTGIVTPDKPYERQAPATYKGKKKVGHGDSYTYWAK

>WP_103724412.1 hypothetical protein [Escherichia coli]
MKKIILSLSVIVFSHSVSAGSTNWQPSVGPGQCIVYADIGETGGYKWNNQDDCNEVVRRGYASGVGVSGRVIYEGNTPGT
NGDSIGYTGIVTPNKPYETQAPATYKGKKKVGHGDSYTYWAK

>WP_158663867.1 dispersin Aap [Escherichia coli]
MKKIKFVIFSGILGISLNAFAGGSGWNPDNVDPSQCIKLSGVQYTYNSGVPVCMQGLNEGKVRGVSVSGVFYYKDGTTSN
FKGVVTPSTPVNTNQDINKTNKVGVQKYSALTEWVK

>WP_072004697.1 hypothetical protein [Escherichia coli]
MKKIILSLSVIVFSHSVSAGSTNWQPSVGPGQCIVYAEIGETGGYKWNNQNDCNEVVRRGYASGVGVSGRVIYEGNTPGT
NGDSIGYTGIVTPDRPYERQAPATYKGKKKVGHGDSYTYWAK

>WP_001575724.1 hypothetical protein [Escherichia coli]
MKKIIFGMSALIMSFSSIAGGGGSWSPSISPEHCVGVSYNPFSVFWTGMKQCQEAIDHGYAQGVGFSGVVSYGNGNESSN
MRAFSGVVHPGERLTSKQLGVPETIGNAKINGTGKIAAFWVQ

>WP_123007961.1 hypothetical protein [Escherichia coli]
MKKIAFALGLFGVSLNTFAGGNNGWNADAVPPKQCVIVTGSSSVSPGSLVYRTDDSNCMQGIQEGKVKGVMISSGEFIYN
DGSRTTFSGSVSPNQPLMLNSDTSKINKVGLKSWGYQTSWIK

>WP_173002184.1 hypothetical protein [Escherichia coli]
MNKIKFVIFSGILGFSLNAFAGGSGWNADNVDPSQCIKLSGAQYAYNSSASVCMQGLNEGKVRGVSVSGDFYYNDGTTSN
FKGVVTPSTLVNTNQDMNKTNKVGVQKYRVLTEWVK

>WP_157918823.1 hypothetical protein [Escherichia coli]
MKKFIFSVSLMLLSVSAFAGSQSHTSVVNAGNCIVLSYNPFTISWNDKTECRNYINQGYAKGVGFSGEVSYGKGYQSTNW
KTFVGHVSPGEKVTSSQLGIPEVLSDGSKINGAGNILTYWY

>WP_097514052.1 hypothetical protein [Escherichia coli]
MKKIILSLSVIVFSHSVSAGSTNWQPSVGPGQCIVYAEIGETGGYKWNNQNDCNEVVRRGYASGVGVSGRVIYEGNTPGT
NGDSIGYTGIVTPDRPYERQAPATYKGKKKVAHGDSYTYWAK

>WP_097416221.1 hypothetical protein [Escherichia coli]
MKRKIQYFPFAILIGLSFNSFAGTHQQSWTPSIQPKNCVGTHVMSGQFTANTNTGILFFDYSKSECKEVIDKGYASGVRG
VVKGDVDYDKWGPTIKYGLQNNRFNFSVYKGSSYTFPAPVKKGTNLEIESADWIR

>WP_097342639.1 hypothetical protein [Escherichia coli]
MKKIILSLSVIVFSHSVSAGSTNWQPSVGPGQCIVYAEIGETGGYKWNNQDDCNEVVRRGYASGVGVSGRVIYEGNTPGT
NGDSIGYTGIVTPNRPYERQAPAIYNGKKKVSHGDGYTYWAK

>WP_000759959.1 protein CexE [Escherichia coli]
MKKYILGVILAMGSLSAIAGGGNSERPPSVAAGECVTFNSKLGEIGGYSWKYSNDACNETVAKGYAIGVAMHRTVNYEGG
YSIQSSGIVKPGSDFIMKGGKTYKGHKKVSAGGDTPYWYK

>WP_097447096.1 hypothetical protein [Escherichia coli]
MKKYILVALTGLSLNAFAGGSGWNPDEVDPSRCVIAMGSGSTSAGYIGYRQDNSVCMQGINEGKVKGVNVEGHHEFKDGT
MDTFSGFVSPTSPLVLKTDMSKVNKVGIKRWSYKGTWVK

>WP_050439847.1 hypothetical protein [Escherichia coli]
MKKIIFGMSALIMSFSSIAGGGGSWSPSISPEHCVGVSYNPFSVFWTGMKQCQEAIDHGYAQGVGFSGVVSYGNGNESSN
MRAFSGVVHPGERLTSNQLGVPETIGNAKINGTGKIAAFWAQ

>WP_157914353.1 hypothetical protein [Escherichia coli]
MNKINFVIFSGILGLSLNAFAGGSGWNADNVDPSQCIKLSGVQYTYNSSASVCMQGLNEGKVRGVSVSGEFYYNDGTTSN
FKGVVTPSTPVNTNQDINKTNKVGVQKYRALTEWVK

>WP_000721278.1 dispersin Aap [Escherichia coli]
MKKIKFVIFSGILGISLNAFAGGSGWNADNVDPSQCIKQSGVQYTYNSGVSVCMQGLNEGKVRGVSVSGVFYYNDGTTSN
FKGVVTPSTPVNTNQDINKTNKVGVQKYRALTEWVK

>WP_157905907.1 hypothetical protein [Escherichia coli]
MKTFSILSLCLYTASFSAMAGSAPGTDSWQPRVSPETCLIVKGPINGPLGWYNDPACVEVIEKGYARGVEVSGRFRYQDG
TALWFKTIILPHSTVQYNHNGRGIDGIDKVSASWLRN

>WP_157905904.1 hypothetical protein [Escherichia coli]
MMKKKVLLGLTALTMSAAAIAGGGGSSWQPSVGPAHCIKNSPEPQVDLVWNDIPACNEVISKGYASGVYVSGTLVYQGGQ
TTRGYSGFLRPGQNVKMDYPKEINGSKFIGTASSNHQWLN

>WP_170881596.1 dispersin Aap [Escherichia coli]
MKKIKFVIFSGILGISLNAFAGGSGWNADNVDPSQCIKQSGVQYTYNSGLSVCMQGLNEGKVRGVSVSGVFYYNDGTKSN
FKGVVTPSTPVNTNQDINKTNKVGVQKYRALTEWVK

>WP_089587164.1 hypothetical protein [Escherichia coli]
MLKKIYVGILLISSSSSMAAQKVPEPSVNPASCVDFIAGTSPKVKWRDSSQCNEYINKGYASAIDISGTYGYAPENDKSG
YHSTKKFQCYLKPGLSCNADGLPNGNRVTGWWPEFILWMK

>WP_157905908.1 hypothetical protein [Escherichia coli]
MKFYKFVSISLVVVSTSSFAGGGSPSWRPSVDPINCIVSKSSNSGAWSWNDSPQCNDVINHGYARGVKYTGKFIYQDGTA
QDIASIITPRTIVKYEHYGKKIKAMVDTSASWQ

>WP_170896334.1 dispersin Aap [Escherichia coli]
MKKIKFVIFSGILGISLNAFAGGSGWNADNVDPSQCIKLSGVQYTYNSGVPVCMQGLNEGKVRGVSVSGVFYYKDGTTSN
FKGVVTPSTPVNTNQDINKTNKVGVQKYSARTEWVK

>WP_079948727.1 hypothetical protein [Salmonella enterica]
MKKLIYTTLLFGISMNAIAGGSGWSPESIDPRLCVMITGSSNTSAGQLSYKTQEPTCMQGINEGKVKGVNTSGTVKYKDG
SRTNFSGFVGPNHWVPILTDANKVNSVGIESVDYTTSWSK

>WP_024172958.1 hypothetical protein [Escherichia coli]
MKRIILSLSVIFCSHSALAGSTDWQPSVGPGQCIVYAEIGETGGYKWNNQNECNEVVRRGYAIGVGVSGKVIYEGNKPGY
NGDSISYSGIVTPDRDYKRQAPAVYNGKKKVAHGDSYTYWAK

>EDQ7941427.1 hypothetical protein [Salmonella enterica]
MKKSMLAIVLTFGALTSVCYAGGGGASWQPSVAPINCVLGNSNEFYWNNDKACNEVIEKGYAKGVKYTGAFKYEDGSTMN
FDAVIYKNTGYTHNAGGQGKKVKSIINAQWSWVR

>EFN2499866.1 hypothetical protein [Escherichia coli]
MKKIILGMTVFIFSMSAFAGSNNSSQTPPVSAEFCVGASFDPFTVGWVEKPKCRDAIDKGYAKGIGFSGIVSYGANNQSA
ATKSFVGKIKPGEKKTSSQLGVPETFNGHKLSGLGSLTAYWY

>EAA7903183.1 hypothetical protein [Salmonella enterica]
MLVLGLAVMNSGLNSAVAGGSSAWQPPSASQCIYQANTSRLTFLLTTNTTWDKCKEAFRRYQGIDIKVNGSLRQNSTGRV
LSVRHQDLLKPGKYIYPSVNTGSGTQMLYRLNPKDYTVLGAFSYSAEWRK

>WP_071598273.1 hypothetical protein [Escherichia coli]
MKNYILGIILTMGSFSALAGGVWQPSVGPGECISFQPGLGEIGGYRWVSSNGCNEVINRGFALGVALERRVNYANGDSVS
SAGVISPNSDYVIKGSKFSNGSPKVSTGGSSPYWYK

>EEW3310955.1 hypothetical protein [Escherichia coli]
MNKIKFVIFSGILGFSLNAFAGGSGWNADNVDPSQCIKLSGVQYAYNSSASACMQGLNEGKVRGVSVSGEFYYNDGTTSN
FKGVVTPSTLVNTNQDMNKTNKVGVQKYRVLTEWVK

>EFN7881387.1 hypothetical protein [Escherichia coli]
MKKYILVSLMGLSLNAFAGGSGWNPDRVDPSRCVMATGSGPTSAGYMVYRTADSVCMQGINEGKVKGVHIYDGHHEFNDG
TVDTFSGNVTPISPLTLKTDVQKVNKVGIKRWWYKASWIK

>WP_032183406.1 dispersin Aap [Escherichia coli]
MKKIKFVIFSSILGISLNAFAGGSGWNADNVDPSQCIKQSGVQYTYNSGVSVCMQGLNEGKVRGVSVSGVFYYNDGTTSN
FKGVVTPSTPVNTNQDINKTNKVGVQKYRALTEWVK

>WP_074524126.1 hypothetical protein [Escherichia coli]
MKRIILSLSVIFCSHSALAGSTDWQPSVGPGQRIVYAEIGETGGYKWNNQNECNEVVRRGYAIGVGVSGKVIYEGNEPGY
NGDSISYSGIVTPDRDYKRQAPAVYNGKKKVAHGDSYTYWVK

>EFO1933549.1 hypothetical protein [Escherichia coli]
HMKKIKFVIFSGILGISLNAFAGGSGWNADNVDPSQCIKLSGVQYTYNSGVPVCMQGLNEGKVRGVSVSGVFYYKDGTTS
NFKGVVTPSTPVNTNQDINKTNKVGVQKYSALTEWVK

>HAJ3884378.1 hypothetical protein [Escherichia coli]
MKKIILSLSVIVFSHSVSAGSTNWQPSVGPGQCIVYAEIGETGGYKWNNQDDCNEVVRRGYASGVGVSGRVIYEGNTPGT
NGDSIGYTGIVTPDRPYERQAPAIYQGKKKVSHGDSYTYWAK

>WP_169062133.1 hypothetical protein [Escherichia coli]
MKKILWGVSALAISSTAIAGGGANSSWQPQVSPGYCVTTPSPQEDVKWRDTSECQEVLNKGYAHGVFVSGTAVYEGGLTY
CYAGTVTPGSGVKMNIPKSINGAGFTGIGGSQAQWVK

>WP_169062121.1 hypothetical protein [Escherichia coli]
MKKVLCALCMLISANVLAGGAGGTTGNVLAGEGWQPSISPINCVIDTGQGWQYNNSTECTEVINNGYAKGVRYSSSLIYD
DGYTQNFSVIVAPGQLAKVVHEKDHGNYKFGTTWDAVWVR

>WP_160371442.1 hypothetical protein [Escherichia coli]
MKKIILSLSVIVFSHSVSAGSTNWQPSVGPGQCIVYAEIGETGGYKWNNQDDCNEVVRRGYASGVGVSGRVIYEGNTPGT
NGDSIGYTGIVTPNKPYERQAPAIYQGKKKVSHGDGYTYWAK

>EFF9818566.1 hypothetical protein [Escherichia coli]
MKQIIFSMSLTLLSFSALAGSQPQTPVVNAGNCIALSYNPFTISWNDKYECRDYINQGYAKGVGFSGEVSYGKNYQSTNW
NTFVGHISPREKVTSSQLGIPETLSDGSKINGTGNILTYWY

>EFE7464584.1 hypothetical protein [Escherichia coli]
MKKYILVALAGLSLNAFAGGSGWNPDEVDPSRCVMAMGAGSTSAGYIGYRQNNSECMQGINEGKVKGVNIEGHHEFKDGT
RDTFSGFVSPTSPLVIKMDMSKVNKVGIKSWSYKGTWVK

>WP_024205424.1 hypothetical protein [Escherichia coli]
MKRIILSLSVIFCSHSALAGSTDWQPSVGPGQRIVYAEIGETGGYKWNNQNECNEVVRRGYAIGVGVSGKVIYEGNKPGY
NGDSISYSGIVTPDRDYKRQAPAVYNGKKKVAHGDSYTYWAK

>WP_072023710.1 hypothetical protein [Escherichia coli]
MKKIILSLSVIVFSHSVFAGSTNWQPSVGPGQCIVYAEIGETGGYKWNNQDDCNEVVRRGYASGVGVSGRVIYEGNTPGT
NGDSIGYTGIVTPEKPYERQAPATYKGKKKVGHGDSYTYWAK

>WP_158709095.1 hypothetical protein [Escherichia coli]
MKKKIQYFPFALLIGLSFNSFAGSHQQPWTPSIQPKDCIGLNFISGQFTADTNMGTLFFKNSKPECKEVIDKGYASGVHG
IVKGDVDFDKWGPTINYGLLNNRFSYYVYQHSRYTFPAPIKKGTQLELESADWIR

>WP_079967579.1 hypothetical protein [Salmonella enterica]
MLKRSMLAIVLTFGALTSVCYAGGGGASWQPSVAPINCVLGNSNEFYWNDDKACNEVIEKGYAKGVKYTGAFKYDDGSTM
NFDAVIYKNTGYIHNAGGQGKKVKSIINAQWSWVR

>EEQ1545270.1 hypothetical protein [Escherichia coli]
MKKKIQYFPFALLIGLSFNSFAGSHQQPWTPSIQPKDCIGLNFISGQFTADTNMGTLFFKNSNPECKEVIDKGYASGVHG
IVKGDVDFDKWGPTINYGLLNNRFSYYVYQHSRYTFPAPIKKGTQLELESADWIR

>WP_158709096.1 hypothetical protein [Escherichia coli]
MKKLIFSVSLMLLSVSAFAGSQSQTSVVNARNCIVLSYNPFTISWNDKTECRNYINQGYAKGVGFSGEVSYGKGYQSTNW
KTFVGHVSPGEKVTSSQLGIPEVLPDGAKINGVGNVLTYWY

>WP_001033554.1 hypothetical protein [Escherichia coli]
MNKIKFVIFSGILGFSLNAFAGGSGWNADNVDPSQCIKLSGVQYAYNSSASVCMQGLNEGKVRGVSVSGEFYYNDGTTSN
FKGVVTPSTLVNTNQDMNKTNKVGVQKYRVLTEWVK

>EED1374327.1 hypothetical protein [Escherichia coli]
MKKKIQYFPFALLIGLSFNSFAGSHQQPWTPSIQPKDCIGLNFISGQFTADTNMGTLFFLNSKPECKEVIDKGYASGVHG
IVKGDVDFDKWGPTINYGLLNNRFSYYVYQHSRYTFPAPIKKGTQLELESADWIR

>WP_149008655.1 hypothetical protein [Escherichia coli]
MKKVILCVSVLTVSSSVLAGGNGHDSWQPSVSPINCIQGYSNGWKLSNSKECQEVFERGYAKGINYEGELIPEGGATETK
NRFYYRFYYNTSTSAPYPEILGQKTRLGKVSATWIK

>WP_115431382.1 hypothetical protein [Escherichia coli]
MKEKVLFGIAGLAMSFSVFAGGGGSSWQPSVSPAQCIKNQPSPQAQLVWNNTDACNEVVSKGYATGVYVSGLFVYQGGQT
TVRFTGAANPRRAEKLNYPESIDGKKFTAVASTNYQWIN

>EFA4546108.1 dispersin Aap [Escherichia coli]
MKKIKFVIFSGILGISLNAFAGGSGWNADNVDPSQCIKLSGVQYTYNSGVPVCMQGLNEGKVRGVSVSGVFYYKDGTTSN
FKGVVTPSTPVNTNQDINKTNKVGVQKYSALTKWVK

>WP_162744572.1 hypothetical protein [Escherichia coli]
MKQIIFSMSLTLLSFSALAGSQPQTPVVNAGNCIALSYNPFTISWNDKSECRDYINQGYAKGVGFSGEVSYGKNYQSTNW
NTFVGHISPGEKITSSQLGIPETLSDGSKINGTGNILTYWY

>WP_122998757.1 dispersin Aap [Escherichia coli]
MIKIKFVIFSGILGISLNAFAGGSGWNADNVDPSQCIKLSGVQYTYNSGVSVCMQGLNEGKVRGVSVSGVFYYKDGTTSN
FEGVVTPSTPVNTSQDINKTNNVGVQKYRALTEWVK

>EEZ8070678.1 hypothetical protein [Escherichia coli]
MSKIKFVIFSGILGFSLNAFAGGSGWNADNVEPSQCIKLSGVQYTYNSSASVCMQGLNEGKVRGVSVSGEFSYNDGTASN
FKGVVTPSTPVNTNQDMNKTNKVGVQKYRVLTEWVK

>WP_099490940.1 hypothetical protein [Escherichia coli]
MKKIILALPFLTSCFPAFAGGSGPEWQPQISPSQCIQYTEIGETGGYKWNNIDACNEVVHRGYASGAFVSGKVVYEGGGT
IEYTGLVAPNAPYTIQAPSTHNGKKKVGHGGAYTYWAR

>EEG9495514.1 hypothetical protein [Escherichia coli]
MKKKIQYFPFALLIGLSFNSFAGSHQQPWTPSIQPKNCVGLNFISGQFTADTNMGTLFFNYSKPECKEVIDKGYASGVHG
IVKGDVDFDKWGPTINYGLLNNRFSYYVYQHSRYTFPAPIKKGTQLELESADWIR

>EFH7843895.1 hypothetical protein [Escherichia coli]
MKNKMLLGIAGLAISFSVLAGGGGSSWQPSVNPASCIKNMPAPQTQLEWNNTPSCNEVITNGYAAGVYVSGLFVYDGGQT
TVRFTGAANPSRGDKLDYPESIDGKNFKGTASTNYQWIK

>WP_134790875.1 hypothetical protein [Escherichia coli]
MKQIIFTMSLTLLSFSALAGSQPQTPVVNAGNCIALSYNPFTISWNDKYECRDYINQGYAKGVGFSGEVSYGKNYQSTNW
NTFVGHISPREKVTSSQLGIPETLSDGSKINGTGNILTYWY

>EEC8032437.1 hypothetical protein [Escherichia coli]
MKKIIFGMSALIMSFSSIAGGGGAWSPSISPEHCVGVSYNPFSVFWTGMKQCQEAIDHGYAQGVGFSGVVSYGNGNESSN
MRAFSGVVHPGERLTSKQLGVPETIGNAKINGTGKIAAFWVQ

>EFH8909230.1 hypothetical protein [Escherichia coli]
MKKIILSISVIIFSHSVSAGSTNWQPSVGPGQCIVYAEIGETGGYKWNNQDDCNEVVRRGYASGVGVSGRVIYEGNTPGT
NGDSIGYTGIVTPNRPYERQAPAIYNGKKKVSHGDGYTYWAK

>EEY5809921.1 hypothetical protein [Escherichia coli]
MKKIIFGMSALIMSFSSIAGGGGSWSPSISPEHCVGVSYNPFSAFWTGMKQCQEAIDHGYAQGVGFSGVVSYGNGNESSN
MRAFSGVVHPGERLTSNQLGVPETIGNAKINGTGKIAAFWAQ

>EFG2855693.1 hypothetical protein [Escherichia coli]
MKKIILSLSVIAFSHSVSAGSTNWQPSVGPGQCIVYAEIGETGGYKWNNQNDCNEVVRRGYASGVGVSGRVIYEGNTPGT
NGDSIGYTGIVTPDRPYERQAPATYKGKKKVGHGDSYTYWAK

>EEV9229883.1 dispersin Aap [Escherichia coli]
MKKIKFVIFSGILGISLNAFAGGSGWNADNVDPSQCIKQSGVQYTYNSGVSVCMQGLNEGKVRGVSVSGVFYYNDGTTSS
FKGVVTPSTPVNTNQDINKTNKVGVQKYRALTEWVK

>EFF8302502.1 hypothetical protein [Escherichia coli]
FIMKKKIQYFPFALLIGLSFNSFAGSHQQPWTPSIQPKDCIGLNFISGQFTADTNMGTLFFLNSKPECKEVIDKGYASGV
HGIVKGDVDFDKWGPTINYGLLNNRFSYYVYQHSRYTFPAPIKKGTQLELESADWIR

>EFF6174495.1 hypothetical protein [Escherichia coli]
FVIFSGILGISLNAFAGGSGWNADNVDPSQCIKLSGVQYTYNSGIPVCMQGLNEGKVRGVSVSGVFYYKDGTTSNFKGVV
TPSTPVNTNQDINKTNKVGVQKYSALTEWVK

>HAH4347070.1 hypothetical protein [Escherichia coli]
MKKIIFGMSALIMSFSSIAGGGGSWSPSINPEHCVGVSYNPFSVFWTGMKQCQEAIDHGYAQGVGFSGVVSYGNGNESSN
MRAFSGVVHPGERLTSKQLGVPETIGNAKINGTGKIAAFWVQ

>EED1928557.1 hypothetical protein [Escherichia coli]
MKRKIQYFPFAILIGLSFNSFAGSHQQSWTPSIQPKHCVGSHSISGQFTADTNTGILFFYYSKPECKEVIDKGYASGVQG
IVKGDVDFDKWGPTINYGLRNNRFNYSVYQNNTYTFPAPIKNGTQLELESADWIR

>WP_001514055.1 hypothetical protein [Escherichia coli]
MKKLFFAFPLVISSFSTFAGGGSEWQPTVSPEQCIEYTEIGETGGYKWNDTDSCNEVVRRGYASGVMVSGKVFYDGAPSI
SYTGHVAPNKPYARQAPLYNDGKKKWGHGDSYTYWAR

>EFG4416657.1 hypothetical protein [Escherichia coli]
MSKIKFVIFSGILGFSLNAFAGGSGWNADNVEPSQCIKLSGVQYTYNSSASVCMQGLNEGKVRGVSVSGEFYYNDGTASN
FKGVVTPSTPVNTNQDMNKTNKVGVQKYRVLTEWVK

>WP_157700314.1 hypothetical protein [Escherichia coli]
MKQIIFSMSLTLLSFSALAGSQPQTPVVNAGNCIALSYNPFTISWNNKSECRDYINQGYAKGVGFSGEVSYGKNYQSTNW
NTFVGHISPGEKITSSQLGIPETLSDGSKINGTGNILTYWY

>EFE8234432.1 hypothetical protein [Escherichia coli]
MKNKMLLGIAGLAMSFSVFAGGGGSSWQPSVNPENCVKGMPSPQSQLEWNNISACNEVISNGYAAGVYVSGLFVYDGGQT
TVRFSGAVNQNRGDKLDYPKSIDGKNFKGTASTTYQWIK

>WP_032283735.1 hypothetical protein [Escherichia coli]
MKKIKFVIFSGILGISLNAFAGGSGWSADNVDPSQCIKLSGVQYTYNNGASVCMQGFNEGKVRGVSVSGVFYYNDGTTSN
FNGVVTPSTPVNTNQDIKKTNKVGVQKYRALTEWVK

>WP_001687026.1 hypothetical protein [Escherichia coli]
MKKYILGVILAMGSLSAIAGGGNSERQPSVAAGECVTFNSKLGEIGGYSWKYSNDACNETVAKGYAIGVAMHRTVNYEGG
YSIQSSGIVKPGSDFIMKGGKTYKGHKKVSTGGETPYWYK

>EFF0596166.1 hypothetical protein [Escherichia coli]
MNKIKFVIFSGILGFSLNAFAGGSGWIADNVDPSQCIKLSGVQYTYNSSDSVCMQGLNEGKVRGVSVSGEFYYNDGTTSN
FKGVVTPSKLVNTNQDMNKTKKVGVQKYRVLTEWVK

>EFE7865434.1 hypothetical protein [Escherichia coli]
MKKYILVALAGLSLNAFAGGSGWNPDEVDPSRCVMAMGAGSTSAGYIGYRQNNSECMQGINEGKVKGVNVEGHYEFKDGT
RDTFSGFVSPTSPLVIKMDMSKVNKVGIKSWSYKGTWVK

>EFE7580042.1 hypothetical protein [Escherichia coli]
MLKKIYVGIVLISSSSSMAAQKVPEPSVNPASCVDFIAGTSPKVKWRDSSQCNEYINKGYASAIDISGTYGYAPENDKSG
YHSTKKFQCYLKPGLSCNADGLPNGNRVTGWWPEFILWMK

>EFD5161500.1 hypothetical protein [Escherichia coli]
MNKIKFVIFSGILGFSLNAFAGGSGWIADNVDPSQCIKLSGVQYTYNSSASVCMQGLNEGKVRGVSVSGEFYYNDGTTSN
FKGVVTPSKLVNTNQDMNKTKKVGVQKYRVLTEWVK

>WP_148935452.1 hypothetical protein [Escherichia coli]
MKKVLLCIAAFSISFATLAGGGGPSWRPSVTPARCVNKPSPQEPFKWRSNIKECQDVITKGYASGVVVSGLAVYKGGQIT
YSYSANVTPSHGPVFAVPKEINGQKFVGIGQTNYQWIK

>EFB7498765.1 dispersin Aap [Escherichia coli]
FVIFSGILGISLNAFAGGSGWNADNVDPSQCIKLSGVQYTYNSGVPVCMQGLNEGKVRGVSVSGVFYYKDGTTSNFKGVV
TPSTPVNTNQDINKTNKVGVQKYSALTEWVK

>EFB4485292.1 dispersin Aap [Escherichia coli]
KFVIFSGILGISLNAFAGGSGWNADNVDPSQCIKLSGVQYTYNSGVPVCMQGLNEGKVRGVSVSGVFYYEDGTTSNFKGV
VTPSTPVNTNQDINKTNKVGVQKYSALTEWVK

>EFB9206450.1 hypothetical protein [Escherichia coli]
MKKIILALPFLTSCFPAFAGGSGPEWQPQISPSQCIQYTEIGETGGYKWNNIDACNEVVHRGYASGAFVSGKVVYEGGGT
IEYTGHVAPDAPYTIQAPSTHNGKKKVGHGGAYTYWAR

>WP_125134189.1 hypothetical protein [Escherichia coli]
MKKIILSLSVIIFSHSVSAGNTNWQPSVGPGQCIVYAEIGETGGYKWNNQNDCNEVVRRGYASGVGVSGRVIYEGNTPGT
NGDSIGYTGIVTPDKPYERQAPAIYKGKKKVAHGDGYTYWAK

>EFC4078642.1 hypothetical protein [Escherichia coli]
MNKIKFVIFSGILGFSLNAFAGGSGWNADNVDPSQCIKLSGAQYAYNSSASVCMQGLNEGKVRGVSVSGVFYYNDGTTSN
FKGVVTPSTLVNTNQDMNKTNKVGVQKYRVLTEWVK

>EFE0742991.1 hypothetical protein [Escherichia coli]
MKKIILSLSVIAFSHSVSAGSTNWQPSVGPGQCIVYAEIGETGGYKWNNQNDCNEVVRRGYASGVGVSGRVIYEGNTPGT
NGDSIGYTGIVTPNKPYERQAPATYKGKKKVGHGDSYTYWAK

>WP_044307786.1 hypothetical protein [Escherichia coli]
MKRIILSLSVIFCSHSALAGSTDWQPSVGPGQRIVYAEIGETGGYKWNNQNECNEVVRRGYAIGVGVSGKVIYEGNKPGY
NGDSISYSGIVTPYRDYKRQAPAVYNGKKKVAHGDSYT

>EFA8786013.1 dispersin Aap [Escherichia coli]
MKKIKFVIFSGILGISLNTFAGGSGWNADNVDPSQCIKLSGVQYTYNSGVSVCMQGLNEGKVRGVSVSGVFYYKDGTTSN
FEGVVTPSTPVNTSQDINKTNNVGVQKYRALTEWVK

>EFA7191602.1 hypothetical protein [Escherichia coli]
MIKYILVALAGLSLNAFAGGSGWNPDEVDPSRCVMAMGSGSTSAGYIGYRQDNSVCMQGINEGKVKGVNVEGHHEFKDGT
MDTFSGFVSPTSPLVLKTDMSKVNKVGIKSWSYTGTWVK

>EFB4413688.1 dispersin Aap [Escherichia coli]
KKIKFVIFSGILGISLNAFAGGSGWNADNVDPSQCIKLSGVQYTYNSGVPVCMQGLNEGKVRGVSVSGVFYYKDGTTSNF
KGVVTPSTPVNTNQDINKTNKVGVQKYSALTEWVK

>WP_180555418.1 hypothetical protein [Escherichia coli]
MKKIILSLSVIIFSHSVSAGSTNWQPSVGPGQCIVYAEIGETGGYKWNNQDDCNEVVRRGYASGVGVSGRVIYEGNTPGT
NGDSIGYTGIVTPNRPYERQAPAIYHGKKKVSHGDGYTYWAK

>WP_101701070.1 hypothetical protein [Citrobacter sp. L55]
MIKKIIFGIAFAALTSQAMAASEPYKPKVNANMCITFNGKSIVYLTNYQDCMEPVQRGYAKGVGVGVWLKNTATGKVSAG
PNGLVTPTQGYSSAPAGYIVDGFNPSSAYWAQ

>EFA6786821.1 hypothetical protein [Escherichia coli]
MKKIIFGMSALIMSFSSIAGGGGSWSPSISPEHCVGVSYNPFSVFWTGMKQCQEAIDHGYAQGVGFSGVVSYGSGNESSN
MRAFSGVVHPGERLTSNQLGVPETIGNAKINGTGKIAAFWAQ

>HAG7720137.1 hypothetical protein [Escherichia coli]
MKKIILSLSVIIFSHSVSAGSTNWQPSVGPGQCIVYAEIGETGGYKWNNQDDCNEVVRRGYASGVGVSGRVIYEGNTPGT
NGDSIGYTGIVTPNKPYERQAPATYKGKKKVGHGDSYTYWAK

>EFA5701742.1 hypothetical protein [Escherichia coli]
MKKYILVALAGLSLNAFAGGSGWNPDEVDPSRCVMAMGAGSTSAGYIGYRQDNSVCMQGINEGKVKGVNVEGHHEFKDGT
MDTFSGFVSPTSPLVLKTDMSKVNKVGIKSWSYKGTWVK

>EFA5399560.1 hypothetical protein [Escherichia coli]
IKFVIFSGILGISLNAFAGGSGWSADNVDPSQCIKLSGVQYTYNNGASVCMQGFNEGKVRGVSVSGVFYYNDGTTSNFKG
VVTPSTPVNTNQDIKKTNKVGVQKYRALTEWVK

>EFA7535990.1 hypothetical protein [Escherichia coli]
KFVIFSGILGISLNAFAGGSGWSADNVDPSQCIKLSGVQYTYNNGASVCMQGFNEGKVRGVSVSGVFYYNDGTTSNFKGV
VTPSTPVNTNQDIKKTNKVGVQKYRALTEWVK

>EEY7504790.1 hypothetical protein [Escherichia coli]
FVIFSGILGISLNAFAGGSGWSADNVDPSQCIKLSGVQYTYNNGASVCMQGFNEGKVRGVSVSGVFYYNDGTTSNFKGVV
TPSTPVNTNQDIKKTNKVGVQKYRALTEWVK

>EFB1470664.1 hypothetical protein [Escherichia coli]
MLAIVLTFGALTSVCYAGGGDASWQPSVAPINCVLGNSNEFYWNNDKACNEVIEKGYAKGVKYTGAFRYEDGSTMNFDAV
IYQNTGYTHNAGGQGKKVKSIINAQWSWVR

>EFA2754554.1 hypothetical protein [Escherichia coli]
FPFALLIGLSFNSFAGSHQQPWTPSIQPKDCIGLNFISGQFTADTNMGTLFFLNSKPECKEVIDKGYASGVHGIVKGDVD
FDKWGPTINYGLLNNRFSYYVYQHSRYTFPAPIKKGTQLELESADWIR

>EEW4052378.1 hypothetical protein [Escherichia coli]
KRKIQYFPFAILIGLSFNSFAGSHQQSWTPSIQPKHCVGSHSISGQFTADTNTGILFFYYSKPECKEVIDKGYASGVQGI
VKGDVDFDKWGPTINYGLRNNRFNYSVYQNNTYTFPAPIKNGTQLELESADWIR

>EEY6112323.1 hypothetical protein [Escherichia coli]
MKKIIFGMSALIMSFSSIAGGGGSWSPSISPGHCVGASYNPFSVFWTGMKQCQEAIDHGYAKGVGFGGVVSYGNGTESSN
MRAFSGVVHPGERLTSNQLGVPETIGNAKINGTGKIDAFWAQ

>EEY4091521.1 hypothetical protein [Escherichia coli]
KVLLGLTALTMSAAALAGGGGSSWQPSVGPAHCIKNSPEPQVDLVWNDIPACNEVISKGYASGVYVSGTLVYQGGQTTRG
YSGFLRPGQNVKMDYPKEINGSKFIGTASSNHQWLN

>EFA5104915.1 hypothetical protein [Escherichia coli]
KIKFVIFSGILGLSLNAFAGGSGWNADNVDPSQCIKLSGVQYTYNSSSSVCMQGLNEGKVRGVSVSGEFYYNDGTTSNFK
GVVTPSTPVNTNQDINKTNKVGVQKYRALTEWVK

>EET4135694.1 hypothetical protein [Escherichia coli]
FMKKIIFGMSALIMSFSSIAGGGGSWSPSISPEHCVGVSYNPFSVFWTGMKQCQEAIDHGYAQGVGFSGVVSYGNGNESS
NMRAFSGVVHPGERLTSNQLGVPETIGNAKINGTGKIAAFWAQ

>EEV0559186.1 hypothetical protein [Escherichia coli]
RKIQYFPFAILIGLSFNSFAGSHQQSWTPSIQPKHCVGSHSISGQFTADTNTGILFFYYSKPECKEVIDKGYASGVQGIV
KGDVDFDKWGPTINYGLRNNRFNYSVYQNNTYTFPAPIKNGTQLELESADWIR

>EEX2767821.1 hypothetical protein [Escherichia coli]
MNKIKFVIFSGILGFSLNAFAGGSGWNADNVDPSQCIKLSGVQYAYNSSVSVCMQGLNEGKVRGVSVSGEFYYNDGTTSN
FKGVVTPSTLVNTNQDMNKTNKVGVQKYRVLTEWVK

>EET2441999.1 hypothetical protein [Escherichia coli]
MKKYILVALAGLSLNAFAGGSGWNPDEVDPSRCVMAMGAGSTSAGYIGYRQDNSVCMQGINEGKVKGVNVEGHHEFKDGT
MDTFSGFVSPTSPLVLKTDMSKVNNVGIKSWSYKGTWVK

>EEW4351065.1 hypothetical protein [Escherichia coli]
KKIILALPFLTSCFSAFAGSSGPEWQPQISAGQCIQYTEIGEAGGYKWNNIDYCNEVVRRGYASGVFASGKVVYEGGGVV
EYTGLVKPDTPYAIQAPSTYNGKKKVGHGSAYTYWAR

>EER9478973.1 hypothetical protein [Escherichia coli]
IQYFPFALLIGLSFNSFAGSHQQPWTPSIQPKNCVGLNFISGQFTADTNMGTLFFNYSKPECKEVIDKGYASGVHGIVKG
DVDFDKWGPTINYGLLNNRFSYYVYQHSRYTFPAPIKKGTQLELESADWIR

>EEW4395919.1 hypothetical protein [Escherichia coli]
MKKIILALPFLTSCFSAFAGGSGPEWQPQISPGQCIQYTEIGETGGYKWHNIDACNEVVHRGYASGAFVSGKVVYEGGET
IEYTGIVKPDVPYTIQAPSTHNGKKKVGHGGAYTYWAR

>EEH1875088.1 hypothetical protein [Salmonella enterica]
MNISKMKLRLMLVLGLAVMNSGLNSAVAGGSSAWQPPSASQCVYQANTSRLTFLLTTNTTWDKCKEAFRRYQGIDIKVNG
SLRQNSTGRVLSVRYQDLLKPGKYIYPSVNTGSGTQMLYRLNPKDYTVLGALSYSAEWRK

>EER0880916.1 hypothetical protein [Escherichia coli]
MKKFIFSVSLMLLSVSAFAGSQSHTSVVNAENCIVLSYNPFTISWNDKTECRNYINQGYAKGVGFSGEVSYGKGYQSTNW
KTFVGHVSPGEKVTSSQLGIPEVLSDGSKINGAGNILTYWY

>EEG7923217.1 hypothetical protein [Salmonella enterica subsp. enterica serovar Newport 892737]
MKLRLMLISGLAVMNSGVNSAVAGGSSAWQPPSASQCVYQANTSRLTFLLTTNTTWDKCKEAFRRYQGIDIKVNGSLRQN
STGRVLSVRHQDLLKPGKYIYPSVNTGSGTQMLYRLNPKDYTVLGAFSYSAEWRK

>WP_165156879.1 hypothetical protein [unclassified Cronobacter]
MKSTKNICWIIGVSAMLTSAMSFAGGAPWEPSVVPAQCVHVVKSSEKTLTFSWGNNSKCNEAINNGYARGVHVGVGVKFG
DGTKAGAEGDVYPQKGFSKSFEKPIATIYNGIDTTSDDRWIK

>EEH8383496.1 hypothetical protein [Salmonella enterica subsp. enterica serovar Montevideo PSU-2387]
MKKINFLSLFLLSICGSAYAGGGAPSWSPSIEPSNCIVSKSIDNGGWSWHGSPQCNEVIERNYALGVRYNGQFIYQDGSS
INFDTIITPDSWVHYDHRGKKLKDIVSHGASWER

>EEH8383495.1 hypothetical protein [Salmonella enterica subsp. enterica serovar Montevideo PSU-2387]
MKLKYILAFLSSTISSATLAGGGGGGEASWQPSVSSHHCVVIDGLIDGPLTWSNDRRCNEAINNGYARGVRHYGEYNYTD
GSKMRVDSVIVPYSSVKFNHKGKSVSHLDYDTRWVRN

>ECC3466072.1 hypothetical protein [Salmonella enterica subsp. enterica CFSAN024533]
MDVKEMKKIFLLTAGVIGIFQAGMNSAVAGGPAWQPPSAAQCIYQSNISRLTFQLTTNTAWDKCKEAFRRYQGIDVKITG
SVRQNSTGRIFSINHQDVLKPGKYVYPSVNTGSGMQVLYRLNPKEYTVLGAISFSESWRK

>WP_145961759.1 hypothetical protein [Salmonella enterica]
MNISKIRAGFVLVAGLAGMCSGINSAVAGGSSAWQPPSASQCVYQANTSRL
TFLLTTNTTWDKCKEAFRRYQGIDIKVNGSLRQNSTGRVLSVRHQDLLKPGKYIYPSVNTGSGTQMLYRLNPKDYTVLGA
FSYSAEWRK

>EAQ3014230.1 hypothetical protein [Salmonella enterica]
MAFKSKLLSFIFTAGIGFTLYTGSAVAGGPPWTPPSAAQCIFQSNLARLDFRLTSNTLWDQCREAYRRYKGINIKITGTV
RQKSTMRDFSINHQDLLTPGKYIYPMVNTGSGMKFLYSLDPKEYMIVGSLNYSENWKK

>EAQ6819600.1 hypothetical protein [Salmonella enterica]
MDMKEMKKIFLLTAGVIGIFQAGMNSAVAGGPAWQPPSAAQCIYQSNISRLTFQLTTNTAWDKCKEAFRRYQGIDVKITG
SVRQNSTGRIFSINHQDVLKPGKYVYPSVNTGSGMQVLYRLNPKEYTVLGAISFSESWRK

>EAA8390259.1 hypothetical protein [Salmonella enterica]
MVAGLAGMSFGVNNAVAGGSSAWEPPSASQCVYQANISRLTFLLTSNTTWDKCKEAFRRYQGIDIKVNGSLRQNSTGRVL
SVRHQDLLKPGKYIYPSVNTGSGTQMLYRLNPKDYIVLGAFSYSAEWRK

>WP_124071014.1 hypothetical protein [Escherichia coli]
MNKIKFVIFSGILSFSLNAFAGGSGWNADNVDPSQCIKLSGVQYAYNSSASVCMQGLNEGKVRGVSVSGEFYYNDGTTSN
FKGVVTPSTLVNTNQDMNKTNKVGVQKYRVLTEWVK

>EEC9486593.1 hypothetical protein [Escherichia coli]
MKKIILSLSVIVFSHSVSAGSTNWQPSVGPGQCIVYAEIGETGGYKWNNQNDCNEVVRRGYASGVGVSGRVIYEGNTPGT
NGDSIGYTGIVTPNKPYERQAPATYKGKKKVGHGDSYTYWAK

>NEN67079.1 hypothetical protein [Escherichia coli]
MKKIIFGMSALIMSFSSIAGGGGSWSPSISPEHCVGVSYNPFSVFWTGMKQCQEAIDHGYAQGVGFSGVVSYGNGNESSN
MRAFSGVVHPGKRLTSNQLGVPETIGNAKINGTGKIAAFWVQ

>EAM2983848.1 hypothetical protein [Salmonella enterica]
MLVLGLAVMNSGLNSAVAGGSSAWQPPSASQCIYQANTSRLTFLLTANTTWDKCKEAFRRYQGIDIKVNGSLRQNSTGRV
LSVRHQDLLKPGKYIYPSVNTGSGTQMLYRLNPKDYTVLGAFSYSAEWRK

>EDW5993849.1 hypothetical protein [Salmonella enterica subsp. salamae 63869]
MSTGRVLYMSLFLISGSVFAGGGGTSWSPSVMPINCIVSKSTDSGAWTWNNSAQCNDVIKHNYARGVRYSGQFVYKDGSV
SYFDSIITPETAAQYKHYGKTLDAIKNNSANWEK

>EDW5993950.1 hypothetical protein [Salmonella enterica subsp. salamae 63869]
MLKKQLLICAMITGLFSTASYAGGGSPSWQPNILPINCVMGGATKFFWNNSSDCNEVISRGYAKGVQYTGTFVYNDGSTI
GFNALINSSNDYTPVHPQGKKVTRLSNTQWSWLR

>EDR3976598.1 hypothetical protein [Salmonella enterica]
MNISKIRAGFVLVAGLAGMSFGVNNAVAGGSSAWEPPSASQCVYQANISRLTFLLTSNTTWDKCK
EAFRRYQGIDIKVNGSLRQNSTGRVLSVRHQDLLKPGKYIYPSVNTGSGTQMLYRLNPKDYIVLGAFSYSAEWRK

>EDW5993848.1 hypothetical protein [Salmonella enterica subsp. salamae 63869]
MRLSYILSFFILATSSSAIAGGGGNNSWQPSVSPEFCVVVSGPLSGPFVWYRDSGCAEVIQTGYAKGVRYSGVFYYTDGT
KLGFNTIILPNSSIQFHHKGKIVESIENITASWSK

>WP_140423264.1 hypothetical protein [Escherichia coli]
MNKIKFVIFSGILGLSLNAFAGGSGWNADNVDPSQCIKLSGVQYTYNSSASVCMQGLNEGKVRGVSVSGEFYYNDGTTSS
FKGVVTPSTPVNTNQDINKTNKVGVQKYRALTEWVK

>WP_071607734.1 hypothetical protein [Escherichia coli]
MKRIILSLSVIFCSHSALAGSTDWQPSVGPGQCIVYAEIGETGGYKWNNQNECNEVVRRGYAIGVGVSGKVIYEGNKPGY
NGDSISYSGIVPPDRDYKRQAPAVYNGKKKVAHGDSYTYWAK

>WP_122996893.1 dispersin Aap [Escherichia coli]
MKKIKFVIFSGILGISLDAFAGGSGWNADNVDPSQCIKLSGVQYTYNSGIPVCMQGLNEGKVRGVSVSGVFYYKDGTTSN
FKGVVTPSTPVNTNQDINKTNKVGVQKYSALTEWVK

>WP_050438676.1 hypothetical protein [Escherichia coli]
MKKIIFGMSALIMSFSSIAGGGGSWSPSISPEHCVGVSYNPFSVFWTGMKQCQEAIDHGYAQGVGFSGVVSYGNGNESSN
MRAFSGVVHPGERLTSNQLSVPETIGNAKINGTGKIAAFWVQ

>WP_050436496.1 hypothetical protein [Escherichia coli]
MKKIIFGMSALIMSFSSIAGGGGSWSPSISPEHCVGVSYNPFSVFWTGMKQCQEAIDHGYAQGVGFSGVVSYGNGNESSN
MRAFSGVVHPGERLTSNQLGVPETIGNAKINGTGKIAAFWVQ

>WP_101973978.1 hypothetical protein [Escherichia coli]
MKKYILLALTGFSLNAFAGGSGWNPDEVDPSRCVMAMGSSSTSAGYIGYRMDNSVCMQGINEGKVKGVNVEGRHEFNDGS
SYTFSGTVAPSSPLELKTDMQKVNKVGIKRWTYKGTWIK

>WP_157744801.1 hypothetical protein [Escherichia coli]
MKKVILCVSVLTVSSSVLAGGNGHDSWQPSVSPINCIQGYPNGWKLSNSKECQEVFERGYAKGINYEGELIPEGGATETK
NRFYYRFYYNISTSAPYPEIPGQKTRLGKVSATWIK

>WP_152075185.1 hypothetical protein [Escherichia coli]
MKKIILSLSVIIFSHSVSAGNTNWQPSVGPGQCIVYAEIGETGGYKWNNQNDCNEVVRRGYASGVGVSGRVIYEGNTPGT
NGDSIGYTGIVTPDKPYERQAPAIYHGKKKVSHGDGYTYWAK

>EDA3267883.1 hypothetical protein [Salmonella enterica subsp. enterica serovar Bovismorbificans 193400]
MKKLVYTTLLIGMSMNATAGGSGWSPESIDPRLCVMITGSSNTSAGQLSYKTQEPTCMQGINEGKVKGVNTSGTVKYKDG
SRTNFSGFVGPNHWVPILTDANKVNSVGIESVDYTTSWSK

>WP_088551811.1 hypothetical protein [Escherichia coli]
MKKIILSLSVIVFSHSVSAGSTNWQPSVGPGQCIVYAEIGETGGYKWNNQHDCNEVVRRGYASGVGVSGRVIYEGNTPGT
NGDSIGYTGIVTPDRPYEWQAPATYKGKKKVAHGDSYTYWAK

>WP_144243116.1 hypothetical protein [Citrobacter sp. S-77]
MLKKMLIASLSLSMFSSVSYAGGEPSSYYPSVAPISCVMSTSANPSYIWSNTEDCNKAVTSGYAKGVYYKGKFKYEDGSE
SAFNGFITPNQGYTPPHHAGKKLVAILDASASWAN

>WP_000760021.1 hypothetical protein [Escherichia sp. TW14182]
MKKYILVSLMGLSLNAFAGGSGWNPDKVDPSRCVMATGSGPTSAGYMVYRTTDSVCMQGINEGKVKGVHIYDGHHEFNDG
TVDTFSGNVTPISPLTLKTDVQKVNKVGIKRWWYKASWIK

>WP_096976034.1 hypothetical protein [Escherichia coli]
MKKYILGVVLTMSSLSAIAGGGSAEWQPSVSAGQCVTFVSGLGELGGYRWNYSSDACNETVAKGYAEGVSMHRTVNYEGG
YSKSSSGIVKPGSDFAIAGGKTHNGHKWVSIGGDTPYWYK

>WP_036966678.1 hypothetical protein [Providencia alcalifaciens]
MKKYILGIILTMGSFSALAGGAWQPSVGPGECISFQSGLGEIGGYKWVSSDGCNEVINRGHALGVGLERRVNYANGDYVS
SAGVISPNRDYVIKGSTSSNGSPKVSTGGSSPYWYK

>WP_144243115.1 hypothetical protein [Citrobacter sp. S-77]
MLKKILITSLSLSMFSSVSYAGGEPSSYYPSVAPISCVMSTSANPSYIWNNTEDCNKAVTSGYAKGVHYKGKFKYEDGSE
SLFNGFITPSQGYTPPHLPGKKLVAILDASASWANWN

>WP_134792047.1 hypothetical protein [Escherichia coli]
MKKTLLALSVMCASFSAVAGGGGASWQPSVTPGQCVLNVPAPGVTLKWNNTQACNEVISRGYAASVYVSGLFIYEGGQIT
RRYSGNVAPGHDHYFSEPKEIDGKKFSSLGQTNYQWVTIN

>ECQ8982427.1 hypothetical protein [Salmonella enterica subsp. enterica 795399]
MNISKMRAGFVLIAGLAGMCSGINSAVAGGSSAWQPPSASQCVYQANTSRLTFLLTTNTTWDKCKEAFRRYQGIDIKVNG
SLRQNSTGRVLSVRHQDLLKPGKYIYPSVNTGSGTQMLYRLNPKDYTVLGAFSYSAEWRK

>WP_001316093.1 hypothetical protein [Escherichia coli]
MKKFILLTALIISPFTYAGGTSMPSVEPAMCIKKTYSWNTFIGFSWDGSDECNEVVDKGYAKGVHYSGVFVSSNEEEIPL
DGYITPYQSYEPSSIKGKELKTLITSKIQWSN

>WP_071702927.1 hypothetical protein [Escherichia coli]
MKKIILALPFLTSCFSAFAGGSGPEWQPQISPGQCIQYTEIGETGGYKWHNIDACNEVVHRGYASGAFVSGKVVYEGGGT
IEYTGIVKPDAPYTIQAPSTHNGKKKVGHGGAYTYWAR

>WP_134792045.1 hypothetical protein [Escherichia coli]
MNKVLIAMTLLASGLFSGVTFAGGGTPSWQPSVEPINCVNSNSTYFFWSNTDACNEVISKGYAKGVHYSGKFNYDDGSSV
DFSGYITPQQPYSPPAHPQGKKLISLTDTNWYWAK

>WP_072328079.1 hypothetical protein [Escherichia coli]
MKKIILALPFLTSCFSAFAGGSGPEWQPQISPGQCIQYTEIGETGGYKWHNIDACNEVVHRGYASGAFVSGKVVYEGGET
IEYTGIVKPDDPYTIQAPSTHNGKKKVGHGGAYTYWAR

>WP_050488094.1 hypothetical protein [Escherichia coli]
MKKIIFGMSALIMSFSSIAGGGGSWFPSISPEHCVGVSYNPFSVFWTGMKQCQEAIDHGYAQGVGFSGVVSYGNGNESSN
MRAFSGVVHPGERLTSNQLGVPETIGNAKINGTGKIAAFWVQ

>ECO0809275.1 hypothetical protein [Salmonella enterica subsp. enterica serovar Newport FSF0143]
MALKSKLLSFIFAAGIGFTLYTGSSVAGGPPWTPPSAAQCMFQSNLTRLDYRLTSNTLWDQCREAYRRYKGINIKITGTV
RQKSTMRSFSINHQDLLTPGKYIYPMVNTASGMKHLYSLDPKEYMIIGYLDVSESWRK

>WP_024197059.1 hypothetical protein [Escherichia coli]
MKKYILGVILAMGSLSAIAGGGNSERQPSVAAGEGVTFNSKLGEIGGYSWKYSNDACNETVAKGYAIGVAMHRTVNYEGG
YSIQSSGIVKPGSDFIMKGGKTYKGHKKVSTGGETPYWYK

>WP_052576951.1 hypothetical protein [Escherichia coli]
MKKIIFGMSALIMSFSSFAGGGGSWSPSISPEHCVGVSYNPFSVFWTGMKQCQEAIDHGYAQGVGFSGVVSYGNGNESSN
MRAFSGVVHPGKRLTSNQLGVPETIGNAKINGTGKIAAFWVQ

>WP_121768123.1 hypothetical protein [Salmonella enterica]
MNISKIRAGFVLVAGLAGMCSGINSAVAGGSSAWQPPSASQCVYQANTSRLTFLLTTNTTWDKCK
EAFRRYQGIDIKVNGSLRQNSTGRVLSVRHQDLLKPGKYIYPSVNTGSGTQMLYRLNPKDYTVLGAFSYSTEWRK

>WP_144129305.1 hypothetical protein [Escherichia fergusonii]
MKKKLFCATLFLTAFSAFAGGGNAHWEPKVKPINCVVGLSDSSWGWSPSSGCREVIDKGYAKGVRYRGTFLYTNGSSAKF
DVFVGPNQTATFKHPAGQTLKKGGITSWSAEWTK

>EBP2854679.1 hypothetical protein [Salmonella enterica]
MKLRLMLVLGLAVMNSGLNSAVAGGSSAWQPPSASQCIYQANTSRLTFLLTANTTWDKCKEAFRRYQGIDIKVNGSLRQN
STGRVLSVRHQDLLKPGKYIYPSVNTGSGTQMLYRLNPKDYTVLGAFSYSAEWRK

>EBN5764235.1 hypothetical protein [Salmonella enterica]
ISKMKLRLMLVLGLAVMNSGLNSAVAGGSSAWQPPSASQCIYQANTSRLTFLLTTNTTWDKCKEAFRRYQGIDIKVNGSL
RQNSTGRVLSVRHQDLLKPGKYIYPSVNTGSGTQMLYRLNPKDYTVLGAFSYSAEWRK

>WP_032224877.1 hypothetical protein [Escherichia coli]
MKKYILVSLMGLSLNAFAGGSGWNPDRVDPSRCVMATGAGPTSAGYMVYRTTDSVCMQGINEGKVKGVHIYDGHHEFNDG
TVDTFSGNVTPISPLTLKTDVQKVNKVGIKRWWYKASWIK

>ECC1745701.1 hypothetical protein [Salmonella enterica subsp. salamae 582922]
MLKRTLLVSVLTFGALSSVSYAGGGGASWQPSVAPINCVLGNSNEFFWNESKDCNEVIEKGFAKGVRYTGAFKYDDGSTK
NFDAVIYKNTGYMHNAGAQGKKVKSIINAQWSWVR

>WP_071999381.1 hypothetical protein [Escherichia coli]
MKKIILSLSVIVFSHSVSAGSTNWQPSVGPGQCIVYAEIGETGGYKWNNQNDCNEVIRRGYASGVGVSGRVIYEGNTPGT
NGDSIGYTGIVTPDRPYERQAPATYKGKKKVGHGDSYTYWAK

>WP_071607258.1 hypothetical protein [Escherichia coli]
MKKIILALPFLTSCFPAFAGGSGPEWQPQISPGQCIQYTEIGETGGYKWNDIDACNEVVRHGYASGAFVSGKVVYEGGGT
IEYTGLVTPNTTYTIQAPSTHNGKKKIGHGGAYTYWAR

>WP_107180283.1 hypothetical protein [Escherichia sp. 20412-1]
MIKYILVALTGLSLNAFAGGSGWNPDEVDPSRCVMAMGSGSTSAGYIGYRQDNSVCMQGINEGKVKGVNVEGHHEFKDGT
MDTFSGFVSPTSPLALKTDMSKVNKVGIKSWSYIGTWVK

>EBK5514419.1 hypothetical protein [Salmonella enterica]
MLAIVLTFGALTSVCYAGGGGASWQPSVAPINCVLGNSNEFYWNNDKACNEVIEKGYAKGVKYTGAFKYEDGSTMNFDAV
IYKNTGYTHNAGGQGKKVKSIINAQWSWVR

>EAA9303423.1 hypothetical protein [Salmonella enterica]
MDMKEMKKIFLLTAGVIGIFQAGMNSAVAGGPAWQPPSAAQCIYQSNISRLTFQLTTNTAWDKCKEAFRRYQGIDVKITG
SVRQNSTGRIFSINHQDVLKPGKYVYPSVNTGSGMQMLYRLNPKEYTVLGAISFSESWRK

>WP_142435275.1 dispersin Aap [Escherichia coli]
MKKIKFVIFSGIWGISLNAFAGGSGWNADNVDPSQCIKLSGVQYTYNSGVSVCMQGLNEGKVRGVSVSGVFYYKDGTTSN
FEGVVTPSTPVNTSQDINKTNNVGVQKYRALTEWVK

>AWK60612.1 aat, partial [Escherichia coli]
MKKIKFVIFSGILGFSLNAFAGGSGWNADNVDPSQCIKLSGVQYAYNSGVPVCMQGLNEGKVRGVSVSGVFYYKDGTTSN
FKGVVTPSTPVNTNQDINKTNKVGVQKYSALTEWVK

>EBW9798427.1 hypothetical protein [Salmonella enterica subsp. enterica serovar Montevideo 278639]
MLKRSLLVSVLTFGAFTSVSYAGGGGASWQPSVAPINCVLGNSNEFFWNDIKDCNEVIEKGYAKGVRYTGAFKYDDGSTK
NFDAVIYRNTGYMHNAGAEGKKVKSIINAQWSWVR

>EAA3133300.1 hypothetical protein [Salmonella enterica subsp. enterica 365383]
MKEKVLLGIAGLAMSFSALAGGGGTSWQPSVGPADCLKTVPSPQAQLLWNDTEACNDVVKNGYAYGVYVSGFFVYDGGQT
AVQFTGAANPSKGEKLNHPESINGKKYKGTTGIKYQWIK

>SQI66777.1 Uncharacterised protein [Salmonella enterica subsp. diarizonae NCTC10381]
MVAGLAGMCSGINSAVAGGSSAWQPPSASQCVYQANTSRLTFLLTTNTTWDKCKEAFRRYQGIDIKVNGSLRQNSTGRVL
SVRHQDLLKPGKYIYPSVNTGSGTQMLYRLNPKDYTVLGAFSYSAEWRK

>RAX32528.1 hypothetical protein [Escherichia coli]
MKRKFNIFPFAILIGLSFNSFAGSHQQSWTPSVQPQDCVLTNTTSGLFTANITRGSVLYNTGKPECKEVIDKGYASGVKG
TVKGEVDYEQWGASIKNNRFYYYVYEHGSYTFPAPIKKGSKLEIESADWIR

>EBH8950662.1 hypothetical protein [Salmonella enterica subsp. diarizonae serovar 48:i:z CFSAN043227]
MLVLGLAVMNSGLNSAVAGGSSAWQPPSASQCVYQANTSRLTFLLTTNTTWDKCKEAFRRYQGIDIKVNGSLRQNSTGRV
LSVRYQDLLKPGKYIYPSVNTGSGTQMLYRLNPKDYTVLGALSYSAEWRK

>EAY4774400.1 hypothetical protein [Salmonella enterica]
MNKSKMKISFLLVTSLAGMFSGINIAVAGGSSAWEPPSASQCVYQANTSRLTFLLTTNTTWDKCKEAFRRYQGIDIKISG
NLRQNSTGRILSVSNQDLLKPGKYIYPSVNTGSGTQMLYRLNPKDYTVRGAFSYSAEWRK

>EBS1405057.1 hypothetical protein [Salmonella enterica subsp. enterica serovar Reading 613831]
MLAIVLTFGALTSVCYAGGGGASWQPSVAPINCVLGNSNEFYWNNDKACNEVIEKGYAKGVKYTGTFQYEDGSTMNFDAV
IYQNTGYTHNAGGQGKKVKSIINAQWSWVR

>EDT8754571.1 hypothetical protein [Salmonella enterica subsp. enterica serovar Gaminara 75978]
MLAIVLTFGALTSVCYAGGGGASWQPSVAPINCVLGNSNEFYWNNDKACNEVVEKGYAKGVKYTGTFQYEDGSTMNFDAV
IYQNTGYTHNAGGQGKKVKSIINAQWSWVR

>EAA1181479.1 hypothetical protein [Salmonella enterica subsp. enterica 203980]
MLKRSLLVSVLTFGAFTSVSYAGGGGASWQPSVAPINCVLGNSNEFFWNDIKDCNEVIEKGYAEGVRYTGAFKYDDGSTK
NFDAVIYRNTGYMHNAGAQGKKVKSIINAQWSWIR
