# Supplementary material for: Glycine acylation and trafficking of a new class of bacterial lipoprotein by a composite secretion system
Source: eLife. 2021 Feb 24;10:e63762. doi: 10.7554/eLife.63762 (PMC7943197; doi:10.7554/eLife.63762)
Supplement: Figure 7—source data 3. [file elife-63762-fig7-data3.txt]

>QLF78496.1
GGSGWNADNVDPSQCIKLSGVQYTYNSGVPVCMQGLNEGKVRGVSVSGVFYYKDGTTSNFKGVVTPSTPVNTNQDINKTNKVGVQKYSALTEWV
>QLF78494.1
GGSGWNADNVDPSQCIKLSGVQYTYNSGVSVCMQGLNEGKVRGVSVSGVFYYKDGTTSNFEGVVTPSTPVNTSQDINKTNNVGVQKYRALTEWV
>WP_071777051.1
GSTNWQPSVGPGQCIVYAEIGETGGYKWNNQDDCNEVVRRGYASGVGVSGRVIYEGNTPGTNGDSIGYTGIVTPNKPYERQAPATYKGKKKVGHGDSYTYWAK
>QLF78495.1
GGSGWSADNVDPSQCIKLSGVQYTYNNGASVCMQGFNEGKVRGVSVSGVFYYNDGTTSNFKGVVTPSTPVNTNQDIKKTNKVGVQKYRALTEWV
>WP_083583138.1
GGGGWNSDLVDPQQCVKLSGAQYTYNSSSNKCMQGINEGKVHGVSLFGTFYYGDGSQGTFKGRVSPGTTLNTNQDMNKTNKYGVKYKVITEWVR
>WP_072000890.1
GSTNWQPSVGPGQCIVYADIGETGGYKWNNQDDCNEVVRRGYASGVGVSGRVIYEGNTPGTNGDSIGYTGIVTPNKPYERQAPATYKGKKKVGHGDSYTYWAK
>WP_179225943.1
GGSGWSPESIDPRLCVMITGSSNTSAGQLSYKTQEPTCMQGINEGKVKGVNTSGTVKYKDGSRTNFSGFVGPNHWVPILTDANKVNSVGIESVDYTTSWSK
>WP_011387710.1
GSTDWQPSVGPGQRIVYAEIGETGGYKWNNQNECNEVVRRGYAIGVGVSGKVIYEGNKPGYNGDSISYSGIVTPYRDYKRQAPAVYNGKKKVAHGDSYTYWAK
>WP_032208774.1
GGSGWNADNVEPSQCIKLSGVQYTYNSSASVCMQGLNEGKVRGVSVSGEFYYNDGTASNFKGVVTPSTPVNTNQDMNKTNKVGVQKYRVLTEWVK
>WP_071600075.1
GGSGPEWQPQISPSQCIQYTEIGETGGYKWNNIDACNEVVHRGYASGAFVSGKVVYEGGGTIEYTGLVAPDAPYTIQAPSTHNGKKKVGHGGAYTYWAR
>WP_074577595.1
GGGNAHWEPKVKPINCVVGLSDSSWGWNPSSSCREVIDKGYAKGVQYRGTFLYTDGSSAKFDVVVTPNKTAMFKHPAGKTLKKGGITSWSAEWSK
>WP_074502124.1
GSTDWQPSVGPGQRIVYAEIGETGGYKWNNQNECNEVVRRGYAIGVGVSGKVIYEGNKPGYNGDSISYSGIVTPDRDYKRQAPAVYNGKKKVAHGDSYTYWVK
>WP_074503083.1
GSTDWQPSVGPGQCIVYAEIGETGGYKWNNQNECNEVVRRGYAIGVGVSGKVIYEGNKPGYNGDSISYSGIVTPDRDYKRQAPAVYNGKKKVAHGDSYTYWAK
>WP_024249570.1
GGSGWNPDEVDPSRCVMAMGAGSTSAGYIGYRQNNSECMQGINEGKVKGVNVEGHHEFKDGTRDTFSGFVSPTSPLVIKMDMSKVNKVGIKSWSYKGTWVK
>WP_139509847.1
GSTNWQPSVGPGQCIVYAEIGETGGYKWNNQNDCNEVVRRGYASGVGVSGRVIYEGNTPGTNGDSIGYTGIVTPNKPYERQAPATYKGKKKVGHGDSYTYWAK
>WP_001561605.1
GGSGWNPDRVDPSRCVMATGSGPTSAGYMVYRTTDSVCMQGINEGKVKGVHIYDGHHEFNDGTVDTFSGNVTPISPLTLKTDVQKVNKVGIKRWWYKASWIK
>WP_001494857.1
GGGSEWQPTVSPGQCIEYTEIGETGGYKWNDTDSCNEVVRRGYASGVMVSGKVFYDGAPSISYTGHVAPNKPYARQAPLYNDGKKKWGHGDSYTYWAR
>WP_000760019.1
GGSGWNPDEVDPSRCVMAMGAGSTSAGYIGYRQDNSECMQGINEGKVKGVNVEGHHEFKDGTRDTFSGFVSPTSPLVLKTDISKVNKVGIKNWSYKGTWVK
>WP_139147572.1
GGSSAWQPPSASQCIYQANTSRLTFLLTANTTWDKCKEAFRRYQGIDIKVNGSLRQNSTGRVLSVRHQDLLKPGKYIYPSVNTGSGTQMLYRLNPKDYTVLGAFSYSAEWRK
>WP_000721277.1
GGSGWNADNVDPSQCIKLSGVQYTYNSGVSVCMQGLNEGKVRGVSVSGVFYYKDGTTSNFEGVVTPSTPVNTSQDINKTNNVGVQKYRALTEWVK
>WP_087597365.1
GGGGWSSDLVDPQQCVKLSGAQYTYNSSSNKCMQGINEGKVHGVSLFGTFYYGDGSQGTFKGRVSPGTTLNTNQDMNKTNKYGVKYKVITEWVR
>WP_021543690.1
GGGGWNSDLVDPQQCVKLSGAQYTYNSSSNKCMQGINEGKVHGVSLFGTFYYGDGSQGTFKGRVSPGTTLNTNQDMNKTNKYGVKYKVITEWVR
>WP_122988508.1
GGSGWNADNVDPSQCIKLSGVQYTYNSGIPVCMQGLNEGKVRGVSVSGVFYYKDGTTSNFKGVVTPSTPVNTNQDINKTNKVGVQKYSALTEWVK
>WP_021523946.1
GGGGWSSDLVDPQQCVKLSGAQYTYNSSSNKCMQGINEGKVHGVSLFGTFYYGDGSQGTFKGRVSPGTTLNTNQDMNKTNKYGVKYKVITEWVR
>WP_139817102.1
GGGQASWQPKVEPINCIASGGNSFFWRNISDCNEVISKGYAKGVHYSGKFNYDDGSSIDFSGFVTPNQSYTPPKHPQGKKLASLSNTKWYWAK
>WP_085334857.1
GSTNWQPSVGPGQCIVYAEIGETGGYKWNNQDDCNEVVRRGYASGVGVSGRVIYEGNTPGTNGDSIGYTGIVTPNKPYERQAPAIYQGKRKVSHGDGYTYWAK
>WP_175617673.1
GSTNWQPSVGPGQCIVYAEIGETGGYKWNNQDDCNEVVRRGYASGVGVSGRVIYEGNTPGTNGDSIGYTGIVTPDKPYERQAPATYKGKKKVGHGDSYTYWAK
>WP_072020735.1
GGNNGWNADAVPPKQCVIVTGSSSVSPGSLVYRTDDSNCMQGIQEGKVKGVMINSGEFIYNDGSRTTFSGSVSPNQSLMLNSDTSKINKVGLKSWTYQTSWIK
>WP_139299891.1
GGGNAHWEPKVKPINCVVGLSDSSWGWSPSSPCREVIDKGYAKGVQYRGTFWYTDGSSAKFDVVVTPNNTATFKHPAGKTLKKGGITSWSAEWSK
>WP_011666513.1
GGSGWSADNVDPSQCIKLSGVQYTYNNGASVCMQGFNEGKVRGVSVSGVFYYNDGTTSNFKGVVTPSTPVNTNQDIKKTNKVGVQKYRALTEWVK
>WP_071594470.1
GGAWQPSVGPGECISFQSGLGEIGGYRWVSSNGCNEVINRGYALGVALERRVNYANGDSVSSAGVISPSRDYVMKGSKFSNGSPKVSTGGSSPYWYK
>WP_139298183.1
GGGNAHWEPKVKPINCVVGLSDSSWGWSQSSGCREVIDKGYAKGVRYRGTFLYTNGSSAKFDVFVGPNQTATFKHPAGQTLKKGGITSWSAEWTK
>WP_126125954.1
GGGNAHWEPKVKPINCVVGLSDSSWGWSPSSPCREVIDKGYAKGVQYRGTFWYTDGSSAKFDVVVTPNNTATFKHPAGKTLKKGGITSWSAEWRK
>WP_071594244.1
GSSGPEWQPQISAGQCIQYTEIGEAGGYKWNNIDYCNEVVRRGYASGVFASGKVVYEGGGVVEYTGLVKPDTPYAIQAPSTYNGKKKVGHGSAYTYWAR
>WP_074570574.1
GGGSEWQPTVSPGQCIEYTEIGETGGYKWNDTDSCNEVVRRGYASGVMVSGKVFYDGAPSISYTGYVAPNKPYARQAPLYNDGKKKWGHGDSYTYWAR
>WP_134949839.1
GGSSAWEPPSASQCVYQANISRLTFLLTSNTTWDKCKEAFRRYQGIDIKVNGSLRQNSTGRVLSVRHQDLLKPGKYIYPSVNTGSGTQMLYRLNPKDYIVLGAFSYSAEWRK
>WP_174770192.1
GGGGSSWQPSVNPENCVKGMPSPQSQLEWNNIPACNEVISNGYAAGVYVSGLFVYDGGQTTVRFSGAVNQNRGDKLDYPKSIDGKNFKGTASTTYQWIK
>WP_174770183.1
GGGAPSYHPSVEPINCVMSSSSNQSFFWNNTEACNQVVDSNFAKGVYYKGTFEYNDGSESGFSGLIGPNNGYAPSHPAGKKVVALLNTSATWVN
>WP_071608308.1
GGSGPEWQPQISPGQCIQYTEIGETGGYKWHNIDACNEVVHRGYASGAFVSGKVVYEGGETIEYTGIVKPDTPYTIQAPSTHNGKKKVGHGGAYTYWAR
>WP_013188496.1
GGSGPEWQPQISPGQCIQYTEIGETGGYKWHNIDACNEVVHRGYASGAFVSGKVVYEGGETIEYTGIVKPDAPYTIQAPSTHNGKKKVGHGGAYTYWAR
>WP_174770193.1
GGSWKPSVDPISCIMSTSSDNGAWSWNNGNASCNEVIERGYASGVAYSGKFVYADGNSQNFYVVIKPGEKKQVSPYGQPQGISDYYALWHHD
>WP_000721276.1
GGSGWNADNVDPSQCIKLSGVQYTYNSGVPVCMQGLNEGKVRGVSVSGVFYYKDGTTSNFKGVVTPSTPVNTNQDINKTNKVGVQKYSALTEWVK
>WP_126681169.1
GGSGWNPESIDPRQCVMITGSSSTSAGQLSYRTQDPTCMQGINEGKVKGVNTSGIVKYKDGTRTNFGGFVGPNHWVPILANMDKVNSVGIDSLDYTTSWSK
>WP_139147907.1
GGSSAWQPPSASQCIYQANTSRLTFLLTTNTTWDKCKEAFRRYQGIDIKVNGSLRQNSTGRVLSVRHQDLLKPGKYIYPSVNTGSGTQMLYRLNPKDYTVLGAFSYSAEWRK
>WP_126681033.1
GGSGWSADNVDPSQCIKLSGVQYTYNNGASVCMQGFNEGKVRGVSVSGVFYYNDGTTSNFQGVVTPSTPVNTNQDIKKTNKVGVQKYRALTEWVK
>WP_160173593.1
GGSGWNADNVDPSQCIKQSGVQYTYNSGVSVCMQGLNEGKVRGVSVSGVFYYNDGTKSNFKGVVTPSTPVNTNQDINKTNKVGVQKYRALTEWVK
>WP_032237876.1
GGGGSWSPSISPEHCVGVSYNPFSVFWTGMKQCQEAIDHGYAQGVGFSGVVSYGNGNGSSNMRAFSGVVHPGERLTSKQLGVPETIGNAKINGTGKIAAFWVQ
>WP_032173042.1
GGSGWNADNVDPSQCIKLSGVQYTYNSSASVCMQGLNEGKVRGVSVSGEFYYNDGTTSNFKGVVTPSTPVNTNQDINKTNKVGVQKYRALTEWVK
>WP_071597243.1
GGSGPEWQPQISPSQCIQYTEIGETGGYKWNDIDACNEVVRHGYASGAFVSGKVVYEGGGTIEYTGLVTPNTTYTIQAPSTHNGKKKIGHGGAYTYWAR
>WP_032297006.1
GGSGWNADNVDPSQCIKLSGVQYTYNSSSSVCMQGLNEGKVRGVSVSGEFYYNDGTTSNFKGVVTPSTPVNTNQDINKTNKVGVQKYRALTEWVK
>WP_103743008.1
GSTNWQPSVGPGQCIVYAEIGETGGYKWNNQDDCNEVVRRGYASGVGVSGRVIYEGNTPGTNGDSIGYTGIVTPDKPYERQAPATYKGKKKVGHGDSYTYWAK
>WP_103724412.1
GSTNWQPSVGPGQCIVYADIGETGGYKWNNQDDCNEVVRRGYASGVGVSGRVIYEGNTPGTNGDSIGYTGIVTPNKPYETQAPATYKGKKKVGHGDSYTYWAK
>WP_158663867.1
GGSGWNPDNVDPSQCIKLSGVQYTYNSGVPVCMQGLNEGKVRGVSVSGVFYYKDGTTSNFKGVVTPSTPVNTNQDINKTNKVGVQKYSALTEWVK
>WP_072004697.1
GSTNWQPSVGPGQCIVYAEIGETGGYKWNNQNDCNEVVRRGYASGVGVSGRVIYEGNTPGTNGDSIGYTGIVTPDRPYERQAPATYKGKKKVGHGDSYTYWAK
>WP_001575724.1
GGGGSWSPSISPEHCVGVSYNPFSVFWTGMKQCQEAIDHGYAQGVGFSGVVSYGNGNESSNMRAFSGVVHPGERLTSKQLGVPETIGNAKINGTGKIAAFWVQ
>WP_123007961.1
GGNNGWNADAVPPKQCVIVTGSSSVSPGSLVYRTDDSNCMQGIQEGKVKGVMISSGEFIYNDGSRTTFSGSVSPNQPLMLNSDTSKINKVGLKSWGYQTSWIK
>WP_173002184.1
GGSGWNADNVDPSQCIKLSGAQYAYNSSASVCMQGLNEGKVRGVSVSGDFYYNDGTTSNFKGVVTPSTLVNTNQDMNKTNKVGVQKYRVLTEWVK
>WP_157918823.1
GSQSHTSVVNAGNCIVLSYNPFTISWNDKTECRNYINQGYAKGVGFSGEVSYGKGYQSTNWKTFVGHVSPGEKVTSSQLGIPEVLSDGSKINGAGNILTYWY
>WP_097514052.1
GSTNWQPSVGPGQCIVYAEIGETGGYKWNNQNDCNEVVRRGYASGVGVSGRVIYEGNTPGTNGDSIGYTGIVTPDRPYERQAPATYKGKKKVAHGDSYTYWAK
>WP_097416221.1
GTHQQSWTPSIQPKNCVGTHVMSGQFTANTNTGILFFDYSKSECKEVIDKGYASGVRGVVKGDVDYDKWGPTIKYGLQNNRFNFSVYKGSSYTFPAPVKKGTNLEIESADWIR
>WP_097342639.1
GSTNWQPSVGPGQCIVYAEIGETGGYKWNNQDDCNEVVRRGYASGVGVSGRVIYEGNTPGTNGDSIGYTGIVTPNRPYERQAPAIYNGKKKVSHGDGYTYWAK
>WP_000759959.1
GGGNSERPPSVAAGECVTFNSKLGEIGGYSWKYSNDACNETVAKGYAIGVAMHRTVNYEGGYSIQSSGIVKPGSDFIMKGGKTYKGHKKVSAGGDTPYWYK
>WP_097447096.1
GGSGWNPDEVDPSRCVIAMGSGSTSAGYIGYRQDNSVCMQGINEGKVKGVNVEGHHEFKDGTMDTFSGFVSPTSPLVLKTDMSKVNKVGIKRWSYKGTWVK
>WP_050439847.1
GGGGSWSPSISPEHCVGVSYNPFSVFWTGMKQCQEAIDHGYAQGVGFSGVVSYGNGNESSNMRAFSGVVHPGERLTSNQLGVPETIGNAKINGTGKIAAFWAQ
>WP_157914353.1
GGSGWNADNVDPSQCIKLSGVQYTYNSSASVCMQGLNEGKVRGVSVSGEFYYNDGTTSNFKGVVTPSTPVNTNQDINKTNKVGVQKYRALTEWVK
>WP_000721278.1
GGSGWNADNVDPSQCIKQSGVQYTYNSGVSVCMQGLNEGKVRGVSVSGVFYYNDGTTSNFKGVVTPSTPVNTNQDINKTNKVGVQKYRALTEWVK
>WP_157905907.1
GSAPGTDSWQPRVSPETCLIVKGPINGPLGWYNDPACVEVIEKGYARGVEVSGRFRYQDGTALWFKTIILPHSTVQYNHNGRGIDGIDKVSASWLRN
>WP_157905904.1
GGGGSSWQPSVGPAHCIKNSPEPQVDLVWNDIPACNEVISKGYASGVYVSGTLVYQGGQTTRGYSGFLRPGQNVKMDYPKEINGSKFIGTASSNHQWLN
>WP_170881596.1
GGSGWNADNVDPSQCIKQSGVQYTYNSGLSVCMQGLNEGKVRGVSVSGVFYYNDGTKSNFKGVVTPSTPVNTNQDINKTNKVGVQKYRALTEWVK
>WP_089587164.1
AQKVPEPSVNPASCVDFIAGTSPKVKWRDSSQCNEYINKGYASAIDISGTYGYAPENDKSGYHSTKKFQCYLKPGLSCNADGLPNGNRVTGWWPEFILWMK
>WP_157905908.1
GGGSPSWRPSVDPINCIVSKSSNSGAWSWNDSPQCNDVINHGYARGVKYTGKFIYQDGTAQDIASIITPRTIVKYEHYGKKIKAMVDTSASWQ
>WP_170896334.1
GGSGWNADNVDPSQCIKLSGVQYTYNSGVPVCMQGLNEGKVRGVSVSGVFYYKDGTTSNFKGVVTPSTPVNTNQDINKTNKVGVQKYSARTEWVK
>WP_079948727.1
GGSGWSPESIDPRLCVMITGSSNTSAGQLSYKTQEPTCMQGINEGKVKGVNTSGTVKYKDGSRTNFSGFVGPNHWVPILTDANKVNSVGIESVDYTTSWSK
>WP_024172958.1
GSTDWQPSVGPGQCIVYAEIGETGGYKWNNQNECNEVVRRGYAIGVGVSGKVIYEGNKPGYNGDSISYSGIVTPDRDYKRQAPAVYNGKKKVAHGDSYTYWAK
>EDQ7941427.1
GGGGASWQPSVAPINCVLGNSNEFYWNNDKACNEVIEKGYAKGVKYTGAFKYEDGSTMNFDAVIYKNTGYTHNAGGQGKKVKSIINAQWSWVR
>EFN2499866.1
GSNNSSQTPPVSAEFCVGASFDPFTVGWVEKPKCRDAIDKGYAKGIGFSGIVSYGANNQSAATKSFVGKIKPGEKKTSSQLGVPETFNGHKLSGLGSLTAYWY
>EAA7903183.1
GGSSAWQPPSASQCIYQANTSRLTFLLTTNTTWDKCKEAFRRYQGIDIKVNGSLRQNSTGRVLSVRHQDLLKPGKYIYPSVNTGSGTQMLYRLNPKDYTVLGAFSYSAEWRK
>WP_071598273.1
GGVWQPSVGPGECISFQPGLGEIGGYRWVSSNGCNEVINRGFALGVALERRVNYANGDSVSSAGVISPNSDYVIKGSKFSNGSPKVSTGGSSPYWYK
>EEW3310955.1
GGSGWNADNVDPSQCIKLSGVQYAYNSSASACMQGLNEGKVRGVSVSGEFYYNDGTTSNFKGVVTPSTLVNTNQDMNKTNKVGVQKYRVLTEWVK
>EFN7881387.1
GGSGWNPDRVDPSRCVMATGSGPTSAGYMVYRTADSVCMQGINEGKVKGVHIYDGHHEFNDGTVDTFSGNVTPISPLTLKTDVQKVNKVGIKRWWYKASWIK
>WP_032183406.1
GGSGWNADNVDPSQCIKQSGVQYTYNSGVSVCMQGLNEGKVRGVSVSGVFYYNDGTTSNFKGVVTPSTPVNTNQDINKTNKVGVQKYRALTEWVK
>WP_074524126.1
GSTDWQPSVGPGQRIVYAEIGETGGYKWNNQNECNEVVRRGYAIGVGVSGKVIYEGNEPGYNGDSISYSGIVTPDRDYKRQAPAVYNGKKKVAHGDSYTYWVK
>EFO1933549.1
GGSGWNADNVDPSQCIKLSGVQYTYNSGVPVCMQGLNEGKVRGVSVSGVFYYKDGTTSNFKGVVTPSTPVNTNQDINKTNKVGVQKYSALTEWVK
>HAJ3884378.1
GSTNWQPSVGPGQCIVYAEIGETGGYKWNNQDDCNEVVRRGYASGVGVSGRVIYEGNTPGTNGDSIGYTGIVTPDRPYERQAPAIYQGKKKVSHGDSYTYWAK
>WP_169062133.1
GGGANSSWQPQVSPGYCVTTPSPQEDVKWRDTSECQEVLNKGYAHGVFVSGTAVYEGGLTYCYAGTVTPGSGVKMNIPKSINGAGFTGIGGSQAQWVK
>WP_169062121.1
GGAGGTTGNVLAGEGWQPSISPINCVIDTGQGWQYNNSTECTEVINNGYAKGVRYSSSLIYDDGYTQNFSVIVAPGQLAKVVHEKDHGNYKFGTTWDAVWVR
>WP_160371442.1
GSTNWQPSVGPGQCIVYAEIGETGGYKWNNQDDCNEVVRRGYASGVGVSGRVIYEGNTPGTNGDSIGYTGIVTPNKPYERQAPAIYQGKKKVSHGDGYTYWAK
>EFF9818566.1
GSQPQTPVVNAGNCIALSYNPFTISWNDKYECRDYINQGYAKGVGFSGEVSYGKNYQSTNWNTFVGHISPREKVTSSQLGIPETLSDGSKINGTGNILTYWY
>EFE7464584.1
GGSGWNPDEVDPSRCVMAMGAGSTSAGYIGYRQNNSECMQGINEGKVKGVNIEGHHEFKDGTRDTFSGFVSPTSPLVIKMDMSKVNKVGIKSWSYKGTWVK
>WP_024205424.1
GSTDWQPSVGPGQRIVYAEIGETGGYKWNNQNECNEVVRRGYAIGVGVSGKVIYEGNKPGYNGDSISYSGIVTPDRDYKRQAPAVYNGKKKVAHGDSYTYWAK
>WP_072023710.1
GSTNWQPSVGPGQCIVYAEIGETGGYKWNNQDDCNEVVRRGYASGVGVSGRVIYEGNTPGTNGDSIGYTGIVTPEKPYERQAPATYKGKKKVGHGDSYTYWAK
>WP_158709095.1
GSHQQPWTPSIQPKDCIGLNFISGQFTADTNMGTLFFKNSKPECKEVIDKGYASGVHGIVKGDVDFDKWGPTINYGLLNNRFSYYVYQHSRYTFPAPIKKGTQLELESADWIR
>WP_079967579.1
GGGGASWQPSVAPINCVLGNSNEFYWNDDKACNEVIEKGYAKGVKYTGAFKYDDGSTMNFDAVIYKNTGYIHNAGGQGKKVKSIINAQWSWVR
>EEQ1545270.1
GSHQQPWTPSIQPKDCIGLNFISGQFTADTNMGTLFFKNSNPECKEVIDKGYASGVHGIVKGDVDFDKWGPTINYGLLNNRFSYYVYQHSRYTFPAPIKKGTQLELESADWIR
>WP_158709096.1
GSQSQTSVVNARNCIVLSYNPFTISWNDKTECRNYINQGYAKGVGFSGEVSYGKGYQSTNWKTFVGHVSPGEKVTSSQLGIPEVLPDGAKINGVGNVLTYWY
>WP_001033554.1
GGSGWNADNVDPSQCIKLSGVQYAYNSSASVCMQGLNEGKVRGVSVSGEFYYNDGTTSNFKGVVTPSTLVNTNQDMNKTNKVGVQKYRVLTEWVK
>EED1374327.1
GSHQQPWTPSIQPKDCIGLNFISGQFTADTNMGTLFFLNSKPECKEVIDKGYASGVHGIVKGDVDFDKWGPTINYGLLNNRFSYYVYQHSRYTFPAPIKKGTQLELESADWIR
>WP_149008655.1
GGNGHDSWQPSVSPINCIQGYSNGWKLSNSKECQEVFERGYAKGINYEGELIPEGGATETKNRFYYRFYYNTSTSAPYPEILGQKTRLGKVSATWIK
>WP_115431382.1
GGGGSSWQPSVSPAQCIKNQPSPQAQLVWNNTDACNEVVSKGYATGVYVSGLFVYQGGQTTVRFTGAANPRRAEKLNYPESIDGKKFTAVASTNYQWIN
>EFA4546108.1
GGSGWNADNVDPSQCIKLSGVQYTYNSGVPVCMQGLNEGKVRGVSVSGVFYYKDGTTSNFKGVVTPSTPVNTNQDINKTNKVGVQKYSALTKWVK
>WP_162744572.1
GSQPQTPVVNAGNCIALSYNPFTISWNDKSECRDYINQGYAKGVGFSGEVSYGKNYQSTNWNTFVGHISPGEKITSSQLGIPETLSDGSKINGTGNILTYWY
>WP_122998757.1
GGSGWNADNVDPSQCIKLSGVQYTYNSGVSVCMQGLNEGKVRGVSVSGVFYYKDGTTSNFEGVVTPSTPVNTSQDINKTNNVGVQKYRALTEWVK
>EEZ8070678.1
GGSGWNADNVEPSQCIKLSGVQYTYNSSASVCMQGLNEGKVRGVSVSGEFSYNDGTASNFKGVVTPSTPVNTNQDMNKTNKVGVQKYRVLTEWVK
>WP_099490940.1
GGSGPEWQPQISPSQCIQYTEIGETGGYKWNNIDACNEVVHRGYASGAFVSGKVVYEGGGTIEYTGLVAPNAPYTIQAPSTHNGKKKVGHGGAYTYWAR
>EEG9495514.1
GSHQQPWTPSIQPKNCVGLNFISGQFTADTNMGTLFFNYSKPECKEVIDKGYASGVHGIVKGDVDFDKWGPTINYGLLNNRFSYYVYQHSRYTFPAPIKKGTQLELESADWIR
>EFH7843895.1
GGGGSSWQPSVNPASCIKNMPAPQTQLEWNNTPSCNEVITNGYAAGVYVSGLFVYDGGQTTVRFTGAANPSRGDKLDYPESIDGKNFKGTASTNYQWIK
>WP_134790875.1
GSQPQTPVVNAGNCIALSYNPFTISWNDKYECRDYINQGYAKGVGFSGEVSYGKNYQSTNWNTFVGHISPREKVTSSQLGIPETLSDGSKINGTGNILTYWY
>EEC8032437.1
GGGGAWSPSISPEHCVGVSYNPFSVFWTGMKQCQEAIDHGYAQGVGFSGVVSYGNGNESSNMRAFSGVVHPGERLTSKQLGVPETIGNAKINGTGKIAAFWVQ
>EFH8909230.1
GSTNWQPSVGPGQCIVYAEIGETGGYKWNNQDDCNEVVRRGYASGVGVSGRVIYEGNTPGTNGDSIGYTGIVTPNRPYERQAPAIYNGKKKVSHGDGYTYWAK
>EEY5809921.1
GGGGSWSPSISPEHCVGVSYNPFSAFWTGMKQCQEAIDHGYAQGVGFSGVVSYGNGNESSNMRAFSGVVHPGERLTSNQLGVPETIGNAKINGTGKIAAFWAQ
>EFG2855693.1
GSTNWQPSVGPGQCIVYAEIGETGGYKWNNQNDCNEVVRRGYASGVGVSGRVIYEGNTPGTNGDSIGYTGIVTPDRPYERQAPATYKGKKKVGHGDSYTYWAK
>EEV9229883.1
GGSGWNADNVDPSQCIKQSGVQYTYNSGVSVCMQGLNEGKVRGVSVSGVFYYNDGTTSSFKGVVTPSTPVNTNQDINKTNKVGVQKYRALTEWVK
>EFF8302502.1
GSHQQPWTPSIQPKDCIGLNFISGQFTADTNMGTLFFLNSKPECKEVIDKGYASGVHGIVKGDVDFDKWGPTINYGLLNNRFSYYVYQHSRYTFPAPIKKGTQLELESADWIR
>EFF6174495.1
GGSGWNADNVDPSQCIKLSGVQYTYNSGIPVCMQGLNEGKVRGVSVSGVFYYKDGTTSNFKGVVTPSTPVNTNQDINKTNKVGVQKYSALTEWVK
>HAH4347070.1
GGGGSWSPSINPEHCVGVSYNPFSVFWTGMKQCQEAIDHGYAQGVGFSGVVSYGNGNESSNMRAFSGVVHPGERLTSKQLGVPETIGNAKINGTGKIAAFWVQ
>EED1928557.1
GSHQQSWTPSIQPKHCVGSHSISGQFTADTNTGILFFYYSKPECKEVIDKGYASGVQGIVKGDVDFDKWGPTINYGLRNNRFNYSVYQNNTYTFPAPIKNGTQLELESADWIR
>WP_001514055.1
GGGSEWQPTVSPEQCIEYTEIGETGGYKWNDTDSCNEVVRRGYASGVMVSGKVFYDGAPSISYTGHVAPNKPYARQAPLYNDGKKKWGHGDSYTYWAR
>EFG4416657.1
GGSGWNADNVEPSQCIKLSGVQYTYNSSASVCMQGLNEGKVRGVSVSGEFYYNDGTASNFKGVVTPSTPVNTNQDMNKTNKVGVQKYRVLTEWVK
>WP_157700314.1
GSQPQTPVVNAGNCIALSYNPFTISWNNKSECRDYINQGYAKGVGFSGEVSYGKNYQSTNWNTFVGHISPGEKITSSQLGIPETLSDGSKINGTGNILTYWY
>EFE8234432.1
GGGGSSWQPSVNPENCVKGMPSPQSQLEWNNISACNEVISNGYAAGVYVSGLFVYDGGQTTVRFSGAVNQNRGDKLDYPKSIDGKNFKGTASTTYQWIK
>WP_032283735.1
GGSGWSADNVDPSQCIKLSGVQYTYNNGASVCMQGFNEGKVRGVSVSGVFYYNDGTTSNFNGVVTPSTPVNTNQDIKKTNKVGVQKYRALTEWVK
>WP_001687026.1
GGGNSERQPSVAAGECVTFNSKLGEIGGYSWKYSNDACNETVAKGYAIGVAMHRTVNYEGGYSIQSSGIVKPGSDFIMKGGKTYKGHKKVSTGGETPYWYK
>EFF0596166.1
GGSGWIADNVDPSQCIKLSGVQYTYNSSDSVCMQGLNEGKVRGVSVSGEFYYNDGTTSNFKGVVTPSKLVNTNQDMNKTKKVGVQKYRVLTEWVK
>EFE7865434.1
GGSGWNPDEVDPSRCVMAMGAGSTSAGYIGYRQNNSECMQGINEGKVKGVNVEGHYEFKDGTRDTFSGFVSPTSPLVIKMDMSKVNKVGIKSWSYKGTWVK
>EFE7580042.1
AQKVPEPSVNPASCVDFIAGTSPKVKWRDSSQCNEYINKGYASAIDISGTYGYAPENDKSGYHSTKKFQCYLKPGLSCNADGLPNGNRVTGWWPEFILWMK
>EFD5161500.1
GGSGWIADNVDPSQCIKLSGVQYTYNSSASVCMQGLNEGKVRGVSVSGEFYYNDGTTSNFKGVVTPSKLVNTNQDMNKTKKVGVQKYRVLTEWVK
>WP_148935452.1
GGGGPSWRPSVTPARCVNKPSPQEPFKWRSNIKECQDVITKGYASGVVVSGLAVYKGGQITYSYSANVTPSHGPVFAVPKEINGQKFVGIGQTNYQWIK
>EFB7498765.1
GGSGWNADNVDPSQCIKLSGVQYTYNSGVPVCMQGLNEGKVRGVSVSGVFYYKDGTTSNFKGVVTPSTPVNTNQDINKTNKVGVQKYSALTEWVK
>EFB4485292.1
GGSGWNADNVDPSQCIKLSGVQYTYNSGVPVCMQGLNEGKVRGVSVSGVFYYEDGTTSNFKGVVTPSTPVNTNQDINKTNKVGVQKYSALTEWVK
>EFB9206450.1
GGSGPEWQPQISPSQCIQYTEIGETGGYKWNNIDACNEVVHRGYASGAFVSGKVVYEGGGTIEYTGHVAPDAPYTIQAPSTHNGKKKVGHGGAYTYWAR
>WP_125134189.1
GNTNWQPSVGPGQCIVYAEIGETGGYKWNNQNDCNEVVRRGYASGVGVSGRVIYEGNTPGTNGDSIGYTGIVTPDKPYERQAPAIYKGKKKVAHGDGYTYWAK
>EFC4078642.1
GGSGWNADNVDPSQCIKLSGAQYAYNSSASVCMQGLNEGKVRGVSVSGVFYYNDGTTSNFKGVVTPSTLVNTNQDMNKTNKVGVQKYRVLTEWVK
>EFE0742991.1
GSTNWQPSVGPGQCIVYAEIGETGGYKWNNQNDCNEVVRRGYASGVGVSGRVIYEGNTPGTNGDSIGYTGIVTPNKPYERQAPATYKGKKKVGHGDSYTYWAK
>WP_044307786.1
GSTDWQPSVGPGQRIVYAEIGETGGYKWNNQNECNEVVRRGYAIGVGVSGKVIYEGNKPGYNGDSISYSGIVTPYRDYKRQAPAVYNGKKKVAHGDSYT
>EFA8786013.1
GGSGWNADNVDPSQCIKLSGVQYTYNSGVSVCMQGLNEGKVRGVSVSGVFYYKDGTTSNFEGVVTPSTPVNTSQDINKTNNVGVQKYRALTEWVK
>EFA7191602.1
GGSGWNPDEVDPSRCVMAMGSGSTSAGYIGYRQDNSVCMQGINEGKVKGVNVEGHHEFKDGTMDTFSGFVSPTSPLVLKTDMSKVNKVGIKSWSYTGTWVK
>EFB4413688.1
GGSGWNADNVDPSQCIKLSGVQYTYNSGVPVCMQGLNEGKVRGVSVSGVFYYKDGTTSNFKGVVTPSTPVNTNQDINKTNKVGVQKYSALTEWVK
>WP_180555418.1
GSTNWQPSVGPGQCIVYAEIGETGGYKWNNQDDCNEVVRRGYASGVGVSGRVIYEGNTPGTNGDSIGYTGIVTPNRPYERQAPAIYHGKKKVSHGDGYTYWAK
>WP_101701070.1
ASEPYKPKVNANMCITFNGKSIVYLTNYQDCMEPVQRGYAKGVGVGVWLKNTATGKVSAGPNGLVTPTQGYSSAPAGYIVDGFNPSSAYWAQ
>EFA6786821.1
GGGGSWSPSISPEHCVGVSYNPFSVFWTGMKQCQEAIDHGYAQGVGFSGVVSYGSGNESSNMRAFSGVVHPGERLTSNQLGVPETIGNAKINGTGKIAAFWAQ
>HAG7720137.1
GSTNWQPSVGPGQCIVYAEIGETGGYKWNNQDDCNEVVRRGYASGVGVSGRVIYEGNTPGTNGDSIGYTGIVTPNKPYERQAPATYKGKKKVGHGDSYTYWAK
>EFA5701742.1
GGSGWNPDEVDPSRCVMAMGAGSTSAGYIGYRQDNSVCMQGINEGKVKGVNVEGHHEFKDGTMDTFSGFVSPTSPLVLKTDMSKVNKVGIKSWSYKGTWVK
>EFA5399560.1
GGSGWSADNVDPSQCIKLSGVQYTYNNGASVCMQGFNEGKVRGVSVSGVFYYNDGTTSNFKGVVTPSTPVNTNQDIKKTNKVGVQKYRALTEWVK
>EFA7535990.1
GGSGWSADNVDPSQCIKLSGVQYTYNNGASVCMQGFNEGKVRGVSVSGVFYYNDGTTSNFKGVVTPSTPVNTNQDIKKTNKVGVQKYRALTEWVK
>EEY7504790.1
ADNVDPSQCIKLSGVQYTYNNGASVCMQGFNEGKVRGVSVSGVFYYNDGTTSNFKGVVTPSTPVNTNQDIKKTNKVGVQKYRALTEWVK
>EFB1470664.1
GGGDASWQPSVAPINCVLGNSNEFYWNNDKACNEVIEKGYAKGVKYTGAFRYEDGSTMNFDAVIYQNTGYTHNAGGQGKKVKSIINAQWSWVR
>EFA2754554.1
GSHQQPWTPSIQPKDCIGLNFISGQFTADTNMGTLFFLNSKPECKEVIDKGYASGVHGIVKGDVDFDKWGPTINYGLLNNRFSYYVYQHSRYTFPAPIKKGTQLELESADWIR
>EEW4052378.1
GSHQQSWTPSIQPKHCVGSHSISGQFTADTNTGILFFYYSKPECKEVIDKGYASGVQGIVKGDVDFDKWGPTINYGLRNNRFNYSVYQNNTYTFPAPIKNGTQLELESADWIR
>EEY6112323.1
GGGGSWSPSISPGHCVGASYNPFSVFWTGMKQCQEAIDHGYAKGVGFGGVVSYGNGTESSNMRAFSGVVHPGERLTSNQLGVPETIGNAKINGTGKIDAFWAQ
>EEY4091521.1
GGGGSSWQPSVGPAHCIKNSPEPQVDLVWNDIPACNEVISKGYASGVYVSGTLVYQGGQTTRGYSGFLRPGQNVKMDYPKEINGSKFIGTASSNHQWLN
>EFA5104915.1
GGSGWNADNVDPSQCIKLSGVQYTYNSSSSVCMQGLNEGKVRGVSVSGEFYYNDGTTSNFKGVVTPSTPVNTNQDINKTNKVGVQKYRALTEWVK
>EET4135694.1
GGGGSWSPSISPEHCVGVSYNPFSVFWTGMKQCQEAIDHGYAQGVGFSGVVSYGNGNESSNMRAFSGVVHPGERLTSNQLGVPETIGNAKINGTGKIAAFWAQ
>EEV0559186.1
GSHQQSWTPSIQPKHCVGSHSISGQFTADTNTGILFFYYSKPECKEVIDKGYASGVQGIVKGDVDFDKWGPTINYGLRNNRFNYSVYQNNTYTFPAPIKNGTQLELESADWIR
>EEX2767821.1
GGSGWNADNVDPSQCIKLSGVQYAYNSSVSVCMQGLNEGKVRGVSVSGEFYYNDGTTSNFKGVVTPSTLVNTNQDMNKTNKVGVQKYRVLTEWVK
>EET2441999.1
GGSGWNPDEVDPSRCVMAMGAGSTSAGYIGYRQDNSVCMQGINEGKVKGVNVEGHHEFKDGTMDTFSGFVSPTSPLVLKTDMSKVNNVGIKSWSYKGTWVK
>EEW4351065.1
GSSGPEWQPQISAGQCIQYTEIGEAGGYKWNNIDYCNEVVRRGYASGVFASGKVVYEGGGVVEYTGLVKPDTPYAIQAPSTYNGKKKVGHGSAYTYWAR
>EER9478973.1
GSHQQPWTPSIQPKNCVGLNFISGQFTADTNMGTLFFNYSKPECKEVIDKGYASGVHGIVKGDVDFDKWGPTINYGLLNNRFSYYVYQHSRYTFPAPIKKGTQLELESADWIR
>EEW4395919.1
GGSGPEWQPQISPGQCIQYTEIGETGGYKWHNIDACNEVVHRGYASGAFVSGKVVYEGGETIEYTGIVKPDVPYTIQAPSTHNGKKKVGHGGAYTYWAR
>EEH1875088.1
GGSSAWQPPSASQCVYQANTSRLTFLLTTNTTWDKCKEAFRRYQGIDIKVNGSLRQNSTGRVLSVRYQDLLKPGKYIYPSVNTGSGTQMLYRLNPKDYTVLGALSYSAEWRK
>EER0880916.1
GSQSHTSVVNAENCIVLSYNPFTISWNDKTECRNYINQGYAKGVGFSGEVSYGKGYQSTNWKTFVGHVSPGEKVTSSQLGIPEVLSDGSKINGAGNILTYWY
>EEG7923217.1
GGSSAWQPPSASQCVYQANTSRLTFLLTTNTTWDKCKEAFRRYQGIDIKVNGSLRQNSTGRVLSVRHQDLLKPGKYIYPSVNTGSGTQMLYRLNPKDYTVLGAFSYSAEWRK
>WP_165156879.1
GGAPWEPSVVPAQCVHVVKSSEKTLTFSWGNNSKCNEAINNGYARGVHVGVGVKFGDGTKAGAEGDVYPQKGFSKSFEKPIATIYNGIDTTSDDRWIK
>EEH8383496.1
GGGAPSWSPSIEPSNCIVSKSIDNGGWSWHGSPQCNEVIERNYALGVRYNGQFIYQDGSSINFDTIITPDSWVHYDHRGKKLKDIVSHGASWER
>EEH8383495.1
GGGGGGEASWQPSVSSHHCVVIDGLIDGPLTWSNDRRCNEAINNGYARGVRHYGEYNYTDGSKMRVDSVIVPYSSVKFNHKGKSVSHLDYDTRWVRN
>ECC3466072.1
GGPAWQPPSAAQCIYQSNISRLTFQLTTNTAWDKCKEAFRRYQGIDVKITGSVRQNSTGRIFSINHQDVLKPGKYVYPSVNTGSGMQVLYRLNPKEYTVLGAISFSESWRK
>WP_145961759.1
GGSSAWQPPSASQCVYQANTSRLTFLLTTNTTWDKCKEAFRRYQGIDIKVNGSLRQNSTGRVLSVRHQDLLKPGKYIYPSVNTGSGTQMLYRLNPKDYTVLGAFSYSAEWRK
>EAQ3014230.1
GGPPWTPPSAAQCIFQSNLARLDFRLTSNTLWDQCREAYRRYKGINIKITGTVRQKSTMRDFSINHQDLLTPGKYIYPMVNTGSGMKFLYSLDPKEYMIVGSLNYSENWKK
>EAQ6819600.1
GGPAWQPPSAAQCIYQSNISRLTFQLTTNTAWDKCKEAFRRYQGIDVKITGSVRQNSTGRIFSINHQDVLKPGKYVYPSVNTGSGMQVLYRLNPKEYTVLGAISFSESWRK
>EAA8390259.1
GGSSAWEPPSASQCVYQANISRLTFLLTSNTTWDKCKEAFRRYQGIDIKVNGSLRQNSTGRVLSVRHQDLLKPGKYIYPSVNTGSGTQMLYRLNPKDYIVLGAFSYSAEWRK
>WP_124071014.1
GGSGWNADNVDPSQCIKLSGVQYAYNSSASVCMQGLNEGKVRGVSVSGEFYYNDGTTSNFKGVVTPSTLVNTNQDMNKTNKVGVQKYRVLTEWVK
>EEC9486593.1
GSTNWQPSVGPGQCIVYAEIGETGGYKWNNQNDCNEVVRRGYASGVGVSGRVIYEGNTPGTNGDSIGYTGIVTPNKPYERQAPATYKGKKKVGHGDSYTYWAK
>NEN67079.1
GGGGSWSPSISPEHCVGVSYNPFSVFWTGMKQCQEAIDHGYAQGVGFSGVVSYGNGNESSNMRAFSGVVHPGKRLTSNQLGVPETIGNAKINGTGKIAAFWVQ
>EAM2983848.1
GGSSAWQPPSASQCIYQANTSRLTFLLTANTTWDKCKEAFRRYQGIDIKVNGSLRQNSTGRVLSVRHQDLLKPGKYIYPSVNTGSGTQMLYRLNPKDYTVLGAFSYSAEWRK
>EDW5993849.1
GGGGTSWSPSVMPINCIVSKSTDSGAWTWNNSAQCNDVIKHNYARGVRYSGQFVYKDGSVSYFDSIITPETAAQYKHYGKTLDAIKNNSANWEK
>EDW5993950.1
GGGSPSWQPNILPINCVMGGATKFFWNNSSDCNEVISRGYAKGVQYTGTFVYNDGSTIGFNALINSSNDYTPVHPQGKKVTRLSNTQWSWLR
>EDR3976598.1
GGSSAWEPPSASQCVYQANISRLTFLLTSNTTWDKCKEAFRRYQGIDIKVNGSLRQNSTGRVLSVRHQDLLKPGKYIYPSVNTGSGTQMLYRLNPKDYIVLGAFSYSAEWRK
>EDW5993848.1
GGGGNNSWQPSVSPEFCVVVSGPLSGPFVWYRDSGCAEVIQTGYAKGVRYSGVFYYTDGTKLGFNTIILPNSSIQFHHKGKIVESIENITASWSK
>WP_140423264.1
GGSGWNADNVDPSQCIKLSGVQYTYNSSASVCMQGLNEGKVRGVSVSGEFYYNDGTTSSFKGVVTPSTPVNTNQDINKTNKVGVQKYRALTEWVK
>WP_071607734.1
GSTDWQPSVGPGQCIVYAEIGETGGYKWNNQNECNEVVRRGYAIGVGVSGKVIYEGNKPGYNGDSISYSGIVPPDRDYKRQAPAVYNGKKKVAHGDSYTYWAK
>WP_122996893.1
GGSGWNADNVDPSQCIKLSGVQYTYNSGIPVCMQGLNEGKVRGVSVSGVFYYKDGTTSNFKGVVTPSTPVNTNQDINKTNKVGVQKYSALTEWVK
>WP_050438676.1
GGGGSWSPSISPEHCVGVSYNPFSVFWTGMKQCQEAIDHGYAQGVGFSGVVSYGNGNESSNMRAFSGVVHPGERLTSNQLSVPETIGNAKINGTGKIAAFWVQ
>WP_050436496.1
GGGGSWSPSISPEHCVGVSYNPFSVFWTGMKQCQEAIDHGYAQGVGFSGVVSYGNGNESSNMRAFSGVVHPGERLTSNQLGVPETIGNAKINGTGKIAAFWVQ
>WP_101973978.1
GGSGWNPDEVDPSRCVMAMGSSSTSAGYIGYRMDNSVCMQGINEGKVKGVNVEGRHEFNDGSSYTFSGTVAPSSPLELKTDMQKVNKVGIKRWTYKGTWIK
>WP_157744801.1
GGNGHDSWQPSVSPINCIQGYPNGWKLSNSKECQEVFERGYAKGINYEGELIPEGGATETKNRFYYRFYYNISTSAPYPEIPGQKTRLGKVSATWIK
>WP_152075185.1
GNTNWQPSVGPGQCIVYAEIGETGGYKWNNQNDCNEVVRRGYASGVGVSGRVIYEGNTPGTNGDSIGYTGIVTPDKPYERQAPAIYHGKKKVSHGDGYTYWAK
>EDA3267883.1
GGSGWSPESIDPRLCVMITGSSNTSAGQLSYKTQEPTCMQGINEGKVKGVNTSGTVKYKDGSRTNFSGFVGPNHWVPILTDANKVNSVGIESVDYTTSWSK
>WP_088551811.1
GSTNWQPSVGPGQCIVYAEIGETGGYKWNNQHDCNEVVRRGYASGVGVSGRVIYEGNTPGTNGDSIGYTGIVTPDRPYEWQAPATYKGKKKVAHGDSYTYWAK
>WP_144243116.1
GGEPSSYYPSVAPISCVMSTSANPSYIWSNTEDCNKAVTSGYAKGVYYKGKFKYEDGSESAFNGFITPNQGYTPPHHAGKKLVAILDASASWAN
>WP_000760021.1
GGSGWNPDKVDPSRCVMATGSGPTSAGYMVYRTTDSVCMQGINEGKVKGVHIYDGHHEFNDGTVDTFSGNVTPISPLTLKTDVQKVNKVGIKRWWYKASWIK
>WP_096976034.1
GGGSAEWQPSVSAGQCVTFVSGLGELGGYRWNYSSDACNETVAKGYAEGVSMHRTVNYEGGYSKSSSGIVKPGSDFAIAGGKTHNGHKWVSIGGDTPYWYK
>WP_036966678.1
GGAWQPSVGPGECISFQSGLGEIGGYKWVSSDGCNEVINRGHALGVGLERRVNYANGDYVSSAGVISPNRDYVIKGSTSSNGSPKVSTGGSSPYWYK
>WP_144243115.1
GGEPSSYYPSVAPISCVMSTSANPSYIWNNTEDCNKAVTSGYAKGVHYKGKFKYEDGSESLFNGFITPSQGYTPPHLPGKKLVAILDASASWANWN
>WP_134792047.1
GGGGASWQPSVTPGQCVLNVPAPGVTLKWNNTQACNEVISRGYAASVYVSGLFIYEGGQITRRYSGNVAPGHDHYFSEPKEIDGKKFSSLGQTNYQWVTIN
>ECQ8982427.1
GGSSAWQPPSASQCVYQANTSRLTFLLTTNTTWDKCKEAFRRYQGIDIKVNGSLRQNSTGRVLSVRHQDLLKPGKYIYPSVNTGSGTQMLYRLNPKDYTVLGAFSYSAEWRK
>WP_001316093.1
GGTSMPSVEPAMCIKKTYSWNTFIGFSWDGSDECNEVVDKGYAKGVHYSGVFVSSNEEEIPLDGYITPYQSYEPSSIKGKELKTLITSKIQWSN
>WP_071702927.1
GGSGPEWQPQISPGQCIQYTEIGETGGYKWHNIDACNEVVHRGYASGAFVSGKVVYEGGGTIEYTGIVKPDAPYTIQAPSTHNGKKKVGHGGAYTYWAR
>WP_134792045.1
GGGTPSWQPSVEPINCVNSNSTYFFWSNTDACNEVISKGYAKGVHYSGKFNYDDGSSVDFSGYITPQQPYSPPAHPQGKKLISLTDTNWYWAK
>WP_072328079.1
GGSGPEWQPQISPGQCIQYTEIGETGGYKWHNIDACNEVVHRGYASGAFVSGKVVYEGGETIEYTGIVKPDDPYTIQAPSTHNGKKKVGHGGAYTYWAR
>WP_050488094.1
GGGGSWFPSISPEHCVGVSYNPFSVFWTGMKQCQEAIDHGYAQGVGFSGVVSYGNGNESSNMRAFSGVVHPGERLTSNQLGVPETIGNAKINGTGKIAAFWVQ
>ECO0809275.1
GGPPWTPPSAAQCMFQSNLTRLDYRLTSNTLWDQCREAYRRYKGINIKITGTVRQKSTMRSFSINHQDLLTPGKYIYPMVNTASGMKHLYSLDPKEYMIIGYLDVSESWRK
>WP_024197059.1
GGGNSERQPSVAAGEGVTFNSKLGEIGGYSWKYSNDACNETVAKGYAIGVAMHRTVNYEGGYSIQSSGIVKPGSDFIMKGGKTYKGHKKVSTGGETPYWYK
>WP_052576951.1
GGGGSWSPSISPEHCVGVSYNPFSVFWTGMKQCQEAIDHGYAQGVGFSGVVSYGNGNESSNMRAFSGVVHPGKRLTSNQLGVPETIGNAKINGTGKIAAFWVQ
>WP_121768123.1
GGSSAWQPPSASQCVYQANTSRLTFLLTTNTTWDKCKEAFRRYQGIDIKVNGSLRQNSTGRVLSVRHQDLLKPGKYIYPSVNTGSGTQMLYRLNPKDYTVLGAFSYSTEWRK
>WP_144129305.1
GGGNAHWEPKVKPINCVVGLSDSSWGWSPSSGCREVIDKGYAKGVRYRGTFLYTNGSSAKFDVFVGPNQTATFKHPAGQTLKKGGITSWSAEWTK
>EBP2854679.1
GGSSAWQPPSASQCIYQANTSRLTFLLTANTTWDKCKEAFRRYQGIDIKVNGSLRQNSTGRVLSVRHQDLLKPGKYIYPSVNTGSGTQMLYRLNPKDYTVLGAFSYSAEWRK
>EBN5764235.1
GGSSAWQPPSASQCIYQANTSRLTFLLTTNTTWDKCKEAFRRYQGIDIKVNGSLRQNSTGRVLSVRHQDLLKPGKYIYPSVNTGSGTQMLYRLNPKDYTVLGAFSYSAEWRK
>WP_032224877.1
GGSGWNPDRVDPSRCVMATGAGPTSAGYMVYRTTDSVCMQGINEGKVKGVHIYDGHHEFNDGTVDTFSGNVTPISPLTLKTDVQKVNKVGIKRWWYKASWIK
>ECC1745701.1
GGGGASWQPSVAPINCVLGNSNEFFWNESKDCNEVIEKGFAKGVRYTGAFKYDDGSTKNFDAVIYKNTGYMHNAGAQGKKVKSIINAQWSWVR
>WP_071999381.1
GSTNWQPSVGPGQCIVYAEIGETGGYKWNNQNDCNEVIRRGYASGVGVSGRVIYEGNTPGTNGDSIGYTGIVTPDRPYERQAPATYKGKKKVGHGDSYTYWAK
>WP_071607258.1
GGSGPEWQPQISPGQCIQYTEIGETGGYKWNDIDACNEVVRHGYASGAFVSGKVVYEGGGTIEYTGLVTPNTTYTIQAPSTHNGKKKIGHGGAYTYWAR
>WP_107180283.1
GGSGWNPDEVDPSRCVMAMGSGSTSAGYIGYRQDNSVCMQGINEGKVKGVNVEGHHEFKDGTMDTFSGFVSPTSPLALKTDMSKVNKVGIKSWSYIGTWVK
>EBK5514419.1
GGGGASWQPSVAPINCVLGNSNEFYWNNDKACNEVIEKGYAKGVKYTGAFKYEDGSTMNFDAVIYKNTGYTHNAGGQGKKVKSIINAQWSWVR
>EAA9303423.1
GGPAWQPPSAAQCIYQSNISRLTFQLTTNTAWDKCKEAFRRYQGIDVKITGSVRQNSTGRIFSINHQDVLKPGKYVYPSVNTGSGMQMLYRLNPKEYTVLGAISFSESWRK
>WP_142435275.1
GGSGWNADNVDPSQCIKLSGVQYTYNSGVSVCMQGLNEGKVRGVSVSGVFYYKDGTTSNFEGVVTPSTPVNTSQDINKTNNVGVQKYRALTEWVK
>AWK60612.1
GGSGWNADNVDPSQCIKLSGVQYAYNSGVPVCMQGLNEGKVRGVSVSGVFYYKDGTTSNFKGVVTPSTPVNTNQDINKTNKVGVQKYSALTEWVK
>EBW9798427.1
GGGGASWQPSVAPINCVLGNSNEFFWNDIKDCNEVIEKGYAKGVRYTGAFKYDDGSTKNFDAVIYRNTGYMHNAGAEGKKVKSIINAQWSWVR
>EAA3133300.1
GGGGTSWQPSVGPADCLKTVPSPQAQLLWNDTEACNDVVKNGYAYGVYVSGFFVYDGGQTAVQFTGAANPSKGEKLNHPESINGKKYKGTTGIKYQWIK
>SQI66777.1
GGSSAWQPPSASQCVYQANTSRLTFLLTTNTTWDKCKEAFRRYQGIDIKVNGSLRQNSTGRVLSVRHQDLLKPGKYIYPSVNTGSGTQMLYRLNPKDYTVLGAFSYSAEWRK
>RAX32528.1
GSHQQSWTPSVQPQDCVLTNTTSGLFTANITRGSVLYNTGKPECKEVIDKGYASGVKGTVKGEVDYEQWGASIKNNRFYYYVYEHGSYTFPAPIKKGSKLEIESADWIR
>EBH8950662.1
GGSSAWQPPSASQCVYQANTSRLTFLLTTNTTWDKCKEAFRRYQGIDIKVNGSLRQNSTGRVLSVRYQDLLKPGKYIYPSVNTGSGTQMLYRLNPKDYTVLGALSYSAEWRK
>EAY4774400.1
GGSSAWEPPSASQCVYQANTSRLTFLLTTNTTWDKCKEAFRRYQGIDIKISGNLRQNSTGRILSVSNQDLLKPGKYIYPSVNTGSGTQMLYRLNPKDYTVRGAFSYSAEWRK
>EBS1405057.1
GGGGASWQPSVAPINCVLGNSNEFYWNNDKACNEVIEKGYAKGVKYTGTFQYEDGSTMNFDAVIYQNTGYTHNAGGQGKKVKSIINAQWSWVR
>EDT8754571.1
GGGGASWQPSVAPINCVLGNSNEFYWNNDKACNEVVEKGYAKGVKYTGTFQYEDGSTMNFDAVIYQNTGYTHNAGGQGKKVKSIINAQWSWVR
>EAA1181479.1
GGGGASWQPSVAPINCVLGNSNEFFWNDIKDCNEVIEKGYAEGVRYTGAFKYDDGSTKNFDAVIYRNTGYMHNAGAQGKKVKSIINAQWSWIR
