# Supplementary material for: Glycine acylation and trafficking of a new class of bacterial lipoprotein by a composite secretion system
Source: eLife. 2021 Feb 24;10:e63762. doi: 10.7554/eLife.63762 (PMC7943197; doi:10.7554/eLife.63762)
Supplement: Figure 7—source data 4. [file elife-63762-fig7-data4.txt]

CLUSTAL W (1.83) multiple sequence alignment

AWK60612.1      GG-S-------------GWNADNVDPSQCIKLSG-VQ-------------
EAA1181479.1    GG-G-G---------A-SWQP-SVAPINCVLGNS-N-------------E
EAA3133300.1    GG-G-G---------T-SWQP-SVGPADCLKTVP-SP--Q-------A-Q
EAA7903183.1    GG-S-S-----------AWQP-P-SASQCIYQAN-TSR-L------T--F
EAA8390259.1    GG-S-S-----------AWEP-P-SASQCVYQAN-ISR-L------T--F
EAA9303423.1    GG-P-------------AWQP-P-SAAQCIYQSN-ISR-L------T--F
EAM2983848.1    GG-S-S-----------AWQP-P-SASQCIYQAN-TSR-L------T--F
EAQ3014230.1    GG-P-------------PWTP-P-SAAQCIFQSN-LAR-L------D--F
EAQ6819600.1    GG-P-------------AWQP-P-SAAQCIYQSN-ISR-L------T--F
EAY4774400.1    GG-S-S-----------AWEP-P-SASQCVYQAN-TSR-L------T--F
EBH8950662.1    GG-S-S-----------AWQP-P-SASQCVYQAN-TSR-L------T--F
EBK5514419.1    GG-G-G---------A-SWQP-SVAPINCVLGNS-N-------------E
EBN5764235.1    GG-S-S-----------AWQP-P-SASQCIYQAN-TSR-L------T--F
EBP2854679.1    GG-S-S-----------AWQP-P-SASQCIYQAN-TSR-L------T--F
EBS1405057.1    GG-G-G---------A-SWQP-SVAPINCVLGNS-N-------------E
EBW9798427.1    GG-G-G---------A-SWQP-SVAPINCVLGNS-N-------------E
ECC1745701.1    GG-G-G---------A-SWQP-SVAPINCVLGNS-N-------------E
ECC3466072.1    GG-P-------------AWQP-P-SAAQCIYQSN-ISR-L------T--F
ECO0809275.1    GG-P-------------PWTP-P-SAAQCMFQSN-LTR-L------D--Y
ECQ8982427.1    GG-S-S-----------AWQP-P-SASQCVYQAN-TSR-L------T--F
EDA3267883.1    GG-S-------------GWSPESIDPRLCVMITG-SSN-T------SA-G
EDQ7941427.1    GG-G-G---------A-SWQP-SVAPINCVLGNS-N-------------E
EDR3976598.1    GG-S-S-----------AWEP-P-SASQCVYQAN-ISR-L------T--F
EDT8754571.1    GG-G-G---------A-SWQP-SVAPINCVLGNS-N-------------E
EDW5993848.1    GG-G-G--------NN-SWQP-SVSPEFCVVVSG-P-L-S--------GP
EDW5993849.1    GG-G-G---------T-SWSP-SVMPINCIVSKS-TD--S-------G-A
EDW5993950.1    GG-G-S---------P-SWQP-NILPINCVMGGA-T-------------K
EEC8032437.1    GG-G-----------G-AWSP-SISPEHCVGVSY-N---P-------F-S
EEC9486593.1    GS-T-------------NWQP-SVGPGQCIVYAE-IGE-T-------G-G
EED1374327.1    GS-H-Q---------Q-PWTP-SIQPKDCIGLNF-ISG-QFTADTNMG-T
EED1928557.1    GS-H-Q---------Q-SWTP-SIQPKHCVGSHS-ISG-QFTADTNTG-I
EEG7923217.1    GG-S-S-----------AWQP-P-SASQCVYQAN-TSR-L------T--F
EEG9495514.1    GS-H-Q---------Q-PWTP-SIQPKNCVGLNF-ISG-QFTADTNMG-T
EEH1875088.1    GG-S-S-----------AWQP-P-SASQCVYQAN-TSR-L------T--F
EEH8383495.1    GG-G-GG------GEA-SWQP-SVSSHHCVVIDG-LID---------G-P
EEH8383496.1    GG-G-A---------P-SWSP-SIEPSNCIVSKS-ID--N-------G-G
EEQ1545270.1    GS-H-Q---------Q-PWTP-SIQPKDCIGLNF-ISG-QFTADTNMG-T
EER0880916.1    GS-Q-------------SHTS-VVNAENCIVLSY-N---P-------F-T
EER9478973.1    GS-H-Q---------Q-PWTP-SIQPKNCVGLNF-ISG-QFTADTNMG-T
EET2441999.1    GG-S-------------GWNPDEVDPSRCVMAMG-AGS-T------SA-G
EET4135694.1    GG-G-----------G-SWSP-SISPEHCVGVSY-N---P-------F-S
EEV0559186.1    GS-H-Q---------Q-SWTP-SIQPKHCVGSHS-ISG-QFTADTNTG-I
EEV9229883.1    GG-S-------------GWNADNVDPSQCIKQSG-VQ-------------
EEW3310955.1    GG-S-------------GWNADNVDPSQCIKLSG-VQ-------------
EEW4052378.1    GS-H-Q---------Q-SWTP-SIQPKHCVGSHS-ISG-QFTADTNTG-I
EEW4351065.1    GS-S-G---------P-EWQP-QISAGQCIQYTE-IGE-A-------G-G
EEW4395919.1    GG-S-G---------P-EWQP-QISPGQCIQYTE-IGE-T-------G-G
EEX2767821.1    GG-S-------------GWNADNVDPSQCIKLSG-VQ-------------
EEY4091521.1    GG-G-G---------S-SWQP-SVGPAHCIKNSP-EP--Q-------V-D
EEY5809921.1    GG-G-----------G-SWSP-SISPEHCVGVSY-N---P-------F-S
EEY6112323.1    GG-G-----------G-SWSP-SISPGHCVGASY-N---P-------F-S
EEY7504790.1    --------------------ADNVDPSQCIKLSG-VQ-------------
EEZ8070678.1    GG-S-------------GWNADNVEPSQCIKLSG-VQ-------------
EFA2754554.1    GS-H-Q---------Q-PWTP-SIQPKDCIGLNF-ISG-QFTADTNMG-T
EFA4546108.1    GG-S-------------GWNADNVDPSQCIKLSG-VQ-------------
EFA5104915.1    GG-S-------------GWNADNVDPSQCIKLSG-VQ-------------
EFA5399560.1    GG-S-------------GWSADNVDPSQCIKLSG-VQ-------------
EFA5701742.1    GG-S-------------GWNPDEVDPSRCVMAMG-AGS-T------SA-G
EFA6786821.1    GG-G-----------G-SWSP-SISPEHCVGVSY-N---P-------F-S
EFA7191602.1    GG-S-------------GWNPDEVDPSRCVMAMG-SGS-T------SA-G
EFA7535990.1    GG-S-------------GWSADNVDPSQCIKLSG-VQ-------------
EFA8786013.1    GG-S-------------GWNADNVDPSQCIKLSG-VQ-------------
EFB1470664.1    GG-G-D---------A-SWQP-SVAPINCVLGNS-N-------------E
EFB4413688.1    GG-S-------------GWNADNVDPSQCIKLSG-VQ-------------
EFB4485292.1    GG-S-------------GWNADNVDPSQCIKLSG-VQ-------------
EFB7498765.1    GG-S-------------GWNADNVDPSQCIKLSG-VQ-------------
EFB9206450.1    GG-S-G---------P-EWQP-QISPSQCIQYTE-IGE-T-------G-G
EFC4078642.1    GG-S-------------GWNADNVDPSQCIKLSG-AQ-------------
EFD5161500.1    GG-S-------------GWIADNVDPSQCIKLSG-VQ-------------
EFE0742991.1    GS-T-------------NWQP-SVGPGQCIVYAE-IGE-T-------G-G
EFE7464584.1    GG-S-------------GWNPDEVDPSRCVMAMG-AGS-T------SA-G
EFE7580042.1    AQ-------------K-VPEP-SVNPASCVDFIA-GT--S-------P-K
EFE7865434.1    GG-S-------------GWNPDEVDPSRCVMAMG-AGS-T------SA-G
EFE8234432.1    GG-G-G---------S-SWQP-SVNPENCVKGMP-SP--Q-------S-Q
EFF0596166.1    GG-S-------------GWIADNVDPSQCIKLSG-VQ-------------
EFF6174495.1    GG-S-------------GWNADNVDPSQCIKLSG-VQ-------------
EFF8302502.1    GS-H-Q---------Q-PWTP-SIQPKDCIGLNF-ISG-QFTADTNMG-T
EFF9818566.1    GS-Q-------------PQTP-VVNAGNCIALSY-N---P-------F-T
EFG2855693.1    GS-T-------------NWQP-SVGPGQCIVYAE-IGE-T-------G-G
EFG4416657.1    GG-S-------------GWNADNVEPSQCIKLSG-VQ-------------
EFH7843895.1    GG-G-G---------S-SWQP-SVNPASCIKNMP-AP--Q-------T-Q
EFH8909230.1    GS-T-------------NWQP-SVGPGQCIVYAE-IGE-T-------G-G
EFN2499866.1    GS-N-----------NSSQTP-PVSAEFCVGASF-D---P-------F-T
EFN7881387.1    GG-S-------------GWNPDRVDPSRCVMATG-SGP-T------SA-G
EFO1933549.1    GG-S-------------GWNADNVDPSQCIKLSG-VQ-------------
HAG7720137.1    GS-T-------------NWQP-SVGPGQCIVYAE-IGE-T-------G-G
HAH4347070.1    GG-G-----------G-SWSP-SINPEHCVGVSY-N---P-------F-S
HAJ3884378.1    GS-T-------------NWQP-SVGPGQCIVYAE-IGE-T-------G-G
NEN67079.1      GG-G-----------G-SWSP-SISPEHCVGVSY-N---P-------F-S
QLF78494.1      GG-S-------------GWNADNVDPSQCIKLSG-VQ-------------
QLF78495.1      GG-S-------------GWSADNVDPSQCIKLSG-VQ-------------
QLF78496.1      GG-S-------------GWNADNVDPSQCIKLSG-VQ-------------
RAX32528.1      GS-H-Q---------Q-SWTP-SVQPQDCVLTNT-TSG-LFTANITRG-S
SQI66777.1      GG-S-S-----------AWQP-P-SASQCVYQAN-TSR-L------T--F
WP_000721276.1  GG-S-------------GWNADNVDPSQCIKLSG-VQ-------------
WP_000721277.1  GG-S-------------GWNADNVDPSQCIKLSG-VQ-------------
WP_000721278.1  GG-S-------------GWNADNVDPSQCIKQSG-VQ-------------
WP_000759959.1  GG-G-N---------S-ERPP-SVAAGECVTFNSKLGE-I-------G-G
WP_000760019.1  GG-S-------------GWNPDEVDPSRCVMAMG-AGS-T------SA-G
WP_000760021.1  GG-S-------------GWNPDKVDPSRCVMATG-SGP-T------SA-G
WP_001033554.1  GG-S-------------GWNADNVDPSQCIKLSG-VQ-------------
WP_001316093.1  GG-T-------------S-MP-SVEPAMCIKKTY-SWN-T-------FIG
WP_001494857.1  GGGS-------------EWQP-TVSPGQCIEYTE-IGE-T-------G-G
WP_001514055.1  GGGS-------------EWQP-TVSPEQCIEYTE-IGE-T-------G-G
WP_001561605.1  GG-S-------------GWNPDRVDPSRCVMATG-SGP-T------SA-G
WP_001575724.1  GG-G-----------G-SWSP-SISPEHCVGVSY-N---P-------F-S
WP_001687026.1  GG-G-N---------S-ERQP-SVAAGECVTFNSKLGE-I-------G-G
WP_011387710.1  GS-T-------------DWQP-SVGPGQRIVYAE-IGE-T-------G-G
WP_011666513.1  GG-S-------------GWSADNVDPSQCIKLSG-VQ-------------
WP_013188496.1  GG-S-G---------P-EWQP-QISPGQCIQYTE-IGE-T-------G-G
WP_021523946.1  GG-G-------------GWSSDLVDPQQCVKLSG-AQ-------------
WP_021543690.1  GG-G-------------GWNSDLVDPQQCVKLSG-AQ-------------
WP_024172958.1  GS-T-------------DWQP-SVGPGQCIVYAE-IGE-T-------G-G
WP_024197059.1  GG-G-N---------S-ERQP-SVAAGEGVTFNSKLGE-I-------G-G
WP_024205424.1  GS-T-------------DWQP-SVGPGQRIVYAE-IGE-T-------G-G
WP_024249570.1  GG-S-------------GWNPDEVDPSRCVMAMG-AGS-T------SA-G
WP_032173042.1  GG-S-------------GWNADNVDPSQCIKLSG-VQ-------------
WP_032183406.1  GG-S-------------GWNADNVDPSQCIKQSG-VQ-------------
WP_032208774.1  GG-S-------------GWNADNVEPSQCIKLSG-VQ-------------
WP_032224877.1  GG-S-------------GWNPDRVDPSRCVMATG-AGP-T------SA-G
WP_032237876.1  GG-G-----------G-SWSP-SISPEHCVGVSY-N---P-------F-S
WP_032283735.1  GG-S-------------GWSADNVDPSQCIKLSG-VQ-------------
WP_032297006.1  GG-S-------------GWNADNVDPSQCIKLSG-VQ-------------
WP_036966678.1  GG---------------AWQP-SVGPGECISFQSGLGE-I-------G-G
WP_044307786.1  GS-T-------------DWQP-SVGPGQRIVYAE-IGE-T-------G-G
WP_050436496.1  GG-G-----------G-SWSP-SISPEHCVGVSY-N---P-------F-S
WP_050438676.1  GG-G-----------G-SWSP-SISPEHCVGVSY-N---P-------F-S
WP_050439847.1  GG-G-----------G-SWSP-SISPEHCVGVSY-N---P-------F-S
WP_050488094.1  GG-G-----------G-SWFP-SISPEHCVGVSY-N---P-------F-S
WP_052576951.1  GG-G-----------G-SWSP-SISPEHCVGVSY-N---P-------F-S
WP_071594244.1  GS-S-G---------P-EWQP-QISAGQCIQYTE-IGE-A-------G-G
WP_071594470.1  GG---------------AWQP-SVGPGECISFQSGLGE-I-------G-G
WP_071597243.1  GG-S-G---------P-EWQP-QISPSQCIQYTE-IGE-T-------G-G
WP_071598273.1  GG---------------VWQP-SVGPGECISFQPGLGE-I-------G-G
WP_071600075.1  GG-S-G---------P-EWQP-QISPSQCIQYTE-IGE-T-------G-G
WP_071607258.1  GG-S-G---------P-EWQP-QISPGQCIQYTE-IGE-T-------G-G
WP_071607734.1  GS-T-------------DWQP-SVGPGQCIVYAE-IGE-T-------G-G
WP_071608308.1  GG-S-G---------P-EWQP-QISPGQCIQYTE-IGE-T-------G-G
WP_071702927.1  GG-S-G---------P-EWQP-QISPGQCIQYTE-IGE-T-------G-G
WP_071777051.1  GS-T-------------NWQP-SVGPGQCIVYAE-IGE-T-------G-G
WP_071999381.1  GS-T-------------NWQP-SVGPGQCIVYAE-IGE-T-------G-G
WP_072000890.1  GS-T-------------NWQP-SVGPGQCIVYAD-IGE-T-------G-G
WP_072004697.1  GS-T-------------NWQP-SVGPGQCIVYAE-IGE-T-------G-G
WP_072020735.1  GG-N-N-----------GWNADAVPPKQCVIVTG-SSS-V------SP-G
WP_072023710.1  GS-T-------------NWQP-SVGPGQCIVYAE-IGE-T-------G-G
WP_072328079.1  GG-S-G---------P-EWQP-QISPGQCIQYTE-IGE-T-------G-G
WP_074502124.1  GS-T-------------DWQP-SVGPGQRIVYAE-IGE-T-------G-G
WP_074503083.1  GS-T-------------DWQP-SVGPGQCIVYAE-IGE-T-------G-G
WP_074524126.1  GS-T-------------DWQP-SVGPGQRIVYAE-IGE-T-------G-G
WP_074570574.1  GGGS-------------EWQP-TVSPGQCIEYTE-IGE-T-------G-G
WP_074577595.1  GG-G-N---------A-HWEP-KVKPINCVVGLS-DS------------S
WP_079948727.1  GG-S-------------GWSPESIDPRLCVMITG-SSN-T------SA-G
WP_079967579.1  GG-G-G---------A-SWQP-SVAPINCVLGNS-N-------------E
WP_083583138.1  GG-G-------------GWNSDLVDPQQCVKLSG-AQ-------------
WP_085334857.1  GS-T-------------NWQP-SVGPGQCIVYAE-IGE-T-------G-G
WP_087597365.1  GG-G-------------GWSSDLVDPQQCVKLSG-AQ-------------
WP_088551811.1  GS-T-------------NWQP-SVGPGQCIVYAE-IGE-T-------G-G
WP_089587164.1  AQ-------------K-VPEP-SVNPASCVDFIA-GT--S-------P-K
WP_096976034.1  GG-G-S---------A-EWQP-SVSAGQCVTFVSGLGE-L-------G-G
WP_097342639.1  GS-T-------------NWQP-SVGPGQCIVYAE-IGE-T-------G-G
WP_097416221.1  GT-H-Q---------Q-SWTP-SIQPKNCVGTHV-MSG-QFTANTNTG-I
WP_097447096.1  GG-S-------------GWNPDEVDPSRCVIAMG-SGS-T------SA-G
WP_097514052.1  GS-T-------------NWQP-SVGPGQCIVYAE-IGE-T-------G-G
WP_099490940.1  GG-S-G---------P-EWQP-QISPSQCIQYTE-IGE-T-------G-G
WP_101701070.1  AS-------------E-PYKP-KVNANMCITFNG-K---S---------I
WP_101973978.1  GG-S-------------GWNPDEVDPSRCVMAMG-SSS-T------SA-G
WP_103724412.1  GS-T-------------NWQP-SVGPGQCIVYAD-IGE-T-------G-G
WP_103743008.1  GS-T-------------NWQP-SVGPGQCIVYAE-IGE-T-------G-G
WP_107180283.1  GG-S-------------GWNPDEVDPSRCVMAMG-SGS-T------SA-G
WP_115431382.1  GG-G-G---------S-SWQP-SVSPAQCIKNQP-SP--Q-------A-Q
WP_121768123.1  GG-S-S-----------AWQP-P-SASQCVYQAN-TSR-L------T--F
WP_122988508.1  GG-S-------------GWNADNVDPSQCIKLSG-VQ-------------
WP_122996893.1  GG-S-------------GWNADNVDPSQCIKLSG-VQ-------------
WP_122998757.1  GG-S-------------GWNADNVDPSQCIKLSG-VQ-------------
WP_123007961.1  GG-N-N-----------GWNADAVPPKQCVIVTG-SSS-V------SP-G
WP_124071014.1  GG-S-------------GWNADNVDPSQCIKLSG-VQ-------------
WP_125134189.1  GN-T-------------NWQP-SVGPGQCIVYAE-IGE-T-------G-G
WP_126125954.1  GG-G-N---------A-HWEP-KVKPINCVVGLS-DS------------S
WP_126681033.1  GG-S-------------GWSADNVDPSQCIKLSG-VQ-------------
WP_126681169.1  GG-S-------------GWNPESIDPRQCVMITG-SSS-T------SA-G
WP_134790875.1  GS-Q-------------PQTP-VVNAGNCIALSY-N---P-------F-T
WP_134792045.1  GG-G-T---------P-SWQP-SVEPINCVNSNS-T-------------Y
WP_134792047.1  GG-G-G---------A-SWQP-SVTPGQCVLNVP-AP--G-------V-T
WP_134949839.1  GG-S-S-----------AWEP-P-SASQCVYQAN-ISR-L------T--F
WP_139147572.1  GG-S-S-----------AWQP-P-SASQCIYQAN-TSR-L------T--F
WP_139147907.1  GG-S-S-----------AWQP-P-SASQCIYQAN-TSR-L------T--F
WP_139298183.1  GG-G-N---------A-HWEP-KVKPINCVVGLS-DS------------S
WP_139299891.1  GG-G-N---------A-HWEP-KVKPINCVVGLS-DS------------S
WP_139509847.1  GS-T-------------NWQP-SVGPGQCIVYAE-IGE-T-------G-G
WP_139817102.1  GG-G-Q---------A-SWQP-KVEPINCIASGG-N-------------S
WP_140423264.1  GG-S-------------GWNADNVDPSQCIKLSG-VQ-------------
WP_142435275.1  GG-S-------------GWNADNVDPSQCIKLSG-VQ-------------
WP_144129305.1  GG-G-N---------A-HWEP-KVKPINCVVGLS-DS------------S
WP_144243115.1  GG-E-P---------S-SYYP-SVAPISCVMSTS-AN----------P-S
WP_144243116.1  GG-E-P---------S-SYYP-SVAPISCVMSTS-AN----------P-S
WP_145961759.1  GG-S-S-----------AWQP-P-SASQCVYQAN-TSR-L------T--F
WP_148935452.1  GG-G-G---------P-SWRP-SVTPARCVNKPS-PQ----------E-P
WP_149008655.1  GG-N-G--------HD-SWQP-SVSPINCIQGYS-N-------------G
WP_152075185.1  GN-T-------------NWQP-SVGPGQCIVYAE-IGE-T-------G-G
WP_157700314.1  GS-Q-------------PQTP-VVNAGNCIALSY-N---P-------F-T
WP_157744801.1  GG-N-G--------HD-SWQP-SVSPINCIQGYP-N-------------G
WP_157905904.1  GG-G-G---------S-SWQP-SVGPAHCIKNSP-EP--Q-------V-D
WP_157905907.1  GS-APG--------TD-SWQP-RVSPETCLIVKG-P-I-N-------G-P
WP_157905908.1  GG-G-S---------P-SWRP-SVDPINCIVSKS-SN--S-------G-A
WP_157914353.1  GG-S-------------GWNADNVDPSQCIKLSG-VQ-------------
WP_157918823.1  GS-Q-------------SHTS-VVNAGNCIVLSY-N---P-------F-T
WP_158663867.1  GG-S-------------GWNPDNVDPSQCIKLSG-VQ-------------
WP_158709095.1  GS-H-Q---------Q-PWTP-SIQPKDCIGLNF-ISG-QFTADTNMG-T
WP_158709096.1  GS-Q-------------SQTS-VVNARNCIVLSY-N---P-------F-T
WP_160173593.1  GG-S-------------GWNADNVDPSQCIKQSG-VQ-------------
WP_160371442.1  GS-T-------------NWQP-SVGPGQCIVYAE-IGE-T-------G-G
WP_162744572.1  GS-Q-------------PQTP-VVNAGNCIALSY-N---P-------F-T
WP_165156879.1  GG-------------A-PWEP-SVVPAQCVHVVK-SSEKT-------L-T
WP_169062121.1  GG-A-GGTTGNVLAGE-GWQP-SISPINCVIDTG-Q-------------G
WP_169062133.1  GG-GAN---------S-SWQP-QVSPGYCVTTPS--P--Q-------E-D
WP_170881596.1  GG-S-------------GWNADNVDPSQCIKQSG-VQ-------------
WP_170896334.1  GG-S-------------GWNADNVDPSQCIKLSG-VQ-------------
WP_173002184.1  GG-S-------------GWNADNVDPSQCIKLSG-AQ-------------
WP_174770183.1  GG-G-A---------P-SYHP-SVEPINCVMSSS-SN----------Q-S
WP_174770192.1  GG-G-G---------S-SWQP-SVNPENCVKGMP-SP--Q-------S-Q
WP_174770193.1  GG---------------SWKP-SVDPISCIMSTS-SD--N-------G-A
WP_175617673.1  GS-T-------------NWQP-SVGPGQCIVYAE-IGE-T-------G-G
WP_179225943.1  GG-S-------------GWSPESIDPRLCVMITG-SSN-T------SA-G
WP_180555418.1  GS-T-------------NWQP-SVGPGQCIVYAE-IGE-T-------G-G
                                    .    .   :                    

AWK60612.1      -YAYNS-GVPVCMQGLNEGKVRGVS--V-SGVFYYK--D-------GT--
EAA1181479.1    -FFW-N-DIKDCNEVIEKGYAEGVR--Y-TGAFKYD--D-------GS--
EAA3133300.1    -LLW-N-DTEACNDVVKNGYAYGVY--V-SGFFVYD--G-------GQT-
EAA7903183.1    LLTTNT-TWDKCKEAFRRYQGIDIK--V-NGSLRQN--S-------TGRV
EAA8390259.1    LLTSNT-TWDKCKEAFRRYQGIDIK--V-NGSLRQN--S-------TGRV
EAA9303423.1    QLTTNT-AWDKCKEAFRRYQGIDVK--I-TGSVRQN--S-------TGRI
EAM2983848.1    LLTANT-TWDKCKEAFRRYQGIDIK--V-NGSLRQN--S-------TGRV
EAQ3014230.1    RLTSNT-LWDQCREAYRRYKGINIK--I-TGTVRQK--S-------TMRD
EAQ6819600.1    QLTTNT-AWDKCKEAFRRYQGIDVK--I-TGSVRQN--S-------TGRI
EAY4774400.1    LLTTNT-TWDKCKEAFRRYQGIDIK--I-SGNLRQN--S-------TGRI
EBH8950662.1    LLTTNT-TWDKCKEAFRRYQGIDIK--V-NGSLRQN--S-------TGRV
EBK5514419.1    -FYW-N-NDKACNEVIEKGYAKGVK--Y-TGAFKYE--D-------GS--
EBN5764235.1    LLTTNT-TWDKCKEAFRRYQGIDIK--V-NGSLRQN--S-------TGRV
EBP2854679.1    LLTANT-TWDKCKEAFRRYQGIDIK--V-NGSLRQN--S-------TGRV
EBS1405057.1    -FYW-N-NDKACNEVIEKGYAKGVK--Y-TGTFQYE--D-------GS--
EBW9798427.1    -FFW-N-DIKDCNEVIEKGYAKGVR--Y-TGAFKYD--D-------GS--
ECC1745701.1    -FFW-N-ESKDCNEVIEKGFAKGVR--Y-TGAFKYD--D-------GS--
ECC3466072.1    QLTTNT-AWDKCKEAFRRYQGIDVK--I-TGSVRQN--S-------TGRI
ECO0809275.1    RLTSNT-LWDQCREAYRRYKGINIK--I-TGTVRQK--S-------TMRS
ECQ8982427.1    LLTTNT-TWDKCKEAFRRYQGIDIK--V-NGSLRQN--S-------TGRV
EDA3267883.1    QLSYKT-QEPTCMQGINEGKVKGVN--T-SGTVKYK--D-------GS--
EDQ7941427.1    -FYW-N-NDKACNEVIEKGYAKGVK--Y-TGAFKYE--D-------GS--
EDR3976598.1    LLTSNT-TWDKCKEAFRRYQGIDIK--V-NGSLRQN--S-------TGRV
EDT8754571.1    -FYW-N-NDKACNEVVEKGYAKGVK--Y-TGTFQYE--D-------GS--
EDW5993848.1    -FVW-Y-RDSGCAEVIQTGYAKGVR--Y-SGVFYYT--D-------GT--
EDW5993849.1    -WTW-N-NSAQCNDVIKHNYARGVR--Y-SGQFVYK--D-------GS--
EDW5993950.1    -FFW-N-NSSDCNEVISRGYAKGVQ--Y-TGTFVYN--D-------GS--
EEC8032437.1    -VFW-T-GMKQCQEAIDHGYAQGVG--F-SGVVSYG--N-------GN--
EEC9486593.1    -YKW-N-NQNDCNEVVRRGYASGVG--V-SGRVIYE--GNTPGT-NGD--
EED1374327.1    LFFL-N-SKPECKEVIDKGYASGVHGIV-KGDVDFD--KW------GP--
EED1928557.1    LFFY-Y-SKPECKEVIDKGYASGVQGIV-KGDVDFD--KW------GP--
EEG7923217.1    LLTTNT-TWDKCKEAFRRYQGIDIK--V-NGSLRQN--S-------TGRV
EEG9495514.1    LFFN-Y-SKPECKEVIDKGYASGVHGIV-KGDVDFD--KW------GP--
EEH1875088.1    LLTTNT-TWDKCKEAFRRYQGIDIK--V-NGSLRQN--S-------TGRV
EEH8383495.1    -LTW-S-NDRRCNEAINNGYARGVR--H-YGEYNYT--D-------GS--
EEH8383496.1    -WSW-H-GSPQCNEVIERNYALGVR--Y-NGQFIYQ--D-------GS--
EEQ1545270.1    LFFK-N-SNPECKEVIDKGYASGVHGIV-KGDVDFD--KW------GP--
EER0880916.1    -ISW-N-DKTECRNYINQGYAKGVG--F-SGEVSYG--K-------GY--
EER9478973.1    LFFN-Y-SKPECKEVIDKGYASGVHGIV-KGDVDFD--KW------GP--
EET2441999.1    YIGYRQ-DNSVCMQGINEGKVKGVN--V-EGHHEFK--D-------GT--
EET4135694.1    -VFW-T-GMKQCQEAIDHGYAQGVG--F-SGVVSYG--N-------GN--
EEV0559186.1    LFFY-Y-SKPECKEVIDKGYASGVQGIV-KGDVDFD--KW------GP--
EEV9229883.1    -YTYNS-GVSVCMQGLNEGKVRGVS--V-SGVFYYN--D-------GT--
EEW3310955.1    -YAYNS-SASACMQGLNEGKVRGVS--V-SGEFYYN--D-------GT--
EEW4052378.1    LFFY-Y-SKPECKEVIDKGYASGVQGIV-KGDVDFD--KW------GP--
EEW4351065.1    -YKW-N-NIDYCNEVVRRGYASGVF--A-SGKVVYE--G-------GG--
EEW4395919.1    -YKW-H-NIDACNEVVHRGYASGAF--V-SGKVVYE--G-------GE--
EEX2767821.1    -YAYNS-SVSVCMQGLNEGKVRGVS--V-SGEFYYN--D-------GT--
EEY4091521.1    -LVW-N-DIPACNEVISKGYASGVY--V-SGTLVYQ--G-------GQT-
EEY5809921.1    -AFW-T-GMKQCQEAIDHGYAQGVG--F-SGVVSYG--N-------GN--
EEY6112323.1    -VFW-T-GMKQCQEAIDHGYAKGVG--F-GGVVSYG--N-------GT--
EEY7504790.1    -YTYNN-GASVCMQGFNEGKVRGVS--V-SGVFYYN--D-------GT--
EEZ8070678.1    -YTYNS-SASVCMQGLNEGKVRGVS--V-SGEFSYN--D-------GT--
EFA2754554.1    LFFL-N-SKPECKEVIDKGYASGVHGIV-KGDVDFD--KW------GP--
EFA4546108.1    -YTYNS-GVPVCMQGLNEGKVRGVS--V-SGVFYYK--D-------GT--
EFA5104915.1    -YTYNS-SSSVCMQGLNEGKVRGVS--V-SGEFYYN--D-------GT--
EFA5399560.1    -YTYNN-GASVCMQGFNEGKVRGVS--V-SGVFYYN--D-------GT--
EFA5701742.1    YIGYRQ-DNSVCMQGINEGKVKGVN--V-EGHHEFK--D-------GT--
EFA6786821.1    -VFW-T-GMKQCQEAIDHGYAQGVG--F-SGVVSYG--S-------GN--
EFA7191602.1    YIGYRQ-DNSVCMQGINEGKVKGVN--V-EGHHEFK--D-------GT--
EFA7535990.1    -YTYNN-GASVCMQGFNEGKVRGVS--V-SGVFYYN--D-------GT--
EFA8786013.1    -YTYNS-GVSVCMQGLNEGKVRGVS--V-SGVFYYK--D-------GT--
EFB1470664.1    -FYW-N-NDKACNEVIEKGYAKGVK--Y-TGAFRYE--D-------GS--
EFB4413688.1    -YTYNS-GVPVCMQGLNEGKVRGVS--V-SGVFYYK--D-------GT--
EFB4485292.1    -YTYNS-GVPVCMQGLNEGKVRGVS--V-SGVFYYE--D-------GT--
EFB7498765.1    -YTYNS-GVPVCMQGLNEGKVRGVS--V-SGVFYYK--D-------GT--
EFB9206450.1    -YKW-N-NIDACNEVVHRGYASGAF--V-SGKVVYE--G-------GG--
EFC4078642.1    -YAYNS-SASVCMQGLNEGKVRGVS--V-SGVFYYN--D-------GT--
EFD5161500.1    -YTYNS-SASVCMQGLNEGKVRGVS--V-SGEFYYN--D-------GT--
EFE0742991.1    -YKW-N-NQNDCNEVVRRGYASGVG--V-SGRVIYE--GNTPGT-NGD--
EFE7464584.1    YIGYRQ-NNSECMQGINEGKVKGVN--I-EGHHEFK--D-------GT--
EFE7580042.1    -VKW-R-DSSQCNEYINKGYASAID--I-SGTYGYA--PENDKSGYHS--
EFE7865434.1    YIGYRQ-NNSECMQGINEGKVKGVN--V-EGHYEFK--D-------GT--
EFE8234432.1    -LEW-N-NISACNEVISNGYAAGVY--V-SGLFVYD--G-------GQT-
EFF0596166.1    -YTYNS-SDSVCMQGLNEGKVRGVS--V-SGEFYYN--D-------GT--
EFF6174495.1    -YTYNS-GIPVCMQGLNEGKVRGVS--V-SGVFYYK--D-------GT--
EFF8302502.1    LFFL-N-SKPECKEVIDKGYASGVHGIV-KGDVDFD--KW------GP--
EFF9818566.1    -ISW-N-DKYECRDYINQGYAKGVG--F-SGEVSYG--K-------NY--
EFG2855693.1    -YKW-N-NQNDCNEVVRRGYASGVG--V-SGRVIYE--GNTPGT-NGD--
EFG4416657.1    -YTYNS-SASVCMQGLNEGKVRGVS--V-SGEFYYN--D-------GT--
EFH7843895.1    -LEW-N-NTPSCNEVITNGYAAGVY--V-SGLFVYD--G-------GQT-
EFH8909230.1    -YKW-N-NQDDCNEVVRRGYASGVG--V-SGRVIYE--GNTPGT-NGD--
EFN2499866.1    -VGW-V-EKPKCRDAIDKGYAKGIG--F-SGIVSYG--A-------NN--
EFN7881387.1    YMVYRT-ADSVCMQGINEGKVKGVH--IYDGHHEFN--D-------GT--
EFO1933549.1    -YTYNS-GVPVCMQGLNEGKVRGVS--V-SGVFYYK--D-------GT--
HAG7720137.1    -YKW-N-NQDDCNEVVRRGYASGVG--V-SGRVIYE--GNTPGT-NGD--
HAH4347070.1    -VFW-T-GMKQCQEAIDHGYAQGVG--F-SGVVSYG--N-------GN--
HAJ3884378.1    -YKW-N-NQDDCNEVVRRGYASGVG--V-SGRVIYE--GNTPGT-NGD--
NEN67079.1      -VFW-T-GMKQCQEAIDHGYAQGVG--F-SGVVSYG--N-------GN--
QLF78494.1      -YTYNS-GVSVCMQGLNEGKVRGVS--V-SGVFYYK--D-------GT--
QLF78495.1      -YTYNN-GASVCMQGFNEGKVRGVS--V-SGVFYYN--D-------GT--
QLF78496.1      -YTYNS-GVPVCMQGLNEGKVRGVS--V-SGVFYYK--D-------GT--
RAX32528.1      VLYN-T-GKPECKEVIDKGYASGVKGTV-KGEVDYE--QW------GA--
SQI66777.1      LLTTNT-TWDKCKEAFRRYQGIDIK--V-NGSLRQN--S-------TGRV
WP_000721276.1  -YTYNS-GVPVCMQGLNEGKVRGVS--V-SGVFYYK--D-------GT--
WP_000721277.1  -YTYNS-GVSVCMQGLNEGKVRGVS--V-SGVFYYK--D-------GT--
WP_000721278.1  -YTYNS-GVSVCMQGLNEGKVRGVS--V-SGVFYYN--D-------GT--
WP_000759959.1  -YSW-KYSNDACNETVAKGYAIGVA--M-HRTVNYE--G-------GY--
WP_000760019.1  YIGYRQ-DNSECMQGINEGKVKGVN--V-EGHHEFK--D-------GT--
WP_000760021.1  YMVYRT-TDSVCMQGINEGKVKGVH--IYDGHHEFN--D-------GT--
WP_001033554.1  -YAYNS-SASVCMQGLNEGKVRGVS--V-SGEFYYN--D-------GT--
WP_001316093.1  -FSW-D-GSDECNEVVDKGYAKGVH--Y-SGVFVSS--N-------EE--
WP_001494857.1  -YKW-N-DTDSCNEVVRRGYASGVM--V-SGKVFYD--G-------AP--
WP_001514055.1  -YKW-N-DTDSCNEVVRRGYASGVM--V-SGKVFYD--G-------AP--
WP_001561605.1  YMVYRT-TDSVCMQGINEGKVKGVH--IYDGHHEFN--D-------GT--
WP_001575724.1  -VFW-T-GMKQCQEAIDHGYAQGVG--F-SGVVSYG--N-------GN--
WP_001687026.1  -YSW-KYSNDACNETVAKGYAIGVA--M-HRTVNYE--G-------GY--
WP_011387710.1  -YKW-N-NQNECNEVVRRGYAIGVG--V-SGKVIYE--GNKPGY-NGD--
WP_011666513.1  -YTYNN-GASVCMQGFNEGKVRGVS--V-SGVFYYN--D-------GT--
WP_013188496.1  -YKW-H-NIDACNEVVHRGYASGAF--V-SGKVVYE--G-------GE--
WP_021523946.1  -YTYNS-SSNKCMQGINEGKVHGVS--L-FGTFYYG--D-------GS--
WP_021543690.1  -YTYNS-SSNKCMQGINEGKVHGVS--L-FGTFYYG--D-------GS--
WP_024172958.1  -YKW-N-NQNECNEVVRRGYAIGVG--V-SGKVIYE--GNKPGY-NGD--
WP_024197059.1  -YSW-KYSNDACNETVAKGYAIGVA--M-HRTVNYE--G-------GY--
WP_024205424.1  -YKW-N-NQNECNEVVRRGYAIGVG--V-SGKVIYE--GNKPGY-NGD--
WP_024249570.1  YIGYRQ-NNSECMQGINEGKVKGVN--V-EGHHEFK--D-------GT--
WP_032173042.1  -YTYNS-SASVCMQGLNEGKVRGVS--V-SGEFYYN--D-------GT--
WP_032183406.1  -YTYNS-GVSVCMQGLNEGKVRGVS--V-SGVFYYN--D-------GT--
WP_032208774.1  -YTYNS-SASVCMQGLNEGKVRGVS--V-SGEFYYN--D-------GT--
WP_032224877.1  YMVYRT-TDSVCMQGINEGKVKGVH--IYDGHHEFN--D-------GT--
WP_032237876.1  -VFW-T-GMKQCQEAIDHGYAQGVG--F-SGVVSYG--N-------GN--
WP_032283735.1  -YTYNN-GASVCMQGFNEGKVRGVS--V-SGVFYYN--D-------GT--
WP_032297006.1  -YTYNS-SSSVCMQGLNEGKVRGVS--V-SGEFYYN--D-------GT--
WP_036966678.1  -YKW-V-SSDGCNEVINRGHALGVG--L-ERRVNYA--N-------GD--
WP_044307786.1  -YKW-N-NQNECNEVVRRGYAIGVG--V-SGKVIYE--GNKPGY-NGD--
WP_050436496.1  -VFW-T-GMKQCQEAIDHGYAQGVG--F-SGVVSYG--N-------GN--
WP_050438676.1  -VFW-T-GMKQCQEAIDHGYAQGVG--F-SGVVSYG--N-------GN--
WP_050439847.1  -VFW-T-GMKQCQEAIDHGYAQGVG--F-SGVVSYG--N-------GN--
WP_050488094.1  -VFW-T-GMKQCQEAIDHGYAQGVG--F-SGVVSYG--N-------GN--
WP_052576951.1  -VFW-T-GMKQCQEAIDHGYAQGVG--F-SGVVSYG--N-------GN--
WP_071594244.1  -YKW-N-NIDYCNEVVRRGYASGVF--A-SGKVVYE--G-------GG--
WP_071594470.1  -YRW-V-SSNGCNEVINRGYALGVA--L-ERRVNYA--N-------GD--
WP_071597243.1  -YKW-N-DIDACNEVVRHGYASGAF--V-SGKVVYE--G-------GG--
WP_071598273.1  -YRW-V-SSNGCNEVINRGFALGVA--L-ERRVNYA--N-------GD--
WP_071600075.1  -YKW-N-NIDACNEVVHRGYASGAF--V-SGKVVYE--G-------GG--
WP_071607258.1  -YKW-N-DIDACNEVVRHGYASGAF--V-SGKVVYE--G-------GG--
WP_071607734.1  -YKW-N-NQNECNEVVRRGYAIGVG--V-SGKVIYE--GNKPGY-NGD--
WP_071608308.1  -YKW-H-NIDACNEVVHRGYASGAF--V-SGKVVYE--G-------GE--
WP_071702927.1  -YKW-H-NIDACNEVVHRGYASGAF--V-SGKVVYE--G-------GG--
WP_071777051.1  -YKW-N-NQDDCNEVVRRGYASGVG--V-SGRVIYE--GNTPGT-NGD--
WP_071999381.1  -YKW-N-NQNDCNEVIRRGYASGVG--V-SGRVIYE--GNTPGT-NGD--
WP_072000890.1  -YKW-N-NQDDCNEVVRRGYASGVG--V-SGRVIYE--GNTPGT-NGD--
WP_072004697.1  -YKW-N-NQNDCNEVVRRGYASGVG--V-SGRVIYE--GNTPGT-NGD--
WP_072020735.1  SLVYRT-DDSNCMQGIQEGKVKGVM--INSGEFIYN--D-------GS--
WP_072023710.1  -YKW-N-NQDDCNEVVRRGYASGVG--V-SGRVIYE--GNTPGT-NGD--
WP_072328079.1  -YKW-H-NIDACNEVVHRGYASGAF--V-SGKVVYE--G-------GE--
WP_074502124.1  -YKW-N-NQNECNEVVRRGYAIGVG--V-SGKVIYE--GNKPGY-NGD--
WP_074503083.1  -YKW-N-NQNECNEVVRRGYAIGVG--V-SGKVIYE--GNKPGY-NGD--
WP_074524126.1  -YKW-N-NQNECNEVVRRGYAIGVG--V-SGKVIYE--GNEPGY-NGD--
WP_074570574.1  -YKW-N-DTDSCNEVVRRGYASGVM--V-SGKVFYD--G-------AP--
WP_074577595.1  -WGW-N-PSSSCREVIDKGYAKGVQ--Y-RGTFLYT--D-------GS--
WP_079948727.1  QLSYKT-QEPTCMQGINEGKVKGVN--T-SGTVKYK--D-------GS--
WP_079967579.1  -FYW-N-DDKACNEVIEKGYAKGVK--Y-TGAFKYD--D-------GS--
WP_083583138.1  -YTYNS-SSNKCMQGINEGKVHGVS--L-FGTFYYG--D-------GS--
WP_085334857.1  -YKW-N-NQDDCNEVVRRGYASGVG--V-SGRVIYE--GNTPGT-NGD--
WP_087597365.1  -YTYNS-SSNKCMQGINEGKVHGVS--L-FGTFYYG--D-------GS--
WP_088551811.1  -YKW-N-NQHDCNEVVRRGYASGVG--V-SGRVIYE--GNTPGT-NGD--
WP_089587164.1  -VKW-R-DSSQCNEYINKGYASAID--I-SGTYGYA--PENDKSGYHS--
WP_096976034.1  -YRW-NYSSDACNETVAKGYAEGVS--M-HRTVNYE--G-------GY--
WP_097342639.1  -YKW-N-NQDDCNEVVRRGYASGVG--V-SGRVIYE--GNTPGT-NGD--
WP_097416221.1  LFFD-Y-SKSECKEVIDKGYASGVRGVV-KGDVDYD--KW------GP--
WP_097447096.1  YIGYRQ-DNSVCMQGINEGKVKGVN--V-EGHHEFK--D-------GT--
WP_097514052.1  -YKW-N-NQNDCNEVVRRGYASGVG--V-SGRVIYE--GNTPGT-NGD--
WP_099490940.1  -YKW-N-NIDACNEVVHRGYASGAF--V-SGKVVYE--G-------GG--
WP_101701070.1  -VYL-T-NYQDCMEPVQRGYAKGVG--V-GVWLKNTATG-------KV--
WP_101973978.1  YIGYRM-DNSVCMQGINEGKVKGVN--V-EGRHEFN--D-------GS--
WP_103724412.1  -YKW-N-NQDDCNEVVRRGYASGVG--V-SGRVIYE--GNTPGT-NGD--
WP_103743008.1  -YKW-N-NQDDCNEVVRRGYASGVG--V-SGRVIYE--GNTPGT-NGD--
WP_107180283.1  YIGYRQ-DNSVCMQGINEGKVKGVN--V-EGHHEFK--D-------GT--
WP_115431382.1  -LVW-N-NTDACNEVVSKGYATGVY--V-SGLFVYQ--G-------GQT-
WP_121768123.1  LLTTNT-TWDKCKEAFRRYQGIDIK--V-NGSLRQN--S-------TGRV
WP_122988508.1  -YTYNS-GIPVCMQGLNEGKVRGVS--V-SGVFYYK--D-------GT--
WP_122996893.1  -YTYNS-GIPVCMQGLNEGKVRGVS--V-SGVFYYK--D-------GT--
WP_122998757.1  -YTYNS-GVSVCMQGLNEGKVRGVS--V-SGVFYYK--D-------GT--
WP_123007961.1  SLVYRT-DDSNCMQGIQEGKVKGVM--ISSGEFIYN--D-------GS--
WP_124071014.1  -YAYNS-SASVCMQGLNEGKVRGVS--V-SGEFYYN--D-------GT--
WP_125134189.1  -YKW-N-NQNDCNEVVRRGYASGVG--V-SGRVIYE--GNTPGT-NGD--
WP_126125954.1  -WGW-S-PSSPCREVIDKGYAKGVQ--Y-RGTFWYT--D-------GS--
WP_126681033.1  -YTYNN-GASVCMQGFNEGKVRGVS--V-SGVFYYN--D-------GT--
WP_126681169.1  QLSYRT-QDPTCMQGINEGKVKGVN--T-SGIVKYK--D-------GT--
WP_134790875.1  -ISW-N-DKYECRDYINQGYAKGVG--F-SGEVSYG--K-------NY--
WP_134792045.1  -FFW-S-NTDACNEVISKGYAKGVH--Y-SGKFNYD--D-------GS--
WP_134792047.1  -LKW-N-NTQACNEVISRGYAASVY--V-SGLFIYE--G-------GQI-
WP_134949839.1  LLTSNT-TWDKCKEAFRRYQGIDIK--V-NGSLRQN--S-------TGRV
WP_139147572.1  LLTANT-TWDKCKEAFRRYQGIDIK--V-NGSLRQN--S-------TGRV
WP_139147907.1  LLTTNT-TWDKCKEAFRRYQGIDIK--V-NGSLRQN--S-------TGRV
WP_139298183.1  -WGW-S-QSSGCREVIDKGYAKGVR--Y-RGTFLYT--N-------GS--
WP_139299891.1  -WGW-S-PSSPCREVIDKGYAKGVQ--Y-RGTFWYT--D-------GS--
WP_139509847.1  -YKW-N-NQNDCNEVVRRGYASGVG--V-SGRVIYE--GNTPGT-NGD--
WP_139817102.1  -FFW-R-NISDCNEVISKGYAKGVH--Y-SGKFNYD--D-------GS--
WP_140423264.1  -YTYNS-SASVCMQGLNEGKVRGVS--V-SGEFYYN--D-------GT--
WP_142435275.1  -YTYNS-GVSVCMQGLNEGKVRGVS--V-SGVFYYK--D-------GT--
WP_144129305.1  -WGW-S-PSSGCREVIDKGYAKGVR--Y-RGTFLYT--N-------GS--
WP_144243115.1  -YIW-N-NTEDCNKAVTSGYAKGVH--Y-KGKFKYE--D-------GS--
WP_144243116.1  -YIW-S-NTEDCNKAVTSGYAKGVY--Y-KGKFKYE--D-------GS--
WP_145961759.1  LLTTNT-TWDKCKEAFRRYQGIDIK--V-NGSLRQN--S-------TGRV
WP_148935452.1  -FKW-RSNIKECQDVITKGYASGVV--V-SGLAVYK--G-------GQI-
WP_149008655.1  -WKL-S-NSKECQEVFERGYAKGIN--Y-EGELIPE--G-------GA--
WP_152075185.1  -YKW-N-NQNDCNEVVRRGYASGVG--V-SGRVIYE--GNTPGT-NGD--
WP_157700314.1  -ISW-N-NKSECRDYINQGYAKGVG--F-SGEVSYG--K-------NY--
WP_157744801.1  -WKL-S-NSKECQEVFERGYAKGIN--Y-EGELIPE--G-------GA--
WP_157905904.1  -LVW-N-DIPACNEVISKGYASGVY--V-SGTLVYQ--G-------GQT-
WP_157905907.1  -LGW-Y-NDPACVEVIEKGYARGVE--V-SGRFRYQ--D-------GT--
WP_157905908.1  -WSW-N-DSPQCNDVINHGYARGVK--Y-TGKFIYQ--D-------GT--
WP_157914353.1  -YTYNS-SASVCMQGLNEGKVRGVS--V-SGEFYYN--D-------GT--
WP_157918823.1  -ISW-N-DKTECRNYINQGYAKGVG--F-SGEVSYG--K-------GY--
WP_158663867.1  -YTYNS-GVPVCMQGLNEGKVRGVS--V-SGVFYYK--D-------GT--
WP_158709095.1  LFFK-N-SKPECKEVIDKGYASGVHGIV-KGDVDFD--KW------GP--
WP_158709096.1  -ISW-N-DKTECRNYINQGYAKGVG--F-SGEVSYG--K-------GY--
WP_160173593.1  -YTYNS-GVSVCMQGLNEGKVRGVS--V-SGVFYYN--D-------GT--
WP_160371442.1  -YKW-N-NQDDCNEVVRRGYASGVG--V-SGRVIYE--GNTPGT-NGD--
WP_162744572.1  -ISW-N-DKSECRDYINQGYAKGVG--F-SGEVSYG--K-------NY--
WP_165156879.1  -FSW-G-NNSKCNEAINNGYARGVH--V-GVGVKFG--D-------GT--
WP_169062121.1  -WQY-N-NSTECTEVINNGYAKGVR--Y-SSSLIYD--D-------GY--
WP_169062133.1  -VKW-R-DTSECQEVLNKGYAHGVF--V-SGTAVYE--GG-------L--
WP_170881596.1  -YTYNS-GLSVCMQGLNEGKVRGVS--V-SGVFYYN--D-------GT--
WP_170896334.1  -YTYNS-GVPVCMQGLNEGKVRGVS--V-SGVFYYK--D-------GT--
WP_173002184.1  -YAYNS-SASVCMQGLNEGKVRGVS--V-SGDFYYN--D-------GT--
WP_174770183.1  -FFW-N-NTEACNQVVDSNFAKGVY--Y-KGTFEYN--D-------GS--
WP_174770192.1  -LEW-N-NIPACNEVISNGYAAGVY--V-SGLFVYD--G-------GQT-
WP_174770193.1  -WSW-NNGNASCNEVIERGYASGVA--Y-SGKFVYA--D-------GN--
WP_175617673.1  -YKW-N-NQDDCNEVVRRGYASGVG--V-SGRVIYE--GNTPGT-NGD--
WP_179225943.1  QLSYKT-QEPTCMQGINEGKVKGVN--T-SGTVKYK--D-------GS--
WP_180555418.1  -YKW-N-NQDDCNEVVRRGYASGVG--V-SGRVIYE--GNTPGT-NGD--
                           * .                                    

AWK60612.1      -TS----NF-------KGV-------VTPSTPVN----------TNQ---
EAA1181479.1    -TK----NF-------DAV-------IYRNTGYM----------HNA---
EAA3133300.1    -AV----QF-------TGA-------ANPSKGEK----------LNH---
EAA7903183.1    LSV----RH-------QDL-------LKPGKYIYPSVNTGSGTQMLY---
EAA8390259.1    LSV----RH-------QDL-------LKPGKYIYPSVNTGSGTQMLY---
EAA9303423.1    FSI----NH-------QDV-------LKPGKYVYPSVNTGSGMQMLY---
EAM2983848.1    LSV----RH-------QDL-------LKPGKYIYPSVNTGSGTQMLY---
EAQ3014230.1    FSI----NH-------QDL-------LTPGKYIYPMVNTGSGMKFLY---
EAQ6819600.1    FSI----NH-------QDV-------LKPGKYVYPSVNTGSGMQVLY---
EAY4774400.1    LSV----SN-------QDL-------LKPGKYIYPSVNTGSGTQMLY---
EBH8950662.1    LSV----RY-------QDL-------LKPGKYIYPSVNTGSGTQMLY---
EBK5514419.1    -TM----NF-------DAV-------IYKNTGYT----------HNA---
EBN5764235.1    LSV----RH-------QDL-------LKPGKYIYPSVNTGSGTQMLY---
EBP2854679.1    LSV----RH-------QDL-------LKPGKYIYPSVNTGSGTQMLY---
EBS1405057.1    -TM----NF-------DAV-------IYQNTGYT----------HNA---
EBW9798427.1    -TK----NF-------DAV-------IYRNTGYM----------HNA---
ECC1745701.1    -TK----NF-------DAV-------IYKNTGYM----------HNA---
ECC3466072.1    FSI----NH-------QDV-------LKPGKYVYPSVNTGSGMQVLY---
ECO0809275.1    FSI----NH-------QDL-------LTPGKYIYPMVNTASGMKHLY---
ECQ8982427.1    LSV----RH-------QDL-------LKPGKYIYPSVNTGSGTQMLY---
EDA3267883.1    -RT----NF-------SGF-------VGPNHWVP----------ILT---
EDQ7941427.1    -TM----NF-------DAV-------IYKNTGYT----------HNA---
EDR3976598.1    LSV----RH-------QDL-------LKPGKYIYPSVNTGSGTQMLY---
EDT8754571.1    -TM----NF-------DAV-------IYQNTGYT----------HNA---
EDW5993848.1    -KL----GF-------NTI-------ILPNSSIQ----------FH----
EDW5993849.1    -VS----YF-------DSI-------ITPETAAQ----------YK----
EDW5993950.1    -TI----GF-------NAL-------INSSNDYT----------P-----
EEC8032437.1    -ESSNMRAF-------SGV-------VHPGERLT----------SKQLGV
EEC9486593.1    -SI----GY-------TGI-------VTPNKPYE----------RQA---
EED1374327.1    -TI----NYGLLNNRFSYY-------VYQHSRYT----------FPA---
EED1928557.1    -TI----NYGLRNNRFNYS-------VYQNNTYT----------FPA---
EEG7923217.1    LSV----RH-------QDL-------LKPGKYIYPSVNTGSGTQMLY---
EEG9495514.1    -TI----NYGLLNNRFSYY-------VYQHSRYT----------FPA---
EEH1875088.1    LSV----RY-------QDL-------LKPGKYIYPSVNTGSGTQMLY---
EEH8383495.1    -KM----RV-------DSV-------IVPYSSVK----------FN----
EEH8383496.1    -SI----NF-------DTI-------ITPDSWVH----------YD----
EEQ1545270.1    -TI----NYGLLNNRFSYY-------VYQHSRYT----------FPA---
EER0880916.1    -QSTNWKTF-------VGH-------VSPGEKVT----------SSQLGI
EER9478973.1    -TI----NYGLLNNRFSYY-------VYQHSRYT----------FPA---
EET2441999.1    -MD----TF-------SGF-------VSPTSPLV----------LKT---
EET4135694.1    -ESSNMRAF-------SGV-------VHPGERLT----------SNQLGV
EEV0559186.1    -TI----NYGLRNNRFNYS-------VYQNNTYT----------FPA---
EEV9229883.1    -TS----SF-------KGV-------VTPSTPVN----------TNQ---
EEW3310955.1    -TS----NF-------KGV-------VTPSTLVN----------TNQ---
EEW4052378.1    -TI----NYGLRNNRFNYS-------VYQNNTYT----------FPA---
EEW4351065.1    -VV----EY-------TGL-------VKPDTPYA----------IQA---
EEW4395919.1    -TI----EY-------TGI-------VKPDVPYT----------IQA---
EEX2767821.1    -TS----NF-------KGV-------VTPSTLVN----------TNQ---
EEY4091521.1    -TR----GY-------SGF-------LRPGQNVK----------MDY---
EEY5809921.1    -ESSNMRAF-------SGV-------VHPGERLT----------SNQLGV
EEY6112323.1    -ESSNMRAF-------SGV-------VHPGERLT----------SNQLGV
EEY7504790.1    -TS----NF-------KGV-------VTPSTPVN----------TNQ---
EEZ8070678.1    -AS----NF-------KGV-------VTPSTPVN----------TNQ---
EFA2754554.1    -TI----NYGLLNNRFSYY-------VYQHSRYT----------FPA---
EFA4546108.1    -TS----NF-------KGV-------VTPSTPVN----------TNQ---
EFA5104915.1    -TS----NF-------KGV-------VTPSTPVN----------TNQ---
EFA5399560.1    -TS----NF-------KGV-------VTPSTPVN----------TNQ---
EFA5701742.1    -MD----TF-------SGF-------VSPTSPLV----------LKT---
EFA6786821.1    -ESSNMRAF-------SGV-------VHPGERLT----------SNQLGV
EFA7191602.1    -MD----TF-------SGF-------VSPTSPLV----------LKT---
EFA7535990.1    -TS----NF-------KGV-------VTPSTPVN----------TNQ---
EFA8786013.1    -TS----NF-------EGV-------VTPSTPVN----------TSQ---
EFB1470664.1    -TM----NF-------DAV-------IYQNTGYT----------HNA---
EFB4413688.1    -TS----NF-------KGV-------VTPSTPVN----------TNQ---
EFB4485292.1    -TS----NF-------KGV-------VTPSTPVN----------TNQ---
EFB7498765.1    -TS----NF-------KGV-------VTPSTPVN----------TNQ---
EFB9206450.1    -TI----EY-------TGH-------VAPDAPYT----------IQA---
EFC4078642.1    -TS----NF-------KGV-------VTPSTLVN----------TNQ---
EFD5161500.1    -TS----NF-------KGV-------VTPSKLVN----------TNQ---
EFE0742991.1    -SI----GY-------TGI-------VTPNKPYE----------RQA---
EFE7464584.1    -RD----TF-------SGF-------VSPTSPLV----------IKM---
EFE7580042.1    -TK----KF-------QCY-------LKPGLSCN------------A---
EFE7865434.1    -RD----TF-------SGF-------VSPTSPLV----------IKM---
EFE8234432.1    -TV----RF-------SGA-------VNQNRGDK----------LDY---
EFF0596166.1    -TS----NF-------KGV-------VTPSKLVN----------TNQ---
EFF6174495.1    -TS----NF-------KGV-------VTPSTPVN----------TNQ---
EFF8302502.1    -TI----NYGLLNNRFSYY-------VYQHSRYT----------FPA---
EFF9818566.1    -QSTNWNTF-------VGH-------ISPREKVT----------SSQLGI
EFG2855693.1    -SI----GY-------TGI-------VTPDRPYE----------RQA---
EFG4416657.1    -AS----NF-------KGV-------VTPSTPVN----------TNQ---
EFH7843895.1    -TV----RF-------TGA-------ANPSRGDK----------LDY---
EFH8909230.1    -SI----GY-------TGI-------VTPNRPYE----------RQA---
EFN2499866.1    -QSAATKSF-------VGK-------IKPGEKKT----------SSQLGV
EFN7881387.1    -VD----TF-------SGN-------VTPISPLT----------LKT---
EFO1933549.1    -TS----NF-------KGV-------VTPSTPVN----------TNQ---
HAG7720137.1    -SI----GY-------TGI-------VTPNKPYE----------RQA---
HAH4347070.1    -ESSNMRAF-------SGV-------VHPGERLT----------SKQLGV
HAJ3884378.1    -SI----GY-------TGI-------VTPDRPYE----------RQA---
NEN67079.1      -ESSNMRAF-------SGV-------VHPGKRLT----------SNQLGV
QLF78494.1      -TS----NF-------EGV-------VTPSTPVN----------TSQ---
QLF78495.1      -TS----NF-------KGV-------VTPSTPVN----------TNQ---
QLF78496.1      -TS----NF-------KGV-------VTPSTPVN----------TNQ---
RAX32528.1      -SI----KN----NRFYYY-------VYEHGSYT----------FPA---
SQI66777.1      LSV----RH-------QDL-------LKPGKYIYPSVNTGSGTQMLY---
WP_000721276.1  -TS----NF-------KGV-------VTPSTPVN----------TNQ---
WP_000721277.1  -TS----NF-------EGV-------VTPSTPVN----------TSQ---
WP_000721278.1  -TS----NF-------KGV-------VTPSTPVN----------TNQ---
WP_000759959.1  -SI----QS-------SGI-------VKPGSDFI----------MKG---
WP_000760019.1  -RD----TF-------SGF-------VSPTSPLV----------LKT---
WP_000760021.1  -VD----TF-------SGN-------VTPISPLT----------LKT---
WP_001033554.1  -TS----NF-------KGV-------VTPSTLVN----------TNQ---
WP_001316093.1  -EI----PL-------DGY-------ITPYQSYE----------PS----
WP_001494857.1  -SI----SY-------TGH-------VAPNKPYA----------RQA---
WP_001514055.1  -SI----SY-------TGH-------VAPNKPYA----------RQA---
WP_001561605.1  -VD----TF-------SGN-------VTPISPLT----------LKT---
WP_001575724.1  -ESSNMRAF-------SGV-------VHPGERLT----------SKQLGV
WP_001687026.1  -SI----QS-------SGI-------VKPGSDFI----------MKG---
WP_011387710.1  -SI----SY-------SGI-------VTPYRDYK----------RQA---
WP_011666513.1  -TS----NF-------KGV-------VTPSTPVN----------TNQ---
WP_013188496.1  -TI----EY-------TGI-------VKPDAPYT----------IQA---
WP_021523946.1  -QG----TF-------KGR-------VSPGTTLN----------TNQ---
WP_021543690.1  -QG----TF-------KGR-------VSPGTTLN----------TNQ---
WP_024172958.1  -SI----SY-------SGI-------VTPDRDYK----------RQA---
WP_024197059.1  -SI----QS-------SGI-------VKPGSDFI----------MKG---
WP_024205424.1  -SI----SY-------SGI-------VTPDRDYK----------RQA---
WP_024249570.1  -RD----TF-------SGF-------VSPTSPLV----------IKM---
WP_032173042.1  -TS----NF-------KGV-------VTPSTPVN----------TNQ---
WP_032183406.1  -TS----NF-------KGV-------VTPSTPVN----------TNQ---
WP_032208774.1  -AS----NF-------KGV-------VTPSTPVN----------TNQ---
WP_032224877.1  -VD----TF-------SGN-------VTPISPLT----------LKT---
WP_032237876.1  -GSSNMRAF-------SGV-------VHPGERLT----------SKQLGV
WP_032283735.1  -TS----NF-------NGV-------VTPSTPVN----------TNQ---
WP_032297006.1  -TS----NF-------KGV-------VTPSTPVN----------TNQ---
WP_036966678.1  -YV----SS-------AGV-------ISPNRDYV----------IKG---
WP_044307786.1  -SI----SY-------SGI-------VTPYRDYK----------RQA---
WP_050436496.1  -ESSNMRAF-------SGV-------VHPGERLT----------SNQLGV
WP_050438676.1  -ESSNMRAF-------SGV-------VHPGERLT----------SNQLSV
WP_050439847.1  -ESSNMRAF-------SGV-------VHPGERLT----------SNQLGV
WP_050488094.1  -ESSNMRAF-------SGV-------VHPGERLT----------SNQLGV
WP_052576951.1  -ESSNMRAF-------SGV-------VHPGKRLT----------SNQLGV
WP_071594244.1  -VV----EY-------TGL-------VKPDTPYA----------IQA---
WP_071594470.1  -SV----SS-------AGV-------ISPSRDYV----------MKG---
WP_071597243.1  -TI----EY-------TGL-------VTPNTTYT----------IQA---
WP_071598273.1  -SV----SS-------AGV-------ISPNSDYV----------IKG---
WP_071600075.1  -TI----EY-------TGL-------VAPDAPYT----------IQA---
WP_071607258.1  -TI----EY-------TGL-------VTPNTTYT----------IQA---
WP_071607734.1  -SI----SY-------SGI-------VPPDRDYK----------RQA---
WP_071608308.1  -TI----EY-------TGI-------VKPDTPYT----------IQA---
WP_071702927.1  -TI----EY-------TGI-------VKPDAPYT----------IQA---
WP_071777051.1  -SI----GY-------TGI-------VTPNKPYE----------RQA---
WP_071999381.1  -SI----GY-------TGI-------VTPDRPYE----------RQA---
WP_072000890.1  -SI----GY-------TGI-------VTPNKPYE----------RQA---
WP_072004697.1  -SI----GY-------TGI-------VTPDRPYE----------RQA---
WP_072020735.1  -RT----TF-------SGS-------VSPNQSLM----------LNS---
WP_072023710.1  -SI----GY-------TGI-------VTPEKPYE----------RQA---
WP_072328079.1  -TI----EY-------TGI-------VKPDDPYT----------IQA---
WP_074502124.1  -SI----SY-------SGI-------VTPDRDYK----------RQA---
WP_074503083.1  -SI----SY-------SGI-------VTPDRDYK----------RQA---
WP_074524126.1  -SI----SY-------SGI-------VTPDRDYK----------RQA---
WP_074570574.1  -SI----SY-------TGY-------VAPNKPYA----------RQA---
WP_074577595.1  -SA----KF-------DVV-------VTPNKTAM----------FKH---
WP_079948727.1  -RT----NF-------SGF-------VGPNHWVP----------ILT---
WP_079967579.1  -TM----NF-------DAV-------IYKNTGYI----------HNA---
WP_083583138.1  -QG----TF-------KGR-------VSPGTTLN----------TNQ---
WP_085334857.1  -SI----GY-------TGI-------VTPNKPYE----------RQA---
WP_087597365.1  -QG----TF-------KGR-------VSPGTTLN----------TNQ---
WP_088551811.1  -SI----GY-------TGI-------VTPDRPYE----------WQA---
WP_089587164.1  -TK----KF-------QCY-------LKPGLSCN------------A---
WP_096976034.1  -SK----SS-------SGI-------VKPGSDFA----------IAG---
WP_097342639.1  -SI----GY-------TGI-------VTPNRPYE----------RQA---
WP_097416221.1  -TI----KYGLQNNRFNFS-------VYKGSSYT----------FPA---
WP_097447096.1  -MD----TF-------SGF-------VSPTSPLV----------LKT---
WP_097514052.1  -SI----GY-------TGI-------VTPDRPYE----------RQA---
WP_099490940.1  -TI----EY-------TGL-------VAPNAPYT----------IQA---
WP_101701070.1  -SA----GP-------NGL-------VTPTQGYS----------SA----
WP_101973978.1  -SY----TF-------SGT-------VAPSSPLE----------LKT---
WP_103724412.1  -SI----GY-------TGI-------VTPNKPYE----------TQA---
WP_103743008.1  -SI----GY-------TGI-------VTPDKPYE----------RQA---
WP_107180283.1  -MD----TF-------SGF-------VSPTSPLA----------LKT---
WP_115431382.1  -TV----RF-------TGA-------ANPRRAEK----------LNY---
WP_121768123.1  LSV----RH-------QDL-------LKPGKYIYPSVNTGSGTQMLY---
WP_122988508.1  -TS----NF-------KGV-------VTPSTPVN----------TNQ---
WP_122996893.1  -TS----NF-------KGV-------VTPSTPVN----------TNQ---
WP_122998757.1  -TS----NF-------EGV-------VTPSTPVN----------TSQ---
WP_123007961.1  -RT----TF-------SGS-------VSPNQPLM----------LNS---
WP_124071014.1  -TS----NF-------KGV-------VTPSTLVN----------TNQ---
WP_125134189.1  -SI----GY-------TGI-------VTPDKPYE----------RQA---
WP_126125954.1  -SA----KF-------DVV-------VTPNNTAT----------FKH---
WP_126681033.1  -TS----NF-------QGV-------VTPSTPVN----------TNQ---
WP_126681169.1  -RT----NF-------GGF-------VGPNHWVP----------ILA---
WP_134790875.1  -QSTNWNTF-------VGH-------ISPREKVT----------SSQLGI
WP_134792045.1  -SV----DF-------SGY-------ITPQQPYS----------PP----
WP_134792047.1  -TR----RY-------SGN-------VAPGHDHY----------FSE---
WP_134949839.1  LSV----RH-------QDL-------LKPGKYIYPSVNTGSGTQMLY---
WP_139147572.1  LSV----RH-------QDL-------LKPGKYIYPSVNTGSGTQMLY---
WP_139147907.1  LSV----RH-------QDL-------LKPGKYIYPSVNTGSGTQMLY---
WP_139298183.1  -SA----KF-------DVF-------VGPNQTAT----------FKH---
WP_139299891.1  -SA----KF-------DVV-------VTPNNTAT----------FKH---
WP_139509847.1  -SI----GY-------TGI-------VTPNKPYE----------RQA---
WP_139817102.1  -SI----DF-------SGF-------VTPNQSYT----------PP----
WP_140423264.1  -TS----SF-------KGV-------VTPSTPVN----------TNQ---
WP_142435275.1  -TS----NF-------EGV-------VTPSTPVN----------TSQ---
WP_144129305.1  -SA----KF-------DVF-------VGPNQTAT----------FKH---
WP_144243115.1  -ES----LF-------NGF-------ITPSQGYT----------PP----
WP_144243116.1  -ES----AF-------NGF-------ITPNQGYT----------PP----
WP_145961759.1  LSV----RH-------QDL-------LKPGKYIYPSVNTGSGTQMLY---
WP_148935452.1  -TY----SY-------SAN-------VTPSHGPV----------FAV---
WP_149008655.1  -TE----TK-------NRFYYRFYYNTSTSAP------------YP----
WP_152075185.1  -SI----GY-------TGI-------VTPDKPYE----------RQA---
WP_157700314.1  -QSTNWNTF-------VGH-------ISPGEKIT----------SSQLGI
WP_157744801.1  -TE----TK-------NRFYYRFYYNISTSAP------------YP----
WP_157905904.1  -TR----GY-------SGF-------LRPGQNVK----------MDY---
WP_157905907.1  -AL----WF-------KTI-------ILPHSTVQ----------YN----
WP_157905908.1  -AQ----DI-------ASI-------ITPRTIVK----------YE----
WP_157914353.1  -TS----NF-------KGV-------VTPSTPVN----------TNQ---
WP_157918823.1  -QSTNWKTF-------VGH-------VSPGEKVT----------SSQLGI
WP_158663867.1  -TS----NF-------KGV-------VTPSTPVN----------TNQ---
WP_158709095.1  -TI----NYGLLNNRFSYY-------VYQHSRYT----------FPA---
WP_158709096.1  -QSTNWKTF-------VGH-------VSPGEKVT----------SSQLGI
WP_160173593.1  -KS----NF-------KGV-------VTPSTPVN----------TNQ---
WP_160371442.1  -SI----GY-------TGI-------VTPNKPYE----------RQA---
WP_162744572.1  -QSTNWNTF-------VGH-------ISPGEKIT----------SSQLGI
WP_165156879.1  -KA----GA-------EGD-------VYPQKGFS----------KSF-EK
WP_169062121.1  -TQ----NF-------SVI-------VAPGQLAK----------VVH---
WP_169062133.1  -TY----CY-------AGT-------VTPGSGVK----------MNI---
WP_170881596.1  -KS----NF-------KGV-------VTPSTPVN----------TNQ---
WP_170896334.1  -TS----NF-------KGV-------VTPSTPVN----------TNQ---
WP_173002184.1  -TS----NF-------KGV-------VTPSTLVN----------TNQ---
WP_174770183.1  -ES----GF-------SGL-------IGPNNGYA----------PS----
WP_174770192.1  -TV----RF-------SGA-------VNQNRGDK----------LDY---
WP_174770193.1  -SQ----NF-------YVV-------IKPGEKKQ----------VS----
WP_175617673.1  -SI----GY-------TGI-------VTPDKPYE----------RQA---
WP_179225943.1  -RT----NF-------SGF-------VGPNHWVP----------ILT---
WP_180555418.1  -SI----GY-------TGI-------VTPNRPYE----------RQA---
                                                                  

AWK60612.1      DINK-TNKVGVQ-KYSALTEWVK--
EAA1181479.1    GAQ---GKKVKS-IINAQWSWIR--
EAA3133300.1    PESI-NGKKYKG-TTGIKYQWIK--
EAA7903183.1    RLNP-KDYTVLG-AFSYSAEWRK--
EAA8390259.1    RLNP-KDYIVLG-AFSYSAEWRK--
EAA9303423.1    RLNP-KEYTVLG-AISFSESWRK--
EAM2983848.1    RLNP-KDYTVLG-AFSYSAEWRK--
EAQ3014230.1    SLDP-KEYMIVG-SLNYSENWKK--
EAQ6819600.1    RLNP-KEYTVLG-AISFSESWRK--
EAY4774400.1    RLNP-KDYTVRG-AFSYSAEWRK--
EBH8950662.1    RLNP-KDYTVLG-ALSYSAEWRK--
EBK5514419.1    GGQ---GKKVKS-IINAQWSWVR--
EBN5764235.1    RLNP-KDYTVLG-AFSYSAEWRK--
EBP2854679.1    RLNP-KDYTVLG-AFSYSAEWRK--
EBS1405057.1    GGQ---GKKVKS-IINAQWSWVR--
EBW9798427.1    GAE---GKKVKS-IINAQWSWVR--
ECC1745701.1    GAQ---GKKVKS-IINAQWSWVR--
ECC3466072.1    RLNP-KEYTVLG-AISFSESWRK--
ECO0809275.1    SLDP-KEYMIIG-YLDVSESWRK--
ECQ8982427.1    RLNP-KDYTVLG-AFSYSAEWRK--
EDA3267883.1    DANK-VNSVGIE-SVDYTTSWSK--
EDQ7941427.1    GGQ---GKKVKS-IINAQWSWVR--
EDR3976598.1    RLNP-KDYIVLG-AFSYSAEWRK--
EDT8754571.1    GGQ---GKKVKS-IINAQWSWVR--
EDW5993848.1    -HK---GKIVES-IENITASWSK--
EDW5993849.1    ---H-YGKTLDA-IKNNSANWEK--
EDW5993950.1    -VHP-QGKKVTR-LSNTQWSWLR--
EEC8032437.1    PETI-GNAKING-TGKIAAFWV-Q-
EEC9486593.1    PATY-KGKKKVG-HGDSYTYWA--K
EED1374327.1    PIKK--GT---Q-LELESADWIR--
EED1928557.1    PIKN--GT---Q-LELESADWIR--
EEG7923217.1    RLNP-KDYTVLG-AFSYSAEWRK--
EEG9495514.1    PIKK--GT---Q-LELESADWIR--
EEH1875088.1    RLNP-KDYTVLG-ALSYSAEWRK--
EEH8383495.1    ---H-KG-KSVS-HLDYDTRWVRN-
EEH8383496.1    ---H-RGKKLKD-IVSHGASWER--
EEQ1545270.1    PIKK--GT---Q-LELESADWIR--
EER0880916.1    PEVLSDGSKING-AGNILTYWY---
EER9478973.1    PIKK--GT---Q-LELESADWIR--
EET2441999.1    DMSK-VNNVGIK-SWSYKGTWVK--
EET4135694.1    PETI-GNAKING-TGKIAAFWA-Q-
EEV0559186.1    PIKN--GT---Q-LELESADWIR--
EEV9229883.1    DINK-TNKVGVQ-KYRALTEWVK--
EEW3310955.1    DMNK-TNKVGVQ-KYRVLTEWVK--
EEW4052378.1    PIKN--GT---Q-LELESADWIR--
EEW4351065.1    PSTY-NGKKKVG-HGSAYTYWA--R
EEW4395919.1    PSTH-NGKKKVG-HGGAYTYWA--R
EEX2767821.1    DMNK-TNKVGVQ-KYRVLTEWVK--
EEY4091521.1    PKEI-NGSKFIG-TASSNHQWLN--
EEY5809921.1    PETI-GNAKING-TGKIAAFWA-Q-
EEY6112323.1    PETI-GNAKING-TGKIDAFWA-Q-
EEY7504790.1    DIKK-TNKVGVQ-KYRALTEWVK--
EEZ8070678.1    DMNK-TNKVGVQ-KYRVLTEWVK--
EFA2754554.1    PIKK--GT---Q-LELESADWIR--
EFA4546108.1    DINK-TNKVGVQ-KYSALTKWVK--
EFA5104915.1    DINK-TNKVGVQ-KYRALTEWVK--
EFA5399560.1    DIKK-TNKVGVQ-KYRALTEWVK--
EFA5701742.1    DMSK-VNKVGIK-SWSYKGTWVK--
EFA6786821.1    PETI-GNAKING-TGKIAAFWA-Q-
EFA7191602.1    DMSK-VNKVGIK-SWSYTGTWVK--
EFA7535990.1    DIKK-TNKVGVQ-KYRALTEWVK--
EFA8786013.1    DINK-TNNVGVQ-KYRALTEWVK--
EFB1470664.1    GGQ---GKKVKS-IINAQWSWVR--
EFB4413688.1    DINK-TNKVGVQ-KYSALTEWVK--
EFB4485292.1    DINK-TNKVGVQ-KYSALTEWVK--
EFB7498765.1    DINK-TNKVGVQ-KYSALTEWVK--
EFB9206450.1    PSTH-NGKKKVG-HGGAYTYWA--R
EFC4078642.1    DMNK-TNKVGVQ-KYRVLTEWVK--
EFD5161500.1    DMNK-TKKVGVQ-KYRVLTEWVK--
EFE0742991.1    PATY-KGKKKVG-HGDSYTYWA--K
EFE7464584.1    DMSK-VNKVGIK-SWSYKGTWVK--
EFE7580042.1    DGLP-NGNRVTG-WWPEFILWMK--
EFE7865434.1    DMSK-VNKVGIK-SWSYKGTWVK--
EFE8234432.1    PKSI-DGKNFKG-TASTTYQWI--K
EFF0596166.1    DMNK-TKKVGVQ-KYRVLTEWVK--
EFF6174495.1    DINK-TNKVGVQ-KYSALTEWVK--
EFF8302502.1    PIKK--GT---Q-LELESADWIR--
EFF9818566.1    PETLSDGSKING-TGNILTYWY---
EFG2855693.1    PATY-KGKKKVG-HGDSYTYWA--K
EFG4416657.1    DMNK-TNKVGVQ-KYRVLTEWVK--
EFH7843895.1    PESI-DGKNFKG-TASTNYQWI--K
EFH8909230.1    PAIY-NGKKKVS-HGDGYTYWA--K
EFN2499866.1    PETF-NGHKLSG-LGSLTAYW--Y-
EFN7881387.1    DVQK-VNKVGIK-RWWYKASWIK--
EFO1933549.1    DINK-TNKVGVQ-KYSALTEWVK--
HAG7720137.1    PATY-KGKKKVG-HGDSYTYWA--K
HAH4347070.1    PETI-GNAKING-TGKIAAFWV-Q-
HAJ3884378.1    PAIY-QGKKKVS-HGDSYTYWA--K
NEN67079.1      PETI-GNAKING-TGKIAAFWV-Q-
QLF78494.1      DINK-TNNVGVQ-KYRALTEWV---
QLF78495.1      DIKK-TNKVGVQ-KYRALTEWV---
QLF78496.1      DINK-TNKVGVQ-KYSALTEWV---
RAX32528.1      PIKK--GS---K-LEIESADWIR--
SQI66777.1      RLNP-KDYTVLG-AFSYSAEWRK--
WP_000721276.1  DINK-TNKVGVQ-KYSALTEWVK--
WP_000721277.1  DINK-TNNVGVQ-KYRALTEWVK--
WP_000721278.1  DINK-TNKVGVQ-KYRALTEWVK--
WP_000759959.1  GKTY-KGHKKVS-AGGDTPYWY--K
WP_000760019.1  DISK-VNKVGIK-NWSYKGTWVK--
WP_000760021.1  DVQK-VNKVGIK-RWWYKASWIK--
WP_001033554.1  DMNK-TNKVGVQ-KYRVLTEWVK--
WP_001316093.1  SIK---GKELKT-LITSKIQWSN--
WP_001494857.1  PLYN-DGKKKWG-HGDSYTYWA--R
WP_001514055.1  PLYN-DGKKKWG-HGDSYTYWA--R
WP_001561605.1  DVQK-VNKVGIK-RWWYKASWIK--
WP_001575724.1  PETI-GNAKING-TGKIAAFWV-Q-
WP_001687026.1  GKTY-KGHKKVS-TGGETPYWY--K
WP_011387710.1  PAVY-NGKKKVA-HGDSYTYWA--K
WP_011666513.1  DIKK-TNKVGVQ-KYRALTEWVK--
WP_013188496.1  PSTH-NGKKKVG-HGGAYTYWA--R
WP_021523946.1  DMNK-TNKYGV--KYKVITEWVR--
WP_021543690.1  DMNK-TNKYGV--KYKVITEWVR--
WP_024172958.1  PAVY-NGKKKVA-HGDSYTYWA--K
WP_024197059.1  GKTY-KGHKKVS-TGGETPYWY--K
WP_024205424.1  PAVY-NGKKKVA-HGDSYTYWA--K
WP_024249570.1  DMSK-VNKVGIK-SWSYKGTWVK--
WP_032173042.1  DINK-TNKVGVQ-KYRALTEWVK--
WP_032183406.1  DINK-TNKVGVQ-KYRALTEWVK--
WP_032208774.1  DMNK-TNKVGVQ-KYRVLTEWVK--
WP_032224877.1  DVQK-VNKVGIK-RWWYKASWIK--
WP_032237876.1  PETI-GNAKING-TGKIAAFWV-Q-
WP_032283735.1  DIKK-TNKVGVQ-KYRALTEWVK--
WP_032297006.1  DINK-TNKVGVQ-KYRALTEWVK--
WP_036966678.1  STSS-NGSPKVS-TGGSSPYWY--K
WP_044307786.1  PAVY-NGKKKVA-HGDSY------T
WP_050436496.1  PETI-GNAKING-TGKIAAFWV-Q-
WP_050438676.1  PETI-GNAKING-TGKIAAFWV-Q-
WP_050439847.1  PETI-GNAKING-TGKIAAFWA-Q-
WP_050488094.1  PETI-GNAKING-TGKIAAFWV-Q-
WP_052576951.1  PETI-GNAKING-TGKIAAFWV-Q-
WP_071594244.1  PSTY-NGKKKVG-HGSAYTYWA--R
WP_071594470.1  SKFS-NGSPKVS-TGGSSPYWY--K
WP_071597243.1  PSTH-NGKKKIG-HGGAYTYWA--R
WP_071598273.1  SKFS-NGSPKVS-TGGSSPYWY--K
WP_071600075.1  PSTH-NGKKKVG-HGGAYTYWA--R
WP_071607258.1  PSTH-NGKKKIG-HGGAYTYWA--R
WP_071607734.1  PAVY-NGKKKVA-HGDSYTYWA--K
WP_071608308.1  PSTH-NGKKKVG-HGGAYTYWA--R
WP_071702927.1  PSTH-NGKKKVG-HGGAYTYWA--R
WP_071777051.1  PATY-KGKKKVG-HGDSYTYWA--K
WP_071999381.1  PATY-KGKKKVG-HGDSYTYWA--K
WP_072000890.1  PATY-KGKKKVG-HGDSYTYWA--K
WP_072004697.1  PATY-KGKKKVG-HGDSYTYWA--K
WP_072020735.1  DTSK-INKVGLK-SWTYQTSWIK--
WP_072023710.1  PATY-KGKKKVG-HGDSYTYWA--K
WP_072328079.1  PSTH-NGKKKVG-HGGAYTYWA--R
WP_074502124.1  PAVY-NGKKKVA-HGDSYTYWV--K
WP_074503083.1  PAVY-NGKKKVA-HGDSYTYWA--K
WP_074524126.1  PAVY-NGKKKVA-HGDSYTYWV--K
WP_074570574.1  PLYN-DGKKKWG-HGDSYTYWA--R
WP_074577595.1  PAGK--TLKKGG-ITSWSAEWSK--
WP_079948727.1  DANK-VNSVGIE-SVDYTTSWSK--
WP_079967579.1  GGQ---GKKVKS-IINAQWSWVR--
WP_083583138.1  DMNK-TNKYGV--KYKVITEWVR--
WP_085334857.1  PAIY-QGKRKVS-HGDGYTYWA--K
WP_087597365.1  DMNK-TNKYGV--KYKVITEWVR--
WP_088551811.1  PATY-KGKKKVA-HGDSYTYWA--K
WP_089587164.1  DGLP-NGNRVTG-WWPEFILWMK--
WP_096976034.1  GKTH-NGHKWVS-IGGDTPYWY--K
WP_097342639.1  PAIY-NGKKKVS-HGDGYTYWA--K
WP_097416221.1  PVKK--GT---N-LEIESADWIR--
WP_097447096.1  DMSK-VNKVGIK-RWSYKGTWVK--
WP_097514052.1  PATY-KGKKKVA-HGDSYTYWA--K
WP_099490940.1  PSTH-NGKKKVG-HGGAYTYWA--R
WP_101701070.1  -PA---GYIVDG-FNPSSAYWAQ--
WP_101973978.1  DMQK-VNKVGIK-RWTYKGTWIK--
WP_103724412.1  PATY-KGKKKVG-HGDSYTYWA--K
WP_103743008.1  PATY-KGKKKVG-HGDSYTYWA--K
WP_107180283.1  DMSK-VNKVGIK-SWSYIGTWVK--
WP_115431382.1  PESI-DGKKFTA-VASTNYQWI--N
WP_121768123.1  RLNP-KDYTVLG-AFSYSTEWRK--
WP_122988508.1  DINK-TNKVGVQ-KYSALTEWVK--
WP_122996893.1  DINK-TNKVGVQ-KYSALTEWVK--
WP_122998757.1  DINK-TNNVGVQ-KYRALTEWVK--
WP_123007961.1  DTSK-INKVGLK-SWGYQTSWIK--
WP_124071014.1  DMNK-TNKVGVQ-KYRVLTEWVK--
WP_125134189.1  PAIY-KGKKKVA-HGDGYTYWA--K
WP_126125954.1  PAGK--TLKKGG-ITSWSAEWRK--
WP_126681033.1  DIKK-TNKVGVQ-KYRALTEWVK--
WP_126681169.1  NMDK-VNSVGID-SLDYTTSWSK--
WP_134790875.1  PETLSDGSKING-TGNILTYWY---
WP_134792045.1  -AHP-QGKKLIS-LTDTNWYWAK--
WP_134792047.1  PKEI-DGKKFSS-LGQTNYQWVTIN
WP_134949839.1  RLNP-KDYIVLG-AFSYSAEWRK--
WP_139147572.1  RLNP-KDYTVLG-AFSYSAEWRK--
WP_139147907.1  RLNP-KDYTVLG-AFSYSAEWRK--
WP_139298183.1  PAGQ--TLKKGG-ITSWSAEWTK--
WP_139299891.1  PAGK--TLKKGG-ITSWSAEWSK--
WP_139509847.1  PATY-KGKKKVG-HGDSYTYWA--K
WP_139817102.1  -KHP-QGKKLAS-LSNTKWYWAK--
WP_140423264.1  DINK-TNKVGVQ-KYRALTEWVK--
WP_142435275.1  DINK-TNNVGVQ-KYRALTEWVK--
WP_144129305.1  PAGQ--TLKKGG-ITSWSAEWTK--
WP_144243115.1  --HL-PGKKLVA-ILDASASWANWN
WP_144243116.1  --HH-AGKKLVA-ILDASASWAN--
WP_145961759.1  RLNP-KDYTVLG-AFSYSAEWRK--
WP_148935452.1  PKEI-NGQKFVG-IGQTNYQWIK--
WP_149008655.1  -EI---LGQKTR-LGKVSATWIK--
WP_152075185.1  PAIY-HGKKKVS-HGDGYTYWA--K
WP_157700314.1  PETLSDGSKING-TGNILTYWY---
WP_157744801.1  -EI---PGQKTR-LGKVSATWIK--
WP_157905904.1  PKEI-NGSKFIG-TASSNHQWLN--
WP_157905907.1  -HN---GRGIDG-IDKVSASWLRN-
WP_157905908.1  ---H-YGKKIKA-MVDTSASWQ---
WP_157914353.1  DINK-TNKVGVQ-KYRALTEWVK--
WP_157918823.1  PEVLSDGSKING-AGNILTYWY---
WP_158663867.1  DINK-TNKVGVQ-KYSALTEWVK--
WP_158709095.1  PIKK--GT---Q-LELESADWIR--
WP_158709096.1  PEVLPDGAKING-VGNVLTYWY---
WP_160173593.1  DINK-TNKVGVQ-KYRALTEWVK--
WP_160371442.1  PAIY-QGKKKVS-HGDGYTYWA--K
WP_162744572.1  PETLSDGSKING-TGNILTYWY---
WP_165156879.1  P--I-AT-IYNGIDTTSDDRWIK--
WP_169062121.1  EKDH--GNYKFG--TTWDAVWVR--
WP_169062133.1  PKSI-NGAGFTG-IGGSQAQWVK--
WP_170881596.1  DINK-TNKVGVQ-KYRALTEWVK--
WP_170896334.1  DINK-TNKVGVQ-KYSARTEWVK--
WP_173002184.1  DMNK-TNKVGVQ-KYRVLTEWVK--
WP_174770183.1  --HP-AGKKVVA-LLNTSATWVN--
WP_174770192.1  PKSI-DGKNFKG-TASTTYQWI--K
WP_174770193.1  --PY-GQP--QG-ISDYYALWHH-D
WP_175617673.1  PATY-KGKKKVG-HGDSYTYWA--K
WP_179225943.1  DANK-VNSVGIE-SVDYTTSWSK--
WP_180555418.1  PAIY-HGKKKVS-HGDGYTYWA--K
                                         
