# Supplementary material for: Glycine acylation and trafficking of a new class of bacterial lipoprotein by a composite secretion system
Source: eLife. 2021 Feb 24;10:e63762. doi: 10.7554/eLife.63762 (PMC7943197; doi:10.7554/eLife.63762)
Supplement: Figure 8—source data 1. [file elife-63762-fig8-data1.txt]

Time	Intensity
0.00498333333333333	209168.1
0.0110166666666667	167960.4
0.0170333333333333	161891.1
0.0230833333333333	172233
0.0291333333333333	151181.8
0.0351666666666667	163551
0.0412	157831.4
0.0472333333333333	154349.5
0.0532333333333333	152309.5
0.05925	147423.7
0.0653	150071.9
0.0713	143706.1
0.0773166666666667	144871.8
0.0833166666666667	161016.9
0.0893333333333333	147966
0.09535	144565.2
0.101366666666667	153090.1
0.107366666666667	147464.3
0.113366666666667	151551.8
0.1194	155920.7
0.125416666666667	152296.9
0.131416666666667	158612
0.137416666666667	149060.8
0.143433333333333	153472.7
0.14945	148493.1
0.155466666666667	148125.7
0.1615	156440.2
0.167516666666667	157195.4
0.173533333333333	153399.2
0.179533333333333	148584.4
0.185566666666667	144821.2
0.191566666666667	159245.5
0.197566666666667	154296.3
0.203566666666667	144600.7
0.209583333333333	159524.2
0.2156	152499.6
0.2216	147507.3
0.2276	156516.2
0.2336	156389.5
0.2396	146605.2
0.2456	150735.8
0.251616666666667	144854.1
0.257633333333333	152877.2
0.263633333333333	146240.3
0.269633333333333	152046
0.275633333333333	151896.5
0.281633333333333	150616.7
0.287633333333333	163586.5
0.29365	155231.4
0.299666666666667	149547.3
0.305666666666667	157043.3
0.311666666666667	152256.3
0.317666666666667	147388.2
0.323666666666667	146519
0.329666666666667	142745.7
0.3357	137560.8
0.341716666666667	143782.2
0.347716666666667	149970.5
0.353716666666667	150966.4
0.359733333333333	146052.7
0.365733333333333	142763.4
0.371733333333333	153533.5
0.377733333333333	149299
0.38375	153414.4
0.38975	155061.6
0.39575	138232.4
0.40175	145475
0.40775	151577.2
0.41375	151186.9
0.4223	152071.3
0.4283	147375.6
0.4343	144821.2
0.4403	139023
0.4463	152375.4
0.4524	139448.8
0.4584	142788.8
0.4644	145067
0.470416666666667	142360.5
0.476416666666667	155112.3
0.482433333333333	147558
0.48855	147760.8
0.49455	140741.2
0.500566666666667	154934.9
0.506616666666667	143741.6
0.512616666666667	142814.1
0.518616666666667	143632.6
0.524716666666667	142218.6
0.530733333333333	157149.8
0.536716666666667	152894.9
0.54275	146503.8
0.548766666666667	145031.5
0.554766666666667	157621.1
0.560866666666667	156992.6
0.566883333333333	144207.9
0.572866666666667	155054
0.5789	150378.5
0.584916666666667	155454.4
0.590933333333333	154187.3
0.597033333333333	145558.6
0.60305	149995.9
0.609033333333333	154967.9
0.615083333333333	148176.4
0.621083333333333	159336.7
0.6271	151212.3
0.633216666666667	149248.3
0.639216666666667	151840.7
0.645233333333333	144887
0.65125	157025.6
0.65725	154324.2
0.66325	153363.7
0.669333333333333	162940.3
0.675333333333333	152606
0.681316666666667	154169.6
0.68735	154651.1
0.693366666666667	154663.8
0.699383333333333	152454
0.705466666666667	167471.3
0.711466666666667	155758.5
0.717466666666667	144871.8
0.723483333333333	150616.7
0.7295	154995.7
0.735516666666667	151415
0.741633333333333	155573.5
0.747633333333333	152811.3
0.753633333333333	162134.4
0.75965	152454
0.76565	151807.8
0.77165	149775.4
0.77775	152479.3
0.783766666666667	157828.9
0.789766666666667	149818.5
0.7958	158776.7
0.8018	146367
0.8078	151230
0.813883333333333	152284.2
0.8199	153779.3
0.825916666666667	161843
0.831966666666667	165499.8
0.837983333333333	157892.3
0.843983333333333	154364.7
0.85	162874.4
0.856	152139.8
0.862	162534.8
0.868033333333333	152454
0.87405	158492.8
0.88005	147200.7
0.88605	152606
0.89205	155112.3
0.89805	161001.6
0.90415	154483.8
0.91015	153847.8
0.916183333333333	154111.3
0.9222	161802.4
0.9282	152981.1
0.9342	158928.7
0.940283333333333	162983.3
0.9463	158530.9
0.9523	152588.3
0.958316666666667	152317.1
0.964333333333333	149537.2
0.970333333333333	163094.9
0.97645	160834.4
0.982466666666667	152129.6
0.98845	154934.9
0.994483333333333	167897.1
1.00051666666667	155872.5
1.00653333333333	150335.4
1.01265	150234.1
1.01866666666667	155946
1.02466666666667	146291
1.03068333333333	161326
1.03668333333333	156346.4
1.04268333333333	152674.5
1.04878333333333	162134.4
1.05481666666667	156992.6
1.06081666666667	153754
1.06683333333333	152078.9
1.07283333333333	154494
1.07885	157722.5
1.08493333333333	158036.7
1.09095	150743.4
1.09693333333333	151245.2
1.103	156065.1
1.109	159108.6
1.115	166470.3
1.12103333333333	203314.2
1.17123333333333	352549.8
1.22165	674249.1
1.22791666666667	701095.8
1.23413333333333	756185.5
1.24036666666667	779438.8
1.24703333333333	868022.2
1.25338333333333	948534.5
1.25976666666667	951276.4
1.26658333333333	918150.1
1.27296666666667	950465.5
1.27936666666667	950490.8
1.28623333333333	978019.2
1.29268333333333	1041522
1.29913333333333	1076232
1.30618333333333	1161532
1.3127	1749133
1.31983333333333	3154490
1.32613333333333	6117761
1.37705	2.2858838e+007
1.42751666666667	1.0897695e+007
1.47785	7675987
1.52811666666667	835149.3
1.53416666666667	753942.8
1.54021666666667	332864.6
1.54625	341148.7
1.55228333333333	120997.7
1.5583	133752
1.56435	34705.08
1.57036666666667	5899.483
1.57638333333333	3869.635
1.58243333333333	1216.388
1.58848333333333	486.5553
1.59448333333333	798.2548
1.60048333333333	491.6236
1.60648333333333	304.0971
1.6125	755.1743
1.61851666666667	499.226
1.62453333333333	245.8118
1.63055	159.651
1.63656666666667	152.0485
1.64258333333333	184.9924
1.64858333333333	1332.959
1.65458333333333	59098.73
1.66058333333333	1106865
1.71113333333333	1817918
1.76171666666667	3139257
1.81245	1254279
1.86276666666667	888807.3
1.91315	697142.5
1.96338333333333	626176.4
2.0138	636105.1
2.06415	1766573
2.1147	1165870
2.16495	589198.2
2.21518333333333	511387.3
2.26538333333333	434301.3
2.31566666666667	433923.7
2.36588333333333	398874
2.41623333333333	365441
2.46655	370575.2
2.51688333333333	486028.2
2.56726666666667	558195.5
2.6177	505680.5
2.66791666666667	419456.3
2.71815	335849.9
2.7242	308835.9
2.73021666666667	308478.6
2.73625	306519.7
2.74246666666667	305321
2.74851666666667	301441.3
2.75456666666667	309033.6
2.76076666666667	313526.6
2.76683333333333	322031.2
2.81711666666667	359670.8
2.82331666666667	406580.3
2.87358333333333	465529.5
2.87976666666667	482338.5
2.9301	365066
2.98045	330221.5
3.03075	312720.7
3.08111666666667	336498.6
3.0872	325140.6
3.09323333333333	303420.4
3.0993	316628.4
3.10546666666667	291190.7
3.11146666666667	292903.7
3.11751666666667	303869
3.12368333333333	288527.3
3.12973333333333	283922.7
3.13576666666667	295032.4
3.14193333333333	294497.7
3.148	275552.5
3.15401666666667	274825.2
3.16018333333333	288299.2
3.1662	298668.9
3.17223333333333	289338.2
3.22258333333333	309284.4
3.22868333333333	302231.9
3.23471666666667	306621.1
3.24076666666667	293841.4
3.24688333333333	313921.9
3.25288333333333	336569.5
3.25893333333333	322287.1
3.2651	320515.8
3.27111666666667	349752.2
3.27716666666667	317918.3
3.28335	312637.1
3.2894	322928.3
3.29545	312984.3
3.30165	288347.4
3.30768333333333	301550.2
3.3137	285164.5
3.31983333333333	279039.5
3.32588333333333	284414.4
3.33191666666667	266264.8
3.33805	280159.5
3.34406666666667	263948.6
3.35008333333333	268880.1
3.35621666666667	277559.5
3.36221666666667	269665.7
3.36825	264014.5
3.37438333333333	256559.1
3.38038333333333	263061.7
3.3864	253847.5
3.39256666666667	235538.4
3.39856666666667	252071.1
3.40456666666667	264141.2
3.4107	242144.9
3.41671666666667	246181.8
3.42271666666667	238617.4
3.42881666666667	237664.5
3.4348	249648.5
3.4408	245654.7
3.4469	264209.7
3.45293333333333	268697.6
3.45895	242228.5
3.46508333333333	245961.3
3.47108333333333	237444
3.47708333333333	233822.8
3.48318333333333	239304.1
3.48918333333333	242015.6
3.49523333333333	258609.2
3.50136666666667	240697.9
3.50738333333333	239603.1
3.5134	243282.7
3.51951666666667	230508.1
3.52555	245178.2
3.53155	248536
3.53765	244846.3
3.54365	232793.9
3.54966666666667	245016.1
3.55583333333333	220774.5
3.56183333333333	241668.5
3.56783333333333	238224.6
3.57395	236184.6
3.57996666666667	252768
3.58596666666667	242851.9
3.59208333333333	249896.8
3.5981	245234
3.60411666666667	241268.1
3.61021666666667	247745.3
3.6162	250173
3.62223333333333	238166.3
3.62836666666667	244192.5
3.63436666666667	239575.3
3.64036666666667	249276
3.64648333333333	242058.7
3.65248333333333	245185.8
3.6585	249590.2
3.66463333333333	257742.5
3.67063333333333	244015.1
3.67666666666667	247770.7
3.68278333333333	262519.4
3.68878333333333	249742.2
3.69481666666667	247142.2
3.70093333333333	242056.2
3.70693333333333	258705.5
3.71295	255509.9
3.71906666666667	249975.4
3.72508333333333	250847.1
3.73108333333333	256440
3.7372	258039
3.74321666666667	254242.9
3.74923333333333	254435.5
3.75533333333333	256652.8
3.76138333333333	248366.2
3.7674	252975.8
3.7735	241034.9
3.7795	275836.3
3.78553333333333	253774.1
3.79166666666667	249303.8
3.79766666666667	266997.2
3.80366666666667	234519.6
3.80975	250162.9
3.81576666666667	250446.7
3.82178333333333	254957.5
3.8279	245446.9
3.8339	235938.8
3.8399	246265.4
3.846	248503
3.85201666666667	238736.5
3.85801666666667	241906.7
3.86413333333333	245033.8
3.87016666666667	224048.6
3.87616666666667	224182.9
3.88225	236797.8
3.88826666666667	225042
3.89426666666667	235667.6
3.90036666666667	234927.6
3.90636666666667	251009.3
3.91236666666667	236985.4
3.91851666666667	242722.7
3.92455	213491.3
3.93055	225450
3.93663333333333	235999.6
3.94261666666667	218972.7
3.94861666666667	236101
3.9547	228901.5
3.9607	237205.8
3.96673333333333	227540.6
3.97285	237672.1
3.97883333333333	240910.8
3.98485	245821.9
3.99093333333333	238495.7
3.99693333333333	245756
4.00293333333333	243774.3
4.00903333333333	230102.6
4.01505	261087.6
4.02108333333333	229258.8
4.02716666666667	267473.6
4.03316666666667	244053.1
4.03918333333333	256052.3
4.04526666666667	252091.4
4.05126666666667	240545.8
4.05726666666667	252722.4
4.06336666666667	230837.5
4.06936666666667	247334.8
4.0754	233620
4.08148333333333	232041.3
4.0875	248275
4.0935	235241.9
4.09958333333333	236161.8
4.1056	228285.7
4.1116	226734.8
4.1177	221489.1
4.12368333333333	223402.4
4.1297	214603.8
4.1358	212769.1
4.1418	237895.1
4.1478	221828.7
4.15388333333333	227507.7
4.15988333333333	223511.3
4.1659	222168.2
4.172	222525.6
4.17798333333333	240282.3
4.184	218123.7
4.19006666666667	217383.8
4.19606666666667	218878.9
4.2021	230652.5
4.20818333333333	206750.5
4.2142	219482
4.22023333333333	221200.2
4.22631666666667	219185.6
4.23231666666667	212827.4
4.23831666666667	220206.8
4.2444	225432.2
4.25038333333333	211638.9
4.2564	226775.3
4.2625	218344.2
4.26851666666667	211689.6
4.2745	212454.9
4.28056666666667	214928.2
4.28656666666667	216022.9
4.29256666666667	210490.9
4.29861666666667	219976.2
4.30465	211834
4.31065	217791.8
4.3167	207591.9
4.3227	209479.8
4.32871666666667	213466
4.33476666666667	212639.9
4.34076666666667	227150.4
4.34676666666667	208433.2
4.35285	217333.1
4.35886666666667	219773.5
4.36485	206555.4
4.37093333333333	214568.3
4.37695	204079.5
4.38295	215756.9
4.38903333333333	222485
4.39503333333333	216253.5
4.40105	217951.4
4.40713333333333	219948.3
4.41313333333333	216096.4
4.41915	219390.8
4.42523333333333	219917.9
4.43123333333333	214717.9
4.43723333333333	221294
4.44328333333333	208407.8
4.4493	212809.7
4.45531666666667	221562.6
4.46141666666667	218521.6
4.46741666666667	208978
4.47341666666667	202194.1
4.4795	220478
4.48551666666667	210729.1
4.49151666666667	199099.9
4.4976	222908.2
4.50361666666667	223450.5
4.50961666666667	212140.6
4.51568333333333	210848.2
4.5217	212191.3
4.5277	215903.8
4.53375	199295.1
4.53975	225211.7
4.54576666666667	222160.6
4.55185	225688.2
4.55785	218080.7
4.56385	225178.8
4.56996666666667	213559.8
4.57595	223589.9
4.58195	207414.5
4.58801666666667	213592.7
4.59403333333333	219925.5
4.60006666666667	224352.7
4.60615	212505.6
4.61215	212122.9
4.61816666666667	208195
4.62421666666667	225908.6
4.63021666666667	212921.2
4.63623333333333	228273
4.64233333333333	213491.3
4.64835	212411.8
4.65435	226836.1
4.66041666666667	218539.3
4.66643333333333	216235.8
4.67241666666667	225381.5
4.6785	234740.1
4.6845	206215.8
4.69051666666667	204548.3
4.6966	228569.5
4.70261666666667	225602
4.70861666666667	215693.5
4.71468333333333	216235.8
4.72068333333333	220784.6
4.72668333333333	219601.2
4.73276666666667	227218.8
4.7388	210992.7
4.7448	215199.3
4.75085	227941
4.75686666666667	214213.6
4.76285	234621
4.76893333333333	224948.2
4.77493333333333	217257.1
4.78093333333333	221141.9
4.78705	227089.5
4.79306666666667	221311.7
4.79906666666667	214809.1
4.80516666666667	239881.9
4.81118333333333	220366.5
4.8172	227753.5
4.82326666666667	230039.3
4.82926666666667	222687.7
4.8353	226367.3
4.84145	233422.4
4.84743333333333	243989.7
4.85343333333333	243870.6
4.85955	232938.3
4.86555	241921.9
4.87153333333333	252002.7
4.87765	244354.7
4.88365	236024.9
4.8897	232717.9
4.89576666666667	234714.8
4.90178333333333	226727.2
4.90776666666667	242332.4
4.91386666666667	243346.1
4.91986666666667	241257.9
4.92586666666667	231742.2
4.93193333333333	224798.7
4.93796666666667	249552.2
4.94398333333333	231420.4
4.95005	248541.1
4.95608333333333	242411
4.96208333333333	239679.2
4.96816666666667	226473.7
4.97415	235100
4.98016666666667	237241.3
4.98623333333333	240847.4
4.99225	243987.2
4.99826666666667	246719
5.00433333333333	228508.7
5.01035	248832.5
5.01635	217153.2
5.02245	238683.2
5.02845	248411.8
5.03446666666667	236448.1
5.04056666666667	249106.2
5.04656666666667	233016.9
5.05256666666667	243825
5.05868333333333	233293.1
5.06468333333333	229922.7
5.07068333333333	231042.8
5.07678333333333	229889.8
5.08278333333333	215627.6
5.0888	222525.6
5.09485	219330
5.10085	223392.2
5.10685	221311.7
5.11291666666667	233906.4
5.11891666666667	222763.8
5.12493333333333	239985.8
5.13105	222287.3
5.13708333333333	228382
5.14308333333333	230482.8
5.14915	222517.9
5.15515	223045.1
5.16121666666667	218828.2
5.16728333333333	224294.4
5.17326666666667	231511.6
5.17928333333333	234833.9
5.18535	229129.5
5.19136666666667	233237.4
5.19738333333333	214033.6
5.20345	232190.8
5.20945	236118.7
5.21545	242003
5.22151666666667	239364.9
5.22755	239448.6
5.23356666666667	224063.8
5.23965	234238.4
5.24566666666667	225102.8
5.25166666666667	218199.8
5.25775	218394.9
5.26373333333333	227175.7
5.26973333333333	225510.8
5.27583333333333	229045.9
5.28183333333333	223290.9
5.28783333333333	232021
5.29393333333333	224157.5
5.29991666666667	222550.9
5.30591666666667	209801.6
5.31198333333333	218047.7
5.31798333333333	214094.5
5.324	212530.9
5.33008333333333	233508.5
5.33608333333333	231460.9
5.3421	216091.4
5.34818333333333	230054.5
5.35418333333333	239210.3
5.3602	231909.5
5.3663	223164.2
5.3723	226359.7
5.37831666666667	242499.7
5.38438333333333	233696
5.39041666666667	233658
5.39643333333333	243827.5
5.40251666666667	243011.6
5.40851666666667	213618
5.41451666666667	230855.3
5.4206	220181.5
5.42661666666667	236133.9
5.43261666666667	227695.2
5.43871666666667	224608.6
5.44473333333333	249012.4
5.45075	221727.3
5.45685	234061
5.46286666666667	240682.7
5.4689	244304
5.475	239093.8
5.48101666666667	231392.5
5.48701666666667	240206.3
5.49311666666667	242182.9
5.49913333333333	256678.2
5.50511666666667	245936
5.51123333333333	244286.2
5.51725	242433.8
5.52328333333333	248391.5
5.52938333333333	236177
5.53541666666667	254070.6
5.5414	239856.5
5.54751666666667	260035.9
5.5535	248594.3
5.55951666666667	237213.4
5.56556666666667	254230.2
5.57161666666667	246622.7
5.57761666666667	238913.8
5.58371666666667	253822.2
5.58971666666667	248366.2
5.59575	259407.5
5.60186666666667	259194.6
5.60788333333333	241047.6
5.61388333333333	254179.5
5.61998333333333	256637.6
5.62603333333333	253933.7
5.63205	244846.3
5.63816666666667	251503.5
5.64418333333333	255811.5
5.6502	267722
5.6563	240528.1
5.66228333333333	261584.3
5.6683	262007.5
5.67441666666667	248637.4
5.68041666666667	278056.2
5.68643333333333	268512.6
5.69256666666667	258312.7
5.6986	250069.1
5.7046	276084.6
5.7107	245730.7
5.7167	266715.9
5.7227	260028.3
5.72883333333333	264387
5.73485	264779.8
5.74088333333333	283423.5
5.747	276941.2
5.79723333333333	295889
5.84758333333333	293045.7
5.89785	448578.6
5.94815	385640.7
5.99841666666667	314763.3
6.04866666666667	281482.4
6.09893333333333	253125.3
6.10505	254818.1
6.11105	242203.2
6.11706666666667	257833.8
6.12315	242160.1
6.17338333333333	261992.3
6.17946666666667	256510.9
6.18548333333333	258251.9
6.1915	247142.2
6.1976	240300
6.20361666666667	252529.8
6.20965	243979.6
6.21576666666667	255233.7
6.22178333333333	242152.5
6.2278	250482.2
6.23391666666667	258989.3
6.28416666666667	255446.6
6.29028333333333	232461.9
6.29628333333333	263393.7
6.3023	249861.3
6.3084	239415.6
6.31441666666667	234314.4
6.32045	241726.7
6.32655	253477.6
6.33256666666667	252106.6
6.33858333333333	259032.4
6.34475	234560.2
6.35075	229869.5
6.35675	257727.3
6.36285	249962.7
6.36886666666667	258226.5
6.37486666666667	265580.6
6.38096666666667	269267.8
6.43118333333333	256176.4
6.43728333333333	262494
6.44328333333333	266262.3
6.44933333333333	275053.2
6.49966666666667	333850.4
6.54993333333333	315049.6
6.60025	352542.2
6.65055	390110.9
6.65663333333333	341374.3
6.66265	359569.4
6.66871666666667	350193.1
6.6749	361165.9
6.68096666666667	334397.8
6.687	325097.5
6.69316666666667	326065.5
6.69918333333333	308729.5
6.70521666666667	303970.3
6.71133333333333	281026.2
6.71733333333333	293418.2
6.72336666666667	286000.7
6.72948333333333	290818.1
6.73551666666667	281297.4
6.74151666666667	272998.1
6.74763333333333	288697.1
6.79786666666667	263102.2
6.80398333333333	257131.8
6.80998333333333	273700
6.8602	281566
6.86635	261227
6.87236666666667	246845.7
6.87836666666667	245315.1
6.8845	247621.2
6.93473333333333	272004.7
6.9408	257162.2
6.94681666666667	247608.5
6.95281666666667	268968.8
6.95893333333333	263548.2
6.96496666666667	259313.7
6.97096666666667	263348
7.02133333333333	308321.5
7.02741666666667	304515.2
7.03341666666667	309210.9
7.03948333333333	289649.9
7.08985	302097.6
7.0959	302186.3
7.10193333333333	289812.1
7.10793333333333	304880.1
7.1141	301101.7
7.12013333333333	304570.9
7.17033333333333	322061.6
7.2207	305764.5
7.22676666666667	267686.5
7.23275	271766.5
7.23876666666667	259187
7.2449	259985.2
7.2509	266221.8
7.30116666666667	262321.7
7.3073	239917.4
7.3133	248893.3
7.31933333333333	256812.5
7.36965	269194.3
7.41991666666667	320173.6
7.47021666666667	313762.3
7.5205	275671.6
7.5708	258515.4
7.57688333333333	252851.6
7.58286666666667	262058.2
7.58888333333333	247839.1
7.59498333333333	265365.2
7.601	258591.5
7.60703333333333	255360.4
7.61315	265020.6
7.61915	240487.6
7.62516666666667	255616.4
7.6755	242248.8
7.68153333333333	235981.8
7.68753333333333	253652.4
7.69355	244714.5
7.74381666666667	305577
7.74986666666667	305077.8
7.75586666666667	309580.9
7.7619	324917.6
7.76803333333333	323478.2
7.81826666666667	290797.9
7.86856666666667	270048.3
7.87465	260938.1
7.88066666666667	245857.4
7.88668333333333	246853.3
7.8928	268553.2
7.8988	265289.2
7.90485	260335
7.91096666666667	247040.8
7.917	237502.3
7.92301666666667	251962.1
7.9291	263125
7.93513333333333	260887.4
7.94118333333333	277260.5
7.94728333333333	298230.5
7.95331666666667	293195.2
7.95935	332907.7
7.96548333333333	352126.6
7.97153333333333	391329.8
7.97758333333333	429788
7.98378333333333	518125.6
7.98985	531353.8
7.99591666666667	570620.4
8.00211666666667	657108.1
8.0082	729108.2
8.05846666666667	1091351
8.10885	574976.6
8.15906666666667	361378.8
8.20926666666667	562574.5
8.2595	819701.2
8.26558333333333	763651
8.31578333333333	551903.2
8.36601666666667	664662.4
8.41623333333333	1428425
8.4666	1173001
8.51693333333333	431526.4
8.56718333333333	319484.4
8.61745	324496.9
8.66773333333333	339329.2
8.71805	302447.3
8.76836666666667	325665.1
8.8187	284976.9
8.82475	282118.4
8.83078333333333	289269.8
8.83681666666667	295463.2
8.84303333333333	297961.9
8.84908333333333	285838.6
8.8551	294903.2
8.90551666666667	308275.9
8.95585	281147.9
9.0061	306993.6
9.0564	353984.2
9.1067	345403.6
9.157	875903.4
9.20735	5955736
9.25776666666667	2490484
9.30801666666667	816842.7
9.35826666666667	1830282
9.40853333333333	5465278
9.45875	1988947
9.50901666666667	768313.9
9.55925	634181.7
9.60948333333333	507340.3
9.65975	1146403
9.71008333333333	2324792
9.76056666666667	1693651
9.81078333333333	861552.6
9.86106666666667	424448.5
9.91128333333333	383849
9.96148333333333	460712.1
10.0117	548436.5
10.0620166666667	686162.1
10.11235	508584.6
10.1626333333333	426904.1
10.2129833333333	320964.3
10.2632666666667	338196.5
10.3135333333333	343685.4
10.3638833333333	327700.1
10.4142	367138.9
10.46455	325467.5
10.5148666666667	335092.1
10.5652333333333	376261.8
10.6155666666667	298070.9
10.6658833333333	300245.2
10.7162166666667	615358.1
10.76665	2051320
10.8171166666667	2995044
10.8673833333333	1146745
10.91765	1545637
10.96785	1232386
11.0180833333333	556872.7
11.0682833333333	518865.6
11.11855	508569.4
11.1688	355912.7
11.21905	330819.6
11.2251	322674.8
11.2311	314839.3
11.23715	305029.6
11.2433166666667	316215.3
11.24935	301532.5
11.2554166666667	313942.2
11.2616	325006.3
11.26765	313283.3
11.2737	293864.2
11.2798666666667	316549.8
11.2859	303810.7
11.29195	311524.6
11.2981	303552.2
11.3041166666667	290126.3
11.31015	299824.5
11.31635	324466.5
11.3666333333333	318478.3
11.4169666666667	329729.9
11.4673	301907.6
11.5176	331455.6
11.5679166666667	326526.7
11.61825	359974.9
11.6685833333333	343771.6
11.7188833333333	329205.3
11.7692	428830.1
11.81955	422872.3
11.8698833333333	327532.8
11.9202	309986.4
11.9263333333333	283684.5
11.9323666666667	298785.5
11.98265	394616.6
12.0330666666667	348690.3
12.0834333333333	347294
12.1337666666667	354402.3
12.1840666666667	427061.2
12.23445	383861.7
12.2847833333333	441290.4
12.2909166666667	441303.1
12.2970333333333	471294.7
12.3473	612068.8
12.39785	621490.7
12.4481833333333	760797.6
12.4985666666667	894605.4
12.549	827204.8
12.5994166666667	772338.1
12.6498	957839.8
12.7002166666667	707955.7
12.7506166666667	422129.8
12.8009333333333	534154.1
12.8513166666667	896103.1
12.90175	757804.8
12.9519833333333	480247.8
13.0022166666667	351257.4
13.05245	452722
13.1028	645015.2
13.1531833333333	720355.2
13.2036	736819.6
13.25405	902463.8
13.3045166666667	530849.6
13.3548666666667	684575.7
13.4052333333333	1700650
13.4556833333333	3162011
13.5060333333333	1539522
13.5562666666667	504210.6
13.6065	476565.7
13.6567333333333	708340.9
13.7069666666667	1673958
13.7572	2425686
13.8075166666667	1328587
13.8578	563443.7
13.90805	416977.9
13.9583	405341.1
14.0085833333333	387931.5
14.0589333333333	376707.8
14.1093	332834.2
14.1596333333333	337152.4
14.1657666666667	317249.2
14.1718333333333	321772.7
14.1779	334027.8
14.22835	342740.2
14.2786833333333	390138.8
14.329	372123.6
14.3793333333333	371431.7
14.42965	349764.8
14.4799666666667	350872.2
14.5303333333333	332778.5
14.5806333333333	313881.4
14.6309333333333	385787.7
14.68125	549521.1
14.7316	397690.5
14.78195	338738.8
14.8322666666667	331590
14.8825833333333	362909.4
14.9328833333333	354316.1
14.9832666666667	343609.4
15.03365	349894.1
15.0397666666667	320052
15.04585	348229.1
15.0519333333333	348396.4
15.05815	332763.3
15.0642333333333	336354.1
15.0703333333333	354349.1
15.1207833333333	346305.7
15.1713333333333	303164.5
15.1774666666667	319101.7
15.1835333333333	321988.1
15.1896	319509.7
15.1958166666667	309786.2
15.2018833333333	309885
15.2079333333333	304951.1
15.2141333333333	335000.9
15.2201666666667	329126.8
15.2262666666667	311998.5
15.2324666666667	335441.9
15.2827166666667	389406.4
15.3331333333333	402933.7
15.3835166666667	411719.5
15.4338833333333	363188.2
15.48425	344237.9
15.4903666666667	340472.1
15.4964333333333	349090.7
15.54675	357207.6
15.5971833333333	454057.4
15.64755	546649.9
15.6979333333333	580427.5
15.7481333333333	557764.7
15.7983666666667	522821.4
15.8486333333333	429945.1
15.8989666666667	425216.4
15.9492833333333	428067.3
15.99965	571342.6
16.0500166666667	753149.6
16.1005166666667	594038.4
16.15095	388055.7
16.2013	381317.4
16.2516666666667	386743
16.2578166666667	367437.9
16.2639333333333	372024.7
16.2700333333333	399738.1
16.2763333333333	384695.4
16.2824666666667	408671
16.2885833333333	401126.8
16.33905	516128.7
16.3894333333333	618259.7
16.4399	621660.5
16.49035	658773
16.5408	633976.5
16.5912	594598.4
16.6416666666667	632519.3
16.6921666666667	1257576
16.7426166666667	5486091
16.7933833333333	1.3211963e+007
16.8437	1.869947e+007
16.8939	1.4791037e+007
16.9441666666667	1.0829317e+007
16.9943833333333	5522063
17.0446166666667	2784204
17.09485	1482554
17.1451166666667	841051.4
17.1953833333333	682702.9
17.2456166666667	573428.2
17.2959166666667	581595.7
17.3462	555651.2
17.39645	485288.2
17.4467333333333	505617.1
17.4970833333333	486793.5
17.5474833333333	465610.6
17.5978833333333	503001.9
17.6483333333333	448249.2
17.6987333333333	443814.4
17.74915	435459.4
17.7995333333333	610903.1
17.8499833333333	913459.4
17.9004166666667	1162054
17.9508833333333	851261.4
18.0013166666667	548223.6
18.0516333333333	488483.8
18.10205	451003.8
18.1524833333333	404398.4
18.20285	392721.1
18.2532666666667	404667
18.3036833333333	436835.4
18.35405	440020.8
18.40445	438150.6
18.4548666666667	466984.1
18.50525	536034.4
18.5556666666667	574667.4
18.6060833333333	660146.5
18.6565166666667	680756.7
18.70695	615061.6
18.7574	498090.7
18.8077833333333	413916.6
18.85815	422522.6
18.9085333333333	443913.3
18.95885	458740.5
19.0092166666667	525570.9
19.0596	713107.6
19.1100833333333	773688.8
19.1606166666667	790041.6
19.2111	1089874
19.2616166666667	1283221
19.31195	1065690
19.3622666666667	819247.6
19.4125833333333	736870.2
19.4628833333333	680490.6
19.5133	647845.8
19.5636833333333	694985.9
19.6141333333333	623099.9
19.6645666666667	611698.8
19.7150166666667	618130.5
19.7654166666667	635496.9
19.8159	625601.1
19.86635	643986.3
19.9168333333333	620793.9
19.9673	735309.2
20.0177666666667	622752.7
20.0683166666667	521475.8
20.1188166666667	542729.6
20.1692666666667	587269.7
20.21975	686055.6
20.2702666666667	835245.6
20.32075	788158.7
20.37125	741966.4
20.4217333333333	610492.6
20.4721	556614.2
20.5225333333333	566745.7
20.5729666666667	634767.1
20.6235	700198.7
20.6739833333333	785579
20.72445	591410.5
20.7749	499124.6
20.8253	495794.8
20.8757666666667	506167
20.9261833333333	533251.9
20.9766166666667	731343.3
21.0271166666667	1274400
21.0777	1389075
21.1280833333333	819944.5
21.1784	672756.4
21.2287666666667	768949.9
21.2792333333333	970176
21.3296666666667	1023363
21.38015	834399.2
21.4306166666667	625177.9
21.4810166666667	594641.5
21.53145	745499
21.5819666666667	1101853
21.6325333333333	1037767
21.6830166666667	814181.8
21.7334833333333	807038.1
21.784	802246
21.8345166666667	783850.7
21.8850166666667	875467.5
21.9355833333333	942807.3
21.98615	834928.9
22.0367666666667	798305.4
22.08725	713966.7
22.1377666666667	905892.4
22.1883333333333	1657456
22.2390166666667	4505355
22.28975	9370556
22.3402333333333	8468725
22.3904666666667	4041049
22.4407	2054832
22.4909	1287745
22.5411833333333	1038066
22.5914333333333	932749.3
22.6416666666667	1324028
22.6919833333333	1266643
22.74225	889435.7
22.7924666666667	795269.5
22.8427666666667	1039556
22.89315	1019513
22.94355	962865
22.994	747949.5
23.0445	677368.6
23.09505	652343.9
23.1455666666667	711326.1
23.1961166666667	667792.1
23.2466166666667	671965.8
23.2971333333333	694380.3
23.3477	700609.2
23.3982	641523.1
23.44875	597887.7
23.4992166666667	718153.1
23.5497	958572.2
23.6002666666667	1276409
23.6508833333333	1460353
23.70115	1384911
23.75145	862718.3
23.80175	650734.7
23.8521166666667	635996.2
23.9025166666667	683404.9
23.9530166666667	634696.2
24.0035333333333	581948
24.0540666666667	629721.6
24.1046166666667	630509.8
24.1551	684312.1
24.2056333333333	754077.1
24.2562	1132886
24.3067333333333	5269992
24.35745	1.0815896e+007
24.4077333333333	1.2594068e+007
24.45795	7693823
24.5081833333333	5024459
24.5584	2834223
24.60865	1606626
24.65885	1087821
24.7091	711929.2
24.7593833333333	764606.4
24.8096333333333	684068.9
24.8598833333333	729592.2
24.9102	715702.5
24.9605166666667	763823.4
25.0109333333333	759771.3
25.0613833333333	765143.7
25.1119166666667	917171.9
25.1625166666667	1585542
25.2131333333333	1711354
25.2635	946056.1
25.3138666666667	798604.5
25.36425	808877.9
25.4147333333333	845341.7
25.4652333333333	855972.4
25.51585	876803
25.56645	735539.8
25.6170333333333	785259.7
25.6675666666667	953726.9
25.7182333333333	955622.4
25.7688833333333	844768.9
25.8195	795147.9
25.8701	768673.7
25.9207	718644.7
25.97135	745463.5
26.0219333333333	864758.3
26.0725666666667	884083.6
26.1231833333333	785949
26.17375	717864.2
26.2243	659966.6
26.2748666666667	747354
26.3254166666667	774829.1
26.3760333333333	850318.7
26.4266666666667	993581.4
26.4773	1199442
26.5279666666667	1058326
26.5785833333333	923735.3
26.6292	834082.5
26.6798	802461.4
26.7303833333333	841976.3
26.7809833333333	910403.2
26.8315833333333	1376237
26.8823	3337219
26.9330333333333	5252461
26.98325	2400552
27.0335333333333	1129470
27.0837833333333	922932
27.1340333333333	768919.5
27.1842833333333	971288.5
27.23455	1433645
27.28495	1691028
27.3354	1381939
27.3858333333333	1074258
27.43625	780439.7
27.4866833333333	730861.8
27.5371833333333	743524.9
27.5877166666667	955921.5
27.6383333333333	1348088
27.6888833333333	1933294
27.7395666666667	1604132
27.79015	1017542
27.84045	812661.4
27.8907333333333	744416.9
27.9411	726148.3
27.9915666666667	750752.3
28.0420166666667	774674.6
28.0925666666667	732881.5
28.14305	769700
28.1935666666667	689953.1
28.2441	654959.2
28.29455	2361162
28.3451333333333	9345359
28.3956166666667	2.1445119e+007
28.4459333333333	2.1869324e+007
28.4961666666667	2.0445263e+007
28.5464	1.3953095e+007
28.59665	8847820
28.6468666666667	6219241
28.69715	3461030
28.7474	2250478
28.7976666666667	1693496
28.84795	1138367
28.8981666666667	952221.6
28.9483833333333	908796.6
28.99865	1251423
29.0489666666667	2108827
29.0993166666667	2033864
29.1497333333333	1465649
29.2000666666667	1025258
29.25035	933327.1
29.3006833333333	1061466
29.3511333333333	1024384
29.4016833333333	922339
29.4522166666667	842483.1
29.5027833333333	876590.2
29.5533666666667	917083.2
29.604	995023.3
29.6545833333333	1082801
29.7052333333333	955163.8
29.75585	1032668
29.8065	1321527
29.85715	1210689
29.9078166666667	983100.2
29.9583833333333	843175
30.009	948580.1
30.0596166666667	1032265
30.1102666666667	1080713
30.1609166666667	863980.3
30.2115166666667	770237.3
30.2621333333333	800933.3
30.3127	773937.1
30.36325	781255.7
30.4137833333333	795457.1
30.46435	819863.4
30.5148833333333	893305.4
30.5654833333333	867439.4
30.6161	896635.2
30.6666666666667	877981.4
30.7173166666667	772573.8
30.7679	750884
30.81845	849256.9
30.8690666666667	994483.5
30.91975	835605.5
30.97035	806921.5
31.0209	795251.8
31.0714333333333	782160.4
31.1220333333333	763557.3
31.1726166666667	667249.7
31.2231333333333	688090.5
31.27365	748124.4
31.3241833333333	934733.5
31.3747	1298573
31.4253	1401553
31.4756	979050.6
31.5258833333333	992212.9
31.5763333333333	967978.9
31.6268333333333	952822.2
31.6773666666667	832592.4
31.7279833333333	835151.9
31.77855	1112354
31.8291666666667	1965453
31.8798166666667	2828587
31.93015	2792837
31.9804666666667	1891319
32.0307666666667	989848.6
32.0810333333333	882335.1
32.1312833333333	1012699
32.1816333333333	944299.9
32.232	904404.9
32.2824333333333	966651
32.3329833333333	1095905
32.3835166666667	1387015
32.4342	1318104
32.4845166666667	1002491
32.5349	774991.3
32.58535	789086.2
32.6358666666667	773169.3
32.6864666666667	825443.6
32.7370833333333	737154.1
32.7434333333333	726399.2
32.74965	735471.4
32.7558833333333	747156.3
32.7624	755493.6
32.7686166666667	767140.6
32.8191	775607.1
32.8698666666667	854685
32.9204166666667	948063.1
32.9710166666667	852196.5
33.02155	862391.4
33.0721166666667	885578.8
33.1226833333333	1029455
33.1733333333333	1188523
33.2239333333333	1304784
33.2746166666667	1213831
33.3252333333333	1089098
33.3759333333333	955141
33.4265833333333	1065156
33.4771833333333	2074413
33.5279333333333	1886702
33.5783166666667	1222668
33.6286166666667	1026386
33.6790333333333	938195.2
33.7295166666667	860333.6
33.7800833333333	927409.8
33.83075	781567.4
33.8814333333333	902413.1
33.9320333333333	916064.5
33.9826333333333	899496.3
34.0332166666667	804531.8
34.0838	775221.9
34.0901333333333	749728.5
34.0963666666667	760159
34.1468166666667	770817.6
34.1534166666667	765686
34.20385	834150.9
34.2545666666667	1102618
34.30515	1140764
34.3557666666667	971136.5
34.4063833333333	825527.2
34.457	801506.1
34.5075333333333	844099.9
34.5581166666667	1174324
34.60875	1751863
34.6594833333333	2129863
34.7099	2280082
34.76035	1681649
34.8108	1318342
34.8612833333333	1381361
34.9119166666667	3941442
34.9626166666667	1.517921e+007
35.0136833333333	2.8149017e+007
35.0640833333333	2.3155873e+007
35.11445	1.0630184e+007
35.1647333333333	7656277
35.215	3370979
35.2652333333333	2514576
35.3154666666667	1927476
35.36565	1700977
35.41595	2524971
35.4663	4403743
35.5166666666667	3880038
35.56695	2220349
35.6172	1918850
35.6674666666667	2293074
35.7178166666667	2516279
35.7682166666667	1766094
35.8185833333333	1363609
35.86895	1542373
35.9194166666667	1623942
35.9700166666667	1580109
36.0206666666667	1381151
36.0713666666667	1180079
36.12205	1077061
36.17275	1077048
36.22345	1632195
36.2741833333333	2447492
36.3250333333333	1981894
36.3757666666667	1337409
36.42645	1286358
36.4772166666667	1526025
36.5279	1505666
36.5785833333333	1479191
36.6292	1353767
36.6798333333333	2329330
36.7306333333333	3346548
36.7814833333333	1975691
36.83185	1252074
36.8822166666667	1272441
36.93265	1509538
36.9831833333333	1512381
37.0337166666667	1331317
37.0842666666667	1352008
37.1349166666667	1190393
37.1855833333333	1020555
37.2363166666667	1065257
37.2870666666667	1182481
37.3378	1171149
37.3884666666667	1015537
37.4391166666667	1086678
37.4897666666667	1162657
37.5404333333333	1357613
37.59115	1709905
37.6419333333333	1265801
37.6927	1052356
37.7434333333333	1140716
37.7940833333333	1550307
37.8448333333333	1398015
37.8955333333333	3187733
37.9463333333333	1.0444327e+007
37.9968	8839126
38.0470166666667	3283751
38.0972333333333	2175145
38.1475166666667	1639980
38.1977833333333	1573244
38.2480666666667	1490656
38.2984333333333	1175056
38.34875	975875.3
38.39905	869089.1
38.4052	851347.6
38.4114	835222.8
38.4176166666667	897722.4
38.46845	1086103
38.5191166666667	1622784
38.5698333333333	2237328
38.6205333333333	1800893
38.6712333333333	1293796
38.7218166666667	1374734
38.77245	1285897
38.8231833333333	1074431
38.8738333333333	986070.2
38.9244833333333	1065607
38.9751166666667	1187600
39.0257666666667	1376878
39.0764666666667	1359947
39.12715	1689738
39.1779	2989639
39.2287166666667	2796981
39.2791833333333	1569736
39.3295333333333	1128958
39.37995	1420754
39.4304833333333	1936102
39.4811166666667	1680719
39.5316666666667	1247624
39.5822166666667	1170477
39.6327833333333	1143164
39.68345	1386543
39.73415	1659108
39.7849	1691656
39.8355333333333	1318927
39.8859	988282.5
39.9362833333333	910203
39.9867666666667	968749.3
40.0373333333333	1116685
40.0880166666667	1149089
40.1386833333333	1030489
40.1894	923829.1
40.2400333333333	921459.7
40.29065	1046575
40.34125	1027562
40.3919	1095241
40.4425333333333	3119412
40.4933	6448816
40.5435666666667	4859613
40.59385	2130785
40.6441333333333	1260556
40.6943833333333	1094144
40.7446666666667	917886.5
40.7949333333333	1149309
40.8452833333333	1077935
40.8956833333333	975381.2
40.9461333333333	800241.5
40.9966666666667	815378
41.04725	827192.1
41.09785	857234.4
41.14845	838636.3
41.1990166666667	810958.4
41.2053833333333	768704.1
41.2558166666667	789600.7
41.30645	890761.1
41.3570666666667	887137.3
41.4076833333333	953308.8
41.4583166666667	1001997
41.5089166666667	931013.4
41.5595	925592.9
41.6101333333333	1014308
41.6607833333333	1395828
41.71145	1788086
41.7621666666667	2153511
41.8128333333333	1478953
41.86315	967218.7
41.91345	934647.4
41.96385	957360.9
42.0142666666667	872629.3
42.0647833333333	886037.4
42.1152833333333	950392
42.1659166666667	854190.9
42.2164666666667	889711.9
42.2671	886709
42.3176666666667	877913
42.3682666666667	831647.1
42.4187833333333	862981.8
42.4693666666667	837640.4
42.5199333333333	825968.1
42.5704666666667	1018026
42.6210666666667	1060224
42.6717	852533.5
42.7222166666667	765670.8
42.7727333333333	769444.1
42.8232833333333	795322.8
42.8738166666667	747123.4
42.9243833333333	775389.2
42.9749	821627.2
43.0254833333333	864251.4
43.07605	840790.3
43.1266833333333	796516.3
43.1772833333333	989886.6
43.2279166666667	1320691
43.2785666666667	1263680
43.3289166666667	970997.1
43.3792166666667	827612.8
43.42965	706534
43.4801	709564.9
43.4864166666667	668496.5
43.4926166666667	688430.1
43.4988166666667	690206.5
43.5053166666667	683417.6
43.5115333333333	684340
43.562	682479.9
43.6126666666667	724605
43.6631833333333	700107.4
43.7137166666667	771917.4
43.7643	795206.2
43.7706666666667	772855.1
43.8210333333333	766121.8
43.8274166666667	760039.9
43.8336	735838.8
43.8397666666667	724574.6
43.84615	721969.5
43.8523666666667	764168
43.9028666666667	740557.4
43.9536166666667	745045.4
44.0041666666667	698457.7
44.0546833333333	755105.9
44.1052333333333	767064.5
44.15585	724769.7
44.2064166666667	720816.4
44.257	723175.7
44.3075833333333	740149.4
44.3582166666667	711784.8
44.4088	686471.2
44.4593166666667	726470.1
44.5098833333333	689618.6
44.5604166666667	713203.9
44.6109333333333	659072.1
44.66145	660899.2
44.71195	681517
44.71825	674401.1
44.7244833333333	679139.9
44.7307166666667	653773.2
44.73725	654705.7
44.74345	665042.5
44.7496833333333	645053.2
44.7561833333333	667140.8
44.7624	659596.6
44.7686333333333	675607.4
44.7751333333333	656857.2
44.7813333333333	639546.5
44.7875333333333	669918.2
44.7940166666667	663960.4
44.8002333333333	643634.1
44.8064333333333	651097.1
44.8129166666667	655912
44.8191166666667	685759.1
44.82535	670516.3
44.83185	650281.1
44.83805	675136
44.8443	672416.9
44.8508333333333	706171.6
44.90125	687829.5
44.9076666666667	661547.9
44.91385	675645.4
44.9200833333333	654024.1
44.9265833333333	668245.7
44.9327833333333	660620.4
44.939	684578.2
44.9455	681359.9
44.9517166666667	683873.7
44.9579833333333	708786.9
44.9645	667569.1
44.9707333333333	685548.8
44.9769666666667	676162.3
44.9835	704367.3
44.9897166666667	756466.8
45.0401666666667	743441.3
45.0909166666667	741586.3
45.14145	749024
45.1919333333333	773035
45.2424666666667	748882.1
45.2929833333333	772720.7
45.3435	746991.6
45.3940666666667	695786.7
45.4446166666667	682885.4
45.49515	655569.9
45.5456333333333	684900
45.55195	659921
45.5581333333333	654647.5
45.5643333333333	655154.3
45.5708333333333	600731.1
45.577	607046.1
45.5831833333333	653142.2
45.5896666666667	625451.6
45.59585	641406.6
45.6020833333333	619765
45.6085333333333	631067.3
45.61475	666933
45.6209666666667	632091.1
45.62745	654404.2
45.6336833333333	642351.8
45.6399333333333	654120.4
45.6464166666667	656056.4
45.6526	647906.6
45.6588333333333	670967.3
45.66535	636888.2
45.67155	662842.9
45.6777666666667	641814.6
45.6842333333333	657105.6
45.6904333333333	717506.9
45.7409333333333	2322024
45.7917833333333	5926920
45.8423833333333	4863564
45.89265	1599806
45.9428833333333	992258.5
45.9931333333333	821789.3
46.04335	799372.3
46.0936166666667	692821.8
46.1439	710426.5
46.1943166666667	710745.8
46.2447833333333	682046.6
46.2953666666667	680934.1
46.30175	665491.1
46.3522	681833.7
46.40285	695021.4
46.4533666666667	681045.6
46.5039166666667	679390.8
46.55445	672558.8
46.5608	654026.6
46.567	623872.8
46.5732166666667	636779.2
46.5797166666667	646931
46.5859166666667	660199.8
46.59215	650068.3
46.59865	634004.3
46.6048333333333	609152
46.61105	654239.5
46.6175333333333	657954.5
46.6237333333333	662645.2
46.63	662924
46.6365333333333	636971.8
46.6427666666667	645924.9
46.649	642767.4
46.6554833333333	653661.7
46.6617	633971.4
46.6679166666667	650904.5
46.6744166666667	625940.7
46.6806333333333	646629.4
46.6868833333333	643236.2
46.6934	638173
46.6996333333333	643185.5
46.70585	640324.5
46.7123833333333	622142
46.7186	641632.1
46.7248333333333	657465.4
46.7313166666667	653388
46.7375833333333	627106.4
46.7437666666667	619042.8
46.7502333333333	654459.9
46.7564666666667	623320.4
46.7626833333333	636277.5
46.7691666666667	652772.2
46.7753833333333	650646.1
46.7816	636832.4
46.7881166666667	627848.9
46.7943333333333	642374.6
46.80055	646573.7
46.80705	658864.3
46.8133	664013.7
46.8195833333333	663035.5
46.8261	643755.7
46.8323166666667	648590.9
46.8385166666667	670442.8
46.8892333333333	661512.5
46.9397833333333	663220.5
46.9902833333333	653494.4
46.99665	611947.2
47.00285	631627.3
47.0091	612798.6
47.0156	642960
47.0218166666667	659454.7
47.02805	629964.9
47.03455	640542.4
47.0408166666667	643570.7
47.0470333333333	625484.6
47.05355	619592.7
47.0597166666667	630748
47.06595	625912.8
47.0724333333333	641867.8
47.07865	600720.9
47.0848333333333	635651.5
47.0913333333333	646218.9
47.0975333333333	643968.6
47.1037833333333	635268.9
47.1102666666667	634316
47.1165166666667	616691.1
47.1227666666667	670308.5
47.1293333333333	675759.4
47.13555	659513
47.1417666666667	653892.3
47.14825	668577.6
47.19865	709488.8
47.2493333333333	661428.8
47.2556666666667	641355.9
47.2618833333333	637177.1
47.2680833333333	616412.3
47.2745666666667	640352.4
47.2808166666667	622544.9
47.2870333333333	626120.6
47.2935333333333	609030.4
47.2997	615966.3
47.30595	622180
47.3124666666667	633398.7
47.3187	627874.2
47.3249	632955.2
47.3314	606653.3
47.3375833333333	633208.6
47.3438166666667	629245.2
47.3503166666667	609608.2
47.4007666666667	726961.7
47.45145	690812.2
47.5020333333333	768947.4
47.55255	852333.4
47.6031166666667	759687.7
47.6536666666667	740993.3
47.6600333333333	698969.6
47.71045	747095.5
47.7169166666667	688549.2
47.7231333333333	724579.6
47.7294333333333	686119
47.73595	718616.8
47.7421833333333	713563.7
47.7484666666667	715368
47.7550333333333	705155.4
47.76125	706802.6
47.7675166666667	717038
47.7740666666667	737546.9
47.7802833333333	737151.5
47.7865	713959.1
47.7930333333333	706014.5
47.7992666666667	723452
47.8055	713325.5
47.81205	709362.1
47.8183	760447.9
47.8245333333333	753620.9
47.83105	721429.7
47.8373	723555.9
47.8435166666667	726384
47.8500833333333	724790
47.8563	717902.2
47.86255	703779.4
47.8690833333333	684644.1
47.8752833333333	714372.1
47.8815166666667	723963.8
47.8880333333333	717159.7
47.89425	680622.4
47.9004666666667	697340.2
47.9069833333333	678047.7
47.9132166666667	700819.5
47.91945	700348.2
47.92595	715132.4
47.9321833333333	724072.8
47.9826	731201.4
48.0333666666667	697527.7
48.0839166666667	735980.8
48.0902333333333	694281.4
48.0964333333333	689616.1
48.1026833333333	662528.6
48.1091833333333	679193.2
48.1154166666667	675878.5
48.12165	712730
48.1281333333333	665726.7
48.1343666666667	677586.5
48.1406	689471.6
48.1471166666667	674935.8
48.1533666666667	641399
48.1596166666667	675136
48.1661333333333	703006.5
48.17235	654361.1
48.1785666666667	697312.3
48.1851166666667	657640.3
48.1913166666667	670034.8
48.19755	654343.4
48.20405	664647.2
48.2103	658476.5
48.2165333333333	695416.7
48.2230833333333	686874.1
48.2293	679482.1
48.23555	698184
48.2421166666667	666269
48.2483166666667	672624.7
48.2546	699017.8
48.2611333333333	650402.8
48.26735	680014.2
48.2735833333333	701316.2
48.2801166666667	688326.2
48.2863666666667	684428.7
48.2926	703683.1
48.29915	693680.9
48.3053833333333	664213.8
48.31165	688577.1
48.3182	683478.4
48.3244	654107.7
48.3306166666667	698571.7
48.3371333333333	658499.4
48.3433833333333	694316.9
48.3938666666667	696331.6
48.4447166666667	703399.3
48.4953	729789.8
48.5458666666667	710900.3
48.5522	675868.4
48.55845	670772.2
48.5647	671256.2
48.57125	695490.2
48.5775	654092.5
48.5837166666667	685809.8
48.5902833333333	681220.5
48.5965	702862
48.6027333333333	678136.4
48.6092666666667	646495.1
48.6154833333333	711789.8
48.62175	681081.1
48.6282833333333	693138.5
48.6345333333333	677827.3
48.6407833333333	691800.5
48.6473	663793.2
48.65355	685650.2
48.6598	694055.9
48.6663333333333	688057.6
48.6725166666667	698759.3
48.6787666666667	710649.5
48.6852833333333	741806.7
48.7357333333333	766253.6
48.7864166666667	652138.7
48.7927666666667	651837.1
48.7989833333333	675158.8
48.80525	689560.3
48.8117833333333	660648.3
48.8180166666667	680713.6
48.82425	682023.8
48.8307833333333	674132.5
48.837	669994.2
48.8432166666667	673369.7
48.8497166666667	656591.1
48.8559333333333	648129.6
48.8621666666667	680401.9
48.8686666666667	672543.6
48.8749166666667	714894.2
48.8811333333333	657402.1
48.88765	645843.9
48.89385	688833
48.9001166666667	676735
48.90665	667003.9
48.9128833333333	663937.6
48.9191666666667	672672.8
48.9256666666667	662396.9
48.9319166666667	662176.4
48.9381333333333	671370.3
48.94465	672462.5
48.95085	660118.7
48.9571166666667	653428.5
48.9636333333333	629295.9
48.9698333333333	683805.3
48.97605	672614.5
48.9825666666667	649219.3
48.9887833333333	631341
48.9950166666667	655633.2
49.0015333333333	643831.7
49.0077333333333	646011.1
49.01395	652759.5
49.02045	673070.7
49.0267166666667	694463.9
49.033	665121.1
49.03955	616610
49.0457166666667	658486.7
49.0519333333333	683980.2
49.05845	690715.9
49.0646666666667	660128.8
49.0708833333333	675503.5
49.0774166666667	680521.1
49.0836666666667	671537.5
49.0899166666667	652673.4
49.09645	665762.2
49.1469166666667	765495.9
49.1975833333333	767318
49.2481166666667	712053.4
49.29865	692806.6
49.3492333333333	703896
49.39975	689246.1
49.4061	655182.2
49.4122833333333	639303.2
49.4185	617816.2
49.4249833333333	661692.4
49.4312166666667	643378.1
49.4374333333333	636117.8
[truncated: 3,229 more rows]
