# Supplementary material for: Glycine acylation and trafficking of a new class of bacterial lipoprotein by a composite secretion system
Source: eLife. 2021 Feb 24;10:e63762. doi: 10.7554/eLife.63762 (PMC7943197; doi:10.7554/eLife.63762)
Supplement: Figure 8—source data 2. [file elife-63762-fig8-data2.txt]

Time	Intensity
0.00498333333333333	97908
0.0110166666666667	85144
0.01705	74385
0.0230833333333333	69545
0.0291333333333333	69240
0.0351833333333333	71654
0.0412	67215
0.0472166666666667	59048
0.0532333333333333	65463
0.05925	66437
0.0652666666666667	68183
0.0712833333333333	65945
0.0773166666666667	67777
0.0833333333333333	65000
0.0893166666666667	66268
0.0953	66563
0.1013	59103
0.1073	67752
0.1133	62322
0.119333333333333	62333
0.125366666666667	63985
0.131366666666667	62031
0.137383333333333	61146
0.143366666666667	67948
0.149366666666667	65407
0.155366666666667	60277
0.161383333333333	63943
0.1674	64462
0.1734	63900
0.179416666666667	60435
0.1854	62997
0.1914	62937
0.1974	69226
0.203433333333333	58680
0.20945	61783
0.21545	66418
0.221466666666667	61471
0.22745	64963
0.23345	64396
0.239466666666667	67153
0.245483333333333	67710
0.2515	65016
0.2575	68552
0.2635	63739
0.269516666666667	62846
0.275516666666667	62542
0.2815	65170
0.287533333333333	63584
0.293533333333333	62149
0.29955	60274
0.30555	59979
0.311533333333333	64500
0.31755	62142
0.32355	61179
0.32955	60814
0.33555	61853
0.34155	61622
0.347566666666667	59563
0.353566666666667	58945
0.359566666666667	61837
0.36555	58932
0.371566666666667	64376
0.377583333333333	61277
0.383583333333333	65875
0.3896	62699
0.3956	61679
0.401616666666667	59576
0.407616666666667	66288
0.4136	58476
0.422333333333333	60834
0.42835	63168
0.434333333333333	60435
0.44035	58003
0.44635	59526
0.452433333333333	66411
0.458466666666667	64289
0.464483333333333	65556
0.4705	64637
0.4765	56728
0.4825	63437
0.4886	63230
0.494583333333333	62246
0.500616666666667	59402
0.506633333333333	63869
0.512633333333333	64268
0.518633333333333	60737
0.524733333333333	59556
0.530733333333333	61572
0.536733333333333	60072
0.54275	64000
0.548783333333333	60109
0.554783333333333	62984
0.560883333333333	60488
0.566883333333333	61260
0.572883333333333	61220
0.5789	64694
0.5849	62527
0.590916666666667	60814
0.597016666666667	66830
0.603016666666667	63802
0.609016666666667	61206
0.615016666666667	63306
0.621016666666667	62035
0.627016666666667	67121
0.633116666666667	57909
0.639133333333333	58040
0.64515	64550
0.65115	64057
0.657166666666667	61756
0.66315	65962
0.669233333333333	67462
0.675233333333333	64220
0.68125	63058
0.6873	64765
0.6933	64983
0.6993	65144
0.7054	66590
0.7114	61894
0.7174	64104
0.723433333333333	60431
0.72945	62840
0.735466666666667	65677
0.741483333333333	62464
0.7475	64611
0.753483333333333	68334
0.759583333333333	67418
0.765583333333333	67562
0.7716	61179
0.777633333333333	66915
0.78365	70328
0.78965	64818
0.79575	64084
0.80175	64148
0.80775	64802
0.813783333333333	67384
0.8198	65986
0.825833333333333	58798
0.83195	61709
0.83795	64604
0.84395	66647
0.849983333333333	63566
0.855983333333333	62541
0.861983333333333	66522
0.868083333333333	58560
0.8741	60609
0.880116666666667	61642
0.886116666666667	64157
0.892133333333333	61451
0.898133333333333	66439
0.904233333333333	67586
0.910233333333333	65855
0.91625	66583
0.922316666666667	64356
0.9283	64829
0.934316666666667	63268
0.940416666666667	63940
0.946416666666667	62098
0.952433333333333	63155
0.958466666666667	57674
0.964483333333333	67059
0.9705	66036
0.976633333333333	64621
0.982616666666667	61743
0.988633333333333	60726
0.99465	60998
1.00065	63564
1.00668333333333	61478
1.01276666666667	62779
1.0188	65693
1.0248	64349
1.03083333333333	64897
1.03683333333333	60354
1.04283333333333	66522
1.04893333333333	59234
1.05491666666667	62865
1.06095	65227
1.06696666666667	63115
1.07298333333333	64372
1.07898333333333	64315
1.085	63242
1.091	66767
1.097	61649
1.10305	67827
1.10906666666667	101530
1.15925	320244
1.2099	449013
1.26046666666667	903795
1.31208333333333	779561
1.31926666666667	844604
1.32616666666667	1251371
1.33358333333333	2661992
1.33996666666667	4073790
1.39055	9642465
1.44133333333333	7514180
1.49173333333333	4056610
1.54203333333333	515806
1.54808333333333	269575
1.55413333333333	100376
1.56015	54449
1.56618333333333	47690
1.57221666666667	5729
1.57825	4575
1.58428333333333	4252
1.5903	420
1.59631666666667	578
1.60236666666667	447
1.60838333333333	345
1.6144	248
1.62041666666667	154
1.62643333333333	137
1.63245	73
1.63846666666667	90
1.64451666666667	181
1.65051666666667	117
1.65651666666667	224
1.66255	3874
1.66856666666667	310912
1.71926666666667	2060425
1.77026666666667	5471091
1.82198333333333	1951805
1.87251666666667	893720
1.92296666666667	661021
1.97341666666667	601489
2.0238	611759
2.07426666666667	3258909
2.12496666666667	1888354
2.17523333333333	670492
2.2255	382286
2.27575	343161
2.32595	337407
2.3762	312868
2.42645	244713
2.47668333333333	255097
2.52698333333333	324537
2.57736666666667	476558
2.62781666666667	384385
2.67816666666667	336190
2.72855	220084
2.77896666666667	200424
2.8294	254012
2.87985	284620
2.93038333333333	243283
2.98081666666667	221748
3.03125	209972
3.08171666666667	221185
3.13215	230992
3.1826	175788
3.23295	176394
3.2833	217165
3.3337	201039
3.38403333333333	155554
3.4344	151547
3.4848	140581
3.53515	145869
3.58553333333333	156611
3.63593333333333	165073
3.68633333333333	150783
3.73666666666667	161228
3.787	157744
3.83731666666667	165709
3.88768333333333	144507
3.93803333333333	129332
3.98836666666667	132510
4.03868333333333	178301
4.08905	180895
4.0952	198771
4.14548333333333	153687
4.19585	130386
4.24615	122469
4.29643333333333	118260
4.34673333333333	119905
4.39701666666667	120932
4.40311666666667	115088
4.45336666666667	115896
4.4595	104968
4.4655	112119
4.47155	113986
4.4777	108989
4.48371666666667	116657
4.48978333333333	108611
4.49596666666667	108264
4.502	107974
4.55225	109155
4.55838333333333	104706
4.56443333333333	107768
4.5705	117246
4.62086666666667	115094
4.67113333333333	116359
4.67718333333333	111230
4.68321666666667	111585
4.68923333333333	112475
4.69536666666667	107463
4.70141666666667	110097
4.70743333333333	114574
4.75778333333333	123270
4.80803333333333	118973
4.85831666666667	116248
4.86436666666667	113944
4.87036666666667	109825
4.8764	118532
4.88256666666667	128136
4.93278333333333	144317
4.98315	147107
5.03345	157359
5.08375	138629
5.13405	135528
5.18435	136694
5.19045	136381
5.24068333333333	178024
5.29105	158915
5.29718333333333	135104
5.30325	142744
5.30931666666667	147539
5.31553333333333	135909
5.32158333333333	145304
5.32765	138283
5.33385	127696
5.33986666666667	121215
5.34588333333333	134685
5.35208333333333	125889
5.35816666666667	130341
5.36421666666667	132394
5.37038333333333	126092
5.37643333333333	125110
5.38245	116749
5.38863333333333	120840
5.39465	121275
5.40068333333333	122687
5.45106666666667	125656
5.45715	122627
5.46318333333333	118923
5.51343333333333	128235
5.5196	125561
5.52566666666667	127318
5.57595	140690
5.6264	143725
5.63251666666667	146959
5.68273333333333	160528
5.73311666666667	157913
5.78346666666667	165444
5.83378333333333	159027
5.88416666666667	172852
5.93451666666667	193724
5.9849	196584
6.03535	245345
6.08578333333333	272566
6.1362	174104
6.1866	175703
6.23701666666667	184332
6.28743333333333	172789
6.33781666666667	167421
6.38815	160161
6.43851666666667	163883
6.48886666666667	224669
6.53933333333333	231612
6.58978333333333	200497
6.6402	217017
6.69068333333333	208592
6.74108333333333	291262
6.79158333333333	290363
6.84201666666667	245974
6.89241666666667	182417
6.94283333333333	196836
6.99325	189732
7.04368333333333	166877
7.04985	165724
7.05595	158416
7.06205	164243
7.11253333333333	215145
7.16298333333333	249090
7.21346666666667	245777
7.2639	236225
7.31433333333333	195625
7.32053333333333	173972
7.37088333333333	174813
7.42136666666667	176220
7.47181666666667	170773
7.52225	196041
7.57263333333333	226917
7.62308333333333	198760
7.67351666666667	179697
7.72393333333333	155423
7.7743	164102
7.78046666666667	174586
7.83075	260974
7.88128333333333	229501
7.93176666666667	180287
7.98221666666667	165898
8.0326	194060
8.08298333333333	429707
8.08928333333333	446730
8.09528333333333	498740
8.1013	505058
8.15155	585362
8.20178333333333	312886
8.20781666666667	249326
8.25806666666667	289608
8.30833333333333	473735
8.35863333333333	615358
8.40891666666667	401684
8.45915	658674
8.50941666666667	904974
8.55975	505261
8.61003333333333	328587
8.6603	376589
8.71061666666667	334768
8.76095	259762
8.81126666666667	375360
8.86175	260416
8.9122	233388
8.96266666666667	225719
9.01318333333333	200332
9.06363333333333	237162
9.11411666666667	270903
9.16465	856413
9.2152	5097146
9.26618333333333	5713952
9.31643333333333	1340996
9.36665	1308313
9.41688333333333	6680810
9.46718333333333	5853166
9.51743333333333	1307908
9.56766666666667	880742
9.6179	797674
9.66813333333333	1014651
9.71836666666667	2907278
9.7687	3777897
9.81913333333333	2460653
9.86948333333333	746067
9.9197	510011
9.96998333333333	509096
10.0202833333333	490411
10.0705666666667	465513
10.1208833333333	491177
10.1712166666667	439315
10.2216	281228
10.2719833333333	305218
10.3224166666667	360724
10.3729	296486
10.4234166666667	294451
10.4739	307336
10.5244333333333	294526
10.5749333333333	349716
10.6254666666667	286759
10.6759166666667	236824
10.7264833333333	901826
10.7770833333333	4086957
10.8273333333333	3499031
10.8776166666667	1953394
10.9278666666667	2253668
10.9780666666667	1695855
11.0283333333333	834337
11.0785833333333	504316
11.1288166666667	512300
11.1791	367847
11.2293333333333	264151
11.2795833333333	258056
11.32985	269757
11.3801833333333	284264
11.43055	242741
11.4809833333333	244219
11.5315333333333	268631
11.58205	253048
11.6325666666667	309333
11.6830833333333	281816
11.7335833333333	234192
11.7840666666667	326151
11.8345833333333	383209
11.8851333333333	275895
11.9356166666667	244462
11.9861	295936
12.03665	339090
12.0871666666667	312161
12.1377	280776
12.1882166666667	261842
12.2386833333333	267545
12.2891666666667	354221
12.3397666666667	434819
12.39025	521511
12.44055	522708
12.4908166666667	712531
12.5412166666667	777443
12.59155	997820
12.6419666666667	1084478
12.6923833333333	960970
12.74285	597628
12.7932833333333	603924
12.8436833333333	1039021
12.8941166666667	998213
12.9445666666667	594103
12.9949166666667	382260
13.04525	361122
13.0956666666667	570151
13.1461166666667	793584
13.1967166666667	1093762
13.2473333333333	861692
13.2975833333333	423151
13.3478333333333	573926
13.3981	1119916
13.4484833333333	1420934
13.4988333333333	747708
13.5491	466757
13.5993833333333	647700
13.64965	1721654
13.7000166666667	3161958
13.75045	2139314
13.8007	1042674
13.8509	598265
13.9011333333333	425501
13.9513666666667	385011
14.0016	381155
14.0518833333333	374213
14.10215	327678
14.15245	262961
14.2027833333333	263110
14.2532166666667	253454
14.3036333333333	256921
14.3541666666667	281580
14.40475	358478
14.4553833333333	371118
14.50605	319876
14.55665	294082
14.6072333333333	572230
14.6579	770242
14.7086666666667	525015
14.7589833333333	382556
14.8093333333333	340496
14.8597	296615
14.91015	273464
14.96065	252985
15.0112166666667	250236
15.0617166666667	264269
15.1123333333333	293818
15.1629166666667	332306
15.21355	360542
15.2642166666667	359351
15.3149	386327
15.3655666666667	336190
15.4162	331679
15.4668166666667	307521
15.5174833333333	482734
15.5682166666667	853301
15.6188666666667	1379292
15.6690833333333	1344805
15.7193333333333	1359434
15.7695833333333	1111968
15.81985	591486
15.8701166666667	410049
15.9203666666667	436940
15.9706666666667	560175
16.0209666666667	674718
16.0713333333333	525170
16.1217166666667	389409
16.1721333333333	348293
16.2226666666667	433292
16.27335	638042
16.324	722598
16.3744	722049
16.42485	743638
16.47535	1579254
16.5258833333333	5596800
16.5767833333333	1.2361296e+007
16.62715	1.5669455e+007
16.6774833333333	1.2723759e+007
16.7278333333333	1.2673927e+007
16.7781333333333	1.358471e+007
16.8284833333333	9310138
16.8788	7855644
16.9290833333333	5631952
16.9793	3670416
17.0295	2425416
17.0797333333333	1395619
17.1299833333333	1051141
17.18025	720397
17.2305	588170
17.2807666666667	487550
17.33105	383278
17.3813333333333	417302
17.4316333333333	378747
17.4820166666667	388403
17.5325	427154
17.5830833333333	428234
17.6337333333333	411843
17.6844333333333	379514
17.73505	396016
17.7856833333333	651737
17.8364166666667	1046451
17.8871833333333	1366145
17.93765	924049
17.9879833333333	543843
18.0383333333333	365111
18.0887166666667	331521
18.1391333333333	294858
18.1896166666667	324987
18.2402	322906
18.2908833333333	367886
18.3415666666667	354405
18.3922333333333	394918
18.4429	382572
18.49355	417789
18.5442166666667	504950
18.5948833333333	579163
18.6456	611177
18.6963333333333	522299
18.7470333333333	438741
18.7976833333333	359121
18.8483333333333	345760
18.8990333333333	382163
18.9497166666667	385780
19.0003833333333	444625
19.0510333333333	580624
19.10175	712176
19.1524833333333	897251
19.2032166666667	1384251
19.2539333333333	1829640
19.3042333333333	1392372
19.3544833333333	821518
19.40475	699126
19.4550333333333	715919
19.50535	606086
19.5556166666667	688693
19.6059833333333	580292
19.6564333333333	555140
19.7069166666667	563736
19.7575	558891
19.8081166666667	599311
19.85885	578949
19.90965	603157
19.9604166666667	669327
20.0112333333333	679637
20.0620666666667	520456
20.1128666666667	551697
20.1636666666667	647800
20.2144666666667	907789
20.2653333333333	1230690
20.3157333333333	1524690
20.3660833333333	1027388
20.4163833333333	719430
20.4667166666667	618826
20.5170666666667	583496
20.5674833333333	720936
20.6179333333333	898107
20.6684333333333	1012645
20.719	766801
20.7695166666667	554564
20.82	494410
20.8705666666667	511940
20.9212666666667	562212
20.9720666666667	687944
21.0228666666667	871014
21.0737	984598
21.1241666666667	752495
21.1746166666667	541603
21.225	810034
21.2755666666667	1201748
21.3261333333333	1696629
21.3767666666667	1653581
21.42705	1287459
21.4772833333333	712052
21.5274833333333	766871
21.5777833333333	964635
21.6281166666667	1240357
21.67845	949760
21.7288666666667	928090
21.77925	896442
21.8297333333333	1081056
21.88025	1348478
21.9309166666667	1592612
21.9815166666667	1697376
22.0317833333333	1487953
22.0820833333333	1401441
22.1323666666667	3387776
22.1827333333333	7139094
22.2331333333333	8584003
22.28355	8172770
22.3338833333333	5680450
22.3841833333333	3592184
22.4344666666667	2477766
22.4847166666667	1965219
22.535	1766142
22.5853	1575658
22.6356	1574911
22.6859333333333	1858455
22.7363333333333	1301385
22.7866833333333	1195430
22.8370666666667	1643963
22.8874833333333	1495949
22.9379333333333	1152141
22.9883666666667	993574
23.0388	1096363
23.08935	1438533
23.1399	2628102
23.1906666666667	2717344
23.2411166666667	2511581
23.2915333333333	2499204
23.3419833333333	1628395
23.3924166666667	1059697
23.4428166666667	899330
23.4932166666667	875381
23.54365	1655712
23.5942666666667	3766805
23.6452666666667	4444263
23.6958833333333	2890920
23.7463833333333	1797901
23.7968833333333	1460616
23.84735	2033034
23.8978833333333	2509911
23.9485	2289006
23.9990666666667	2076112
24.04965	1793380
24.1000166666667	4478323
24.15045	1.3570438e+007
24.2009666666667	1.5449739e+007
24.2513	1.3703095e+007
24.3016333333333	1.0120925e+007
24.35195	1.0832918e+007
24.4022833333333	9237073
24.4525666666667	8001530
24.5028666666667	8100421
24.5531333333333	5747137
24.60345	2626702
24.6537166666667	1725548
24.704	1242125
24.7542833333333	1097183
24.8045833333333	1077785
24.8549666666667	1242531
24.9054166666667	1353674
24.9559	1399969
25.0065166666667	1377239
25.0571666666667	1481239
25.1079	2080051
25.1587166666667	2585051
25.2096833333333	2332047
25.26055	2048151
25.3113166666667	2400483
25.3622333333333	2234034
25.4130333333333	1951421
25.46395	2332940
25.5149166666667	2267903
25.5658333333333	2489954
25.6168	2982906
25.6679	2681161
25.7188	2212370
25.7698	1879082
25.8208833333333	1960459
25.8720666666667	2107824
25.9232666666667	2876215
25.9745	3536615
26.0251833333333	2841042
26.07585	2048976
26.12645	1647407
26.1770833333333	1582468
26.2278166666667	2447433
26.2786833333333	2894658
26.3295666666667	2170116
26.3803666666667	1960324
26.4311833333333	2508327
26.4821333333333	2724995
26.53315	2484400
26.5834833333333	1726353
26.6337833333333	1591692
26.68415	1839867
26.7346	1718136
26.7850833333333	1978381
26.83565	3866347
26.8863333333333	6001178
26.93705	4694066
26.9873833333333	2936488
27.0376833333333	1576842
27.0880166666667	1539856
27.1383666666667	1471150
27.1887666666667	1593095
27.2392	2313430
27.2897833333333	2351267
27.3403833333333	1693587
27.3909833333333	1421377
27.4415666666667	1507384
27.4922666666667	1581498
27.5430166666667	1990633
27.5937833333333	2217594
27.6445833333333	2613056
27.6950666666667	1886248
27.7455333333333	1213992
27.79605	1089285
27.8466166666667	1013530
27.8972833333333	1080985
27.9480666666667	1106759
27.9989166666667	1911713
28.04995	6396386
28.1009666666667	1.3552062e+007
28.1514	2.0256423e+007
28.2017666666667	1.8673524e+007
28.2521	2.0868154e+007
28.3024333333333	1.5238992e+007
28.3527666666667	1.5511605e+007
28.4031166666667	1.1099287e+007
28.4534166666667	1.100004e+007
28.5037833333333	9861272
28.5541166666667	7070585
28.6043833333333	5718365
28.6546666666667	3957744
28.70495	3416913
28.7552166666667	2699407
28.8055333333333	2220334
28.8558	1882424
28.9061	1589878
28.95645	3163124
29.00685	6881668
29.05735	7776657
29.1076333333333	4744592
29.1579166666667	2677613
29.2081833333333	1933403
29.2584333333333	1679345
29.3087	1628788
29.35905	1663428
29.4094833333333	1347801
29.45995	1389633
29.5104833333333	1366588
29.5610833333333	1298998
29.6117333333333	1662392
29.6625666666667	1598060
29.7135333333333	1466590
29.7646	1601244
29.8157666666667	1891823
29.8671333333333	1601526
29.9184333333333	1347326
29.9695333333333	1311878
30.0207833333333	1450524
30.0722166666667	1624228
30.1236166666667	1563394
30.1749166666667	1354410
30.2255166666667	1110431
30.2761833333333	1251819
30.3271333333333	1126508
30.3781833333333	1155232
30.4295666666667	1106805
30.4808833333333	1116795
30.5323833333333	1254472
30.5840166666667	1282759
30.6353333333333	1399090
30.6865333333333	1245552
30.73745	1100303
30.7883333333333	1046981
30.8393333333333	1143197
30.8906	1094315
30.9419833333333	1037923
30.9933	1010038
31.0447	956046
31.0960166666667	1043400
31.1473666666667	979345
31.1987	957906
31.2499166666667	952328
31.3012333333333	938671
31.3524833333333	1229626
31.4039166666667	1107337
31.4551	1053519
31.5061333333333	996436
31.5570666666667	1223473
31.6082833333333	1364191
31.6597166666667	1229072
31.71095	1123078
31.7621666666667	1275922
31.8133166666667	1768296
31.8639833333333	1953293
31.91455	1807905
31.9650666666667	1252040
32.0155333333333	1052057
32.0659666666667	1087943
32.1165	1022478
32.1671166666667	1231090
32.2178833333333	1524389
32.2686833333333	1907881
32.3191166666667	1977664
32.3695	2161838
32.4199666666667	1795005
32.4704666666667	1421626
32.5209833333333	1397974
32.5715833333333	1199356
32.62225	1108531
32.6729666666667	1145880
32.7239833333333	1065017
32.7752166666667	1010028
32.8265833333333	1040923
32.8779333333333	1118380
32.9293166666667	1113407
32.9806833333333	1133205
33.0321166666667	1188155
33.0833833333333	1285406
33.1347	1637154
33.1860166666667	2035683
33.2365833333333	1672872
33.2871166666667	1737095
33.3376666666667	1486734
33.3882833333333	1873356
33.4390166666667	3762746
33.4898833333333	3094664
33.5401666666667	1887424
33.5904166666667	1586209
33.6406833333333	1517037
33.6909833333333	1505007
33.7413666666667	1313556
33.7918	1084433
33.8422333333333	1125767
33.8928	1146770
33.9435333333333	1166675
33.9944333333333	1071267
34.0454166666667	1090577
34.0966166666667	1018345
34.1480333333333	1003050
34.1994	1109630
34.25075	1418016
34.3022	1368583
34.3534333333333	1202216
34.4044833333333	1172350
34.4556166666667	1258578
34.5069166666667	1638675
34.55825	2033887
34.6088166666667	2569724
34.6594166666667	3289211
34.71005	1.3297851e+007
34.76095	3.2363073e+007
34.8114333333333	3.1574755e+007
34.86195	2.4141739e+007
34.9123666666667	2.2331615e+007
34.9628333333333	1.7480862e+007
35.0132666666667	1.628702e+007
35.0637	1.0640645e+007
35.1140666666667	8275462
35.1644166666667	5053537
35.2146833333333	3680736
35.265	4039882
35.3153	4190082
35.3655833333333	3184347
35.4159166666667	2457026
35.4663	1975565
35.5167	1908463
35.5671333333333	1772766
35.61755	2436695
35.6681	3694194
35.7187333333333	3494055
35.7690666666667	1935266
35.8193833333333	1584600
35.8696833333333	1821894
35.92005	2142270
35.9705333333333	1836778
36.0210166666667	1546689
36.0715333333333	1350369
36.12205	1398726
36.1727333333333	1380953
36.2235166666667	1430106
36.2745	1425118
36.3255833333333	1406238
36.37685	1460445
36.4281166666667	1871099
36.4794166666667	2067430
36.5299333333333	2234600
36.5804666666667	2421236
36.6310166666667	1805115
36.6815666666667	1420907
36.7320666666667	1391240
36.7826166666667	1192188
36.83325	1127409
36.884	1159011
36.9349166666667	1166033
36.9860833333333	1251698
37.0372833333333	1545302
37.0885166666667	1959832
37.1391333333333	1781823
37.18975	1263739
37.2402666666667	1338424
37.2908166666667	1218608
37.3415	1323154
37.3924166666667	1307827
37.4434166666667	1373599
37.4945666666667	1433147
37.5457833333333	1535678
37.5970166666667	1489564
37.6483	1350127
37.6995	1360841
37.7507333333333	2366533
37.8020166666667	1.0165876e+007
37.8527166666667	1.530431e+007
37.9031166666667	1.3804259e+007
37.9534833333333	1.1008016e+007
38.00385	5701100
38.05415	3848421
38.1044333333333	2807174
38.1547	2132475
38.205	2189068
38.2553333333333	1912447
38.3056666666667	1717481
38.3560833333333	1464333
38.4065666666667	1431754
38.4570166666667	1496980
38.5075	1724117
38.5580333333333	1892963
38.60865	1888944
38.6593166666667	1597230
38.7099666666667	1672463
38.76065	1777035
38.8113833333333	1471508
38.8621	1233450
38.9128	1159175
38.9636	1392417
39.0147	1704414
39.06585	1871636
39.1165	2267018
39.1671666666667	3287300
39.2179666666667	3255542
39.26845	1986189
39.31885	1483547
39.3693	1537589
39.4197	2077956
39.4703	1908520
39.5209	1563855
39.5714833333333	1319609
39.6220666666667	1587423
39.67285	2194074
39.7232666666667	2557759
39.7737	2348792
39.824	1601538
39.8742833333333	1461977
39.9246166666667	1347439
39.975	1410043
40.0254166666667	1498608
40.0759	1585661
40.12645	1398827
40.1769333333333	1096441
40.2274	1077381
40.2779833333333	1084660
40.3286833333333	1222704
40.3795833333333	1261572
40.4305666666667	1527241
40.4818	3071903
40.53305	4147432
40.5834	2929715
40.63375	1613423
40.6841333333333	1236398
40.73445	1146549
40.7848	1084773
40.8352166666667	1211132
40.8857166666667	1234498
40.9363666666667	990144
40.987	907281
41.0377833333333	900365
41.0887666666667	854211
41.1399333333333	923023
41.19105	910362
41.2421666666667	997908
41.29335	1096971
41.3445333333333	996841
41.3956666666667	1099946
41.4468666666667	1152691
41.4980666666667	1164183
41.5492333333333	1212783
41.6001833333333	1410656
41.6504	1522878
41.7007166666667	1648755
41.7510666666667	1790410
41.8014333333333	2084167
41.8518666666667	1236304
41.9022333333333	860810
41.9525333333333	1004387
42.0030333333333	935434
42.0536	918035
42.1042	877064
42.1549166666667	869631
42.2057166666667	914755
42.2568166666667	1033989
42.3079166666667	1024822
42.359	1010762
42.4100833333333	911934
42.4610833333333	886473
42.5121	871913
42.5631166666667	928330
42.6142	1028956
42.66525	1038310
42.7161833333333	911920
42.7669333333333	882705
42.8177666666667	816446
42.8687166666667	836805
42.9196833333333	840752
42.97065	962403
43.0216666666667	995892
43.0725	932183
43.1232166666667	839466
43.1738666666667	879328
43.22465	949002
43.2755166666667	1052366
43.32635	915061
43.3768333333333	739895
43.42735	697704
43.478	692928
43.5287333333333	688249
43.5796166666667	675991
43.6304833333333	704906
43.6813666666667	697274
43.73225	720650
43.78315	784641
43.83405	841970
43.8845	808916
43.935	816852
43.9855166666667	769158
44.0360666666667	678779
44.0867	668036
44.1375333333333	684799
44.18835	707252
44.2391833333333	730788
44.2900166666667	703425
44.3408666666667	696211
44.3917166666667	652305
44.4425666666667	654085
44.4934333333333	612680
44.5442333333333	636451
44.595	642565
44.6458166666667	628432
44.6966166666667	646064
44.7473833333333	660081
44.7982166666667	711984
44.8490833333333	647883
44.8999333333333	671035
44.9507833333333	695399
45.0016333333333	852420
45.0525333333333	790789
45.1034333333333	700686
45.1542833333333	661486
45.2050166666667	697321
45.2558666666667	709348
45.3067166666667	754164
45.3575833333333	750224
45.4084	675653
45.4592	622185
45.5099333333333	622413
45.5607166666667	627661
45.6114666666667	628599
45.6622333333333	618776
45.7129833333333	1133099
45.7638333333333	3158279
45.8149666666667	5184041
45.8652166666667	2899140
45.9154833333333	1186262
45.9657166666667	777407
46.0159166666667	732166
46.06615	694584
46.1165166666667	636109
46.1667666666667	559029
46.21715	649843
46.2676166666667	601303
46.31815	604444
46.3689333333333	652222
46.4197333333333	664355
46.4705666666667	590422
46.5212833333333	588701
46.5720166666667	574399
46.5785333333333	539818
46.6290666666667	569867
46.6800333333333	595116
46.7308333333333	560984
46.78155	572629
46.83225	584085
46.88295	601213
46.9337166666667	578251
46.98445	578736
47.03515	558348
47.0858333333333	576893
47.1365166666667	588702
47.1872166666667	634568
47.2379666666667	619901
47.2887166666667	614899
47.33945	668674
47.3901333333333	761586
47.44095	702544
47.49175	639059
47.5424666666667	784691
47.5932666666667	728985
47.644	655693
47.6947333333333	610187
47.7012166666667	626652
47.7075666666667	626988
47.7581833333333	660528
47.76505	643069
47.7713333333333	662968
47.7776166666667	636635
47.7842166666667	665314
47.7904666666667	697314
47.79675	667257
47.80335	677965
47.8096333333333	663813
47.8159	680233
47.8224833333333	697510
47.8729666666667	692005
47.92365	696710
47.9741833333333	671488
48.0247166666667	672548
48.0752666666667	653978
48.1257833333333	642360
48.1321833333333	616075
48.13845	625753
48.1447666666667	611491
48.1515333333333	639981
48.1579166666667	597620
48.1643	594044
48.1711	593848
48.1774333333333	587437
48.1837833333333	645623
48.1906166666667	614217
48.1969666666667	617818
48.20335	607552
48.2102	591744
48.2165333333333	555359
48.22285	610137
48.2297	585794
48.23605	592664
48.2865666666667	620688
48.3375166666667	624595
48.3881333333333	604907
48.3946166666667	581915
48.4451833333333	599826
48.4960666666667	599728
48.5467333333333	594606
48.55325	569729
48.6037833333333	632074
48.61045	594423
48.6167833333333	564924
48.6231166666667	605662
48.6299333333333	602622
48.6805166666667	649478
48.7314833333333	703193
48.7823166666667	629866
48.8330666666667	696696
48.8838333333333	660692
48.93455	611200
48.9852666666667	579408
49.0359666666667	582916
49.08665	592362
49.1373666666667	644268
49.1880166666667	689015
49.2387833333333	644059
49.2895666666667	628480
49.34035	615079
49.3911	576164
49.4418166666667	580752
49.49255	546703
49.4989833333333	547631
49.5053	534612
49.5116166666667	544854
49.5183333333333	518315
49.52465	527026
49.5309833333333	547583
49.5377166666667	537835
49.5440333333333	559216
49.5503666666667	550738
49.5571333333333	544138
49.56345	546687
49.5698	569409
49.5765833333333	537608
49.5829	549559
49.5892333333333	575888
49.596	548309
49.60235	560870
49.6087	570711
49.6155333333333	544457
49.62185	551672
49.6282	543239
49.67915	548920
49.72975	610554
49.7804833333333	597807
49.8312166666667	551483
49.8818666666667	543336
49.9325333333333	537841
49.93895	545547
49.9452833333333	557378
49.9516	535329
49.9583833333333	557145
49.9647166666667	536541
49.97105	495599
49.97775	525436
49.98405	536633
49.9903666666667	527212
49.9970833333333	550894
50.0034166666667	534087
50.0097333333333	546706
50.0165	535910
50.0228166666667	530600
50.02915	537340
50.0358666666667	532183
50.0864166666667	568478
50.1373166666667	551944
50.1880333333333	555893
50.23875	547362
50.2452166666667	549293
50.2957666666667	522772
50.3465833333333	548057
50.35305	524132
50.3593333333333	531704
50.3656166666667	513181
50.3723333333333	541969
50.37865	528677
50.385	519812
50.3917166666667	550254
50.4422333333333	574807
50.4931	558768
50.4995833333333	559558
50.5059	549383
50.5122833333333	538951
50.5190166666667	575293
50.52535	532138
50.5316666666667	542876
50.53845	518746
50.5447166666667	534925
50.5510166666667	532066
50.55775	558025
50.5640666666667	550148
50.5704	546965
50.5771666666667	555449
50.5835	526989
50.5898333333333	562065
50.5966333333333	541416
50.60295	536801
50.6092333333333	556984
50.6159833333333	525058
50.6222833333333	551058
50.6286166666667	524221
50.6353166666667	528497
50.6416333333333	539248
50.6479833333333	532293
50.65475	531500
50.6610666666667	531552
50.6674	574749
50.6742	524245
50.6805	542050
50.6868333333333	544045
50.6936	524266
50.6999	523896
50.7062	515340
50.7129166666667	518185
50.7191833333333	515826
50.7255	520254
50.7322333333333	540025
50.73855	538079
50.7448666666667	545555
50.7516333333333	545177
50.75795	539216
50.76425	513980
50.7709833333333	513928
50.7772833333333	517867
50.7835833333333	532784
50.7903333333333	539241
50.79665	531592
50.8029666666667	542732
50.85395	595777
50.9046666666667	602466
50.9553833333333	624657
51.0061166666667	559691
51.0568	567017
51.1075333333333	629952
51.1582	743850
51.2089833333333	681767
51.2596333333333	571134
51.3102166666667	572530
51.3609333333333	561691
51.4116833333333	566140
51.4624	527645
51.5130333333333	537451
51.5195	531756
51.5258	532232
51.5321166666667	537153
51.5388333333333	536163
51.5451666666667	534374
51.5515166666667	537220
51.5583	522739
51.5645833333333	515506
51.5709333333333	516093
51.5776333333333	545126
51.5839833333333	518911
51.5902666666667	535036
51.597	528844
51.6033333333333	526626
51.60965	518702
51.6163833333333	518158
51.6226833333333	547671
51.6290333333333	527263
51.6357666666667	532827
51.6421	515679
51.6484	542005
51.6551333333333	535902
51.6614333333333	554891
51.6677833333333	532162
51.6745333333333	529323
51.6808333333333	524677
51.6871666666667	527424
51.69395	528074
51.7002666666667	542024
51.7066166666667	536820
51.7133833333333	537084
51.7196833333333	539919
51.7260166666667	514863
51.7327333333333	544565
51.7390333333333	536976
51.7453833333333	522632
51.7521666666667	542093
51.7584833333333	550119
51.7648	544406
51.77155	530785
51.7778333333333	536769
51.7841833333333	538647
51.79095	530615
51.7972666666667	534729
51.8035833333333	528196
51.8103333333333	523914
51.8166666666667	530282
51.8229666666667	525536
51.8739	542875
51.8803833333333	522000
51.8867	538138
51.9372833333333	544099
51.9441166666667	527266
51.9504666666667	527150
51.9567666666667	523690
51.96355	519490
51.9699	534085
51.97625	527016
51.9830166666667	531258
51.9893166666667	541181
51.9956666666667	560060
52.0024833333333	559398
52.0530333333333	597052
52.10395	604275
52.1547166666667	563627
52.2054666666667	581680
52.2120166666667	567523
52.21835	569244
52.2247166666667	555680
52.2316166666667	560440
52.2821666666667	556735
52.33305	561112
52.3395666666667	537234
52.3458666666667	544248
52.3521833333333	545932
52.359	546389
52.3653166666667	565718
52.4158833333333	582663
52.467	589865
52.5177666666667	571021
52.5684833333333	561252
52.6192	569656
52.6698833333333	551531
52.6764	555219
52.6827833333333	569673
52.6891666666667	577965
52.7402666666667	567179
52.7910333333333	611326
52.84175	602168
52.8924333333333	589234
52.9431666666667	558813
52.99395	551817
53.0004333333333	554005
53.0067666666667	534750
53.0130833333333	558294
53.0198833333333	548985
53.0262	557792
53.0325666666667	561468
53.0393833333333	579878
53.04575	533918
53.0520666666667	544714
53.0588666666667	582747
53.0652166666667	548865
53.07155	557770
53.0783333333333	539525
53.08465	513628
53.0909833333333	509470
53.0977333333333	556469
53.1040833333333	517410
53.1103666666667	528658
53.1171	532685
53.1234333333333	534922
53.1297666666667	530319
53.1365	535555
53.1428166666667	532139
53.14915	550488
53.1559666666667	553997
53.1623333333333	527641
53.16865	549436
53.1754333333333	534370
53.18175	547085
53.1881	557537
53.1949	542502
53.2012333333333	537211
53.2075666666667	516582
53.2143333333333	565491
53.2207	567096
53.2270833333333	576836
53.2339	549479
53.2402333333333	569531
53.2466	577030
53.25345	553069
53.2598	531747
53.2661	572172
53.2729333333333	561367
53.2792833333333	546974
53.28565	576902
53.2925333333333	531509
53.2988833333333	570427
53.3494666666667	734295
53.4005333333333	1414324
53.4513333333333	1907581
53.5015666666667	1475596
53.5518333333333	856219
53.60205	655527
53.6523333333333	694744
53.7026166666667	647851
53.7529666666667	655774
53.8033833333333	562924
53.8538833333333	609578
53.9045	602593
53.9553	621794
54.0061166666667	592659
54.0568833333333	613371
54.1076833333333	641703
54.11425	632513
54.1649	1014833
54.2160333333333	1308102
54.2672166666667	1161938
54.3181166666667	847641
54.3688666666667	637654
54.4195333333333	608454
54.4703166666667	591874
54.47685	591773
54.4832	589788
54.4896	576747
54.4964166666667	567509
54.50275	561177
54.5091166666667	586326
54.5159166666667	568096
54.5222666666667	549587
54.5286333333333	607970
54.5354833333333	579524
54.5418333333333	578293
54.5482166666667	563980
54.5992166666667	576993
54.6057166666667	591167
54.6120833333333	594453
54.6184666666667	613547
54.6695	620185
54.72025	640331
54.771	648471
54.8217666666667	648497
54.8725666666667	717480
54.8791833333333	691463
54.8855833333333	714889
54.8917166666667	790833
54.89825	755946
54.9044333333333	755749
54.91065	813274
54.9171166666667	732001
54.9232666666667	817341
54.9294833333333	841262
54.9359	797320
54.9420166666667	912898
54.9924333333333	1046648
55.0429	1168714
55.09325	1077287
55.1435666666667	1090454
55.1939166666667	896965
55.2442666666667	874435
55.2504333333333	815271
55.2565333333333	919962
55.26265	885459
55.2689833333333	848464
55.27515	852912
55.28135	848543
55.2876	796820
55.2936833333333	792020
55.2997833333333	836111
55.3061166666667	789131
55.3122833333333	807026
55.31845	822325
55.3247833333333	751590
55.3309333333333	798138
55.3371	781523
55.3435	842057
55.3497166666667	742185
55.3559	753310
55.3623666666667	782307
55.3686	779802
55.37465	788403
55.3809166666667	762741
55.3869666666667	766915
55.3931	790402
55.39945	776291
55.40565	728003
55.4118833333333	780204
55.4627333333333	760685
55.5134333333333	744381
55.5640833333333	872914
55.6147166666667	1177414
55.6656333333333	2359891
55.7168	2646664
55.76735	1265114
55.8177166666667	842408
55.8680166666667	763768
55.9184166666667	742374
55.9688833333333	720284
56.0194333333333	972482
56.0702666666667	980718
56.1212333333333	743217
56.1278166666667	719294
56.1785666666667	832802
56.2296833333333	762196
56.2805833333333	662633
56.3314	644733
56.3821833333333	672248
56.4329833333333	641095
56.48375	917551
56.5345833333333	1146474
56.58555	898406
56.6360166666667	662501
56.6864833333333	600207
56.6928333333333	587450
56.74335	584302
56.75	587592
56.7563333333333	611331
56.8069333333333	625469
56.8579333333333	632522
56.86445	632826
56.8707333333333	647534
56.8768	681242
56.9273833333333	699564
56.93355	652067
56.9396666666667	617511
56.9458	656379
56.9521166666667	646948
56.9582333333333	638534
56.9643833333333	653162
56.9707833333333	616278
56.9769666666667	633405
56.9831833333333	645467
56.9896333333333	626024
56.99585	613144
57.0020833333333	612435
57.0086166666667	590264
57.01485	627177
57.0211	590026
57.0277166666667	551500
57.0340333333333	578422
57.0404166666667	576845
57.0472166666667	581024
57.0535833333333	558390
57.0599333333333	571258
57.0667166666667	550080
57.0730333333333	559479
57.0793833333333	560112
57.0861833333333	536674
57.0924833333333	579400
57.0988166666667	561390
57.1055833333333	551373
57.1119	540709
57.1182333333333	541042
57.1249833333333	560287
57.1313333333333	539111
57.1377	554284
57.1887333333333	564896
57.23945	588622
57.2901833333333	587939
57.3408833333333	588600
57.3474166666667	571123
57.3538	563896
57.3601833333333	541005
57.3669166666667	550744
57.3733	529461
57.3796333333333	559318
57.38645	563076
57.3928	528467
57.3991333333333	549476
57.4059166666667	570357
57.4123	534154
57.4186166666667	534849
57.4254166666667	541736
57.4317666666667	538589
57.4823166666667	613887
57.5334333333333	767846
57.5843333333333	743686
57.635	737581
57.6413666666667	724335
57.6474	654159
57.6534666666667	731001
57.6596833333333	676174
57.6657	750349
57.6717333333333	793922
57.6779	689203
57.68395	760625
57.6899666666667	714714
57.7403	742054
57.7906333333333	638187
57.7967	653044
57.8027666666667	645503
57.80885	601710
57.8151166666667	647984
57.8212166666667	620624
57.8273333333333	614562
57.83365	604868
57.8398166666667	597079
57.8459833333333	586571
57.8524	573364
57.8585666666667	595924
57.8647666666667	613606
57.8713833333333	577886
57.8776333333333	589527
57.8839333333333	597316
57.8905833333333	609646
57.89685	580111
57.9031166666667	563324
57.9098666666667	581475
57.9161166666667	545605
57.9224666666667	539697
57.9292333333333	551279
57.93555	561590
57.9418666666667	529911
57.9485666666667	572189
57.9548833333333	540244
57.9612	577967
57.9679833333333	531045
57.9742833333333	544280
57.98065	545510
57.9874333333333	554254
57.99375	566861
58.0000833333333	553377
58.0068666666667	570631
58.0132	532623
58.01955	564703
58.0263666666667	551124
58.0327166666667	549218
58.0390333333333	554923
58.04585	573636
58.0522333333333	570592
58.0586166666667	553357
58.0654166666667	554377
58.0717666666667	537837
58.0781166666667	542620
58.1291166666667	565623
58.1798666666667	562911
58.2305333333333	601393
58.28125	564155
58.33195	553168
58.3826666666667	557700
58.4332833333333	556995
58.4840166666667	544559
58.5347166666667	539342
58.5411833333333	508761
58.5474666666667	502094
58.5537833333333	526890
58.5605166666667	523418
58.5668333333333	502623
58.5731333333333	515886
58.5800166666667	515418
58.58635	513958
58.59265	518699
58.5993666666667	513919
58.60565	527382
58.612	521340
58.6187833333333	499766
58.6251166666667	517235
58.6314166666667	504387
58.6381166666667	514572
58.6444333333333	492761
58.65075	499482
58.6574833333333	517354
58.6638	552711
58.6702	530184
58.67695	533515
58.6832833333333	528002
58.6896	523108
58.6969	513909
58.70335	520959
58.7100833333333	518859
58.7164	523740
58.7227333333333	505233
58.72945	516236
58.73575	550877
58.7421	494151
58.74875	497968
58.755	503079
58.7613333333333	509092
58.7680333333333	492932
58.7743333333333	503299
58.7806666666667	518304
58.7873833333333	507870
58.7936666666667	524888
58.7999833333333	544378
58.8067333333333	517613
58.8572166666667	554122
58.9081	545042
58.9588166666667	551488
59.00955	574337
59.0160666666667	535280
59.02235	561809
59.0729166666667	556915
59.1239333333333	599296
59.1305	537775
59.1368	542547
59.1431333333333	547740
59.14995	558912
59.1562833333333	532697
59.1625833333333	541415
59.1694	560617
59.2199333333333	553720
59.2266	523166
59.2771833333333	544963
59.2838333333333	532059
59.2901666666667	569088
59.3407166666667	567470
59.3476666666667	543015
59.3539666666667	524302
59.3602833333333	532425
59.36705	570730
59.3734	537966
59.3797666666667	559705
59.3867	536090
59.3931333333333	558117
59.3997666666667	542310
59.4060833333333	558577
59.4124666666667	565490
59.41925	551059
59.4256166666667	556960
59.43195	571431
59.43875	572203
59.4450666666667	566426
59.45145	569436
59.5025	563738
59.5532666666667	571415
59.55975	580869
59.5661166666667	593032
59.5725	571590
59.5793666666667	542772
59.5857	559336
59.5924333333333	573139
59.5994	584369
59.6057666666667	571638
59.6124166666667	573924
59.6187833333333	580260
59.6251666666667	560127
59.632	573043
59.6384	560071
59.6448166666667	588516
59.6518	581114
59.6581833333333	578545
59.6648833333333	585610
59.67125	558931
59.6776	587237
59.6844166666667	599212
59.6907833333333	582855
59.6971833333333	602440
59.704	588072
59.7103666666667	581243
59.7167333333333	626853
59.7236166666667	573817
59.72995	595882
59.7364	590746
59.74325	596882
59.7495833333333	596067
59.75595	595921
59.80695	640190
59.8134333333333	669256
59.8195166666667	653575
59.8256666666667	659297
59.8319666666667	663879
59.8381	655752
59.8442166666667	688188
59.85055	718851
59.8566833333333	671712
59.86275	694865
59.9132833333333	772892
59.91945	727612
59.9254666666667	707996
59.9315	752622
59.9376833333333	686853
59.9437	705823
59.9497833333333	776310
59.9560166666667	757048
60.0063166666667	764216
60.05675	740636
60.06295	698438
60.1133166666667	708211
60.1639166666667	734965
60.21455	724635
60.26525	641501
60.3160166666667	587434
60.36685	578010
60.3734	557287
60.37975	574971
60.3861333333333	541471
60.3929	530394
60.3992333333333	539237
60.4056	547296
60.4123833333333	542328
60.4187333333333	533871
60.4250666666667	537541
60.4318333333333	511954
60.4381166666667	534836
60.4444666666667	523354
60.4511666666667	525109
60.4574666666667	516293
60.4638166666667	512634
60.4705333333333	524571
60.4768333333333	536872
60.4831833333333	515527
60.4899333333333	506949
60.4962166666667	537513
60.5025666666667	530394
60.5093	526753
60.5156	546248
60.52195	516918
60.5287333333333	547234
60.5350833333333	536563
60.5414166666667	526330
60.5482	509103
60.5544833333333	512108
60.5608	516190
60.56755	513535
60.57385	531153
60.58035	528454
60.5872833333333	511704
60.5936	528855
60.5999	520387
60.6066666666667	500911
60.6129666666667	518711
60.6192833333333	537788
60.6260333333333	524968
60.63235	529714
60.6387	534063
60.6455	496538
60.6517666666667	528433
60.6581166666667	512679
60.6648666666667	514510
60.6711833333333	506080
60.6775	508066
60.6842666666667	524702
60.6906	516689
60.69695	533624
60.7037333333333	513264
60.71005	537452
60.71645	521784
60.7233166666667	519812
60.7296666666667	506689
60.7360166666667	529671
60.7428666666667	537059
60.7492333333333	546634
60.7556166666667	542782
60.7625166666667	523809
60.7689	523547
60.7753	530855
60.7821666666667	524970
60.78855	532119
60.7949833333333	513024
60.8018166666667	508153
60.8082	517906
60.8145666666667	487979
60.82135	490905
60.8276833333333	504141
60.8340166666667	501839
60.8408333333333	494792
60.8472	505825
60.85355	492961
60.8603833333333	512824
60.8667333333333	481577
60.8730666666667	502575
60.8798833333333	489234
60.8861833333333	482581
60.8925166666667	493460
60.8992666666667	494421
60.90555	512915
60.9118666666667	493285
60.9186666666667	492690
60.9249666666667	501025
60.9312833333333	493990
60.93805	488985
60.94435	490556
60.9506333333333	485429
60.95735	479138
60.9636333333333	490744
60.9699333333333	489205
60.9767	484690
60.983	480437
60.9892833333333	488546
60.9960333333333	464928
61.0023	496154
61.0086166666667	472846
61.0153666666667	457905
61.0216333333333	485821
61.02795	493680
61.0347333333333	500676
61.0410333333333	485578
61.0473166666667	506650
61.0541333333333	497963
61.0604333333333	489536
61.0667166666667	510037
61.0734833333333	499598
61.0797833333333	495089
61.0861166666667	496953
[truncated: 1,201 more rows]
