# Supplementary material for: Glycine acylation and trafficking of a new class of bacterial lipoprotein by a composite secretion system
Source: eLife. 2021 Feb 24;10:e63762. doi: 10.7554/eLife.63762 (PMC7943197; doi:10.7554/eLife.63762)
Supplement: Figure 8—source data 3. [file elife-63762-fig8-data3.txt]

	Mass/Charge	Intensity
	83.08096	6
	84.07677	25
	85.0975	4
	87.05105	31
	91.04885	6
	95.08222	6
	101.1028	4
	109.0966	10
	115.0452	40
	115.0822	5
	120.0762	6
	123.1115	7
	127.0455	21
	129.0967	55
	130.0807	30
	132.072	4
136.07	136.0703	81
	137.0734	10
	143.0774	4
147.11	147.1076	56
	148.1102	5
	170.0389	4
	171.1082	6
	172.0658	22
	174.0829	5
	178.0811	8
	184.0664	26
	200.1355	16
	201.0949	8
	201.1182	6
	202.0773	24
	203.0814	6
	216.132	15
218.15	218.1458	98
	219.1486	8
	221.1251	5
	221.2233	6
	223.103	46
	224.1065	4
229.09	229.0889	101
	230.0718	12
	230.0914	10
234.14	234.1405	81
	235.1424	10
239.23	239.233	157
	240.2356	38
	241.0872	4
	249.1191	5
	251.0983	33
	252.1013	4
	254.1454	5
	262.117	6
	264.1304	10
	266.1455	4
268.26	268.2601	206
	269.1219	6
	269.2639	38
	271.1005	13
	282.1414	10
	283.1435	6
	286.1137	5
	286.1438	14
	288.1299	6
296.26	296.256	549
297.26	297.259	102
	298.1113	10
	298.2634	11
	301.1109	6
	313.1485	7
	316.1235	19
	317.1101	10
	317.216	41
	327.128	11
	330.1762	6
	331.1588	33
	332.1587	6
	335.2676	4
	341.148	4
	347.1358	5
348.19	348.1867	91
	349.1499	6
	349.1891	23
	353.219	10
353.28	353.2788	266
	354.2824	62
	355.2842	12
	363.1642	4
	363.2022	11
	364.2043	4
	365.1458	7
	371.1181	6
	373.1825	19
	381.2129	10
	388.1466	6
	400.253	4
	410.133	6
410.30	410.3021	89
	411.3047	19
	418.2669	65
	419.1997	4
	419.2691	12
	420.2383	6
	424.1899	9
	427.156	7
	428.1455	4
	432.7037	4
	433.1966	10
	438.2456	11
	440.2543	6
	440.7523	4
	441.7061	11
	442.2084	6
	445.1691	5
	448.7654	15
	449.2635	7
	449.7691	4
	452.2512	12
	453.252	5
	453.7271	5
	454.216	4
	462.1704	4
	468.2413	6
	468.7331	7
	470.2049	5
	470.2409	4.8
	477.2474	10
	478.2327	15
	478.345	7
	479.3256	37
	480.1762	26
	480.3277	12
	481.1785	7
	482.1857	5
	482.2394	8
	482.7375	7
	487.2279	12
	488.228	4
	489.245	4
	491.2404	10
495.26	495.2594	90
	496.2618	31
	496.3525	10
	497.2619	6
	497.2922	6
	498.2545	6
	506.1974	8
	506.3377	10
	507.3455	5
	509.3223	5
	517.7595	6
	518.2511	10
	518.7541	6
	519.3083	4
	523.2196	5
	523.2912	7
524.35	524.3481	34
	525.3513	11
	526.762	10
	527.2294	5.6
	527.2635	6
	534.1904	5
	537.317	6
	538.3219	5
	544.2522	10
	547.3147	19
	548.316	7
	551.2133	5
	562.2815	13
	566.357	4.2
	567.2939	7
	571.8239	9
	575.3447	5
	578.2972	4
	579.2832	13
	580.3309	11
	580.8279	14
	581.3328	6.4
	583.2587	5
	583.3848	6
	584.2493	19
	585.2527	5
	589.3359	9
	589.8383	5
	593.3704	24
	594.362	14
	595.3758	4
596.31	596.3098	82
	597.3142	28
	598.3131	6
	601.2745	42
	602.2771	16
	608.3563	9
	609.3586	7
611.38	611.3826	72
	612.3826	21
	613.3842	8
	615.8711	6
	616.3639	6
	620.8614	9
	621.3567	8
	621.8603	7
	629.8678	14
	630.3709	14
	630.8667	7
	636.3154	6
	638.8742	6
	639.3723	7
	654.3274	13
	661.3591	32
	662.3632	6
	665.8831	11
	666.3772	8
	666.8919	4
	674.3941	15
	674.8946	10
	675.399	5
	679.3978	4
	695.381	27
	696.3829	15
	701.4032	5
	704.4085	5
	709.3589	6
	709.9096	5
	710.4211	4
	722.4225	8
	723.4102	5
	733.3384	4
	735.3875	6
	736.4039	4
	737.4028	12
	750.36	7
	753.4	9
	754.397	4
	766.007	4
	766.3471	6
	766.6821	8
	768.3747	4
	789.6912	10
	790.0262	13
	790.3625	10
	790.6943	6
	791.3633	4
	808.3668	8
	808.4451	4
	813.3735	14
	813.7054	20
	814.0396	23
	814.373	10
	814.7103	4
	822.432	4
	822.8841	6
	823.1336	4
	824.44	14
	825.3952	4
	826.8913	4
	827.1409	6
	827.391	7
	827.638	5
	832.4116	4
	836.6411	4
	836.893	8
	837.141	9
	837.3939	10
	837.6443	6
	841.1476	7
	841.3982	7
	841.6449	8
	841.8933	5
	842.396	6
	846.3945	8
	846.6447	4
	846.7326	7
	846.898	8
	847.064	6
	847.1479	4
	847.3912	15
	848.3809	4
	849.4434	4
	850.9018	6
	851.1484	23
	851.398	37.4
	851.6484	30
	851.8975	23
	852.1482	11
	852.4047	6
	852.6481	4
	855.4031	36
	855.6514	57
	855.9036	48
	856.1538	40
	856.4026	30
	856.6526	16.6
	856.9027	4
	864.4148	9
	865.4005	19
	865.4649	5
	865.6535	6
	865.9016	7
	866.152	6
	866.4002	8
	867.3977	4
	867.4547	7
	868.5412	8
	869.6579	7
	869.9095	6
	870.1578	8
	870.412	7
	879.5105	15
	880.5151	10
	881.5135	5
	882.4231	15
	883.4189	9
	895.4791	6.4
896.54	896.536	98
	897.5377	48
	898.5408	14
	904.4211	4
	905.3929	4
	909.4332	5
	920.2134	5
	920.4589	11
	920.709	18
	920.958	17
	921.209	14.6
	921.4633	11.8
	922.416	4
	922.9036	4
	924.4847	6
	924.7143	35.6
924.96	924.9643	86.4
925.22	925.2152	106
925.46	925.4645	107
	925.7124	72
	925.9654	44
	926.2113	19
	926.3395	6
	926.4709	11
	926.587	7
	926.7175	6
	926.8345	7.8
	927.0806	7
	927.3469	5.6
	928.9678	5
	929.0728	4
929.22	929.2154	274
929.47	929.4668	475.6
	929.5656	2.6
929.72	929.7184	477
929.97	929.9688	351
930.22	930.2195	235
930.47	930.4695	131
	930.7208	68
	930.972	39
	931.2221	12
	931.472	4.4
	934.4397	4
	934.785	5
	936.4631	6
	938.4815	9.4
	939.4947	5
	940.1115	20
	940.4442	27
	940.777	19
	941.1151	18
	941.4484	7
	941.7807	5
	942.7825	5
	944.4601	6
	952.4958	4
	953.499	6
	964.4666	10
	975.1409	5
	975.4685	5.6
	978.4788	4
	980.4815	6
	980.8095	9
	981.1473	11
	981.4921	14
	982.4229	5
	982.4933	10
	986.1401	4
	986.4762	4
	986.7994	4
	987.1423	6
	992.1472	18
	992.4803	37
	992.8162	31
	993.1468	19
	993.486	15
	993.6026	5
	993.8128	7
	995.5066	9.4
	1013.479	5
	1016.462	4.4
	1017.475	4
	1018.813	4
	1019.49	6
	1021.501	4
	1023.972	6
	1023.995	5
	1024.536	4
	1029.157	6
	1029.49	11
	1029.827	8
	1030.156	6
	1030.491	6
	1035.163	31
	1035.498	51
	1035.832	42
	1036.165	34
	1036.5	19
	1036.833	10
	1037.168	6
	1038.513	5.6
	1040.524	5
	1046.48	4
	1051.493	6
	1051.835	5
	1052.533	16
	1053.161	5
	1053.536	10
	1055.222	5
	1055.492	9
	1055.543	6
	1055.885	4
	1055.988	13
	1056.208	5
	1056.493	9.4
	1056.556	4
	1056.826	4
	1056.988	5
	1057.172	6.8
	1057.496	7
	1058.173	10
	1058.505	14
	1058.835	14
	1058.99	5
	1059.17	9
	1059.502	11
	1059.837	4
	1061.826	4
	1062.492	6
	1064.175	71
1064.51	1064.51	114
1064.84	1064.841	90
	1065.177	71.6
	1065.511	39
	1065.843	19
	1066.18	9
	1066.529	6
	1078.896	8
	1079.238	8
	1079.566	8
	1079.903	6
	1085.5	4
	1086.182	6
	1086.488	4
	1086.518	4
	1090.517	4
	1090.851	5
	1091.181	5
	1091.504	4
	1091.841	4
	1092.189	4
	1092.521	4
	1096.182	6
	1096.202	2.6
	1096.517	19
	1096.853	18
	1097.184	21
	1097.523	16
	1097.848	7
	1102.193	39
	1102.523	60
	1102.857	66
	1102.974	4.6
	1103.012	4
	1103.192	37
	1103.526	23
	1103.859	12
	1104.195	6
	1104.522	4
	1106.54	6
	1109.521	4
	1109.853	4
	1110.186	5
	1110.997	4
	1111.478	4
	1111.509	6
	1111.573	4
	1112	6
	1112.5	4
	1115.522	10
	1115.857	15
	1116.193	14
	1116.527	10
	1116.868	6
	1117.197	3.2
	1117.573	5
	1117.907	7
	1118.242	6
	1120.014	9
	1120.517	8
	1121.018	7
	1121.199	21
	1121.532	36
	1121.87	24.8
	1122.204	19
	1122.537	13
	1122.869	6.8
	1123.199	5.4
	1123.569	10
	1128.526	5
	1128.863	11
	1129.194	10
	1129.531	9
	1129.868	5
	1130.197	6
	1134.205	7
	1134.531	32
	1134.866	45
	1135.2	46.6
	1135.534	30
	1135.869	18
	1136.196	9
	1136.54	6.6
	1138.533	4
	1139.515	5.6
	1140.012	10.2
	1140.207	60
1140.54	1140.54	98
1140.88	1140.875	109.4
	1141.014	3
	1141.209	69
	1141.545	40
	1141.877	23
	1142.206	12
	1142.55	3.2
	1142.646	10
	1143.652	6
	1144.623	4
	1148.524	50
	1149.022	44
	1149.524	43.8
	1149.685	6
	1150.025	21
	1150.254	4
	1150.536	10
	1150.597	3.4
	1151.027	4
	1153.875	4
	1154.21	6
	1154.54	4
	1155.256	8
	1155.593	9
	1155.929	5.4
	1156.259	8
	1156.606	6
	1159.21	5
	1159.546	6
	1159.674	24
	1159.883	6
	1160.217	6
	1160.559	4
	1160.673	19.2
	1161.674	12
	1162.656	3
	1166.573	3.4
	1175.532	6
	1176.042	9
	1176.536	4
	1177.685	43
	1178.688	22
	1179.689	9
	1184.043	43
	1184.271	5
	1184.544	48
	1184.937	4
	1185.044	40.2
	1185.546	23
	1186.045	8.8
	1186.553	4
	1210.539	4
	1211.058	6
	1211.549	6
	1212.058	6
	1219.565	47
	1220.065	55.8
	1220.565	40
	1221.066	26
	1221.56	18
	1222.065	7
	1231.733	6
	1248.762	11
	1249.754	8
	1250.765	4
	1259.735	9
	1260.732	6
	1269.098	11
	1269.602	15
	1270.107	11
	1270.602	9
	1271.107	4
	1276.758	27
	1277.76	23
	1278.76	10.4
	1280.599	6
	1281.633	4
	1312.622	9
	1313.116	13
	1313.618	10
	1314.125	4
	1314.613	4
	1320.797	4
	1346.57	10
	1347.574	8
	1347.796	17
	1348.8	13
	1361.155	10
	1361.647	14
	1362.15	10
	1362.622	6
	1362.651	7.4
	1363.644	6
	1409.681	10
	1410.175	15
	1410.675	16
	1411.174	6
	1418.842	10
	1419.838	9
	1463.162	4
	1480.691	4
	1487.684	4
	1604.92	4
